# Supplementary material for: Mixed Signals? Morphological and Molecular Evidence Suggest a Color Polymorphism in Some Neotropical Polythore Damselflies
Source: PLoS One. 2015 Apr 29;10(4):e0125074. doi: 10.1371/journal.pone.0125074 (PMC4414280; doi:10.1371/journal.pone.0125074)
Supplement: S2 File — Compressed folder containing everything needed to run the analyses presented in this paper, including images, data, and a Mathematica notebook. (ZIP) [file pone.0125074.s002.zip]

Archive with 98 entries (96 files):
- Supplementary file/coefficients.csv
- Supplementary file/images/
- Supplementary file/images/PA05.png
- Supplementary file/images/PA87.png
- Supplementary file/images/PL10.png
- Supplementary file/images/PL35.png
- Supplementary file/images/PL37.png
- Supplementary file/images/PL39.png
- Supplementary file/images/PL39d.png
- Supplementary file/images/PO20_A.png
- Supplementary file/images/PO20_B.png
- Supplementary file/images/PO20_C.png
- Supplementary file/images/PO30_A.png
- Supplementary file/images/PO30_B.png
- Supplementary file/images/PO30_C.png
- Supplementary file/images/PO42.png
- Supplementary file/images/PO43.png
- Supplementary file/images/PO45.png
- Supplementary file/images/PO47.png
- Supplementary file/images/PO47b.png
- Supplementary file/images/PP23.png
- Supplementary file/images/PP24.png
- Supplementary file/images/PP26.png
- Supplementary file/images/PP28.png
- Supplementary file/images/PP29.png
- Supplementary file/images/PP30.png
- Supplementary file/images/PP67.png
- Supplementary file/images/PP68.png
- Supplementary file/images/PP69.png
- Supplementary file/images/PP77.png
- Supplementary file/images/PP78.png
- Supplementary file/images/PP9.png
- Supplementary file/images/PS06.png
- Supplementary file/images/PS07.png
- Supplementary file/images/PS08.png
- Supplementary file/images/PS09.png
- Supplementary file/images/PS54.png
- Supplementary file/images/PS57.png
- Supplementary file/images/PS90.png
- Supplementary file/images/PV12.png
- Supplementary file/images/PV13.png
- Supplementary file/images/PV15.png
- Supplementary file/images/PV16.png
- Supplementary file/images/PV18.png
- Supplementary file/images/PV19.png
- Supplementary file/images/PV20.png
- Supplementary file/images/PV72.png
- Supplementary file/images/PV83.png
- Supplementary file/images/PV85.png
- Supplementary file/images/scan0004.png
- Supplementary file/images/scan0005.png
- Supplementary file/images/scan0006.png
- Supplementary file/images/scan0007.png
- Supplementary file/images/scan0008.png
- Supplementary file/images/scan0009.png
- Supplementary file/images/scan0011.png
- Supplementary file/images/scan0012.png
- Supplementary file/images/scan0013.png
- Supplementary file/images/scan0014.png
- Supplementary file/images/scan0015.png
- Supplementary file/images/scan0016.png
- Supplementary file/images/scan0017.png
- Supplementary file/images/scan0018.png
- Supplementary file/images/scan0019.png
- Supplementary file/images/scan0020.png
- Supplementary file/images/scan0021.png
- Supplementary file/images/scan0022.png
- Supplementary file/images/scan0023.png
- Supplementary file/images/scan0024.png
- Supplementary file/images/scan0025.png
- Supplementary file/images/scan0026.png
- Supplementary file/images/scan0027.png
- Supplementary file/images/scan0028.png
- Supplementary file/images/scan0030.png
- Supplementary file/images/scan0031.png
- Supplementary file/images/scan0032.png
- Supplementary file/images/scan0033.png
- Supplementary file/images/scan0034.png
- Supplementary file/images/scan0035.png
- Supplementary file/images/scan0036.png
- Supplementary file/images/scan0037.png
- Supplementary file/past files/
- Supplementary file/past files/all loadings.xlsx
- Supplementary file/past files/all scores.xlsx
- Supplementary file/past files/chromatic loadings.xlsx
- Supplementary file/past files/chromatic scores.xlsx
- Supplementary file/past files/gwt loadings.xlsx
- Supplementary file/past files/gwt scores.xlsx
- Supplementary file/past files/landmarks loadings.xlsx
- Supplementary file/past files/landmarks scores.xlsx
- Supplementary file/past files/pcs_all.csv
- Supplementary file/past files/pcs_chromatic.csv
- Supplementary file/past files/pcs_gwt.csv
- Supplementary file/past files/pcs_landmarks.csv
- Supplementary file/polythore polymorphism - supp file.nb
- Supplementary file/Polythore_Forewing.tps
- Supplementary file/Polythore_Hindwing.tps
- Supplementary file/readme.txt
