# Supplementary material for: Mixed Signals? Morphological and Molecular Evidence Suggest a Color Polymorphism in Some Neotropical Polythore Damselflies
Source: PLoS One. 2015 Apr 29;10(4):e0125074. doi: 10.1371/journal.pone.0125074 (PMC4414280; doi:10.1371/journal.pone.0125074)
Supplement: S2 File — Compressed folder containing everything needed to run the analyses presented in this paper, including images, data, and a Mathematica notebook. (ZIP) [file pone.0125074.s002.zip › Supplementary file/coefficients.csv]

PA05	auroraM	-0.007584497990439187	-0.20788347858843717	-0.0064185529196958855	-0.16104006931413165	-0.03254440660154327	-0.0548166083913869	-0.019200920310616754	-0.035138990200474285	-0.049038807439410456	0.14492969595927924	-0.03417836941877528	0.16466796214982438	-0.016193206287054052	0.17465520849659932	0.03923542810805231	0.13736746751111323	0.051758662926138684	0.10155505156838568	0.0642931252574695	0.019857915788890023	0.0607362958711904	-0.035589589571117686	0.05753220214335115	-0.050455641348374866	0.0234354480252044	-0.14009460723534384	0.0037742952347070264	-0.21457042132074824	-0.016338836660061907	0.17449744852366522	-0.01634490146002503	0.17464914369663598	-0.01634490146002503	0.1746491436966362	-0.016193206287054052	0.17465520849659932	-0.01633277186009856	0.17434575335069447	-0.01649659663299601	0.17464307889667285	-0.016035446314120173	0.1745095781235917	-0.01634490146002503	0.1746491436966362	-0.01618714148709115	0.17450351332362857	-0.01634490146002503	0.17464914369663642
PA87	auroraM	-0.008550098329403484	-0.21172264086986806	-0.0061964989529745005	-0.16498959087117251	-0.03107535126792907	-0.06193504070985073	-0.019494002220053958	-0.03131347620226346	-0.04754626725943403	0.14129757153033698	-0.033906782191637924	0.16084185261411124	-0.01677952836747912	0.17030572593169305	0.03897774882614899	0.1358811494077775	0.05179628974079206	0.10090797205204301	0.06593103774583516	0.013261685827929163	0.06244231216797899	-0.03827629683902292	0.05847022289427914	-0.05898834009057824	0.021500597742486863	-0.14461417125543277	0.003607338132139397	-0.2176463991547413	-0.01684220820956797	0.17073418605730453	-0.01677952836747912	0.17030572593169305	-0.01686625026950242	0.17059938003541233	-0.01686625026950242	0.17059938003541233	-0.01708777819341814	0.17091707619906607	-0.01695297217152572	0.17089303413913162	-0.017063736133483692	0.1710518822209585	-0.01659663822571758	0.17055129591554344	-0.01668336012774088	0.17084495001926273	-0.016755486307544448	0.1704405319535857
PL10	neopictaM	-0.008420586994854309	-0.1442690240317253	-0.007691308633800789	-0.10217475610930925	-0.034402521824007985	0.002781876971358852	-0.021877444273387274	0.03285276647164768	-0.07011642285461221	0.20848833357767896	-0.0575931229389876	0.24456130529575862	-0.017913285026912744	0.2692966427402918	0.020524134100946452	0.24673777359557172	0.03972415908668173	0.20271178747036758	0.06050331879730001	0.10408472437477215	0.05985467831802286	0.045278502151557855	0.055500814079418904	0.012977227661016591	0.020364444996627186	-0.082975676607473	0.0037140845902633116	-0.15046808686726415	-0.06308066591850807	0.13003570274578405	-0.05780631109237915	0.13381789578409267	-0.025247690905561386	0.15500134254177259	0.005038504381521392	0.1694024439697456	0.04910136751042463	0.16631227346890434	0.04910136751042463	0.16631227346890434	0.061858089561207454	0.09147545367238466	0.06188085881774367	0.09126353315637795	0.0005535841742916966	0.06848968037834938	-0.01763653749996668	0.06321260243332565
PL35	neopictaM	-0.007511729667137618	-0.14879950074684026	-0.005618584587068848	-0.10850183524269355	-0.030775585957181856	-0.0067304961555658405	-0.017795104836556525	0.020347876643359603	-0.06057916753169276	0.18407446790408072	-0.045778143989466974	0.21703018597344462	-0.013504971735573273	0.23256187693877586	0.024250082869987477	0.2125110405559855	0.036473886919361764	0.18459985285293762	0.0564405537883611	0.09384264833003653	0.056084702816528664	0.03289645824470472	0.05361088885945825	0.013392611924102377	0.019897774062897895	-0.08714553527288041	0.004481622753871123	-0.15522413548839822	-0.052461217718244496	0.09502544149290659	-0.04645757487754762	0.09639272095806217	-0.02018525881227415	0.11238897119261204	-0.00008006828079062909	0.12267135884981628	0.051597350474876624	0.13013265165785648	0.051582608273123054	0.13042111344740204	0.05167876220297157	0.13042602751465338	0.051784744267322325	0.13023863372220723	0.00021330757600626673	0.12258994712172133	-0.02007436268067206	0.11210542347031738
PL37	neopictaM	-0.006695901265924619	-0.1521342910972075	-0.007417978763234189	-0.11134061799185438	-0.031384951127659766	-0.008120811464071342	-0.020045067776283287	0.0200974145066391	-0.05776986533156231	0.18593607431519774	-0.04299205529278444	0.2179692963721275	-0.00845896024519227	0.23552897019146948	0.032895697158081494	0.21498148269049958	0.042708546411138415	0.1842072380974694	0.05216805462511254	0.09186622374919706	0.04861720340098252	0.032630178146455635	0.046137506884533	0.01512416207282069	0.01707543262804782	-0.08442531561148536	0.005745103556384968	-0.15224847826555227	-0.05187451313899899	0.09607534846429477	-0.047038033563913506	0.09902047865109742	-0.020161345566490352	0.10986728820005585	-0.0025271255840392795	0.1208064898399349	0.04991033670228451	0.13067761663900568	0.04991033670228451	0.13067761663900568	0.05001887744803224	0.13041951154838938	0.05001887744803224	0.13041951154838893	-0.0025068704400514332	0.12054163303465613	-0.020134338707839594	0.10951414579301677
PL39d	neopictaM	-0.005477476700048155	-0.1500177668727018	-0.005286360452771853	-0.10847964796831493	-0.028969745293183958	-0.010125219285465602	-0.017029795958455874	0.012802636623068823	-0.06053944192381987	0.1756916658552877	-0.04887180160852399	0.20842974279967066	-0.003935664251436198	0.23019355778377207	0.02748587385438848	0.20723513145132946	0.041237644111304136	0.16784736548345566	0.05511509884177383	0.07624768566001709	0.052815699232464805	0.02036410947589985	0.04968409704558595	-0.0009443475360989432	0.019609877017422582	-0.08719880531073863	0.0040172784713888975	-0.15364145718048444	-0.05454430410699683	0.10101985986972388	-0.049775081127504936	0.10314716604168565	-0.01989627796520509	0.11401124724824423	0.003132900181275778	0.1272532414307466	0.04834402596331665	0.1368924466070647	0.04834402596331665	0.1368924466070647	0.04840325924141996	0.13671233433851795	0.04840325924141996	0.13671233433851795	0.003251366737482398	0.1268930168936531	-0.01986170297203792	0.11366335185361902
PL39	neopictaM	-0.008625503945662355	-0.14680171094557293	-0.008550674922314478	-0.10014029250652612	-0.033259067284844894	0.0019133806577947337	-0.020690337380001304	0.03225200614485243	-0.06781121330041934	0.19873684686296075	-0.054805180974488214	0.23363506528254815	-0.012800649604959908	0.2581907846568353	0.025715902460636007	0.23667105550484713	0.038810373842906275	0.20531747873040448	0.05941077478784076	0.10515396468395191	0.058417685625788994	0.03931049471582034	0.052706653989746964	0.00403254925802849	0.01696635689889791	-0.08222551094836866	0.0029956096177934993	-0.1488147388873714	-0.05938990063232857	0.1216341337408027	-0.054503995521238684	0.1223820107299636	-0.0236072402941127	0.1388229779484718	0.003256197512085785	0.1537580526180489	0.05204193562961381	0.15334155281315012	0.05204193562961381	0.15334155281315012	0.05211312960469352	0.15314506950169673	0.05211312960469352	0.15314506950169673	0.0016369631623188224	0.07123899834996152	-0.016734415962339204	0.059736593087198496
PO20_A	ornataM	-0.009707256875940744	-0.13130698955667297	-0.00713936892339639	-0.08763823775491407	-0.036241532425327995	0.03635075502768608	-0.023446447729299363	0.07099119930699233	-0.0690830947784966	0.2556981758226971	-0.05454217249759317	0.28879995487032445	-0.027724233427298555	0.3058945371141693	0.020646118989776686	0.2808809362739864	0.035225245649005026	0.2494866853486327	0.06426484925231818	0.1482830125012983	0.06510869802176461	0.07554687696910106	0.05898040163926926	0.034492906772781766	0.0214691233977205	-0.062049716787527555	0.004170181434177069	-0.13804113675303234	-0.06147581655069965	0.1487524105728796	-0.05337918191045075	0.1510254710224909	-0.02127260821623587	0.1559878817732873	-0.0012951193342780015	0.16728559229675435	0.061497674611576784	0.16259898207508075	0.061497674611576784	0.16259898207508075	0.061384522405936	0.044870149601601565	0.015042150427461643	0.022333968930728965	0.0007747868099901479	0.01091080068398469	-0.013141362767513525	0.005219830150798456
PO20_B	ornataM	-0.012394349777243744	-0.1358272051743301	-0.008025020549062959	-0.09147147679558632	-0.037994837872310845	0.035131879508923956	-0.02404755068392273	0.06716380139636316	-0.06841911523697541	0.26207930291460657	-0.05414750248082257	0.29239032526834413	-0.024734318424295302	0.3098986272028827	0.021379214430105067	0.28269428179691775	0.03280526411955866	0.2578627499359768	0.06356885290877504	0.1452833107388329	0.0636370227225507	0.07197864697235426	0.0603923977750467	0.049346444984605296	0.019337257588184303	-0.06645787891457189	0.006131326730937633	-0.13551798770639123	-0.0582093856039635	0.13226105427384074	-0.052876023366094656	0.1397578493674354	-0.02115851617600473	0.1416622249387438	-0.0012901723496053822	0.15240747293939802	0.059860381385522986	0.1669869746413157	0.059860381385522986	0.1669869746413157	0.05004194085491622	0.04955965363345951	0.011957137988274576	0.01997951165668457	-0.0012805413291953097	0.009847460614819111	-0.014224635614635942	0.006262394075235874
PO20_C	ornataM	-0.009546858706343139	-0.13372764700542839	-0.00764362825884318	-0.08882927570527738	-0.03760163903122665	0.035675497479682405	-0.02438617478384458	0.06467638030060535	-0.07116701902198092	0.2503977231715893	-0.06029834257188643	0.2849365098637178	-0.030320912457062973	0.305531975320726	0.021602572146527336	0.28033849329572674	0.038781421553761575	0.24374531343893477	0.06556668493576917	0.13993211775651124	0.06430413495227211	0.07108103962802231	0.05772307663857628	0.034332085539082235	0.019132257340404173	-0.06639931026456664	0.004265946563152659	-0.14051122509645586	-0.06246884214086995	0.14445401663776644	-0.055978078946025855	0.14524266384742032	-0.022848260684190488	0.15498200461120035	-0.0019568617358813292	0.15992846176336303	0.061924281401962204	0.16749303433033855	0.061924281401962204	0.167493034330339	0.055668395965736195	0.03919228407102543	0.013332381637025829	0.03440492987790761	-0.001553868120028831	0.016738055643701514	-0.015748865501045425	0.011543826088891321
PO30_A	ornataM	-0.009736947993672656	-0.1310263635537869	-0.007181550750382739	-0.08796091469582913	-0.036544541403961364	0.03751309977649207	-0.023284827315954732	0.0738670973901496	-0.07256746454567821	0.2537972524783321	-0.059535793070692136	0.2843385433890589	-0.026130591640420437	0.30683815803537834	0.021043971411677447	0.28116159717799644	0.03352338009213261	0.25445443238811755	0.06688149472705748	0.13494738125685415	0.06458094103758813	0.06997696967169895	0.061392878177368694	0.05281607340351745	0.01842344293921581	-0.06770365594787899	0.004392394779944004	-0.1375768508580055	-0.06637477915996161	0.1682431431566093	-0.057096814023215106	0.15859404064509489	-0.02107368735899186	0.1517283044956527	0.0012292306439807116	0.16064408098030616	0.06032435100151188	0.17283058718191105	0.06032435100151188	0.17283058718191105	0.04658609225303233	0.0190017830881035	0.013254688104459495	0.017716312988174537	-0.0008120701444651899	0.01000778301433945	-0.013752058199209232	0.001592784488473315
PO30_B	ornataM	-0.008288321400739068	-0.13056671149845453	-0.00632784685965046	-0.08357667405232735	-0.03600195262973646	0.03428609592392565	-0.02570567134316523	0.0801313630681815	-0.06732128081848907	0.25366908844811925	-0.05235516716103514	0.2826883281820696	-0.018699772428630496	0.3000280821763937	0.024553817454113475	0.2698708939307391	0.035988342542877444	0.23689698799153974	0.06083146541252163	0.13925432406578417	0.05889455197120688	0.06393329500378134	0.05640023187405632	0.04416303131349411	0.018817168485245582	-0.06470943499425005	0.004895218912119109	-0.13564940869596692	-0.06829133651175254	0.17906649164092253	-0.06072432191647878	0.18011393885041144	-0.02449057549775388	0.1695020647216236	-0.0046733258958354396	0.17359447368056474	0.050887481925910555	0.18761069604610464	0.050887481925910555	0.18761069604610464	0.04806115903940303	0.0030479932068924465	0.01156221374584479	0.006233850225943943	0.0002016266882491069	0.0017453157499801863	-0.013253832073671784	0.0018493584165907573
PO30_C	ornataM	-0.011988218379219782	-0.12763202353653907	-0.008238776129041968	-0.0876564211918178	-0.03844830269680385	0.034793653357763445	-0.02352065893524232	0.06435072607404539	-0.07670922657359244	0.24955693810990334	-0.0644798547193299	0.28326119549157	-0.03636529553692688	0.3041795587603821	0.01638908249334562	0.27794699201469747	0.030627802502462588	0.24469268445960485	0.06413929622581442	0.14134765622102827	0.06444909188583552	0.06461918732683129	0.06098075077550994	0.03924135764657991	0.019635297117647634	-0.06577139688118636	0.003688382822504644	-0.13642423488667704	-0.06777815225579029	0.16094056066576007	-0.06066846469119499	0.16187604110137904	-0.02454591525858959	0.15662460091730462	-0.0035240149314904263	0.17163626694183026	0.05284117454629592	0.19088785528954885	0.05284117454629548	0.19088785528954885	0.04757541254991519	0.01361344887132835	0.04757541254991519	0.01361344887132835	0.011380908745619957	0.013134878128237139	-0.001284821680053027	0.005358658418903073
PO42	ornataM	-0.010130028429911123	-0.12946955372650834	-0.007872819893163522	-0.08598494229954738	-0.040858091484708474	0.04124632338140969	-0.027052312626107678	0.07547698656342686	-0.07486665467281632	0.2505018408307973	-0.06020038787443487	0.28703773241595654	-0.018361850671678216	0.31329457293646745	0.02395300276692806	0.28596544076639474	0.03928349731127804	0.245256915794257	0.06532571819751856	0.1432021358279185	0.06691438188277013	0.09425558571031115	0.061803542976164	0.05046100957553371	0.019731121087105626	-0.06550264743717853	0.00491418265395575	-0.1362621437493726	-0.06703436121336596	0.1537949104239613	-0.05976208074821359	0.15525536806810278	-0.025364681421026148	0.1587564670142851	-0.002357427666697196	0.16645968610857184	0.06137671050022955	0.17015999755035024	0.06137671050022955	0.17015999755035024	0.04546964197149076	0.015365268593621122	0.0223709010569703	0.01066951475807391	-0.001704364528910405	0.0076391001987609446	-0.015608862667496549	-0.0035239091006747415
PO43	ornataM	-0.00925141152318919	-0.13040476125713119	-0.008357892232396568	-0.08436559160208827	-0.03788013344979062	0.04260808341757685	-0.023314013628285155	0.0700487172141804	-0.06694603168262474	0.2586256463340107	-0.05242446231939506	0.289402317091581	-0.02610089857438773	0.30680266781349325	0.02169998238774265	0.2807753845635406	0.03777688194897924	0.2488212922866138	0.06491975189128676	0.14942304335271045	0.06340948525021875	0.07392643288835701	0.05824830521631699	0.04386895835598062	0.01778016816900503	-0.06573819214655345	0.00400876923427254	-0.13591823789312907	-0.06140814095855478	0.15368711069907143	-0.05405828389746374	0.15504678404149402	-0.022442113498237257	0.15330247068273467	0.000585799605813202	0.16250005966938114	0.06085111367260468	0.17617146221161134	0.06085111367260468	0.17617146221161134	0.057884542965454894	0.04372697870462264	0.009701018444892044	0.011129557308988706	-0.0034669810979330454	0.002552708588427182	-0.014773672460228692	-0.0037047778798986334
PO45	ornataM	-0.009528507241317735	-0.13737140367795622	-0.007021385987687894	-0.09437681440419668	-0.03819971800811897	0.027242686448022982	-0.023583181929404923	0.06170902437805682	-0.07124556968348164	0.24914689915990454	-0.05722899658422534	0.28240528819284194	-0.023300762717359508	0.304372290608138	0.026689435095493944	0.270936189073958	0.041068968275698295	0.23752134979946574	0.06720120996600255	0.13781156817332732	0.06490148313787437	0.06045967358352779	0.062283163371644426	0.041823836359434	0.020801394645884617	-0.07087171476510981	0.005837700432725205	-0.14053200061401397	-0.060561210946118355	0.1309759423261989	-0.052825235062375825	0.13568273876950712	-0.020636477114672896	0.14003700200449046	0.0018993604587409375	0.1539004133827421	0.062438252955422505	0.16665856947262295	0.062438252955422505	0.16665856947262295	0.062120215434265616	0.042032194716322815	0.01998256709163594	0.04507517478923474	0.0018078137241661497	0.04006221948849954	-0.020138249706579764	0.0399574393264447
PO47b	ornataM	-0.010539271237790318	-0.1335121080476654	-0.0067247211046701635	-0.08964055855106802	-0.0381057295676326	0.03662581728925379	-0.022638219100640247	0.06884721715104887	-0.06918628647794624	0.25366536952023705	-0.05586735899424934	0.28524035494539146	-0.023230090484774882	0.3072602812201284	0.020335289927334632	0.2815905944913104	0.035717724186857425	0.24463444349229296	0.06588513657960544	0.1327156826208286	0.06388726004113761	0.06589675709145289	0.06145553371213925	0.046125150043896224	0.020730469783908287	-0.06877862782333267	0.006362832042735246	-0.14064891756222925	-0.061110496007960494	0.14487351545735164	-0.05335160701137666	0.14623682689652476	-0.019969593170912306	0.14690776855518642	0.0017418637276322847	0.15451633564174574	0.0634301922444201	0.15483777130371626	0.0634301922444201	0.15483777130371626	0.06157749688634146	0.04614073476134256	0.018366637327995428	0.037024473863688734	0.002104210137538352	0.033335015743804874	-0.016651675710636096	0.02684784563861592
PO47	ornataM	-0.00810541644883442	-0.1353950444176684	-0.006385506985847695	-0.08790214834026885	-0.03919357492064021	0.03455229259693138	-0.02396082970016153	0.0695520840792524	-0.07083815402466229	0.2515669468424475	-0.05680821212016182	0.2811006037177324	-0.020611238691895156	0.3003857495391953	0.027127259471367737	0.2685902963578408	0.043261115089203384	0.22971057331393213	0.06535560053487022	0.1262376111658376	0.062178977771820354	0.057774491750881674	0.05982794938116831	0.04015876837717214	0.022913577335004955	-0.0659137415367714	0.0070404445605350965	-0.1391890524962516	-0.06847625665368115	0.16776946855064917	-0.05927803937948292	0.1653894076867503	-0.021621435361819902	0.15909573969859764	0.0010265183217118548	0.16937271380980817	0.059160415705117875	0.16971509080649566	0.059160415705117875	0.16971509080649566	0.0549656445811465	0.01482612606927891	0.017890989411246783	0.03292063693791347	0.0025086343912376066	0.027586874260575045	-0.01452939191188238	0.02240503415122197
PP23	neopictaM	-0.007693900430898699	-0.14932423573907655	-0.005155143747199515	-0.10884478016764894	-0.033508964499377805	-0.0015518755375245779	-0.019444076995999166	0.01878881878077387	-0.06033552403809096	0.18204493296005567	-0.045188149508500045	0.2140445297516149	-0.013725190500860202	0.23102291764122282	0.030987914001927793	0.20722172594644636	0.04127595980342935	0.17969477313633578	0.056574403856557154	0.08768099109473176	0.05427889112306761	0.031455618958885045	0.05080307287549313	0.008580882208530243	0.020568087986311028	-0.0861237496349614	0.00573178528734684	-0.15546125437929997	-0.053903468096468746	0.09497967618086717	-0.04714002563317378	0.09587924166999778	-0.019660648535829734	0.10561675523926167	0.0010920068849220416	0.12320590488262878	0.050543981072756816	0.13741550419021248	0.05055114534182814	0.13732494286301783	0.05063454239995102	0.1374226684592838	0.05063454239995102	0.1374226684592838	0.0010633498086367427	0.12356815019140649	-0.019772702670237913	0.10588127495177296
PP24	neopictaM	-0.00835280740422793	-0.14268138699745164	-0.007651856592490441	-0.0963625900115762	-0.035426250791655935	0.02201063794680089	-0.021904019571752458	0.053304844695644595	-0.0673648483929009	0.2288512862587605	-0.05384744833688169	0.26127883449587375	-0.018327366071988576	0.2810014762709209	0.024582880155674978	0.25634717700420323	0.03839967036820217	0.2217832452111229	0.058660278403750245	0.1313941455947372	0.05826170285656466	0.05953452624268233	0.05345722069096651	0.025844899143979336	0.019207882567522216	-0.074741856775964	0.0038033314173645705	-0.14757766127684463	-0.058226788080694904	0.12785515642950054	-0.05110162811006367	0.12943353603011312	-0.02173591984804189	0.14680793305977716	0.0013795011549072767	0.16812245389702038	0.0485008453983771	0.18666443657502726	0.0485008453983771	0.18666443657502726	0.020154089720818422	0.050222257004222816	0.020139738233461688	0.0503465892265467	0.001853097219826867	0.053779295804177875	-0.021105025439383068	0.04419988949130741
PP26	neopictaM	-0.006960415295685854	-0.1495893135140033	-0.005924140035981898	-0.10721030285487558	-0.029662434877098125	-0.008181251873884124	-0.017585436183528085	0.020458159498950877	-0.05878439099928039	0.1768618248424509	-0.04438936557349409	0.21064478961990984	-0.015457979579718442	0.2277540273412808	0.025315677216870856	0.20888426638003044	0.03700620226521716	0.18055895509454029	0.056221248577423326	0.0890685856730164	0.05328124009396611	0.014998572942808453	0.04868600229014813	-0.008325358518023565	0.01798348447808316	-0.08667949008210594	0.004203721652113421	-0.15396327337923302	-0.05033736594332632	0.08977387562101441	-0.04508999752856473	0.09293801506613691	-0.01796189514877671	0.1088227480451795	0.005690750849799928	0.13013156203361426	0.04775973716539288	0.14310817048693186	0.04775973716539288	0.14310817048693186	0.047660708242506504	0.14310105540321721	0.047660708242506504	0.14310105540321721	0.005712096100942985	0.12983447526495423	-0.01796189514877671	0.1088227480451795
PP28	neopictaM	-0.007210112627054341	-0.14992904063093476	-0.005764844519620835	-0.10982220863992159	-0.030448434602925286	-0.009058417621705502	-0.019514834188150417	0.02269542728887969	-0.05564858927633737	0.17967859069816663	-0.044202744167385954	0.2052433070589668	-0.016841374312388798	0.2238670674610548	0.02604843225688808	0.20452702457399966	0.03926406515819919	0.17541805786020628	0.05695032453005772	0.08763684603347127	0.05524271078193371	0.02834396604707984	0.05225080652457098	0.004723329636970588	0.018051328148928805	-0.08969335345466839	0.004184703319069341	-0.155462896786501	-0.05055933989002631	0.09523027331630224	-0.044771107064001725	0.09537379414820163	-0.018241234858722696	0.10701653662038374	0.004166851742966218	0.12481426325344042	0.04755957293139906	0.14406309671569267	0.04755957293139906	0.14406309671569312	0.047798129952175195	0.14386809301936926	0.047798129952175195	0.14386809301936926	0.003939183053303266	0.12490087677048872	-0.01820856986538316	0.1066913660825593
PP29	neopictaM	-0.006728952459436233	-0.15037544849078946	-0.006096328985489574	-0.10765858908127442	-0.032062771680431104	-0.001665807977418954	-0.019233971619599454	0.02750044580595983	-0.05460227831015692	0.1855252327554567	-0.03963583370812236	0.21237740316579007	-0.01307972426765165	0.22828305264326226	0.027841909394294363	0.20363279862513953	0.039682010582224245	0.1680364919558975	0.05259632671739982	0.08370236660620799	0.05092232197548767	0.030932036675580577	0.0473838905712614	0.002958957673317819	0.01864444106996717	-0.08994426061099343	0.004439764386465139	-0.1555106184847516	-0.04987627283037739	0.08819792625077959	-0.04490175635197842	0.09004643513598497	-0.017637294591442653	0.11118429857612787	0.005489485151195339	0.12904609223839347	0.04493100798623599	0.14331383928775787	0.04493100798623599	0.14331383928775787	0.044910293606219384	0.1434232059158117	0.044910293606219384	0.1434232059158117	0.005489485151195339	0.12904609223839392	-0.017658008971458816	0.1112936652041817
PP30	neopictaM	-0.007576994784023984	-0.14929985711618227	-0.005012391432064912	-0.1110230084264067	-0.02914420544810539	-0.005715794296580558	-0.017258749833254285	0.022964404868095815	-0.05615409965299147	0.179809948085264	-0.04664075200324549	0.21126453703622408	-0.017118547536513564	0.2287800544296428	0.021488797134782692	0.2096450734897626	0.03615914873693694	0.17644032715539096	0.05607756686012511	0.08651014686714376	0.05486038513484227	0.023527095480503916	0.05063404342391598	-0.0037552266040147514	0.019897788699494514	-0.09011483803172396	0.0042913397226292714	-0.15546429034740256	-0.048937738733973134	0.09573402559821553	-0.04313654594258245	0.0962731962158212	-0.016827444908334457	0.10756857182402936	0.0030699948006701378	0.12379237614476257	0.04699448031276788	0.1416134057546674	0.046994480312767435	0.1416134057546674	0.047208895972772676	0.14163734569717135	0.047208895972772676	0.14163734569717135	0.0030699948006701378	0.12379237614476213	-0.016827444908334457	0.10756857182402936
PP67	neopictaM	-0.007322792814418098	-0.1526593302313324	-0.006372220553909778	-0.1121025962474236	-0.03063847443889693	-0.013771433470630411	-0.01903896566186096	0.013783731354072374	-0.05655116241028617	0.17860231251775377	-0.04360559914336608	0.20956634881327912	-0.009848136760654812	0.2266467954925895	0.030513030838675084	0.1998893739115683	0.03981764713729051	0.17312674951463444	0.055728425537816415	0.08786066318758733	0.053845318789254124	0.024674151121546348	0.049326384218252625	-0.004489465889436926	0.018305646977695166	-0.09267759641434452	0.00554353775213541	-0.15113170049472527	-0.052970660195995986	0.09474390917649499	-0.047058322822391016	0.09588111497697603	-0.019854615935620476	0.10983587158493589	0.003918279595937892	0.13050214025653714	0.04755537865577618	0.1423555474533564	0.04755537865577618	0.1423555474533564	0.047765817094485116	0.14218725451145506	0.047765817094485116	0.14218725451145506	0.0038025240023811927	0.1306809695726405	-0.01973886034206422	0.10965704226883298
PP68	victoriaM	-0.009649137945033364	-0.1257648770720319	-0.00945339412097485	-0.08122362679792697	-0.03753329313033963	0.03261862022777346	-0.02267430669585272	0.05841716739299504	-0.06598210168141996	0.24232010379601632	-0.05285838883155173	0.278582527022086	-0.011251119404785464	0.30230872530989245	0.03703687167934217	0.27301039124276943	0.047897519941281504	0.2346885256777382	0.06063054587192659	0.14094762765355798	0.05885956325795324	0.0738201183946808	0.05373851587026264	0.04292989179414614	0.018091091255279343	-0.05967315791488018	0.004714948259064552	-0.13250715289058396	-0.060919629923842845	0.1522527026808598	-0.05533727764279276	0.15690539953410568	-0.02234386097438993	0.1807657233749224	0.01207491208110196	0.20648109863176886	0.052587559336600156	0.2091253067906875	0.052587559336600156	0.2091253067906875	0.053738515870262196	0.04292989179414659	0.009573925343068066	0.016247518567423187	-0.003087842159189716	-0.008520202499762519	-0.013938338029252323	-0.023979679549093337
PP69	neopictaM	-0.007890288638134195	-0.1400210748000373	-0.008191856592510942	-0.09401163418614207	-0.037441368829966584	0.01977608768515722	-0.024306880513935883	0.05061774017164557	-0.06918091660428845	0.22657526102923656	-0.05149656287963751	0.2632538956947343	-0.013973240220984189	0.2831764464219432	0.027808189397833374	0.2560229131191993	0.04073293095994192	0.2192048116693163	0.05933655958628038	0.1301023048550131	0.0587637324962972	0.05821794421121308	0.05582375536609642	0.03729536165953297	0.019375315530749164	-0.07157260589178956	0.006808063707677321	-0.14533252335259092	-0.06325756455512961	0.13607134347554595	-0.05670087815889131	0.13748003973421316	-0.02558203826250667	0.16501143726526038	0.006751503361971651	0.1873522246977465	0.04978729053272958	0.1868713580749383	0.04978729053272958	0.1868713580749383	0.04620939358301114	-0.010560669754444878	0.01936568208503038	0.05392275665046399	-0.0008872777898918119	0.036875530474425613	-0.02309052065706814	0.052693006939826495
PP77	neopictaM	-0.006784330301823116	-0.1485851706077727	-0.005369958674559461	-0.10864648539164416	-0.030180694921240415	-0.014019714356742196	-0.017750359155970886	0.009565029988529953	-0.060101243112628974	0.18082686570037604	-0.046939015620505606	0.2090416220527378	-0.016917300765847843	0.22781500923811737	0.029639061109639344	0.20093382511054525	0.040428302738344996	0.1707361931241103	0.05443162692261658	0.08360307593938918	0.05251746537106425	0.017945961163366133	0.04939543362404383	-0.0040502652480698285	0.01754799955831832	-0.09121752647310848	0.005299927767282287	-0.15520789801403473	-0.052875703386060055	0.09483155980528632	-0.04838472609603593	0.10000652609221614	-0.01933377761514098	0.11766392961749314	0.00691320661609465	0.13196391967148466	0.047980240630878274	0.13721899763029563	0.047980240630878274	0.13721899763029563	0.048177985392182904	0.136983402905087	0.048177985392182904	0.136983402905087	0.007120413868374945	0.13183665981790424	-0.019234905234488443	0.11754613225488883
PP78	neopictaM	-0.006803394400304499	-0.1498336331953795	-0.005701927347418558	-0.1081576451335732	-0.030576471283477482	-0.0030399583483466624	-0.019766191187331885	0.03311189460257954	-0.05835964856293326	0.18460177539523265	-0.04411255444542125	0.21533624690760783	-0.01548433591527362	0.23092562884088824	0.026923396404382283	0.21138237238247232	0.03853772948725672	0.18726576490621122	0.05644133925689462	0.09494506472726891	0.05438796689469657	0.028059310070964367	0.04889553807857568	-0.002824171775702901	0.019141957919297965	-0.08453087673143181	0.003833429376022078	-0.154589336672404	-0.049532086327950996	0.08890653417044889	-0.044823638991851454	0.08908780220878129	-0.01769502654641283	0.10104298242919937	0.0012794284021984442	0.11771160946467903	0.04995802012975389	0.14406960303685332	0.04995802012975389	0.14406960303685332	0.049701134906855536	0.1443353843991124	0.049701134906855536	0.1443353843991124	0.0011487617559091984	0.11771383349951932	-0.01769280251157254	0.10117364907548862
PP9	neopictaM	-0.006582869440199552	-0.15091317069202936	-0.0057777296038195765	-0.10923940720468235	-0.02933005787279604	-0.005652981995206325	-0.018885482445558505	0.019359546157298773	-0.05698714989028616	0.17737787111447775	-0.04466427905154798	0.20767842010045873	-0.013078678801190364	0.2258994535506746	0.024235290963571198	0.2067748534253358	0.037953182014227295	0.17295468170461345	0.0547085884240596	0.08896047364797564	0.053174206605234677	0.027579168538170506	0.04915805064347315	0.0002933300947051513	0.01782508022254348	-0.08825326959825215	0.0046165003974160505	-0.15496957719594906	-0.05077618940230474	0.09507829118451559	-0.04574965739238864	0.09680527091707435	-0.01951726121620186	0.11442866475594558	0.006369505448669582	0.1344185763338257	0.04719478704865968	0.1351472702216494	0.04719478704865968	0.1351472702216494	0.04719320726140445	0.13525036835646587	0.04719320726140445	0.13525036835646587	0.006263247739343097	0.13462319281620339	-0.01972503727308957	0.11452860331625157
PS06	spaeteriM	-0.004916251961689942	-0.15093749201529458	-0.0037297352768859804	-0.11485925067710935	-0.023143314151024507	-0.04204504856609687	-0.012416049491865765	-0.022919263997306216	-0.049393678066711084	0.10198378841588696	-0.04044367094644314	0.13270050321700566	-0.004332756335653952	0.15209982021667434	0.028045675157331643	0.12572025145938293	0.03560348736353198	0.10105470440424158	0.04598833615069226	0.030479583417680704	0.042739275278056606	-0.017780128074971712	0.040322637809387	-0.03186071399289154	0.016839118112853293	-0.10006755884530395	0.005204033215077277	-0.15424204515968618	-0.004327118563181974	0.1520282951645151	-0.004327118563181974	0.1520282951645151	-0.004327118563181974	0.1520282951645151	-0.004327118563181974	0.1520282951645151	-0.004327118563181974	0.1520282951645151	-0.004327118563181974	0.1520282951645151	-0.004327118563181974	0.1520282951645151	-0.004327118563181974	0.1520282951645151	-0.004327118563181974	0.1520282951645151	-0.004327118563181974	0.1520282951645151
PS07	spaeteriM	-0.00455132246262061	-0.14965832380399274	-0.0036651723935936845	-0.11729556515065015	-0.02455899779432372	-0.0408348304218891	-0.014063671755874451	-0.016876438591831886	-0.0472195512512246	0.10399727581092687	-0.03736053195878889	0.1341870215295169	-0.005777638568085474	0.1521622258323465	0.030577590910376925	0.12662366983936102	0.03988787588683817	0.09960224657106552	0.0495301731908031	0.02310263215566818	0.04624518499488172	-0.019555011809607312	0.04139721002129026	-0.04055637306657659	0.01768745476398665	-0.10099432600433103	0.005997061650855085	-0.15432142945992683	-0.005771480989850619	0.15208113922137234	-0.005771480989850619	0.15208113922137234	-0.005771480989850619	0.15208113922137234	-0.005771480989850619	0.15208113922137234	-0.005771480989850619	0.15208113922137234	-0.005771480989850619	0.15208113922137279	-0.005771480989850619	0.15208113922137279	-0.005771480989850619	0.15208113922137279	-0.005771480989851063	0.15208113922137234	-0.005771480989851063	0.15208113922137234
PS08	spaeteriM	-0.004981336852119868	-0.15201581995040245	-0.004929438908916052	-0.11417851069616362	-0.025067926935722785	-0.040799117324686655	-0.01523477473070355	-0.018491125272849452	-0.0491976532854097	0.09623797451912681	-0.041647379701071234	0.12500089950523804	-0.005086774262150308	0.1529553869834099	0.029183838311160695	0.1299967417423262	0.04490929434321569	0.0731457537102987	0.0486061413038096	0.029088772649860786	0.04596194178408599	-0.009448804211443552	0.04392821412234051	-0.019970507411593886	0.01543799136511184	-0.09923825972410276	0.005352774771386413	-0.15356622213460122	-0.0050009233990668716	0.15287748104556506	-0.0050009233990668716	0.15287748104556506	-0.0050009233990668716	0.15287748104556506	-0.0050009233990668716	0.15287748104556506	-0.0050009233990668716	0.15287748104556506	-0.0050009233990668716	0.15287748104556506	-0.0050009233990668716	0.15287748104556506	-0.0050009233990668716	0.15287748104556506	-0.0050009233990668716	0.15287748104556506	-0.0050009233990668716	0.15287748104556506
PS09	spaeteriM	-0.003787826605837934	-0.15173993215271034	-0.003640598070319305	-0.11623578219872957	-0.022838594954414263	-0.0381508726740773	-0.013219905941378621	-0.017873691505263026	-0.04595487875949939	0.1068425125774552	-0.032558971997003146	0.1357506917356896	-0.00523767835842776	0.15109276421170412	0.029103135932553325	0.12819145056264797	0.03644199219009248	0.10261371115645641	0.04547938567388577	0.03374863816451113	0.042930049980235425	-0.013378456841376566	0.04030981738529183	-0.029267792852071876	0.016284292458657118	-0.09906818799195122	0.004639387370343469	-0.15466198367497178	-0.00523767835842776	0.15109276421170412	-0.00523767835842776	0.15109276421170412	-0.00523767835842776	0.15109276421170412	-0.00523767835842776	0.15109276421170412	-0.00523767835842776	0.15109276421170412	-0.00523767835842776	0.15109276421170412	-0.00523767835842776	0.15109276421170412	-0.00523767835842776	0.15109276421170412	-0.00523767835842776	0.15109276421170456	-0.00523767835842776	0.15109276421170456
PS54	spaeteriM	-0.004957941642072534	-0.15054993234652445	-0.003249077385848792	-0.11593815127944104	-0.024464086700331962	-0.04403992076576258	-0.013287821726221899	-0.02343913676390586	-0.0495318603371332	0.09986376519650399	-0.036772797208025516	0.1341873532754021	-0.005048376549307349	0.15225300776745557	0.030809433552662878	0.12592787834087282	0.038298102398619215	0.09802428756945016	0.04638358718789717	0.02636307423327979	0.044369331033630964	-0.012097303386294672	0.04048324189839305	-0.03627972133808	0.017052830287980388	-0.09871378219096666	0.0056151074032032506	-0.15421081410671775	-0.005048376549307349	0.15225300776745557	-0.005048376549307349	0.15225300776745557	-0.005048376549307349	0.15225300776745557	-0.005048376549307349	0.15225300776745557	-0.005048376549307349	0.15225300776745557	-0.005048376549307349	0.15225300776745557	-0.005048376549307349	0.15225300776745557	-0.005048376549307349	0.15225300776745557	-0.005048376549307349	0.15225300776745557	-0.005048376549307349	0.15225300776745557
PS57	spaeteriM	-0.005599227751818862	-0.1498043673320338	-0.005284919056290686	-0.10846580847295562	-0.029771457819215634	-0.016697515754123586	-0.017940857412236604	0.009125462017635762	-0.06172863040385889	0.1613137772519335	-0.04982021346901843	0.19933058872238105	-0.008359660124856554	0.22536413620907197	0.03170241020991419	0.1974851169355267	0.041018199462470796	0.1691109632106411	0.0547911717806163	0.07101652699415571	0.05203940589224052	0.020211462611503563	0.0482211124179314	0.0009390963790090256	0.018759182188202175	-0.08891676376770535	0.007159208096131582	-0.15500731859419012	-0.06072329479104254	0.11882790480011372	-0.053704858952033245	0.11890501551080644	-0.019212794677514015	0.12048814578239563	0.005157469242814468	0.12797486848743644	0.04963264172656343	0.1241611754418168	0.04983822155165383	0.1241755363347836	0.049831041105170205	0.1242783262473288	0.049618280833596186	0.12436675526690676	0.004856279951662053	0.12785053723544126	-0.01935866726895962	0.12109770481118363
PS90	spaeteriM	-0.006813810749658115	-0.15057770392254854	-0.006547265013669394	-0.10706083378781192	-0.030794089934717966	-0.016774839400154867	-0.01737069476071737	0.007193281056316144	-0.0641836404652458	0.15410699635285854	-0.05307896372516638	0.1927963663253654	-0.011214393480887123	0.21933038077460304	0.033861842495572475	0.19236070786927578	0.044311518063018834	0.16706649877660623	0.058647169166457985	0.06844343380576681	0.05585256920664264	0.01870068762791824	0.04904998632855376	-0.011233341633457654	0.01887220993718997	-0.0872809225703112	0.0075071645070413934	-0.15310659718575803	-0.06156684738960269	0.11975994331214548	-0.05537091985508211	0.11999446100891478	-0.02182287107156164	0.11701117206324521	0.005482144839617982	0.12388956829650113	0.052550887995740286	0.13287227680181116	0.05255538696289333	0.13306264386643288	0.052843187043402434	0.13315107894801417	0.05302680565729481	0.13286102938392833	0.005581827339082109	0.12407768587754656	-0.021535070991051647	0.11709960714482606
PV12	victoriaM	-0.007841124682767743	-0.1479758112813385	-0.006350847915156701	-0.10876526557842613	-0.03059094676418548	0.00021987409015924257	-0.01893266044927442	0.02666653033821558	-0.05520694827462556	0.18981302910186715	-0.044900650993128434	0.21749503816902352	-0.017361145540975544	0.2355248131425868	0.02585784834160467	0.21304396794569946	0.037036602952199286	0.1825247546340889	0.05328646537163156	0.09485453101930967	0.052150979039036365	0.03127975796262066	0.04920360543044049	0.0059448653224047	0.018115983041262846	-0.08920104479737033	0.003722123790997143	-0.15609817497723696	-0.04622968950648818	0.07845710342830363	-0.04020555213913433	0.08057283886699078	-0.01614450703677548	0.10089165523372405	0.00426714934845309	0.12924444406987817	0.046379134797486614	0.14596956916610543	0.046379134797486614	0.14596956916610498	0.046164956537099115	0.14583762166429942	0.046164956537099115	0.14583762166429942	0.004174975241226695	0.1290103791122013	-0.016022502883614377	0.10078953777785275
PV13	victoriaM	-0.009588477801751318	-0.12044028320745293	-0.007382444133875567	-0.07515426683475501	-0.034214777039369204	0.03691824262647392	-0.020199948922991956	0.06487911863605206	-0.062371900496041355	0.253260645902956	-0.046778006098917024	0.2894317267365095	-0.011916520659785658	0.30877106942766364	0.0314691561876036	0.2801155886072311	0.04060549473520625	0.2506664604210042	0.06155727448285709	0.15398164170538728	0.06031803197463804	0.07544702488616656	0.058662715874083456	0.054881678235282456	0.018701780957751914	-0.059231757578183664	0.003910210313379124	-0.12616517332709076	-0.056282364233334436	0.14582749048308394	-0.04999396593399863	0.14917941099268703	-0.02190560462796745	0.17611263315217712	0.006076299481098	0.20712758907066292	0.04932455290014993	0.21811816071005347	0.04932455290015037	0.21811816071005347	0.04880396968284718	0.008897957644012798	0.009684123337902693	-0.015234692445661115	-0.0005613759044668115	-0.02347168528471269	-0.014190017851302252	-0.0356821810138776
PV15	victoriaM	-0.012406190660572228	-0.12991178707216516	-0.008411800555367993	-0.08448637512724132	-0.03605646878666622	0.0341644850911438	-0.02021576677732382	0.06269402964756489	-0.06076837178412473	0.23902488450205547	-0.04642540551185357	0.27220564854884305	-0.018645540969483322	0.29206597423205677	0.029369489263126013	0.26629592152662224	0.042491571775215696	0.2327351800715631	0.061820971663356004	0.14326922060376818	0.061409376675504855	0.08014919169120518	0.05728798747058186	0.04959612300388596	0.017741213749699454	-0.0637618360145553	0.0016567127246656297	-0.13473907522733614	-0.05157162693539694	0.12050480088430679	-0.04535705675758626	0.12857449482070743	-0.019139031902293803	0.15519096896066203	0.0066016697241111566	0.18754317904917256	0.04954821929585631	0.2093320628338826	0.04954821929585631	0.2093320628338826	0.061511406597256645	0.08826553759210534	0.016678266787377737	0.04643874845901055	0.0014644764933939766	0.03439921810463444	-0.014328818051265827	0.01864626713230646
PV16	victoriaM	-0.010631323564605003	-0.13053987207961948	-0.0077259792763900055	-0.08478355998649129	-0.03467021483975225	0.03168534543720682	-0.02144381169755955	0.06820390786610678	-0.06035842281881638	0.24330713357640507	-0.04522446421905408	0.27411834264964197	-0.014889761376451875	0.29356656046498003	0.028348284946216686	0.2676459567890844	0.04356890447141117	0.22416180585822323	0.05808564787380589	0.14527033450551133	0.05808190977677398	0.08126239770645685	0.05491107125280471	0.05000392504295361	0.019447083143513236	-0.060709259699981706	0.0027319033059814107	-0.137879676471688	-0.05255000047431541	0.13262205090751158	-0.0461346943853363	0.13332747968077643	-0.018061644780659917	0.15320463845449164	0.009818472633628363	0.19110864957267285	0.0468065286384576	0.21324607819059052	0.0468065286384576	0.21324607819059052	0.05563482265795862	0.053290085791841704	0.012737768660600526	0.034905301883898975	0.00234805511502947	0.05431328347973531	-0.014773592867821043	0.010040876633297138
PV18	victoriaM	-0.009758100576610324	-0.1239204684682925	-0.008533746236363288	-0.07658209977837369	-0.037971911868293046	0.03975338750992563	-0.022587920955484873	0.06959634318209339	-0.06521227828600248	0.25309725499761127	-0.048748462686091426	0.28980610600575485	-0.01536126601627873	0.30849573931756	0.03140711271290586	0.28413359159738194	0.0439039758548172	0.24776634188690308	0.06159886575841877	0.14319781445418184	0.059516625475194644	0.0697170562016549	0.05873509815717747	0.05624606097396167	0.019673516894828005	-0.055161280905060533	0.0024665349164862934	-0.12817346637268198	-0.05574316039685365	0.13165052060773136	-0.04901397037146224	0.13330461068106086	-0.021805573919326363	0.1680498334934965	0.001457664369586717	0.1919609862429818	0.05478970924607296	0.2028148479102136	0.05478970924607296	0.2028148479102136	0.050676892007930796	0.014846995591691222	0.009849191010010468	0.017874416886858754	0.0009257310391554947	0.05044514170980019	-0.012254275753155425	-0.00914803581602765
PV19	victoriaM	-0.010133695606932589	-0.14335262255793657	-0.0077076174943754615	-0.09642373017567771	-0.03797846838593514	0.012377976260773926	-0.023439841597431874	0.0458728669165722	-0.07014033073865936	0.22632996002677294	-0.05487305466203144	0.2608358841360214	-0.01795113216918046	0.2815595594841792	0.02870263863668075	0.25264082133839366	0.04022679106048941	0.224269183543603	0.06089155943581901	0.1306474661481156	0.05997668494650974	0.05997095770895176	0.05603152723687652	0.030650680866438167	0.01943709790516964	-0.07527837564220743	0.00655276388525212	-0.14577745493136718	-0.06334007726493188	0.1301229787946345	-0.056496381042907474	0.13402371677064748	-0.02668068617194744	0.157276547153332	0.0008819332568830953	0.17447231749759282	0.0536611374180491	0.17656689647782461	0.0536611374180491	0.17656689647782461	0.059129225758082195	0.04800433428769522	0.02009382953554002	0.04992616038197737	0.0005331107759999023	0.05355836907764575	-0.022581977018273944	0.047462849247430695
PV20	victoriaM	-0.010231153701501372	-0.14533532735291377	-0.009552030819215374	-0.0993784083676402	-0.037077272678759564	0.0038766200446911565	-0.02386469317058989	0.02744857887601814	-0.07065394186054771	0.20274274461910236	-0.0561998488452455	0.24193119639658556	-0.01943722566893765	0.2623625231702704	0.0241072819740731	0.23842396906005425	0.03611661247267039	0.2085796911719784	0.05778259463409107	0.10395473918099996	0.05502023566941116	0.039388684995371064	0.0501147094537091	0.00974636492626992	0.017036473366459078	-0.07821523315673748	0.002735836323456231	-0.15039023466481793	-0.06156961984958572	0.11377960685337662	-0.0550204537636216	0.11572280422238335	-0.026534520642297076	0.1427083659266103	-0.00040747800196246894	0.16515231311068565	0.045743199220109824	0.17649340389251164	0.045743199220109824	0.17649340389251164	0.056524731792587206	0.11606604255756425	0.056524731792587206	0.11606604255756425	-0.002344066401473077	0.06759488884200215	-0.01925966859213176	0.05081331238165387
PV72	victoriaM	-0.009318406999236561	-0.1252067567247903	-0.009258369032469104	-0.079778417347938	-0.03318137872797811	0.03383005349933501	-0.02078368913329382	0.06365819103153328	-0.06285270523663289	0.247743809982837	-0.050128513700072104	0.28387965892894773	-0.013711486546820478	0.30406056280771165	0.0302118235879665	0.27789716436582845	0.0431951219836211	0.23889952365986783	0.06059253863416927	0.13872319939771344	0.05834800396333575	0.06719530125662335	0.05541032638381196	0.04527395885710763	0.018812544320868416	-0.059259606394660554	0.0033723585467101635	-0.12974297492152864	-0.05523296452034988	0.15228154443136804	-0.049879627862670424	0.15487247691360623	-0.020836417401813252	0.17567705719220011	0.007287719903829614	0.20570841261348427	0.04725983012352699	0.21936574745559828	0.047356353802258576	0.21926813757375835	0.009859097657816918	0.006021407706580461	0.009955078234994552	0.005826731044454103	0.00007855781787560176	-0.007125364256871248	-0.011489916683770396	-0.027542368913781763
PV83	victoriaM	-0.008141202963830994	-0.11852316217504048	-0.006427698567516869	-0.07474927807492664	-0.035604912073119645	0.04215901296565975	-0.02015297256349787	0.07340314707076265	-0.064134940566891	0.2599524062801629	-0.04817466879959318	0.2942512454701977	-0.019486858698154662	0.31038176646783827	0.027848478448606863	0.2822535277891655	0.04184670506502312	0.24287857569260585	0.05954558186998447	0.150009708159944	0.05782996507905778	0.06762101458034517	0.05546460548103336	0.04751847506968402	0.02055357343301102	-0.05377099784868359	0.00590186596992507	-0.12540569236839108	-0.05637329904021219	0.15354880207142088	-0.04966524286642813	0.15334890133767878	-0.021090289357318805	0.1794876981185962	0.010727734498096532	0.21088453487066353	0.04928106891225673	0.2154745736417706	0.04928106891225718	0.21547457364177017	0.03706582121610439	-0.03207583302674586	0.010148522412254203	-0.03822114918584572	-0.000011156445853997894	-0.050693607555756005	-0.012082229052320113	0.0018432907595336348
PV85	victoriaM	-0.00912635015168833	-0.12250974095926795	-0.008307116206745024	-0.07169860554076027	-0.03672563377923063	0.04584168288441297	-0.022428863983358357	0.07327912001191199	-0.06516490720984794	0.2559357039105891	-0.05036899147008847	0.29122241276712896	-0.020396856996154396	0.3106177320279386	0.029268514940516677	0.28407701586521633	0.04446940428901962	0.24725489322128363	0.06471507829975091	0.15917230464221818	0.065657673971154	0.08539043523447291	0.06152688230017726	0.052055444427747385	0.021013459682522592	-0.050037878490853976	0.0019570355576154384	-0.1254084522900987	-0.05626204368195212	0.13731473880515385	-0.05015683803455498	0.14312105188897958	-0.022396846710047987	0.17168700643627785	0.004733781793358527	0.201626114656009	0.055863047834822474	0.2079572446241323	0.0555631635999833	0.20804898538257338	0.04783037248221171	0.028402565831157012	0.00967555562715432	-0.020956514954087842	-0.0006285208162238432	-0.02944649746753133	-0.01064208630034141	-0.033663623306442764
scan0004	neopictaM	-0.013811826419548706	-0.14205999762674393	-0.009001616107174098	-0.11238579907677013	-0.03692856154933189	-0.0028929603417940986	-0.023514208927736376	0.03319076674829933	-0.07309312111927813	0.2184032220197125	-0.05844276747720779	0.2559603888194151	-0.018716048729045094	0.2810887630481933	0.026683193996964928	0.254839522843578	0.045980748646378446	0.20153563825795803	0.06304694149184896	0.10025686398577137	0.05999264619021503	0.03719349131371006	0.05700298896617193	0.015674562256034037	0.019289785372125064	-0.08806452784290225	0.005938372009598772	-0.142669424852356	-0.04117042362239721	0.023257721972496655	-0.054085583696619983	0.10832375907259283	-0.02318047115545186	0.12507337014131545	0.003946726554533523	0.1537780258062822	0.05114636091463307	0.17819615611195094	0.05114636091463307	0.1781961561119505	0.062407365416314954	0.12535810424962	0.0628453080968555	0.12481142962019263	0.0006491494566654932	0.06456095593493726	-0.020261108453217054	0.0383512919872727
scan0005	neopictaM	-0.007213313424004825	-0.1503975754266425	-0.006552339019925741	-0.10889653637127444	-0.031704487978058075	-0.006285888921572608	-0.018978764375459253	0.020960906590172194	-0.05699901906321641	0.18758309729210923	-0.04396745894466452	0.21670215301336174	-0.01256755110084134	0.23585852787691278	0.027811572010347178	0.20924332920182223	0.038599079360959916	0.17827282059412866	0.05548993149476606	0.08636490504571255	0.05578348687275687	0.030760133058946707	0.051388947910144984	-0.001738895489770959	0.018179422705594785	-0.08478303000580018	0.005575936545694498	-0.1546199129356432	-0.05149201791910301	0.09458109720988069	-0.04542458897222284	0.09426978276368676	-0.017860559324882782	0.10816888841918344	0.0009858263699532072	0.11978824635000802	0.047648182443986116	0.1379517459197988	0.04765891742488943	0.13816096760762236	0.04765891742488943	0.13816096760762236	0.04765891742488943	0.13816096760762236	0.0007980746439367242	0.12021742470655801	-0.017849824343979467	0.108378110107007
scan0006	neopictaM	-0.010536807064074413	-0.14347237550714748	-0.008843654808407283	-0.09929941617156181	-0.034663547932312154	0.011379486985689505	-0.02118090982809625	0.04746762978432987	-0.06474297430053173	0.23154843003854617	-0.05197892994752892	0.2644134523934638	-0.019743359503179368	0.28742227913292634	0.02668089052612658	0.2629324218914282	0.04239044194525091	0.22313251501961281	0.05994468750771557	0.12055461951476547	0.05684509272786912	0.05156470612316936	0.05162973943776376	0.01869859226647167	0.018415244481838653	-0.07545483761644552	0.005445991725530433	-0.14152071115503412	-0.055188223690599246	0.12975662150119707	-0.048608087872364335	0.13032349195349138	-0.018778260175103055	0.14745403975958354	0.0027519004771300675	0.16841023519795037	0.0500848530472752	0.19141687893385304	0.0500848530472752	0.19141687893385304	0.060490455086539864	0.08352921220059965	0.027402941711078967	0.05906755259414235	0.0034686755644267957	0.04355611481675107	-0.019262173457789876	0.0347581620374943
scan0007	neopictaF	-0.011106631298045866	-0.23989026497552585	-0.007582616368370732	-0.19819070558926166	-0.02977590323288367	-0.08902862665206375	-0.019827659427295218	-0.05090498425447595	-0.05508420561507505	0.10331521787134179	-0.038941600125439645	0.13687951995744652	-0.006086824396263924	0.15098019476819646	0.027196631457383144	0.12919889381125949	0.03925700418571818	0.09759888675588757	0.054754255314115714	0.009707856860508101	0.05381068155396996	-0.056449376485235576	0.04982994536464747	-0.09233784001029817	0.0182507861090155	-0.17752236566228427	0.003826619819411714	-0.23923217916839307	-0.006275213428998916	0.15128351739686463	-0.006275213428998916	0.15128351739686463	-0.006275213428998916	0.15128351739686463	-0.006275213428998916	0.15128351739686463	-0.006275213428998916	0.15128351739686463	-0.006275213428998916	0.15128351739686463	-0.006275213428998916	0.15128351739686463	-0.006275213428998916	0.15128351739686463	-0.006275213428998916	0.15128351739686463	-0.006275213428998916	0.15128351739686463
scan0008	neopictaF	-0.013060291453534285	-0.23500723305194782	-0.010167509763259659	-0.19145872365845162	-0.03369460342168764	-0.08191921702532266	-0.020847067539516723	-0.053324933069666784	-0.052704060032034754	0.11048204036222099	-0.03523860723391838	0.14123007537613008	-0.010689566651282751	0.15431989654894324	0.03159170050560054	0.13510837733811376	0.04731437055110919	0.09632252666676146	0.06366197477062706	0.007815028847839339	0.060913387609866844	-0.046835907749312115	0.05849765144646899	-0.0637529018516501	0.018448663113635213	-0.16829512634557198	0.001392263152769617	-0.23936124939435388	-0.010689566651282751	0.15431989654894324	-0.010689566651282751	0.15431989654894301	-0.010689566651282751	0.15431989654894324	-0.010689566651282751	0.15431989654894324	-0.010689566651282751	0.15431989654894301	-0.010689566651282973	0.15431989654894301	-0.010689566651282973	0.15431989654894301	-0.010689566651282751	0.1543198965489428	-0.010689566651282751	0.1543198965489428	-0.010689566651282751	0.1543198965489428
scan0009	neopictaF	-0.01297408168166377	-0.23803195147818432	-0.007772919198223724	-0.19606496021464	-0.02811528507025248	-0.08712299211757786	-0.01692875689654646	-0.05206513697121625	-0.04846294917436097	0.11176772612396264	-0.03363129201825562	0.13947333428937497	-0.009710012320333602	0.15215920518005038	0.029854753219192766	0.12816530888854344	0.04032010818067581	0.09940310113493007	0.05689443912972784	0.01849509289872723	0.05571952747630352	-0.05151400499793309	0.05161888360425163	-0.08317680029667802	0.014245568688519976	-0.17814959700512564	0.0013963946177090538	-0.24132854570199422	-0.009734452637104004	0.15138455745893292	-0.009734452637104004	0.1513845574589327	-0.009734452637104004	0.1513845574589327	-0.009734452637104004	0.1513845574589327	-0.009734452637104004	0.15138455745893292	-0.009734452637104004	0.1513845574589327	-0.009734452637104004	0.15138455745893292	-0.009734452637103782	0.1513845574589327	-0.009734452637103782	0.15138455745893292	-0.009734452637103782	0.1513845574589327
scan0011	victoriaM	-0.010315652063838313	-0.1139636693891932	-0.007892420750112964	-0.06861619208234068	-0.03486661413371372	0.05281454039192238	-0.02027955783072775	0.08408229099144303	-0.058699969300557396	0.2582205849967889	-0.04385163636900021	0.29424126737732115	-0.01425820633990991	0.3118645937028166	0.03072523434728482	0.2825626972880988	0.04343168874896788	0.2501216756911977	0.0626418944838826	0.1630525286885245	0.06271763211697348	0.08922837435486441	0.0596083832462421	0.06355847040519516	0.01870489156702834	-0.045866002031417406	0.003359219533163556	-0.11815341975956503	-0.05221248848327505	0.14214745038496146	-0.04533908668789396	0.14779658186176958	-0.019161662805395867	0.17670818064753302	0.004244953996843899	0.20775556827774302	0.05147236702488814	0.22383188199861673	0.05147236702488814	0.22383188199861673	0.025911692321916275	-0.0070590034033766	0.008333656306535505	-0.03209360361147073	-0.001382389394277465	-0.04463649854470205	-0.008117541044628565	-0.052708195155123115
scan0012	victoriaM	-0.010188017151305849	-0.12780096674853753	-0.007641774188296867	-0.08412636695973194	-0.03776158489416934	0.039076649736158264	-0.023832908200184327	0.07616519233274238	-0.06312511198442969	0.26592541135470465	-0.050026953539385216	0.29635479096544426	-0.02117445273779847	0.31685507237343713	0.031140538890204128	0.29206760454471503	0.045495240974095574	0.2556397073428965	0.06780347779815615	0.15224019883631262	0.06588005211443576	0.07956603651289845	0.06082213653561868	0.04272713091549635	0.020481933484731662	-0.06382698535517281	0.00494010734283873	-0.12692426174118118	-0.053665396606231125	0.12322576212221298	-0.04700538347460989	0.12694368370439907	-0.019244797147193043	0.15396527515393083	0.003477284139450089	0.18077420757398083	0.0620068529711219	0.1965948545579268	0.06129066921439013	0.19663268267340372	0.03872882354870505	0.01875771477872229	0.01083208456853785	0.002755435714552669	-0.0013951770747578352	-0.006653277660232436	-0.01325846722666296	-0.018235761048864013
scan0013	ornataM	-0.010739138982654673	-0.12955655318160084	-0.007848989450000133	-0.08491587688120623	-0.03730772314945548	0.03849922215579327	-0.024045512335607214	0.07192976228240155	-0.07311364827526108	0.2595188175972349	-0.059512341289664164	0.2941140218051331	-0.030049126729156342	0.3169027026510481	0.02216341426411772	0.29438186467359945	0.04041832611483365	0.2533869153771257	0.06833084881909901	0.14815307082458135	0.06608951846982736	0.07596449172323805	0.062396920696222484	0.05116182778540068	0.01921370447816649	-0.06304019115915278	0.00588901958258037	-0.13065128765813613	-0.0633218002712262	0.1590816551153596	-0.05747100100217957	0.15942574191362519	-0.020633264413520827	0.1553222240660042	0.000943942414941669	0.16149961252374806	0.06589349950362777	0.16851065584655106	0.06589349950362777	0.16851065584655106	0.04389590111358066	0.01110987820540832	0.004547097009670266	-0.003137090801048083	-0.0008334652661447074	-0.00366165408697884	-0.013503016653302625	-0.006028442365191634
scan0014	ornataF	-0.004757116742243264	-0.15131041157452982	-0.001166958508400808	-0.12140562070823364	-0.018961692466977254	-0.03061701695878909	-0.007910277577640004	-0.010450309366339885	-0.03408235960659461	0.11897940211290749	-0.02523394723714716	0.13799431622115735	-0.007096853136302419	0.14904878966655058	0.02258357679833031	0.13349180480761072	0.033262812639298055	0.11172458186763658	0.05221949178125942	0.04836209378999542	0.0528125069335609	-0.01035783757964708	0.05024798682382999	-0.030198410353457984	0.017733481216974767	-0.10750959512025975	0.004618939182420354	-0.1561539672597647	-0.007247050129941248	0.14887353152067476	-0.007247050129941248	0.14887353152067476	-0.007247050129941248	0.14887353152067476	-0.007247050129941248	0.1488735315206752	-0.007247050129941248	0.1488735315206752	-0.007247050129941248	0.1488735315206752	-0.007247050129941248	0.1488735315206752	-0.007247050129941248	0.14887353152067476	-0.007247050129941248	0.14887353152067476	-0.007247050129941248	0.14887353152067476
scan0015	ornataM	-0.01358340985860228	-0.12132453744641711	-0.008365182315350318	-0.08649894644629216	-0.039605398785641045	0.03214097044283815	-0.022979406591627536	0.06580783841347145	-0.07327644415023646	0.26522164252185165	-0.0603502313148425	0.297689502684226	-0.021087471016729007	0.32213772622580006	0.024940372766467888	0.29116408388481985	0.040518504459283074	0.2510520491255794	0.06431887743356586	0.14512166062931486	0.06033333419645749	0.06623948085833616	0.05720351492799004	0.045387258748074595	0.01868082364964229	-0.0671294520358505	0.008912520293180803	-0.11931756194926277	-0.06767110568810783	0.1733584090347497	-0.06005029823438333	0.17596650081291204	-0.022612209935508363	0.17996030941783675	-0.00025373420891771167	0.18499214548931925	0.05887129455938135	0.18475547743077508	0.05887129455938135	0.18475547743077553	0.04875932046330989	0.0026603651564209956	0.007674090926250942	-0.03382585152085069	-0.0013446279225386335	-0.032081590305778486	-0.012287549950653166	-0.02964006515673676
scan0016	ornataM	-0.010465722263454139	-0.13562115133538358	-0.007958592216556851	-0.08920427809683966	-0.03786366849841042	0.03709100549093081	-0.023863043725005174	0.07155903447630929	-0.07278385584863205	0.2497979903782209	-0.06159742807860739	0.2820570210258351	-0.030397707839464418	0.30689136335295886	0.01821166640631123	0.28051269297182135	0.03280431905697934	0.24867373502680987	0.06245338694272884	0.14368899881341654	0.061707274385505384	0.06364600196809689	0.05977358612696215	0.0446239418269443	0.020241282866598802	-0.06869142402965771	0.004758277224920121	-0.14164242549346742	-0.05976448377665448	0.138938502603522	-0.05161598233925816	0.1392376786918433	-0.020519617004676673	0.14538037165380277	0.0008727014281543958	0.15774700644657988	0.06084221859201233	0.15889597878166492	0.06084221859201233	0.15889597878166492	0.059247876356807394	0.04460464014382671	0.016660820648303216	0.02882773833401831	-0.00005573273949680843	0.025318680738408046	-0.016617872662357404	0.017603944981561488
scan0017	ornataM	-0.011052291572427651	-0.13246388020724478	-0.008967759430424325	-0.08488031452859518	-0.040154408152572374	0.04756108171216962	-0.026189584386708986	0.07955870621446667	-0.07244572068203586	0.26755884294801163	-0.058427858044512726	0.2992946010098619	-0.03243028187551772	0.3176454271622527	0.020344437390115558	0.2926227260042678	0.03984901486161681	0.24477750169917556	0.06313287170640677	0.15135420508495598	0.06278884638962909	0.07768008935140333	0.05856279187409693	0.04874540773397769	0.0204704797467662	-0.05928999411560326	0.005939283609920314	-0.1382910846261426	-0.0593742393866567	0.1289948888553585	-0.05104755216402518	0.1309539991889286	-0.021980377274450735	0.13684131394320237	-0.001720567370303154	0.1444886874018184	0.06344777701851331	0.15114537751616938	0.06344777701851331	0.15114537751616938	0.05871858057122311	0.04932217948653124	0.011891078581235353	0.020755026424864556	-0.0027998576126029556	0.007147747461198688	-0.01636387364416675	0.004127859694425156
scan0018	spaeteriM	-0.006209448784842297	-0.1536290834999945	-0.005000716677670425	-0.11856080449739002	-0.024932489949212478	-0.0442701735148847	-0.015693561149525682	-0.02147689860524914	-0.05126642522901202	0.09649069008077514	-0.042184952062858536	0.12821776424969064	-0.003332727035959759	0.15254388966096477	0.028541018875931173	0.12704282708196032	0.034196165282451826	0.10363195679651559	0.0439954694442166	0.030658912529892817	0.04166384878970007	-0.021269973278386523	0.038941535564964255	-0.03699561141301498	0.014942695613704269	-0.10200834726304729	0.006637569690037826	-0.15052211776689006	-0.003477527946530212	0.15252706570855534	-0.003477527946530212	0.15252706570855534	-0.003477527946530212	0.15252706570855534	-0.003477527946530212	0.15252706570855534	-0.003477527946530212	0.15252706570855534	-0.003477527946530212	0.15252706570855534	-0.003477527946530212	0.15252706570855534	-0.003477527946530212	0.15252706570855534	-0.003477527946530656	0.15252706570855534	-0.003477527946530656	0.1525270657085549
scan0019	ornataF	-0.005682016069659985	-0.15191937161860858	-0.001954471046690082	-0.12456625634722929	-0.020482583864646714	-0.0352022674366643	-0.012813716660442925	-0.0016132711919185365	-0.034912463623619744	0.12215450071462847	-0.022393783149688734	0.14185025294526937	-0.006387057806866076	0.1494961118225419	0.021375776406476393	0.12850024132140886	0.029251956840706583	0.10421058765667407	0.046169109735831215	0.03502664790553278	0.04697200322106432	-0.012344309026893957	0.04450541284549936	-0.028033339686601683	0.016727581594734208	-0.11038504629057791	0.006860574604537844	-0.15424094438242741	-0.006416397344897158	0.14966439414661886	-0.006416397344897158	0.14966439414661886	-0.006416397344897158	0.14966439414661886	-0.006416397344897158	0.1496643941466193	-0.006416397344897158	0.1496643941466193	-0.006416397344897158	0.1496643941466193	-0.006416397344897158	0.1496643941466193	-0.006416397344897158	0.1496643941466193	-0.006416397344897158	0.1496643941466193	-0.006416397344897158	0.1496643941466193
scan0020	ornataF	-0.005475663965759115	-0.1528767723388134	-0.0020165060521375013	-0.12207515397452577	-0.018281288485028035	-0.029430350955501793	-0.008515511177600922	-0.003972400437252066	-0.03265381203255453	0.11781671449980499	-0.02270642992835299	0.13865577250695968	-0.007141723911189235	0.14904994049172424	0.02269267344846761	0.13246985310642276	0.03227927977205371	0.10839128351063994	0.04984919571490366	0.043547681302064115	0.05100551474688576	-0.0068893056346690075	0.04674221073757702	-0.026387814208356185	0.017555523903867918	-0.10942814311555928	0.005562200810459927	-0.1547968260559234	-0.007330095908353052	0.14854395759040082	-0.007141723911189235	0.14904994049172424	-0.007141723911189235	0.14904994049172424	-0.007141723911189235	0.14904994049172424	-0.007141723911189235	0.14904994049172424	-0.007141723911189235	0.14904994049172424	-0.007141723911189235	0.1490499404917238	-0.007141723911189235	0.14904994049172424	-0.007141723911189235	0.14904994049172424	-0.007141723911189235	0.14904994049172424
scan0021	ornataF	-0.00422097466930947	-0.15201831644986738	-0.0016833729531567777	-0.12063008820931763	-0.016419938023126343	-0.02768323495033452	-0.006474849151800396	-0.004474681686374645	-0.029591456128659308	0.11734061118977027	-0.021744761995736814	0.13894559918326702	-0.008669545303879742	0.1489242101087588	0.02661815164699574	0.1310190553983274	0.036645250787797096	0.10624116782667097	0.055132252784723584	0.040224790253517856	0.05413262393956078	-0.009651846503939784	0.05224171910911915	-0.022783394594587766	0.018703783577673428	-0.10612741212381387	0.0043251919078940585	-0.15596412405526314	-0.008844233363495144	0.14908321180141107	-0.0088442333634947	0.14908321180141063	-0.0088442333634947	0.14908321180141063	-0.0088442333634947	0.14908321180141063	-0.0088442333634947	0.14908321180141063	-0.0088442333634947	0.14908321180141063	-0.0088442333634947	0.14908321180141063	-0.0088442333634947	0.14908321180141107	-0.0088442333634947	0.14908321180141107	-0.0088442333634947	0.14908321180141063
scan0022	ornataM	-0.012192765409521937	-0.1314609105248015	-0.008707983138717982	-0.0854556708056182	-0.03830205212485513	0.03648416484369174	-0.023021701328354207	0.0735473793588741	-0.07112189520477205	0.25612056000791544	-0.05862699844302252	0.2910311727411435	-0.03094871720055156	0.31233374230259353	0.020322207964052572	0.28312752177012696	0.03565556253066046	0.24765214607104602	0.0634814387152369	0.13725663479945005	0.061347149057497906	0.06608092827245834	0.05964844598067117	0.05129035539886792	0.01867746655387944	-0.06682198283408544	0.005935633390465186	-0.13053652072697067	-0.06301635151670368	0.15656843157429134	-0.05637679174759233	0.16383674871578013	-0.02094300345040231	0.16579100368690836	-0.0005135396533144909	0.1746873466085993	0.058117173650348485	0.17411159300632895	0.058117173650348485	0.17411159300632895	0.05798303411194713	0.041367054612408055	0.01098423416904712	0.0017750190957175082	-0.0002977489913156528	-0.009080967682361078	-0.012735866401387434	-0.010144124063761166
scan0023	ornataM	-0.010925625734997156	-0.13557025807037332	-0.008822104009026764	-0.08784512214370359	-0.03775087180350016	0.031208442946140447	-0.022571347847788623	0.061020246248565495	-0.07440889108608921	0.25533478141972205	-0.05720951649395971	0.29408835018622814	-0.03208948053722131	0.3098878499516049	0.019875895645317665	0.2832413134121061	0.0359699166161781	0.24494900443607248	0.06613981805634049	0.13104791321201484	0.0652579394128766	0.061830449908364275	0.061090455519545166	0.03699806945580064	0.01931137355462348	-0.07033176094477893	0.006198100333376975	-0.13408273861397763	-0.0641074139479783	0.14888278063690108	-0.057572845683761906	0.15649574266378008	-0.023128853265943647	0.15646536253545462	0.0003833247474561554	0.1666287710820431	0.06033756668480705	0.1701051826142883	0.06033756668480705	0.1701051826142883	0.0474047634511664	0.019954569045388282	0.015211540781124076	0.02094416131392085	0.001172880979584663	0.017498104748129406	-0.014707422875997066	0.010116640264852593
scan0024	neopictaF	-0.007288569830993351	-0.18888333089663165	-0.005100812452566549	-0.15168576448596524	-0.02412406630631947	-0.06527531297351163	-0.01392583481301146	-0.04165311398840765	-0.04495680665145263	0.11404256179839689	-0.03223745792089472	0.1416530956762052	-0.009774862460726895	0.15491675425713303	0.030660789504312558	0.1285546256826653	0.03977600052226854	0.09809007260351832	0.05344914411687057	0.015925059860674107	0.050683861280401754	-0.028308973884377475	0.04787619220502287	-0.04728931819095228	0.01699917142815517	-0.13421456617901958	0.005840002259104638	-0.19180066780220137	-0.010293426582790198	0.15482821413286407	-0.010293426582790198	0.15482821413286407	-0.010293426582790198	0.15482821413286385	-0.010293426582790198	0.15482821413286385	-0.010293426582790198	0.15482821413286385	-0.010293426582790198	0.15482821413286385	-0.010293426582790198	0.15482821413286385	-0.010293426582790198	0.15482821413286385	-0.010293426582790198	0.15482821413286385	-0.010293426582790198	0.15482821413286407
scan0025	spaeteriM	-0.006222640974315552	-0.15356957574400282	-0.00513095475616685	-0.11843581970610867	-0.024676535155831104	-0.0435323926461084	-0.013331618361672492	-0.026812210307557628	-0.049221764903415434	0.10072956837380495	-0.039668643247848114	0.13122728955610594	-0.004492585208489141	0.15239743860779528	0.030791776922138657	0.12802057412490228	0.03886109564063458	0.09904331664320962	0.04739507344114704	0.02645130680202603	0.04414887662744273	-0.016591321483850653	0.04038587835247689	-0.034743464058681874	0.014361524293200294	-0.10592337422621736	0.0070350360464468634	-0.15003188725122923	-0.00478683757083107	0.1523843580612165	-0.00478683757083107	0.1523843580612165	-0.00478683757083107	0.1523843580612165	-0.00478683757083107	0.1523843580612165	-0.00478683757083107	0.1523843580612165	-0.00478683757083107	0.1523843580612165	-0.00478683757083107	0.1523843580612165	-0.00478683757083107	0.1523843580612165	-0.004786837570830626	0.1523843580612165	-0.004786837570830626	0.1523843580612165
scan0026	neopictaF	-0.007194004987987804	-0.18902887970801552	-0.002491684290309629	-0.15141054366226903	-0.024053759804904064	-0.06033269687819262	-0.013493290254879524	-0.031128810659901997	-0.04672435674423733	0.11113365117741103	-0.033621278613766264	0.1384635786442403	-0.009002062919721913	0.15401682593317556	0.029645399356044797	0.13066829787796208	0.038500954082039324	0.10486898401289202	0.05240532094439061	0.016319112679505674	0.050841417091065114	-0.027766872877157258	0.04618578647192413	-0.05318672913568209	0.01776232630981879	-0.13489043408669932	0.006173054613473869	-0.19328357339352364	-0.009179186347269967	0.1540896674982548	-0.009179186347269967	0.1540896674982548	-0.009179186347269967	0.1540896674982548	-0.009179186347269967	0.1540896674982548	-0.009179186347269967	0.1540896674982548	-0.009179186347269967	0.1540896674982548	-0.009179186347269967	0.1540896674982548	-0.009179186347269967	0.1540896674982548	-0.009179186347269967	0.1540896674982548	-0.009179186347269967	0.1540896674982546
scan0027	victoriaM	-0.011111725048112042	-0.12419077007497273	-0.006982272808461598	-0.07778397742696821	-0.035095738190815934	0.041725187695409935	-0.019167936338071175	0.07835014675591982	-0.05997851361929277	0.25849958118668614	-0.04399180590224264	0.29144315196138904	-0.020707778435315762	0.3091226744362384	0.0292655588864295	0.28921626784549315	0.0427498913140099	0.25903863831507423	0.06449962642574385	0.165487219280682	0.06481347488110738	0.08391445029318638	0.06041894625208104	0.05407390493131285	0.019983142944272045	-0.06004554908781337	0.004259720196154326	-0.13068630969928965	-0.0470511525245321	0.11974093108314243	-0.0413704949406373	0.12762137324298506	-0.016220184225420983	0.15612282001877564	0.004967591783203318	0.18620374837486064	0.058073126464050204	0.2077595191661663	0.05807312646405065	0.2077595191661663	0.024307174228692486	0.01137588109494363	0.012315141281050757	0.006708548423007432	0.0004019480558905998	0.0006545217951024363	-0.010609795752831452	-0.024561526727731677
scan0028	victoriaM	-0.011754394438142713	-0.12701844163590464	-0.008657776062603284	-0.08218422729019799	-0.03516469928251604	0.03658755711204315	-0.02009563134701004	0.06790171306570429	-0.05977241234674042	0.25352118441609983	-0.04340251547624469	0.2899538221090183	-0.008226529732531096	0.3110541445143911	0.037008688301636346	0.28198058120906055	0.04878974064135828	0.24146878515285813	0.06322957532092581	0.15749791415885903	0.06313841992659035	0.08462211524524194	0.05669105863987062	0.046261193539243246	0.020877435371923558	-0.05321934646389565	0.005602244554244689	-0.1257214737534234	-0.05089063723514448	0.12963618003849373	-0.04524320045068415	0.13194513923257675	-0.01779155645035308	0.16256173176937413	0.00857238505407371	0.19849380611120185	0.05464924423516054	0.21943498404295217	0.05464924423516054	0.21943498404295173	0.025599834104971082	0.028708614110824877	0.009611672045220126	0.011482727897945527	-0.0015724361700109545	-0.006370613393024216	-0.011903697547262693	-0.02341562591343955
scan0030	ornataF	-0.006338902593647568	-0.15337532464950193	-0.0028156148296758624	-0.1220736978414307	-0.020846614853540016	-0.035370853396663696	-0.010638002427531002	-0.012802721967278842	-0.03683386013118352	0.11830214309363611	-0.025388251247605145	0.13907810073981533	-0.006538841442394596	0.1492738557527519	0.024743401621514866	0.13264214044914327	0.03352871715070169	0.10892609280054015	0.0497967697476491	0.04230905165836349	0.05002022404376369	-0.001355410434122252	0.04559638030226695	-0.032402246229128254	0.015843078565853635	-0.10840296368487885	0.005987275563105619	-0.15260321935883997	-0.006538841442394596	0.1492738557527519	-0.006538841442394596	0.1492738557527519	-0.006538841442394596	0.1492738557527519	-0.006538841442394596	0.14927385575275234	-0.006538841442394596	0.14927385575275234	-0.006538841442394596	0.14927385575275234	-0.006538841442394596	0.14927385575275234	-0.00653884144239504	0.14927385575275234	-0.00653884144239504	0.14927385575275234	-0.00653884144239504	0.14927385575275234
scan0031	ornataF	-0.0051264182015450625	-0.15223405687528366	-0.0026593845359789534	-0.11842039073521891	-0.01908750665554752	-0.03713465326619707	-0.010373153160336306	-0.011889504311658177	-0.03391067432319954	0.11926162095061904	-0.023708789022891457	0.14050904146456827	-0.006966342514751849	0.15007389171803204	0.025729103537890863	0.13242538931287734	0.03443528333314831	0.1056790148634022	0.048265556022338216	0.03428243639896604	0.047152855924801826	-0.011472294013579114	0.04428176317536896	-0.028178937538306064	0.01714604961505447	-0.1013067925127754	0.005542174070093681	-0.15465844071251764	-0.007144814956187167	0.149731424904408	-0.007144814956187167	0.149731424904408	-0.007144814956187167	0.149731424904408	-0.007144814956187167	0.14973142490440844	-0.007144814956187167	0.14973142490440844	-0.007144814956187167	0.14973142490440844	-0.007144814956187167	0.14973142490440844	-0.007144814956187167	0.14973142490440844	-0.007144814956187167	0.14973142490440844	-0.007144814956187167	0.14973142490440844
scan0032	neopictaM	-0.008417209955203082	-0.15205361831259123	-0.006076150644392226	-0.11097434332623014	-0.030111124253323813	-0.01197154270327912	-0.0180946788625382	0.011949346885112674	-0.055381766806202624	0.183599285865891	-0.04150684496226372	0.20932051541124164	-0.018147045382342204	0.22307270349173025	0.032932185455238495	0.19473215430432209	0.039856974531283625	0.1686197705942485	0.05542987322334831	0.07469510965038462	0.05402525677708942	0.023834908161930523	0.05221110263771218	0.005099983347733022	0.018588388791572513	-0.09082317685520515	0.006239223279023192	-0.15286275806771632	-0.05177284084063013	0.0957789465791441	-0.04600690313717722	0.09599062251691315	-0.018683195390217972	0.10661656319062418	0.007469536381187008	0.1281695620425265	0.04447707810540364	0.1476191163067675	0.04447707810540364	0.1476191163067675	0.044676331893444284	0.14743397424791116	0.044676331893444284	0.14743397424791116	0.008046130151532032	0.1281907296363034	-0.018498053331361636	0.10681581697866482
scan0033	neopictaM	-0.009773055744122542	-0.1541372616563719	-0.0081288932242399	-0.11108626661211551	-0.031818442454716184	-0.008454670841736648	-0.02023584342239268	0.02452486986285475	-0.06006053273684872	0.191045559176681	-0.05027629078064408	0.21565090341672746	-0.016068733508760008	0.23936753157679796	0.027851563576378205	0.21733358694938568	0.04138338542149901	0.1837765444711593	0.05628642468009083	0.0869970084626793	0.054096930825643944	0.02798982525209638	0.05082776801212753	0.0009151878517964802	0.01714279921615415	-0.09189233063280747	0.0059324265487547285	-0.1474804925445781	-0.049974811120134216	0.08004359938700664	-0.044635912253727955	0.0820321539036831	-0.019255203908990243	0.10726017856925736	0.004820138777491463	0.12874163059729735	0.050829334141768615	0.1406489557744753	0.05082933414176817	0.1406489557744753	0.05056662730687868	0.14086315513791323	0.05056662730687868	0.14086315513791323	0.004771631306039444	0.1292185367956243	-0.019517910743879735	0.10747437793269483
scan0034	auroraM	-0.010360462442421873	-0.2710853976706053	-0.007342307175477036	-0.21477428640501353	-0.037194281430014624	-0.08493285466355377	-0.024341590844280135	-0.041254510010584715	-0.054192311394359254	0.15330337787659468	-0.03779264692467826	0.17561403889535038	-0.016482607033400577	0.18679631150368947	0.04222260168906497	0.13955219524170717	0.05621751613487999	0.09490956963857432	0.06895867721139534	-0.003120623519865106	0.06646244910783547	-0.05414040886502907	0.06291798106444421	-0.07890406478805262	0.021912553720493676	-0.19491662029052573	0.005725920201945934	-0.27597760300354585	-0.016151155119430695	0.18678440680060082	-0.016151155119430917	0.18678440680060082	-0.016151155119430695	0.18678440680060104	-0.016151155119430917	0.18678440680060104	-0.016151155119430695	0.18678440680060104	-0.016151155119430695	0.18678440680060104	-0.015819703205461035	0.18677250209751262	-0.015819703205461035	0.18677250209751262	-0.015819703205461035	0.18677250209751262	-0.015819703205460812	0.18677250209751262
scan0035	auroraM	-0.009781724280916542	-0.21287840313228149	-0.006113362955168105	-0.16130855540709702	-0.03155046826099965	-0.05631565321247363	-0.020464833013607613	-0.023756754870022306	-0.046857668069210365	0.1443738059347509	-0.03193333891091281	0.1639379798164714	-0.015786621235718872	0.17320518804889218	0.0346425850177768	0.1401438922124261	0.04718158567263038	0.10371359688820239	0.06438480622418416	0.01714215044519259	0.06274325666132692	-0.03630884525878912	0.05829455363507503	-0.06694319436778433	0.02281998806062237	-0.14261985363278698	0.006150063779400378	-0.21284362340299737	-0.01606576121726803	0.17319478349288564	-0.01606576121726803	0.17319478349288564	-0.01606576121726803	0.17319478349288564	-0.01606576121726803	0.17319478349288564	-0.01606576121726803	0.17319478349288564	-0.01606576121726803	0.17319478349288564	-0.01606576121726803	0.17319478349288564	-0.01606576121726803	0.17319478349288564	-0.01606576121726803	0.17319478349288586	-0.01606576121726803	0.17319478349288586
scan0036	spaeteriM	-0.005775242154712281	-0.15230017073425517	-0.003311782803567944	-0.11847223359524695	-0.021775954336979233	-0.046095843940960134	-0.010943644225706841	-0.02370068189969046	-0.045175324141892535	0.10165815753552877	-0.03559924528111948	0.13361827842543772	-0.005472477839494474	0.15243866582946375	0.029989885009681697	0.125914837698185	0.037093851471217916	0.0982907769450533	0.04576711185707339	0.025207076217060313	0.042805062330731565	-0.017133412838399	0.040014990677479274	-0.03383923056554496	0.016621284086185278	-0.10158225256635131	0.006378356297133212	-0.15182864246774674	-0.005330028839135938	0.15245954165410336	-0.005330028839135938	0.15245954165410336	-0.005330028839135938	0.15245954165410336	-0.005330028839135938	0.15245954165410336	-0.005330028839135938	0.15245954165410336	-0.005330028839135938	0.15245954165410336	-0.005330028839135938	0.15245954165410336	-0.005330028839135938	0.15245954165410336	-0.005330028839135938	0.15245954165410336	-0.005330028839135938	0.15245954165410336
scan0037	spaeteriM	-0.005855441431508778	-0.15214205378949658	-0.0045545567355575346	-0.11835013131136544	-0.023942822331045097	-0.041111656434271435	-0.014006480689872246	-0.019282653802038016	-0.046758632638455186	0.10244775516599412	-0.03747335220172425	0.1308533541467487	-0.004611925020023543	0.15198676693258828	0.02946636333391363	0.12712473787347833	0.03543576680924958	0.10382840482522247	0.044464883931310026	0.031091144899234632	0.04085960425630479	-0.017978534470768956	0.03800754742782923	-0.0352605557970113	0.014251289192664506	-0.10428220490915556	0.006492589489751689	-0.15224848998232215	-0.004467033860855606	0.15197869633459438	-0.004467033860855606	0.15197869633459393	-0.004467033860855606	0.15197869633459393	-0.004467033860855606	0.15197869633459393	-0.004467033860855162	0.15197869633459393	-0.004467033860855606	0.15197869633459393	-0.004467033860855606	0.15197869633459393	-0.004467033860855606	0.15197869633459393	-0.004467033860855606	0.15197869633459393	-0.004467033860855606	0.1519786963345935
[truncated: 725 more columns]
