# Supplementary material for: Mixed Signals? Morphological and Molecular Evidence Suggest a Color Polymorphism in Some Neotropical Polythore Damselflies
Source: PLoS One. 2015 Apr 29;10(4):e0125074. doi: 10.1371/journal.pone.0125074 (PMC4414280; doi:10.1371/journal.pone.0125074)
Supplement: S2 File — Compressed folder containing everything needed to run the analyses presented in this paper, including images, data, and a Mathematica notebook. (ZIP) [file pone.0125074.s002.zip › Supplementary file/past files/all loadings.xlsx]

## Sheet: Sheet1
	Axis 1	Axis 2	Axis 3	Axis 4	Axis 5	Axis 6
5	0.0062023	-0.02079	-0.002416	-0.014716	0.024563	-0.0042377
6	-0.0047074	0.0085966	-0.027587	0.020625	0.0095287	0.00374
7	0.00079907	-0.0059411	-0.012921	8.0934e-05	-0.016192	0.0114
8	-0.0016085	0.0092608	0.0091142	-0.0090304	-0.013291	-0.030082
9	0.0052018	-0.0008751	-0.0095321	-0.0064813	-0.016621	-0.014448
10	0.0031563	-0.00038525	0.0040132	0.014072	-0.029731	0.0015865
11	0.00030854	-0.0033252	0.0038915	0.011727	-0.0037187	0.0055518
12	-0.0011673	-0.0016048	0.0017718	0.0033691	0.008329	0.0014251
13	-0.00048601	-0.00066293	-0.0057676	-0.0033044	-0.0034475	-0.02197
14	0.0044664	0.0060588	-0.00096431	-0.0010812	0.0099671	0.0090743
15	-0.00035569	-0.00073025	0.00055322	0.00097219	-0.00062776	0.0014328
16	-0.0011098	0.00024893	-0.0006262	-0.0063414	-0.0092425	0.015869
17	-0.00021854	-0.00018047	-0.00052956	-0.0027142	0.0013881	-0.0014097
18	-0.0006559	-0.0006103	-0.00012376	-0.00036464	-0.00034239	-0.0030828
19	-0.00081827	-7.4032e-05	-0.00080817	-0.0031323	-0.0015096	0.0027133
20	0.00018997	-0.00039107	0.00015256	0.0021233	-0.00099779	-0.0011092
21	-0.00070456	-0.00072622	8.6657e-05	0.00066939	-0.00084295	-0.0016757
22	0.00033942	0.00082342	-4.4254e-05	-0.00065511	0.00010632	0.0037193
23	0.00050267	0.00017453	-0.00010987	0.0012817	0.00082152	-0.003029
24	-0.0003779	0.00013198	7.4148e-05	-0.0013357	-0.0018725	0.0030874
25	-4.2663e-05	0.00010932	0.00028984	0.00042369	0.0010012	-0.0010221
26	-1.9858e-05	-0.00033856	-0.00028361	-0.00063856	4.4493e-05	0.0010276
27	-0.00017595	-5.4679e-05	0.00031206	0.00016738	0.0020399	-0.00045257
28	0.00020625	0.00061913	0.00013475	-0.00044525	-0.0013622	0.00042458
29	5.4713e-05	-0.00022498	0.00040397	0.0015877	0.001075	-0.0018525
30	2.1034e-05	2.274e-05	9.9195e-05	-0.00036477	-0.00014157	-0.00036341
31	-0.00024672	-0.00021312	0.00019474	-0.00011841	0.00067086	0.0022784
32	5.2792e-05	0.00027851	-0.00017569	-0.00037734	0.00067969	0.00079257
33	-1.201e-06	-6.8173e-05	-4.4918e-05	-6.5377e-05	0.0003879	-0.0007378
34	5.798e-05	-0.00012619	-0.00011874	0.00027026	0.00082126	-6.5268e-05
35	7.2185e-05	-4.279e-06	7.912e-06	0.00088171	0.0019375	-0.00056703
36	2.7124e-05	0.00012652	-8.1164e-05	-0.00032977	0.00029096	0.00089951
37	-1.7925e-05	9.6067e-05	-8.2053e-05	-0.00035048	0.00046901	0.00011398
38	1.8155e-05	0.00015722	-0.00037586	0.00012166	-0.00096803	0.00090966
39	-2.1495e-05	4.0816e-05	2.2001e-05	5.2341e-05	0.00017444	0.0010222
40	-4.0127e-05	0.00014037	-0.00018453	-8.264e-05	9.3841e-05	0.0010409
41	-4.1155e-05	-0.0001644	-0.00017593	0.00023102	0.00051102	-3.3313e-05
42	1.1308e-05	-1.0194e-05	-1.8884e-06	0.00021424	-3.8202e-05	-0.0011011
43	2.2931e-05	0.00014478	-0.00031999	-0.00046219	-0.00047843	-0.00012906
44	6.6159e-06	-1.4182e-05	-1.4607e-05	0.00027704	-0.00031975	-0.00061447
45	-7.7277e-06	6.0492e-05	7.1991e-05	0.00014629	-0.00014064	-0.0002625
46	-9.8649e-06	4.2858e-05	-9.6924e-05	5.5213e-05	5.9345e-05	-3.8647e-05
47	-3.3515e-05	-1.3995e-05	-2.0943e-05	-0.00017438	-0.00032151	-0.00046411
48	1.2179e-05	-8.1486e-05	6.303e-05	0.00041053	0.00020245	-0.00075524
49	1.6203e-05	6.8526e-07	6.7853e-07	-2.4947e-05	-0.00042669	-0.00028009
50	1.0101e-05	2.423e-05	4.4929e-05	-0.00018411	-0.00079485	9.4436e-05
51	8.9278e-06	-4.4942e-05	-2.3057e-05	0.00015654	0.00013099	0.00033315
52	-1.7183e-05	2.1495e-05	8.2549e-05	3.8368e-05	-0.00053149	1.4982e-05
53	1.1903e-05	-8.2791e-05	-4.0555e-05	3.4692e-05	-5.4497e-05	0.00012325
54	1.6023e-05	1.1826e-05	-6.9266e-05	5.7179e-05	4.5478e-05	0.00043734
