# Supplementary material for: Mixed Signals? Morphological and Molecular Evidence Suggest a Color Polymorphism in Some Neotropical Polythore Damselflies
Source: PLoS One. 2015 Apr 29;10(4):e0125074. doi: 10.1371/journal.pone.0125074 (PMC4414280; doi:10.1371/journal.pone.0125074)
Supplement: S2 File — Compressed folder containing everything needed to run the analyses presented in this paper, including images, data, and a Mathematica notebook. (ZIP) [file pone.0125074.s002.zip › Supplementary file/past files/all scores.xlsx]

## Sheet: Sheet1
	Axis 1	Axis 2	Axis 3	Axis 4	Axis 5	Axis 6
3	72.717	-20.334	7.0747	19.586	4.2959	-5.3242
4	70.945	-23.732	6.2987	20.522	5.9241	-5.5168
5	-7.0433	14.727	5.2998	-1.8726	0.52851	-5.2971
6	-6.4986	15.206	4.1152	-1.542	2.0036	-4.0809
7	-5.7975	14.343	3.0397	-2.6741	2.4611	-4.7538
8	-8.0414	15.48	5.493	-2.4035	1.5223	-5.9864
9	-9.687	16.435	4.1404	-1.1125	2.3587	-4.5508
10	-12.205	-10.603	-20.247	-2.2615	1.1034	-2.1587
11	-11.461	-7.3634	-15.981	-0.2324	1.3164	0.73161
12	-12.77	-10.605	-18.208	-0.082567	2.6309	-1.1146
13	-11.366	-10.5	-19.854	-1.0955	0.63794	0.10107
14	-12.62	-9.6814	-14.957	-1.9946	2.376	-0.10848
15	-9.7703	-10.783	-17.48	1.4784	-0.23939	-3.2011
16	-12.322	-9.4386	-17.343	-1.8029	0.26705	-1.1619
17	-12.47	-9.1378	-17.683	-0.69463	1.0249	-1.2671
18	-11.582	-10.634	-18.249	0.60916	1.3963	-0.59896
19	-13.425	-11.247	-18.895	-1.97	-0.7388	-1.6954
20	-11.499	-9.5815	-20.595	0.98003	2.1652	-1.6229
21	-8.8225	14.639	6.9905	0.97275	1.9552	-5.4833
22	-9.1189	16.003	4.4925	0.64684	0.97022	-3.9748
23	-7.8407	15.31	5.7027	-2.2214	0.1255	-4.9962
24	-9.7485	13.732	5.3543	-1.7376	1.042	-5.1403
25	-6.4819	16.69	4.917	-1.6348	2.3045	-5.5688
26	-7.9473	16.34	4.7647	-1.4234	0.30709	-5.6077
27	-7.8922	15.182	7.0394	-0.049495	1.4843	-6.384
28	-5.5489	10.34	0.75567	9.4794	-2.3116	5.6591
29	-8.37	15.777	4.09	0.342	1.5734	-4.678
30	-6.9774	12.988	6.2107	-0.88803	1.0735	-4.5257
31	-8.1441	12.848	4.8793	-2.7884	1.3683	-5.0148
32	-6.7126	14.747	5.4895	-2.5517	1.3697	-5.7747
33	-9.8668	-14.308	13.734	-7.6543	7.0855	5.2452
34	-8.0843	-14.692	12.531	-9.3903	6.7347	4.6194
35	-8.4547	-15.739	11.555	-6.9862	8.8998	5.0505
36	-9.5269	-14.584	12.577	-6.96	6.7121	3.4355
37	-7.5365	-14.835	13.34	-8.8496	9.0124	7.9896
38	-10.528	-14.733	12.124	-7.1105	8.8337	2.9087
39	-7.3641	-13.792	11.616	-6.3692	6.5951	4.5047
40	-6.7544	11.454	1.4703	9.2995	-2.9199	6.258
41	-6.5766	13.123	0.57323	10.387	-2.4486	6.7249
42	-6.4214	10.518	0.22695	10.657	-2.6646	6.8711
43	-7.5703	12.156	-0.34546	11.419	-2.6694	7.4142
44	-4.6689	11.412	-0.26206	9.7147	-2.8235	5.7381
45	-8.4907	12.02	0.20496	9.2396	-1.8702	3.65
46	-7.749	10.198	0.81715	10.11	-2.5947	6.4972
47	-6.9616	13.422	0.074839	9.5226	-2.83	5.8841
48	-7.6017	9.2885	1.5243	10.357	-3.2951	7.3488
49	-7.2682	11.029	0.22889	8.8188	-2.9032	5.8576
50	-8.1204	14.486	4.3926	-0.92328	1.2393	-4.7714
51	-8.7845	15.436	5.1791	-1.4573	1.5249	-5.6794
52	-7.7801	14.716	4.3833	-2.4175	2.1027	-5.1833
53	69.945	14.197	-7.4086	-17.992	-4.8449	5.2833
54	69.803	12.94	-7.2246	-17.194	-4.053	3.1992
55	68.808	14.617	-8.5504	-17.61	-4.2933	2.8422
56	-7.0589	9.0691	0.44598	9.4054	-2.6164	6.7836
57	-6.4377	11.621	0.87735	9.7149	-3.7945	6.168
58	-12.882	-9.1886	-18.906	-2.1112	2.1697	0.24983
59	-11.163	-22.937	11.691	-5.0417	-12.038	-3.0618
60	-10.983	-9.5447	-18.489	-0.41764	1.3989	-0.95981
61	-10.053	-10.113	-18.306	1.1952	2.5083	-1.6828
62	-12.09	-9.3615	-18.119	-0.47959	0.56962	-0.88368
63	-9.0645	-14.364	13.079	-8.2409	7.1657	4.9195
64	-10.906	-23.438	12.977	-3.3504	-14.263	-5.1538
65	-12.265	-24.828	11.555	-2.6171	-15.224	-3.7051
66	-11.958	-23.164	11.186	-3.0797	-16.561	-1.7871
67	-12.017	-10.753	-17.699	-0.1563	0.40879	-1.2633
68	-11.892	-9.2987	-17.678	-0.91918	2.9495	-1.2151
69	70.656	13.879	-5.9514	-17.031	-4.3985	4.1161
70	-9.5463	-14.276	13.346	-7.6338	8.132	4.0606
71	67.81	15.31	-8.2709	-17.985	-5.0056	3.7968
72	-7.9247	12.222	-0.58677	11	-2.2937	6.9355
73	-6.3207	11.361	2.1374	10.796	-1.7437	6.5403
74	-11.538	-23.547	10.805	-2.1016	-13.974	-3.041
75	-12.495	-24.157	10.837	-2.0489	-17.266	-0.23683
76	-6.6049	15.452	4.8497	-1.2311	1.0945	-5.4664
77	-8.3421	15.72	4.2611	-2.3241	1.8914	-5.8213
78	72.527	-21.845	5.7912	21.161	5.3488	-5.7409
79	71.985	-21.648	6.2204	19.584	4.3414	-4.3417
80	-8.0665	-13.261	12.926	-8.6373	4.0153	3.0885
81	-7.3152	-14.385	11.604	-7.6463	6.3587	5.1094
