# Supplementary material for: Mixed Signals? Morphological and Molecular Evidence Suggest a Color Polymorphism in Some Neotropical Polythore Damselflies
Source: PLoS One. 2015 Apr 29;10(4):e0125074. doi: 10.1371/journal.pone.0125074 (PMC4414280; doi:10.1371/journal.pone.0125074)
Supplement: S2 File — Compressed folder containing everything needed to run the analyses presented in this paper, including images, data, and a Mathematica notebook. (ZIP) [file pone.0125074.s002.zip › Supplementary file/past files/chromatic loadings.xlsx]

## Sheet: Sheet1
	Axis 1	Axis 2	Axis 3	Axis 4	Axis 5	Axis 6
5	0.046197	-0.031835	0.020265	0.0002315	-0.014175	0.041505
6	-0.00015261	0.0049685	-0.0024164	-0.0021943	-0.00060815	0.025729
7	-0.0028697	-0.0076803	-7.6471e-07	-0.0045299	0.0080438	0.0028828
8	0.0001656	0.00063782	-0.00041764	-0.0067061	-0.0081077	0.0034761
9	0.0010811	0.002431	-0.0028454	0.0027678	0.00056967	-0.0025443
10	-0.00098186	-0.0021322	0.00016598	-0.0016883	-0.00085104	0.0054059
11	0.0006825	-0.0012331	-0.0027357	0.0019989	0.00017158	-0.0031454
12	0.00074117	0.0011716	-0.0027706	0.0024271	-0.0020413	-0.0034133
13	-0.00032474	0.0023085	0.005317	0.0015224	-0.00011181	0.0014953
14	0.00027379	0.0008531	0.00019857	-0.0056337	0.00036529	-0.0036131
15	-0.00045453	-0.0017643	0.0016207	0.001253	-0.0014128	-0.0025512
16	0.00044295	0.00024039	-6.6648e-05	-0.00098128	-0.00098974	-0.0011355
17	9.1381e-05	0.00032085	-2.7988e-05	0.0011101	0.00058877	0.00040349
18	1.7133e-05	-1.3491e-05	-0.00024897	8.7721e-05	0.00049432	-0.00052925
19	-4.3405e-05	6.9229e-05	-0.00013661	-0.0001649	-0.0010792	0.00033614
20	-0.00016301	-0.00021068	-0.0001652	0.00083146	-0.0012065	0.0003994
21	-4.5224e-05	-1.0297e-05	4.1208e-05	0.00032513	0.00063541	-0.00048854
22	-2.2301e-05	-0.0001759	-2.2694e-05	0.00014071	-0.00095349	1.0062e-05
23	-5.693e-05	2.0503e-05	-0.00032289	-0.00011673	-0.00010891	0.0011882
24	1.6523e-05	4.2619e-05	-3.3059e-05	0.00037605	0.00069322	0.00066047
25	-2.8599e-05	6.5584e-05	0.00012968	-0.0001302	-0.00019208	0.00043687
26	3.702e-05	0.00013976	0.00021621	0.00013291	-1.8602e-05	-0.00032394
27	3.0318e-05	4.1695e-05	-1.5002e-05	-4.9958e-05	0.0001397	-0.00026647
28	-2.1138e-05	-1.4668e-05	-3.1444e-05	8.9408e-05	-0.00014102	0.00025035
29	1.6257e-05	-9.7154e-07	3.9419e-05	-6.2813e-06	0.00031044	0.00011833
30	1.2906e-05	1.9683e-06	-2.3497e-05	3.0752e-05	0.00019892	6.6966e-05
31	-5.0119e-06	-1.5835e-05	2.9649e-06	6.8463e-05	6.9105e-05	-8.357e-05
32	-1.0124e-06	-1.4949e-06	3.9731e-06	3.7102e-05	-4.5496e-05	3.2644e-06
33	3.8603e-06	9.7669e-06	-1.9036e-05	-6.0448e-06	6.3993e-06	2.9972e-05
34	3.6816e-06	3.8581e-06	-5.4843e-06	-7.0438e-06	5.1596e-05	1.3241e-06
35	6.4668e-06	-5.8351e-06	-3.2282e-07	-6.2667e-06	-3.1635e-06	-1.8472e-06
36	7.1212e-07	1.4628e-06	2.6938e-06	-2.6296e-06	-3.7808e-06	2.1942e-06
37	3.4897e-07	1.6702e-06	4.6667e-07	-2.0541e-06	-9.4778e-07	-5.5439e-07
38	9.5729e-09	2.4691e-07	-2.7712e-07	-4.8595e-08	1.2679e-07	2.0346e-08
39	-5.5752e-08	-1.2829e-07	-2.0007e-08	-8.3272e-09	-1.8707e-07	-2.8201e-07
40	-4.5739e-08	2.1837e-08	1.6787e-09	-7.8327e-09	5.5353e-08	-8.5844e-08
41	-8.172e-14	-2.6424e-14	-9.7478e-14	-4.7786e-14	-9.6708e-14	-3.4259e-13
42	1.9812e-13	-2.8724e-13	5.5037e-14	4.2717e-13	1.1898e-13	8.4459e-13
43	1.4241e-13	-2.9822e-13	9.7617e-14	2.7331e-13	-8.7787e-14	4.9703e-13
44	1.9025e-14	8.592e-14	-4.5257e-14	4.9288e-14	1.8649e-13	1.8516e-13
45	3.276e-14	1.0232e-13	-1.065e-13	-3.1282e-14	5.0222e-14	5.858e-14
46	1.9407e-14	2.5046e-13	-1.5077e-13	-4.9794e-14	2.229e-13	1.2579e-13
47	-5.5628e-14	1.5669e-13	-1.9315e-13	2.5344e-14	2.2271e-13	-4.0388e-14
48	5.6204e-14	-1.5969e-13	1.4349e-13	5.5625e-14	-1.2272e-13	1.3656e-13
49	4.5265e-14	-4.1308e-14	-9.2803e-15	-6.0667e-14	-1.9096e-13	-5.321e-14
50	-5.19e-15	-8.1493e-14	1.1325e-13	4.4695e-14	8.5023e-15	4.9717e-14
51	2.4691e-14	-1.7366e-13	1.2354e-13	5.9517e-14	-1.166e-13	4.7242e-14
52	-8.6964e-15	1.6851e-13	-2.4352e-14	-6.8311e-14	1.44e-13	3.2878e-14
53	1.478e-14	-1.2176e-14	-1.779e-14	9.4491e-14	1.0248e-13	1.6232e-13
54	1.555e-14	2.1122e-14	3.6643e-14	-3.2854e-14	-1.814e-14	2.4349e-14
