# Supplementary material for: Mixed Signals? Morphological and Molecular Evidence Suggest a Color Polymorphism in Some Neotropical Polythore Damselflies
Source: PLoS One. 2015 Apr 29;10(4):e0125074. doi: 10.1371/journal.pone.0125074 (PMC4414280; doi:10.1371/journal.pone.0125074)
Supplement: S2 File — Compressed folder containing everything needed to run the analyses presented in this paper, including images, data, and a Mathematica notebook. (ZIP) [file pone.0125074.s002.zip › Supplementary file/past files/chromatic scores.xlsx]

## Sheet: Sheet1
	Axis 1	Axis 2	Axis 3	Axis 4	Axis 5	Axis 6
3	-11.248	-5.624	4.694	1.4921	-1.8386	0.53819
4	-12.614	-6.326	4.9114	0.93087	1.7074	1.3164
5	3.2439	0.11062	2.2009	0.067325	-0.90023	-1.5505
6	3.3372	1.3977	3.0093	2.2874	0.5537	0.31689
7	4.9632	2.771	1.4721	2.1507	-1.0062	-0.43589
8	5.1499	1.533	2.0313	2.2326	-0.52377	-1.404
9	4.7394	1.3796	1.2085	1.7595	0.099614	-0.80378
10	-0.11815	-1.0256	-3.9568	0.95346	0.032204	-0.53185
11	-0.42137	-3.5573	-4.5577	0.12592	0.74714	-1.1077
12	1.116	-2.5701	-4.8845	0.036049	1.992	-0.7233
13	-0.16741	-2.4842	-4.0817	1.3668	-0.2076	-1.2246
14	-1.0043	-1.4814	-3.1087	-0.59532	-0.011346	-0.47911
15	-0.14264	-3.7342	-3.7464	1.9237	-0.28107	-3.34
16	1.0345	-1.298	-3.3795	-1.0981	-0.12075	0.20638
17	-0.029294	-2.5035	-3.3797	0.51487	1.5627	0.18653
18	0.11092	-1.9131	-3.3513	1.0248	-1.1948	1.2151
19	0.23315	-3.7256	-2.9294	0.23956	0.13665	1.3457
20	1.0285	-2.905	-1.8363	-0.12701	-0.15894	-0.984
21	4.5196	1.0345	3.6291	1.3047	2.7663	-0.22366
22	4.3827	0.1215	2.6567	0.059472	0.9399	-0.51448
23	3.4241	0.58336	3.7162	1.6984	0.85877	-1.5546
24	5.0568	0.41932	1.6745	-0.77373	0.18219	0.27434
25	4.974	1.8694	2.9801	1.5675	1.1778	0.49319
26	4.5154	1.2186	3.0607	-0.23927	-0.33049	-0.47433
27	4.2476	0.49558	2.2924	0.97345	-0.31753	-1.6836
28	1.2579	2.2842	-0.67901	1.5056	0.90641	1.4651
29	4.0913	1.7005	2.1104	0.14805	0.51074	-0.9651
30	2.7436	0.2792	1.6214	2.0461	1.2401	-0.84492
31	4.4178	1.1035	1.47	1.6167	1.3933	-0.59956
32	3.5024	0.93972	2.1196	0.18448	-0.50921	0.14172
33	-7.7108	5.2549	-1.6226	-0.086547	-0.48448	-1.3288
34	-6.9964	4.9043	-2.4671	-0.8603	-0.63676	-2.2395
35	-6.6925	4.8603	-0.94046	-1.6194	1.6177	-2.2862
36	-4.445	1.9793	-0.30486	0.062682	0.094006	2.0607
37	-7.6873	6.1516	-0.91932	-1.3783	2.2442	0.13014
38	-6.9579	5.4799	-0.50419	0.052558	0.31147	-0.082119
39	-7.6367	4.9014	2.5711	-0.099	0.31896	0.28834
40	2.2777	0.94033	-1.4587	-0.65717	0.16049	1.9198
41	2.1919	0.46661	0.39179	0.25087	-0.19432	0.85243
42	0.95471	-0.13647	-0.22735	0.91783	0.77364	1.9537
43	1.977	0.96345	-2.2379	-1.1762	0.97717	2.1267
44	0.80608	0.92912	0.98155	0.69932	-0.41557	1.9419
45	3.1595	0.84337	0.098771	0.42728	1.1715	0.21651
46	1.6616	-1.2278	-1.7231	0.76248	1.0753	3.4938
47	1.5684	-0.64405	-0.76266	-1.1996	0.39957	0.11931
48	0.39703	0.62042	0.65276	-0.1781	-0.75021	2.4472
49	1.9843	0.038936	-1.7201	0.2497	0.035995	0.56229
50	4.2754	0.032887	0.85302	0.52298	0.17551	-1.2061
51	4.2897	1.1055	2.613	1.1365	-2.0287	-0.39052
52	3.1897	1.3601	1.8026	-0.049193	-0.46245	1.2166
53	2.6354	0.054056	1.2561	-0.031254	-2.3988	0.44157
54	-0.83454	-0.25501	1.7475	-0.30732	-5.8982	-1.0271
55	0.90043	0.60176	-0.75394	0.68996	-3.2404	1.2529
56	0.35649	-1.7507	-1.0717	0.59436	1.0839	1.2804
57	2.5527	0.50273	-3.5084	1.19	0.62236	0.82638
58	-1.0669	-3.6875	-4.36	0.95727	-0.52038	-0.77011
59	2.0936	-2.4373	1.1986	-4.2198	0.1303	-1.126
60	1.2839	-0.74684	-2.5834	-2.0583	0.37468	-1.7902
61	-0.34289	-2.6675	-3.5404	2.022	0.22716	-0.032899
62	-0.76289	-3.7301	-4.9746	0.43693	-0.93778	0.83198
63	-7.4134	7.3932	-0.53982	-0.20901	2.2493	-0.68634
64	2.2253	-1.198	1.1168	-6.2654	0.41268	0.70525
65	2.7357	-1.8791	1.6741	-6.8979	-0.074895	0.2366
66	1.6966	-2.2155	1.3393	-6.4043	-0.38426	-0.43332
67	-1.2177	-2.2475	-2.4324	-1.0523	-0.55009	-1.5318
68	-1.4042	-3.7034	-2.8866	1.7768	-0.31325	-0.71282
69	-3.9417	0.043527	-0.73204	-0.41236	-2.3911	1.6006
70	-7.4067	6.3603	-1.7608	-0.22346	-0.48202	-0.016124
71	-1.715	1.0174	1.1439	0.1956	-3.7902	-0.25508
72	2.8912	0.17136	-0.40295	1.8557	0.20172	1.1794
73	1.0951	-0.21741	1.2691	0.85271	1.0515	1.2808
74	3.5255	-1.7673	1.6337	-2.6956	0.83608	-0.90834
75	1.9131	-1.0821	1.3778	-4.3021	0.35733	0.99741
76	3.8409	-0.91007	1.5348	-1.1827	0.91515	-1.1053
77	3.6062	1.4772	1.8438	1.588	-0.95794	-0.072179
78	-10.896	-6.4087	5.6261	0.51613	-0.043037	-0.20295
79	-11.917	-8.1425	6.2098	1.5377	1.9046	-0.90099
80	-5.3552	2.9221	-0.16172	-0.91137	-0.94978	0.68504
81	-6.03	5.5855	-1.3069	-0.19478	-1.224	0.40209
