# Supplementary material for: Mixed Signals? Morphological and Molecular Evidence Suggest a Color Polymorphism in Some Neotropical Polythore Damselflies
Source: PLoS One. 2015 Apr 29;10(4):e0125074. doi: 10.1371/journal.pone.0125074 (PMC4414280; doi:10.1371/journal.pone.0125074)
Supplement: S2 File — Compressed folder containing everything needed to run the analyses presented in this paper, including images, data, and a Mathematica notebook. (ZIP) [file pone.0125074.s002.zip › Supplementary file/past files/gwt loadings.xlsx]

## Sheet: Sheet1
	Axis 1	Axis 2	Axis 3	Axis 4	Axis 5	Axis 6
5	0.018589	-0.011543	-0.0003322	-0.0048768	-0.0091243	-0.018982
6	0.014059	0.011847	0.003807	0.013608	0.01742	0.0098665
7	0.0098807	0.007259	0.0026114	-0.011587	0.00061603	0.0042292
8	0.0053689	-0.0091006	-0.014584	0.018273	-0.003934	-0.0036568
9	-0.0013184	0.02905	0.0019207	0.012734	-0.0049457	-0.0030439
10	0.00063841	0.0008675	0.0035688	-0.0083747	0.0025422	-0.020373
11	0.0006612	-0.0041876	0.0048329	-0.0086209	-0.0067496	-0.0093113
12	0.00086002	-0.0011292	0.010808	-0.0072877	-0.0096185	0.03587
13	7.4169e-05	0.0040619	-0.012052	-0.017472	0.0090066	0.00015336
14	-4.5158e-05	0.0013526	0.0022244	-0.0065436	0.0028267	-0.012289
15	0.00027668	0.0020646	0.011803	-0.0076259	-0.0049165	-0.014505
16	0.00039106	-0.0011636	-0.0049623	0.0017286	-0.013152	-0.0084924
17	0.00017036	-0.0014614	0.0050839	0.0030512	0.0051418	-0.0031176
18	0.00018543	-0.00088319	0.0021421	-0.0012609	0.010093	0.0043582
19	-0.00019484	-0.0012174	0.0003505	0.003799	0.003378	-0.0003694
20	-0.00028065	-0.00077754	-0.0019478	0.0011318	0.00596	-0.0051336
21	2.1226e-05	0.00069973	-0.00089023	-5.0829e-05	-0.0003467	-0.0030651
22	3.0311e-05	0.00027691	-0.0026003	-0.0020814	0.005344	0.0046099
23	-2.2519e-05	-0.0004744	0.0013483	-0.00035893	0.0030677	0.0014976
24	-0.00029498	-0.00021249	0.00087637	-0.0010048	0.0017619	0.0019494
25	-0.00058973	-0.00065838	0.0014252	0.0017143	9.0897e-05	-0.00033001
26	0.00010852	0.0003712	-0.00073065	-0.0030904	3.6013e-05	-0.001592
27	0.00015589	-0.0001476	0.0013467	-0.001328	-0.0040684	-0.0023419
28	0.00015598	0.0005684	5.0307e-05	-0.00090994	0.00142	-0.0021644
29	-7.2741e-05	0.00031342	-0.00027035	-0.0013357	-0.0022786	0.00022462
30	0.00010699	-0.00035815	-1.6343e-05	-0.0014799	-0.00048177	0.00032101
31	-2.0403e-05	-0.00082322	0.00063863	-0.0020442	0.0033983	0.00036488
32	2.0981e-05	7.1033e-05	-0.0016028	0.00054312	0.00099491	0.00045774
33	-7.6052e-05	0.00053998	-0.0030099	-0.00077898	-0.0010914	0.0035854
34	-4.6213e-05	0.00022023	-0.00030947	-0.00038312	-0.0028782	0.0015219
35	-5.8472e-05	0.00014544	0.00018073	-0.00025142	-7.5422e-05	-0.00056454
36	6.3657e-05	3.6837e-06	-0.0012997	-0.0015512	-0.00087895	0.0016878
37	-4.7212e-05	-0.00022207	0.0021376	0.00065849	0.0022734	-0.00056
38	-0.00010703	-0.00020724	6.9327e-05	0.00036251	0.00016877	-0.00034054
39	-6.5948e-05	0.00020152	0.0007422	-0.00039289	0.0012839	0.00090973
40	-7.2018e-05	-9.788e-05	5.9041e-05	-0.00046223	0.003029	0.0014434
41	7.0165e-05	0.00045119	0.00036486	-0.00048938	-0.0011746	-0.00049326
42	-3.421e-05	-0.00032579	0.00062245	6.2043e-05	0.00058593	0.00027363
43	8.6546e-05	-2.3247e-05	-0.00028236	-0.00015678	-0.0011687	0.0011152
44	3.7682e-05	3.653e-06	-0.00069811	-0.00043606	-0.0026131	0.0014407
45	-2.656e-05	-0.00030092	-0.00020565	0.00041348	0.0017643	-0.00089633
46	-3.4319e-05	-0.00026753	0.0015355	0.00084997	0.00094079	-0.00025316
47	-1.6826e-05	0.00015856	-4.8607e-05	0.00048335	0.00099878	0.00024934
48	1.5327e-05	0.00018192	-0.00014996	-4.9894e-05	-0.0010871	0.00023702
49	5.9946e-05	-0.00014351	-0.00021751	-0.00044567	0.00021351	-0.00027383
50	3.3641e-05	-5.2798e-05	0.00015948	1.317e-06	-1.0077e-05	-0.00056776
51	-2.4177e-05	9.9294e-06	3.5021e-05	0.000171	0.00030969	0.00013354
52	-1.0798e-05	0.00020756	0.00043416	0.0007709	0.0002901	0.001153
53	-9.7255e-05	-2.1603e-05	-0.00018686	0.00019068	0.00012111	-8.3528e-06
54	-4.1147e-05	0.00011432	-6.5443e-05	0.00033805	-0.00068185	0.00050329
