# Supplementary material for: Mixed Signals? Morphological and Molecular Evidence Suggest a Color Polymorphism in Some Neotropical Polythore Damselflies
Source: PLoS One. 2015 Apr 29;10(4):e0125074. doi: 10.1371/journal.pone.0125074 (PMC4414280; doi:10.1371/journal.pone.0125074)
Supplement: S2 File — Compressed folder containing everything needed to run the analyses presented in this paper, including images, data, and a Mathematica notebook. (ZIP) [file pone.0125074.s002.zip › Supplementary file/past files/gwt scores.xlsx]

## Sheet: Sheet1
	Axis 1	Axis 2	Axis 3	Axis 4	Axis 5	Axis 6
3	-28.829	-13.74	1.1087	7.321	13.135	-0.68397
4	-30.902	-10.971	-0.61132	7.4845	12.875	-0.44947
5	15.034	-2.598	1.4329	-2.9873	2.218	3.7218
6	14.214	-1.0278	3.1296	0.3496	1.7341	2.836
7	14.016	-0.49388	3.5291	-2.084	1.7677	3.0066
8	15.901	-2.0739	2.0245	-2.3361	0.92299	4.7505
9	17.716	0.64006	1.273	-1.5903	1.5503	3.5611
10	-11.029	14.62	-2.5726	-4.3028	1.1739	0.3087
11	-8.3258	10.895	-1.2069	-0.048332	0.26128	-0.10091
12	-11.182	13.542	-2.5793	-1.1371	1.5555	0.35073
13	-11.721	13.237	-0.94397	-1.5945	1.6274	-2.5042
14	-9.6151	11.769	-3.3799	-1.679	-1.183	0.50294
15	-10.588	10.546	0.01639	-1.0723	3.1561	-0.77154
16	-9.739	12.897	-0.11578	-2.8997	-0.27721	0.01985
17	-9.389	12.132	-1.8048	-2.2634	0.61022	0.25097
18	-10.9	13.495	-2.1149	-1.098	1.6242	-1.3711
19	-11.072	13.305	-2.1538	-4.3645	0.27699	-1.261
20	-10.235	14.933	-2.1799	-2.0878	3.1505	-0.99218
21	16.588	-2.6585	-1.079	-0.14756	1.4763	4.6463
22	17.377	-0.92448	0.87193	-0.76373	1.252	3.7267
23	16.615	-1.9804	2.1733	-2.3017	0.712	2.2912
24	15.511	-0.94515	1.5184	-0.95794	1.7176	3.7122
25	16.634	-1.6517	1.9305	-1.7585	1.0721	3.8512
26	16.405	-1.3883	2.7241	-2.1904	2.8955	3.1791
27	17.033	-2.7186	1.0151	-2.667	5.4193	3.2116
28	15.207	-1.8539	-1.0858	3.0107	-0.93816	-3.3446
29	17.046	-0.65335	1.4038	-0.86892	2.6989	1.8689
30	14.034	-3.1933	0.015059	-1.1514	1.3156	2.8554
31	13.649	-0.77653	2.2076	-2.0803	1.1635	4.6093
32	14.963	-1.6972	3.091	-1.456	2.7117	4.2375
33	-9.9554	-2.8211	-4.0456	7.2275	-7.1482	1.8085
34	-12.686	-2.3381	-1.7919	6.1012	-7.02	3.4564
35	-12.209	-1.9473	-3.0842	8.1293	-5.6273	1.827
36	-10.505	-3.0583	-3.1279	5.8816	-4.7546	1.8881
37	-11.555	-1.6054	-2.2761	8.9174	-7.9034	2.9416
38	-10.827	-0.71599	-3.9414	8.3454	-3.9292	4.907
39	-10.885	-2.2033	-3.6629	7.9273	-5.2927	3.2566
40	15.751	-2.027	-1.1243	3.2938	-0.88809	-4.2587
41	17.347	-0.78109	-0.71376	3.1038	-0.47976	-6.24
42	15.255	-1.405	-1.2834	3.4661	-0.72192	-5.8446
43	17.44	-0.29558	-0.87077	4.045	-0.038815	-6.6541
44	15.463	-0.92765	-0.047261	2.8868	-0.098599	-5.1935
45	16.635	-0.32524	-0.29428	2.4007	-0.48274	-1.7422
46	14.895	-1.0169	-1.4712	2.8463	-0.89806	-7.1619
47	17.978	-0.78459	-0.17645	3.0433	0.29027	-4.0108
48	15.259	-1.4937	-3.6164	3.5739	-1.681	-6.8971
49	15.197	-1.1358	-0.064235	3.7985	-0.16447	-3.4244
50	15.908	-0.79202	0.65913	-2.1012	1.3343	3.0249
51	16.408	-0.98777	1.3936	-1.5198	2.3073	4.4168
52	14.057	-1.4909	1.3442	-1.9724	2.34	3.6443
53	-16.849	-4.2347	20.155	-2.9281	-5.0005	-3.1359
54	-17.638	-4.5007	18.005	-4.3294	-3.6238	-1.3277
55	-15.889	-3.0476	18.388	-6.5384	-3.376	-2.0329
56	15.218	-0.75241	-2.1667	3.1286	-0.98812	-5.9526
57	16.388	-1.5775	0.15996	2.9898	-0.41712	-5.3366
58	-9.9181	14.071	-0.56761	-1.7751	0.82329	0.28591
59	-13.241	-12.02	-9.2631	-11.389	-1.6976	-0.56608
60	-10.642	12.206	-0.93553	-1.1025	1.4091	-0.72545
61	-10.605	13.062	-0.97081	-0.64225	2.1964	-0.35583
62	-10.45	12.885	-1.7683	-1.8924	1.0069	-0.46458
63	-10.509	-3.0181	-3.1752	7.2281	-8.0809	4.2724
64	-11.701	-13.528	-10.385	-13.126	-1.143	-0.79787
65	-12.081	-12.176	-10.316	-12.708	-2.5854	-1.4741
66	-11.714	-13.534	-9.4382	-12.329	-2.2211	-2.0331
67	-10.758	12.361	-2.6036	-2.3978	1.0179	-0.52003
68	-10.25	13.549	-1.5275	-0.8855	0.29399	0.60728
69	-16.48	-5.667	18.363	-3.3968	-3.9483	-2.3254
70	-10.708	-2.6995	-2.9035	8.2668	-4.495	3.3764
71	-15.951	-3.0327	19.237	-3.9399	-3.7014	-2.0403
72	17.629	-0.16261	-1.1909	2.9645	-0.76635	-6.7362
73	15.523	-2.2807	-1.4767	4.7574	0.059851	-5.0475
74	-11.346	-11.764	-9.8623	-11.476	-2.3689	-1.9463
75	-10.592	-11.791	-7.1332	-10.454	-3.5001	-1.9374
76	15.745	-1.5928	2.3185	-2.3812	2.0578	3.3038
77	15.858	-0.47326	1.8247	-1.7025	0.36993	4.0194
78	-29.337	-11.167	0.84201	6.1247	11.472	-1.6954
79	-30.88	-13.229	-0.31378	8.2507	13.058	-0.11968
80	-10.557	-5.2233	-1.4181	4.5544	-6.3164	2.4928
81	-11.651	-3.1764	-1.318	7.4581	-6.3538	2.4494
