# Supplementary material for: Mixed Signals? Morphological and Molecular Evidence Suggest a Color Polymorphism in Some Neotropical Polythore Damselflies
Source: PLoS One. 2015 Apr 29;10(4):e0125074. doi: 10.1371/journal.pone.0125074 (PMC4414280; doi:10.1371/journal.pone.0125074)
Supplement: S2 File — Compressed folder containing everything needed to run the analyses presented in this paper, including images, data, and a Mathematica notebook. (ZIP) [file pone.0125074.s002.zip › Supplementary file/past files/landmarks loadings.xlsx]

## Sheet: Sheet1
	Axis 1	Axis 2	Axis 3	Axis 4	Axis 5	Axis 6
5	0.00027114	-0.003913	0.001751	-0.0044779	-0.0030021	-0.0040016
6	-0.00050944	-0.00052314	-0.0014862	-0.00069831	-0.0024133	-0.0052243
7	-0.00015763	-2.3509e-05	0.003104	0.00092768	0.0026845	0.0066062
8	-2.2849e-05	0.00011783	-0.00045327	-0.0014744	0.00078519	0.0038789
9	-2.6232e-06	-0.00018445	-0.00037599	0.0026206	0.001939	0.0014667
10	-4.1973e-07	5.087e-05	0.00030938	0.00065218	-0.0048336	0.0013558
11	-1.2099e-05	2.7307e-05	0.00038293	-0.00027653	0.0011335	-0.00229
12	7.6131e-06	-8.6765e-06	-7.22e-05	-8.7591e-06	0.00020368	0.00036304
13	-5.7109e-06	-6.1645e-05	-0.00025252	-0.00022635	4.5107e-05	0.00293
14	-1.7276e-07	-1.0848e-05	-1.1617e-05	-0.00030057	9.6495e-05	0.00087275
15	-4.8848e-07	1.2036e-05	-6.2032e-06	2.1883e-05	-0.00053641	0.0008321
16	1.3353e-06	-2.1285e-05	-3.9972e-05	0.00021003	-8.9232e-05	7.3027e-05
17	-1.0858e-06	-7.8117e-06	1.8389e-05	-3.8939e-05	-3.4978e-05	-0.00073294
18	-1.5318e-07	-8.4337e-06	-1.5217e-05	3.2309e-05	-2.1829e-05	0.00019619
19	5.5972e-07	-3.5031e-05	-6.7326e-06	0.00026141	-0.00010119	8.3269e-05
20	-3.3109e-07	-2.6674e-07	4.7104e-05	-0.00016545	-5.0782e-06	0.00078601
21	-5.2415e-08	-3.7401e-06	4.6542e-05	-4.0905e-05	-3.5662e-05	-0.00016566
22	-7.0005e-07	8.752e-06	-1.4748e-05	-8.6523e-06	9.7934e-05	-0.0008095
23	-2.0721e-07	-2.8811e-06	-9.9655e-06	7.3376e-05	-8.5874e-06	2.973e-05
24	1.1561e-07	-6.9042e-06	-6.8533e-06	9.6345e-05	-5.7622e-05	-0.00064183
25	1.4755e-07	-3.1612e-07	1.2407e-05	1.5577e-05	-3.3735e-05	8.1518e-05
26	4.3085e-07	-5.4594e-06	-1.9876e-06	4.5684e-05	2.1489e-05	0.00075138
27	2.9375e-07	-5.5752e-06	2.6747e-05	-2.3112e-05	-7.2876e-06	-0.000436
28	-8.1653e-08	4.017e-07	9.338e-06	-1.3012e-05	-2.6408e-06	-0.00094442
29	-2.4147e-08	-1.3814e-06	-3.0978e-06	2.1521e-05	-4.2668e-05	0.00044226
30	1.7403e-07	-1.9959e-06	-9.7402e-06	1.9881e-05	7.6799e-06	7.0813e-05
31	1.6263e-07	-1.4699e-06	-2.732e-06	7.98e-06	-8.2441e-06	-0.00013087
32	-9.7103e-08	3.7078e-06	7.3458e-06	-3.6006e-05	-2.614e-05	0.00012419
33	-1.7001e-07	3.3136e-06	-8.5229e-07	-1.5194e-05	-1.35e-05	4.6627e-05
34	1.0034e-07	-3.7791e-07	-1.5746e-07	3.7445e-06	-6.6814e-05	-0.000338
35	-5.9159e-08	-2.2113e-07	2.038e-06	-1.2504e-05	3.462e-05	0.0001962
36	-4.7278e-08	2.4232e-07	-7.0491e-07	-6.4195e-06	2.0078e-05	0.00028112
37	-1.3159e-07	-1.4741e-07	-4.6421e-06	-9.5414e-06	3.4407e-05	9.6667e-05
38	4.3051e-08	-5.4186e-07	-1.2412e-06	5.9505e-06	1.4628e-05	6.1345e-05
39	3.7104e-08	-1.7479e-06	-4.2909e-06	3.5459e-06	7.2799e-06	4.2567e-05
40	-7.1172e-08	1.5511e-07	-2.9549e-06	6.8361e-06	-7.0462e-06	-2.5398e-05
41	-1.3539e-08	1.9314e-07	-4.0503e-07	-3.9766e-06	-6.2437e-06	-4.7836e-05
42	1.507e-09	4.6133e-07	-1.1221e-06	-2.9926e-06	-3.7062e-06	4.1591e-06
43	3.8688e-08	-1.0127e-07	2.0825e-06	-4.0846e-06	-7.9987e-06	-7.849e-06
44	3.9779e-08	-8.2915e-07	-1.9238e-06	4.017e-06	4.9522e-06	-3.459e-07
45	4.9987e-08	-2.6407e-07	-3.6149e-06	7.0174e-06	4.8874e-06	-2.3026e-05
46	-1.8921e-08	-5.6054e-07	-2.928e-06	6.1499e-06	8.0966e-06	3.2621e-06
47	-1.8103e-08	-4.3639e-07	-2.4161e-06	7.9637e-06	1.2585e-05	-1.1791e-05
48	-2.8193e-08	-6.9459e-08	-5.9857e-07	-3.5791e-06	1.1818e-06	5.3797e-05
49	2.3762e-10	1.3478e-07	-1.0036e-06	-1.7243e-06	4.4805e-06	8.8191e-06
50	2.7669e-08	-6.0532e-07	-5.8313e-07	5.3745e-06	-1.2078e-06	-1.1025e-05
51	1.5006e-08	-3.2888e-07	-1.2125e-06	5.7403e-07	1.132e-05	3.2111e-05
52	-1.66e-08	3.6868e-07	-3.0406e-08	-2.1237e-06	-7.7443e-06	1.4553e-05
53	-1.8138e-08	1.4869e-07	-1.6708e-07	8.9012e-07	-3.8985e-06	3.5441e-05
54	-2.429e-08	2.3698e-07	1.4975e-07	-2.4022e-06	6.792e-06	4.5842e-06
