# Supplementary material for: Mixed Signals? Morphological and Molecular Evidence Suggest a Color Polymorphism in Some Neotropical Polythore Damselflies
Source: PLoS One. 2015 Apr 29;10(4):e0125074. doi: 10.1371/journal.pone.0125074 (PMC4414280; doi:10.1371/journal.pone.0125074)
Supplement: S2 File — Compressed folder containing everything needed to run the analyses presented in this paper, including images, data, and a Mathematica notebook. (ZIP) [file pone.0125074.s002.zip › Supplementary file/past files/landmarks scores.xlsx]

## Sheet: Sheet1
	Axis 1	Axis 2	Axis 3	Axis 4	Axis 5	Axis 6
3	-784.24	-113.47	-67.243	46.423	1.1316	0.38874
4	-784.33	-113.45	-67.17	46.191	1.0645	0.34779
5	118.53	38.18	34.03	18.746	2.8356	-1.1251
6	115.91	39.277	35.72	20.25	0.7903	-0.56761
7	119.08	37.247	35.718	19.672	1.8445	1.0141
8	121.14	38.312	37.43	20.337	1.5913	1.9594
9	117.27	38.353	35.715	20.861	1.229	0.13885
10	109.93	-83.916	-2.2232	-13.436	13.929	-0.1658
11	110.7	-84.669	-2.1362	-12.884	15.018	-1.8644
12	108.76	-84.333	-1.7573	-14.912	14.179	0.32816
13	108.63	-83.821	-1.0625	-12.568	13.27	0.62269
14	109.26	-84.357	-1.657	-13.856	14.693	-1.0789
15	109.03	-83.759	-1.4453	-13.169	13.417	0.18875
16	109.68	-82.341	-2.1532	-12.555	12.149	-0.24147
17	108.7	-84.416	-2.6747	-14.561	12.725	-0.73345
18	108.13	-82.591	-2.1247	-12.445	14.308	-0.57931
19	108.81	-84.762	-1.4309	-11.597	14.76	-0.81086
20	110.05	-83.426	-3.3543	-12.125	14.694	0.33559
21	115.5	38.16	37.796	18.749	2.1193	0.52129
22	118.28	37.813	34.34	21.758	1.8409	0.50835
23	119.84	39.489	38.5	20.494	1.2528	1.0308
24	117.48	38.78	35.584	21.684	1.9906	0.77832
25	118.42	36.812	37.128	21.718	-0.23262	1.0044
26	118.39	37.811	33.243	21.459	2.6146	-1.1198
27	115.73	39.395	34.777	19.403	0.86439	0.6753
28	122.02	-77.84	0.79659	-7.4047	-16.869	0.0084477
29	118.79	38.626	35.743	19.197	1.086	0.17511
30	118.18	37.099	34.238	20.131	2.7432	2.2323
31	119.94	39.602	32.912	20.507	0.93439	0.21169
32	116.08	39.629	34.763	21.796	1.9781	-0.54355
33	94.143	110.71	-43.961	-8.0102	0.74173	6.1992
34	91.03	112.12	-44.053	-8.1207	-0.16848	4.7679
35	92.256	110.94	-43.628	-9.871	-0.3864	6.5085
36	92.946	112	-41.832	-7.3333	-0.6485	3.4197
37	90.945	111.01	-44.218	-8.5436	0.45536	7.5979
38	92.915	112.59	-42.278	-8.7466	0.74909	6.3388
39	91.55	109.84	-45.142	-8.0486	-0.44267	6.5011
40	121.9	-76.061	0.50389	-9.5113	-17.36	-0.36946
41	122.15	-76.808	0.32328	-6.8274	-20.404	-0.33725
42	122.52	-77.163	1.0955	-9.587	-17.07	-0.12789
43	121.61	-76.887	1.9271	-6.5939	-17.8	-0.58943
44	121.03	-77.37	0.61635	-8.2372	-17.052	0.75027
45	120.59	-77.102	1.0007	-7.2714	-15.82	0.12018
46	121.12	-77.367	2.3446	-6.056	-16.692	1.2307
47	121.48	-76.987	1.218	-9.9604	-17.064	-0.77409
48	121.29	-77.259	1.3854	-7.5039	-18.231	0.29059
49	121.37	-78	1.2038	-7.0303	-16.761	1.3009
50	117.81	38.464	35.628	20.674	1.3875	0.6577
51	117.89	40.093	34.22	19.933	1.232	-0.44378
52	117.03	39.536	37.227	19.476	2.1105	1.5542
53	-920.5	71.47	50.23	-31.38	-1.3224	-0.24489
54	-920.05	72.356	49.095	-29.517	-0.76381	0.82066
55	-920.92	70.555	51.116	-32.729	-1.8195	-1.1974
56	120.83	-77.646	0.7651	-8.6944	-14.115	-0.48241
57	121.42	-76.699	2.0247	-8.2469	-16.22	-0.93815
58	109.44	-83.669	-1.212	-14.054	14.307	0.2243
59	95.45	108.27	-37.919	-3.5531	-1.04	-11.644
60	109.3	-82.917	-1.7404	-12.87	13.666	-0.013187
61	109.59	-85.199	-2.9844	-15.523	11.288	0.79303
62	108.81	-83.191	-1.8884	-12.658	15.304	-0.019132
63	91.341	113.41	-44.519	-8.9841	0.78114	8.8827
64	94.312	107.28	-39.082	-3.7762	-0.39641	-9.3761
65	95.15	106.09	-37.836	-2.6733	-0.82477	-11.874
66	93.671	108.81	-37.8	-3.558	-2.5479	-13.739
67	109.74	-81.853	-2.2	-13.986	12.491	-1.0625
68	109.94	-84.707	-1.6077	-13.622	12.914	-0.97045
69	-919.02	73.355	48.895	-32.133	-1.6751	0.52478
70	92.247	109.44	-44.479	-7.8128	-0.083308	4.6794
71	-921.98	69.628	51.464	-30.467	-0.95984	-0.94482
72	122.02	-77.172	1.6234	-7.7053	-16.884	0.27442
73	120.58	-77.09	1.142	-6.6361	-19.445	1.9552
74	95.642	109.15	-37.657	-2.7356	0.075792	-13.364
75	93.583	105.8	-38.658	-4.1081	-2.5018	-12.071
76	118.75	37.315	35.661	18.914	2.2252	-0.72766
77	118.63	36.925	35.076	21.111	0.48258	0.23838
78	-784.21	-113.59	-67.124	46.3	1.153	0.25661
79	-784.21	-113.5	-66.889	45.792	1.1057	0.21827
80	91.096	110.72	-44.997	-7.4927	-0.54568	5.371
81	92.077	112.94	-44.08	-7.8955	0.62562	6.1952
