# Supplementary material for: Mixed Signals? Morphological and Molecular Evidence Suggest a Color Polymorphism in Some Neotropical Polythore Damselflies
Source: PLoS One. 2015 Apr 29;10(4):e0125074. doi: 10.1371/journal.pone.0125074 (PMC4414280; doi:10.1371/journal.pone.0125074)
Supplement: S2 File — Compressed folder containing everything needed to run the analyses presented in this paper, including images, data, and a Mathematica notebook. (ZIP) [file pone.0125074.s002.zip › Supplementary file/past files/pcs_all.csv]

auroraM	0.34605937305837925	-0.5171159649639813	0.004104840925201968	-0.4185549769219391	0.3567446979841977	0.0680591011515674	0.49417308525549763	0.3355707620086643	0.015374502477190388	0.3075814164050222	0.2136208794267083	-0.34071963871618505	0.012815421485924867	-0.05710742035970714	-0.12565035021174767	0.10736689925317312	0.2556104324355737	0.0445802931769002	0.26349388117464606	0.056380478165200296	-0.16592911601334265	-0.0007313312160782369	-0.1776241922320728	0.06563403698075175	0.08926804501789906	0.03198369076771901	-0.023876344886444217	-0.019769623226598358	-0.09003103153541223	-0.061608040088696574	0.04892151627691842	-0.10375397653576951	0.03814314577257604	-0.014725584913665204	-0.05595015566845224	-0.05684358685697963	0.009758560619528622	0.0455966904482871	-0.010415985847548905	-0.009141442651113264	0.0006299972164225784	0.05254483479401096	0.003773862094141705	0.05020050768619806	0.06345074342485256	-0.0032949308607859926	0.016043892192243628	-0.02220678430865906	-0.013429217526502538
auroraM	1.0517056383888408	-0.28293766666926884	-0.15608993903963758	-0.403885464567498	0.027516283760983678	0.5490360379079425	0.2413012052936116	0.10496012041938915	0.07161852359013318	0.20315148193739666	0.1425812593763551	-0.3870397513616566	-0.018678565975797756	0.17877407584340696	-0.24449296228371672	-0.0010022626681115525	0.21021172728528317	0.08035399984929545	0.18867491629591734	0.006252089207853419	0.11481500195820987	0.08710220829903773	-0.012765678958374788	0.04667980343611522	0.09659498724368581	-0.11708636422147381	-0.08136928558667138	0.12585807749430208	0.11271038171270921	0.004289924439135965	0.018082515715157867	-0.009548822684202762	-0.008208493959486432	0.037009006977973456	0.052577261506399846	0.12187772690398362	-0.0059591716039516535	-0.02445278380935564	0.04404259316825296	0.029713466681099383	-0.026964471120938836	-0.03438881904951521	0.027967479293819097	-0.008292532640390976	-0.07439914769158222	-0.019025289956877297	0.011381525564590487	0.030565383346918582	0.042016304927654145
neopictaM	-0.07994735558247337	0.12571618577934876	-0.13761711680663935	0.6017395950086285	-0.08865380208388608	-0.12064994814208155	0.24096971556274632	0.15249520566728303	0.22452350014222763	0.03725781769113223	-0.24710620524847837	-0.06289626614650459	0.010314882117851233	0.037104194584018556	-0.10951712405076335	0.07223983316498198	-0.01898560639685286	0.18297059241269933	-0.06385951822177016	0.07494175529519335	-0.032544995140909194	0.08851118212967216	-0.015172747003217748	-0.009007585493013847	-0.002489264659610039	-0.025311496311641948	-0.04305222921114105	0.03843674371243058	0.0762885702950305	-0.0013179673218303859	-0.03939015942633035	0.09503201906119277	0.025769569400839493	-0.0997630486192147	-0.04082370023322913	-0.014707218572642872	0.0008441919876435392	-0.026018019384405643	-0.017951809373911127	0.026425626698347107	0.04975882504484471	0.0337333660109531	-0.022362953306125317	-0.040706870515918384	0.003467188927363322	0.007536016766318326	-0.0667949265221497	0.05685886922892679	0.02685765038296367
neopictaM	-0.6804435418069125	-0.4159766468974752	0.2662464062524831	0.22466035720602745	-0.5085649423607354	0.049423641327290664	-0.2837770879696281	0.2319559267787204	0.3347665647391735	0.21557686326752093	0.039881166844295775	-0.1199311550309442	0.08584518274157307	0.1819343730070811	-0.06658423493868203	0.10978486173202939	-0.04245568354474435	0.05347348892829055	-0.08715354509976488	-0.04889876552941458	0.14270626002307776	0.01017131658614152	-0.12927129185761868	-0.08087668048684957	0.002893131314724445	0.05677413618177092	-0.022067524422946818	-0.024918128494061782	0.0317060490542957	0.03479224458178485	-0.03555868534393263	0.05108651797519727	-0.00053174760532813	0.054816645509167886	0.05397038789929592	-0.0573935214517963	0.026996468252351667	0.05859263236080033	0.03154722095952621	-0.125841592194326	-0.11491275136357688	-0.022853281789522548	-0.013712656451463637	0.015158936203952877	0.02957884115193601	-0.013930593575970835	0.05617610982935887	0.02679643192907374	-0.04581316944000143
neopictaM	-0.34013163722541284	-0.08815488904603411	-0.24392935726608084	0.2000472665578869	0.22220452396133392	-0.2524063296141671	-0.2950454721084948	-0.05670462422481926	0.05424612377676577	-0.0744461808041449	0.2059909527665581	-0.13837050960677483	-0.0716215085007621	-0.26034413536499096	0.21155115045804074	0.1244854317994739	-0.06579428848951176	-0.0015966662352365924	0.01576482146977812	-0.00010257966069132738	0.04398878608393904	-0.15395243836263825	-0.05133527815144164	0.11991132025267463	0.1156652192141193	-0.04803071757740552	0.10222500424577645	0.13276495743780703	0.05457212307531194	-0.05392619711728933	0.03926114691820469	0.02084491808389346	-0.11536320428800266	-0.09997682314595376	0.009495165388293743	0.10007266851573479	-0.0056603846933387224	0.0058712571836826415	-0.09048708527898727	0.10899131065415996	-0.038321896518722996	0.02648855995427386	0.024823493857159096	0.02831660064226641	-0.008317392233241384	-0.009386459807274943	0.05007942025376261	0.04834602268398895	-0.03232844238292335
neopictaM	-0.27338092363944777	-0.007152637726040307	-0.7440775860462248	0.0773981804843117	0.08259711906009677	-0.003810899610197359	-0.24434992815889123	0.07751353322824947	0.1706121957183011	-0.023983013456552734	-0.15252538608469596	-0.06194990061855932	-0.030252129243927017	0.034783108690540056	-0.02697541179138487	0.08057130484049815	-0.05553380273204518	-0.14627537932484233	-0.006027268220537427	0.10042935321313519	0.043277957641422456	-0.17693529966996427	-0.04385825199247299	-0.013182568905066668	0.06011933053163361	0.14616551601797853	-0.0589115626738357	0.13994347850687272	-0.09102718412756176	-0.013101511960050178	-0.08262492740785578	-0.0655864235923199	-0.014183793180949375	0.022246319352148314	-0.07492698835629973	0.05234161963349464	0.007083720635962338	-0.06665983103457257	-0.08945459255790651	-0.02251097970559668	-0.027445961743185587	0.042408220037520906	0.03610369525552618	-0.04551941033293789	-0.05146377900587102	-0.016086722848605246	-0.01003425110889157	-0.01830357825319335	0.07031736934289974
neopictaM	-0.026788395074809096	0.20021580544737938	-0.3454957518585315	0.48892611818767173	-0.10178439446142101	-0.044488487598475394	0.049227044579624464	0.23993695271079363	0.24219737059195223	0.006873107339413298	-0.20950725631325345	-0.09622714486307435	-0.23013661401401378	0.1374223050716052	-0.09664074073392269	0.0901413481058278	-0.1283154395191228	0.14895105431807626	-0.04023880414315708	0.09224338726485763	-0.019022016024400096	-0.011789867372614964	-0.002825611029601609	-0.04162632033363783	-0.0690026785589009	0.076680235373967	-0.022243639813167296	0.10591664877091107	-0.0073028052761616	-0.04507099756163277	-0.07134883512617735	-0.008386261582785543	0.08093191221724884	-0.019295388531527114	0.005664893185240849	-0.05548643542212174	0.06220973463249896	0.0030151114912401857	-0.06449404102011329	-0.0486834853919723	-0.05472135748225048	0.07035218111321398	0.005622854235450096	-0.08655566613641298	-0.023720639994923267	-0.03866978260213572	-0.044582472388395473	0.01592620541381957	0.011042720895151788
ornataM	0.11460233444528388	0.4062622038147775	0.3210222107137181	-0.22266404704925652	0.3352511447116306	-0.23002322470746028	-0.1265644535632331	0.22091789734460474	0.013946867538192017	-0.16614872174706743	-0.1296627253571844	0.043774903594276895	-0.07516151925812581	0.0010948443038006116	-0.019844104462695432	0.028650596410291586	0.061685467578159695	-0.04326848535748447	-0.009989402883254185	-0.10110509121786657	0.02582208389654661	0.014776180943491441	0.03049114703931122	-0.03979979444981509	-0.02389978644327298	0.019101332361257956	-0.06912340238017817	0.0481564955927531	0.038777191667097234	-0.04480870953389073	-0.022435497336509843	-0.046664087961446776	0.04462350343467914	0.039276449860047885	0.017709796697018193	0.04196271836390239	0.028380504231256175	0.05180105670863815	0.09791095581797402	-0.028992305412537972	-0.017837063514263462	-0.05370938952248506	-0.0053815312349077635	0.026194542809803403	0.009485086945699888	0.008031112582587874	-0.0866307348173832	-0.09568846582933316	-0.05327881480810563
ornataM	0.16702588082244746	0.3594887692432973	0.7059495619984258	0.024518852150758757	0.07872379398682984	-0.22735459016638968	0.09876573015579529	0.089762527631658	0.017607669102377092	0.03034721835404565	0.12084740840678927	0.13653903688726415	-0.1430023861697306	0.32908018350569096	0.05540029517736417	-0.02789689089093335	-0.058126244417922884	-0.13211477029435456	0.06507760132092091	-0.10542266057705935	0.0992182301638022	0.02647422140467935	0.16259559268945953	0.08487417397187491	0.11054546396110385	0.0021478422618800307	0.017337291622966804	0.14923301925357693	0.06542800267085556	0.046000398663766325	0.08487398876488463	0.0824248665419183	0.05566301415929797	0.0535029314282943	-0.01618598121544454	-0.024073752255492263	-0.020488348147444824	0.00889481540323586	0.03315332048534056	0.03781487540152164	-0.04159914546000574	-0.030974976221802647	0.07632910417353436	-0.048867841853040064	-0.09344589776732547	0.07712124046905476	0.011173729742440155	0.0493039894990325	-0.035839338982436325
ornataM	0.4132075026491622	0.4092755427338765	0.5130222421668889	0.06809838797973386	-0.18030937413388368	-0.43633531831588485	0.42922993687485755	-0.5243758615070696	0.22247453256435556	0.01970662603042776	-0.05413884405152559	-0.11270538715823544	0.08105749875954364	-0.3794750845600975	0.0496146456779199	-0.09448906719150992	0.27497697895620404	-0.17402468232486773	-0.12618336792351478	-0.10795007646869281	-0.0028017565577315366	-0.14672860858606365	-0.14966581245396005	-0.09375947362360933	0.010078278479244904	0.1395412766171008	0.11382809160906042	0.10329938188928474	0.17314782119232838	-0.018313576331986253	-0.014883383406277428	0.0567558040792654	0.09276823822273624	0.12372944321544756	0.023079630202309187	-0.008644888771430922	0.026384917971116507	0.027357828920459303	0.0037058145681798486	0.01862047832442705	0.013371508766722695	0.05986530576070702	-0.03969232017036277	-0.05359029973424348	0.0015097075436663666	0.012553737926730823	0.021650040390285532	-0.005217639078113905	0.018426021523139276
ornataM	0.2656000457547682	0.4950708179040634	0.387560357654384	-0.17205544620810592	0.26454933380877876	-0.3002688964184596	-0.01799026180813448	0.1997084139508923	0.06647747485575181	-0.11701855586008653	-0.17717937602936154	0.005306771871442294	-0.11151666333444482	-0.04879843812635768	-0.008246299127607753	0.020761630087198685	-0.07908616298455141	-0.015901379763983703	-0.046098466975554406	0.0895057425444287	0.08279317103097447	0.10168564713461997	0.04852214016459319	-0.004182487281698566	0.045852127200503176	0.04406205434677357	-0.004156828578784881	-0.0338330254082204	0.026902774848424297	-0.038863121370906605	-0.014094416002843824	-0.08993539999216264	-0.05625880349151796	0.05511651674945517	0.07949753624757289	-0.005985352151781103	-0.030922774784378434	-0.018960918822954233	0.08245789107452593	0.00817505744859805	0.13842057170596156	0.010035279905696174	0.0924095119060447	-0.013261593238734675	-0.02233596084439234	-0.026739933641749272	-0.0038788581969337707	0.00380497715202582	0.050350263190243896
ornataM	-0.11348654009567438	0.2350471645477907	0.2468357193252927	-0.3454090976067594	0.26993584488091216	-0.24601518899686559	-0.033572986739185226	0.17414785708800312	0.10276013923656746	-0.18611813568585384	-0.07835534511594118	-0.11318226148684929	0.07286053166738479	-0.1288981589754659	-0.041096960287136095	0.08787873682999978	-0.10304213875825076	-0.06249869919275527	0.0019274979180097331	0.11690614794204969	0.06896567676923654	-0.0035896684929500947	-0.012095939430250946	0.0828721832126811	-0.0716315380687162	0.030002354178360485	0.15542113339924737	0.015558515786372212	-0.10132223099480941	-0.04491325639805301	-0.033912649208569165	0.07146547416605603	0.07132407319071922	-0.07804348868732948	-0.04398277788329874	0.08056810301266101	0.10360314995287616	-0.022736797532666116	0.08161636403496238	-0.009933262708714499	-0.04398962643028694	-0.02374525273485591	-0.05572414472019699	0.03458680816067222	0.04416185444338974	-0.0452362939244213	-0.01921292617519741	0.012518465131222406	-0.024254192376477683
ornataM	0.3462638355592329	0.462106091782471	0.352889959264925	-0.1016875507936163	0.10375687605405877	-0.18728593408807406	0.07962085749831269	0.0668344347359318	0.17072570075297236	-0.14888111946692228	-0.11375286813244188	-0.13285552962175065	-0.20088822565739364	-0.006152221065042867	0.00006238372057097664	0.1169453624588767	-0.008854200859534317	-0.007754405539958806	0.052135656316579876	0.029212470231658773	0.12776765329364642	0.010353693754676357	-0.019554889084618027	-0.01067951795335398	-0.1025009450035945	-0.017255683565746725	-0.013899578656422936	-0.02821270877708921	0.031081092413963736	-0.1444493616403151	-0.02353694905539428	0.05259076169365365	0.014807908745866172	-0.021853076840316742	-0.044884889503470596	0.0676719198579316	0.01814380549204193	-0.04902556849980325	0.07498414157763221	-0.03184703005382175	0.04520145211791542	0.023385838091980308	0.10179770192713301	-0.054171136179676296	0.0018564871507534982	0.0025771199540105824	0.012059001778690282	0.001252275461348487	-0.017803271922918827
ornataM	0.5001114150853028	0.6602371160672788	0.16805785364464015	0.007821267187636302	0.06126817208704343	-0.04327701281986861	0.05993599427096123	-0.08402177313377812	0.3059825730208997	-0.08168511286436074	-0.16016267438091036	0.05057154593601584	0.002913524645537912	-0.2718599075605246	0.008821900629232441	-0.12033557740494906	0.07399539456423178	0.0669961376652463	0.012165526828411178	0.32698826631084593	0.15173873626269535	0.2104425160888243	-0.004780287373738534	-0.027884909311126842	0.06951616471827643	0.030907088237997437	0.05437838866991698	-0.07601802755797968	0.006713449204671609	0.13610337368284708	-0.004531166392571992	-0.024886243861739703	-0.13083051963636	-0.05472409877820316	-0.019137873763367	-0.08518871709014547	-0.1194971714383008	0.09824805255980021	-0.008583737402467692	0.011214738557894484	-0.05732086180776516	0.0389871526696332	-0.00509405201150305	0.023514098513709072	-0.09697977215070315	-0.025688907518490886	0.0238380518003706	-0.07279882892607273	0.0072312642089278996
ornataM	-0.341733012952842	0.34689842611010263	-0.6463221297479997	-0.8712424334053901	0.29394272303835417	-0.07114173515925534	-0.09938646604354036	-0.28107513804546663	0.4109128212041403	-0.20994802521582295	0.5049325333464014	-0.015524200780162195	0.05777265270884922	-0.07552370063273126	-0.004655297292121958	0.05749403726169863	0.04685479116140394	0.2651060328188221	-0.11197992340440155	-0.29838531387981043	-0.09155807338649047	0.10363492949540906	0.023395428616472386	-0.0862519533863329	-0.14219717123961936	0.028501603335663574	0.04727865201568188	0.028900964795300275	0.017215845001072805	-0.016064093461262727	-0.04835717271931903	-0.058100163628033094	-0.10961116727007687	-0.016641212091323788	0.003116615768695048	-0.050550360524472815	0.010944709852605778	-0.0336442818877832	0.03079044650346468	-0.05832520106112368	-0.06668386704615147	0.00008034127532718016	0.07114898703422713	-0.04116878198845277	-0.03987404334776624	0.006680148181410053	0.0020318032658398445	-0.05508962778989933	-0.035070860130015744
ornataM	-0.1422676323098121	0.36990907308749627	-0.4401834273841165	-0.7930201168241559	0.31431111085723523	0.06255098318857623	-0.18768569271458063	0.08133213757008854	0.5280874251096725	-0.014685044463123778	0.38359999654557586	0.22526384427606272	0.058880876552440974	-0.004860264879505829	-0.08612096075660244	-0.0521973329088523	0.001158259119355248	-0.0031655460525865254	-0.1353364669696627	0.031956915386390686	-0.07844277590929959	0.1260277218469793	0.16477770375754888	-0.07838159408138723	0.1514360572542885	0.06726813036462612	-0.07334953284155875	-0.004525329744555173	0.028603833373452535	0.0052240342793975336	-0.014939620634731424	0.06309094138100403	0.07558195332378875	-0.07907347821172583	0.04597605311544353	0.001766438543544812	0.045121443403679296	-0.013032220590732224	-0.029907167583349187	0.07438096159992406	0.0928564245324412	0.018909445115279328	-0.09370457961205207	0.038693397745218724	0.02189241905457833	-0.03406259385442989	0.003352902706042567	0.09481386421089291	0.06129316876163529
ornataM	-0.06569795805254736	0.2305773657484291	0.865948532708897	-0.08913481418646589	-0.06026445398704225	-0.14500617110703748	-0.11509785075656531	0.08796485852243897	0.1765825421095174	-0.01135294454952697	0.13761986995422626	0.11063040994125405	-0.08210177139286258	0.2773689032621279	0.06931024675679025	-0.031226256161012468	-0.0782186402111127	-0.12378040619347916	0.03684371601659152	-0.04642059630866702	-0.01362476376666656	0.05787977711463423	-0.055306174436139076	0.04955316221868862	0.06350065439467356	0.10413051228032237	-0.11950108499613718	0.02367677908770612	0.11007854301761406	0.0952055512507623	0.024700205267808143	-0.04519913574997986	0.0470670446451042	-0.09661674708753008	-0.0515711340642543	0.004839169190589443	-0.0076307281395473405	-0.058436336540931874	-0.04203871847840701	0.047352907701140465	-0.01930350386496055	0.03351158671832069	-0.0758134701712534	-0.022301964651927193	0.09466745632283592	-0.0058005099813424905	0.10123167642126743	-0.0640089995482499	-0.06844769343613605
ornataM	0.14810768647036765	0.40654676215060215	0.6075335052840151	0.07727530844988893	0.01852247485306418	-0.2759678905193935	0.12718095138821703	0.10108705867699043	0.3178631898561326	-0.0883386970044365	0.23258259325272457	-0.13523948768062433	-0.03944974146023383	0.04619320251719733	0.053888115504111975	0.01333978685414881	-0.10983166896017761	-0.005758020180802584	-0.04586213706345712	-0.016286408035045302	-0.03829174134509032	0.12343447276886922	-0.13065590519811335	0.12392853501898016	-0.0844377771974649	0.0031576061857765472	0.04953468756448523	-0.056261242101762136	-0.24503465238598587	0.0912971201446223	0.14894344705887172	0.13689416367481827	0.0910056418310284	0.021251240639519855	0.015287805506634862	0.03879948148209235	-0.01744919985664832	-0.04537826946120484	-0.03069251063493557	0.03861607241883358	-0.07460756220281002	0.018105154607671408	0.015158285501483246	0.07558261733746141	-0.01284797830028856	-0.022569826060864773	-0.07721920251896422	-0.036141738553108864	0.05765724181487831
neopictaM	-0.39739159877063585	-0.02308625287324729	-0.257394357468804	0.4157666866931164	0.1577159032076791	-0.17621051339399835	-0.19175062581331825	0.16130004233448028	-0.022000723226382593	0.0006701535377030459	0.03390055708877311	-0.0934662743082821	-0.04105797383151637	-0.060418050816341995	0.01147999346082739	0.0845860861355	-0.016954872990204255	-0.07682675159031785	0.023858655643615317	0.02008202359720384	0.06955987677847474	-0.02685005277455329	0.0025674496395858815	0.04972977824565186	0.08713825874546273	0.02165382312581858	0.016048455084847958	-0.08450007098213137	0.030059929218374994	-0.0526080073800116	-0.03729773629805543	-0.05059769256584491	-0.0644413938004178	-0.02292555875593543	0.07592340211020497	0.009323501663318688	0.055756967090667846	0.0003912598560139286	-0.07149383173306992	0.0562565247313825	0.00877449376625505	-0.02983446685640518	0.00018011400587954977	-0.00950563466183104	0.039815218960582266	-0.015416626667003549	0.013394197677503569	-0.046077402368580885	-0.04303768404162159
neopictaM	-0.5958662302070339	0.02069356786243534	-0.12391210461523479	0.4036788717751738	0.11117286521235269	-0.12230286684381872	0.10181049595643583	0.1745022571392761	0.03580877388000997	0.034014645098917426	0.010561454782373338	-0.012267013167030752	0.26365600330720623	-0.11218109625760592	-0.1007136935126403	-0.051516920868156055	0.030182194522674097	-0.07858537651491691	0.10203702326331245	-0.0090516668019015	0.16368253741178834	0.0625303906393906	0.05386161497758827	0.024607565142884036	-0.08424464253850203	-0.03402619017874343	0.0016276091407714957	-0.06513161708071312	-0.005359272786003976	0.03494992100665432	0.042084520179084706	-0.05108554970772128	-0.033213320103467746	-0.024897035778250788	0.03054867426099863	0.07906061872397217	0.01572283384852608	-0.013752108560979633	-0.013766995387232289	0.0515549219112379	0.018232689985738106	-0.0231370470105326	-0.023637494581558303	-0.016028203554612756	0.01343579951758998	0.06988455602801211	0.019378728861731226	-0.03327832923634501	-0.0017629743667363896
neopictaM	0.13095856910130826	0.14081694848836407	-0.3217987284514879	0.6621168487500777	-0.2560715904551306	-0.1705369999994566	0.44247638790960153	-0.1460221397513173	0.34658336938814865	0.295908545239471	0.053219264866739315	0.1398966872570724	-0.07066305552080065	-0.13266429851999395	0.11030659776790233	-0.12530215187938185	0.17801587450393141	-0.210138347053923	0.015427327224214448	-0.15210095289527434	0.001612242901518329	-0.02913265966523505	0.026964986252965298	0.05723618354206974	-0.086426722655445	-0.07380106754530297	-0.054364151934212256	-0.05302835929390125	-0.121037107844211	0.06212298529903838	0.0250964067859397	-0.06677566331612464	-0.03980615627768116	0.02938355736417092	0.053355993998747867	-0.07074976232752511	0.043247170750572377	-0.0847154943268157	0.00788841296900717	0.005468195905422384	0.002459601056285392	-0.07128019407420617	0.034896305380671774	-0.016563968834331068	0.019531311137016134	-0.0508850434032592	-0.025890947118795752	0.07307755863848552	0.03583929649225249
neopictaM	-0.7270003821688538	-0.17413531489316605	-0.6038098569621295	-0.03867994686878862	0.17068206330601304	-0.18866093740433793	-0.08034073294137958	-0.3229018926544298	-0.08615122473291484	-0.15981832668641002	-0.2759177277326816	-0.16973712305385028	0.05072014330606658	0.1403940104795539	-0.027369457350317768	-0.02225944739391557	0.06614110421101281	-0.031111103452508417	-0.0014091099199089467	-0.07635781324653163	-0.14248585972248146	0.0649791735472556	-0.029168474693276925	0.010717346071247292	-0.013436938130053321	-0.02514443001164428	-0.03472952078008256	-0.0009351471624079917	-0.11897485596822203	-0.012429711592697467	0.09887421505053319	0.06397248508782817	0.06867091761880388	-0.02033644514438237	0.017499685895844778	0.013059748209471797	-0.03103180861319295	0.02575837880056936	0.04410619478454387	0.07178800317440198	-0.013635663711434029	-0.03713430597112639	0.020892681597012127	-0.06984398697687857	-0.0007101087534737647	0.040874533330434955	0.026797043689069065	-0.016135638917157535	0.052249960643507
neopictaM	-0.953734257127238	-0.41946497341524636	-0.06151634194969611	-0.03401978028731466	-0.07419651121137898	-0.230965508616728	-0.156996344026365	-0.2324342501264119	0.004543830346593655	-0.005273877109418226	-0.09901284695390869	-0.18719788148227934	0.03663559673597718	0.11427128327959615	-0.07754245911594286	-0.20407007769601002	0.04890006491605977	0.025625458722494616	0.020072264349427972	-0.026391728260634965	0.061236680863807076	-0.014477767632071354	-0.009383935625698735	0.010917185532237805	-0.01099408660901411	-0.03445248519875889	-0.05504888787452066	-0.11712229196497037	0.08526109643190272	0.06258269368329127	0.03384196431982165	0.06212035414186275	-0.09212967964744438	0.013139164271943948	0.0022911930363100842	0.010053406398923206	-0.05862978251466662	0.07160228810265011	0.05130007361777141	0.06592183963608376	-0.0365260074899866	0.033760898388442	-0.003871636375227411	-0.023135470913739603	-0.006571397515477804	-0.05124928664883769	-0.051379652721378455	0.0006771194928364443	0.013185137819518326
neopictaM	-0.614267267088535	-0.16692574377680247	-0.16654421685525722	0.31111020573110415	0.14977087290132085	-0.15845051264493515	-0.1853574939140479	0.08602501690749857	0.03616843093091635	-0.07254262511113314	-0.04139051711689959	-0.17196327448460438	0.01900223244346589	-0.038130507237711914	-0.13571513790134163	-0.03388151173673173	0.05982786133898165	-0.013276109610334416	-0.038316914815288025	-0.05678850734793334	0.045499021754902474	0.008558698027277382	0.01955376386377295	0.03499521547356691	-0.03253367791333469	0.05908213948414575	-0.036099201186971894	-0.0690783173672333	-0.016395746381147623	-0.03362262403181723	-0.029972188827895624	-0.01964900266107867	0.014387065706158966	0.05973468154842166	0.07859852132637508	0.10092034979692899	-0.02297994979248652	0.0620333263850502	-0.024886685572776113	-0.02564323743500678	-0.01782277589132067	-0.028278820124764317	-0.07023980535919037	-0.04809708476777407	0.03408043287485763	0.01805833109685971	0.03406437831907924	-0.016087490387875204	-0.009513917844770285
neopictaM	0.14993973391254475	0.2708416134475113	-0.3433096164021371	0.6455961820324783	-0.15153867249938896	0.125178545890559	-0.2430131055658346	0.009921045428859045	-0.01671244916403234	-0.00782960361362224	0.021031285760786524	-0.10348269863655764	-0.014067161963508075	0.041599973188011424	0.03801554307563442	0.021770192604469846	-0.09120439500676726	-0.04199786192075946	-0.0001327142978684553	-0.059432415234036126	-0.03384491008806081	0.1309287324796871	0.0358189535199996	0.030360787893319675	0.07905511464771658	0.008096646901047866	0.002123898604797888	-0.01187949029619702	0.04197912605635174	-0.025291037678714774	-0.019253256045123228	-0.07615654656074586	-0.012740639989567704	0.04078455546755367	0.08979113276165612	-0.024634753755408516	-0.007366155798260462	0.026038565716798266	-0.02259823857974448	0.02081507873777312	-0.03448792031607551	-0.07075635670957468	0.02487807106033072	-0.009035969638369518	0.04138583937797592	-0.04311131823176426	0.005686576802054567	-0.02250495313238324	-0.01916399587045837
victoriaM	-0.3344007290644771	0.07189823052568575	0.5389845571832178	-0.026717387859559308	-0.9154906145123004	0.4059729202248229	0.22675274261548956	0.07101125865946734	0.3403840394471257	0.2583869455607607	-0.08320653748897301	0.19547635383654538	0.3044914753573061	-0.11819714649777632	0.0295391752726296	0.11687065122229374	-0.024936827172502916	0.20616692601968245	-0.09018785837338605	-0.14483980535464513	0.12169903615248853	-0.05800693249662455	0.002157085926174729	0.01736022292996594	0.18128454777328867	-0.09510666366008935	-0.016075617704246054	-0.038429241124882746	-0.13209485564570836	-0.04865746097611595	0.017710381352409977	-0.059794391788044465	-0.013614189599190711	-0.02914347562410663	-0.08083603953169173	0.05599243465427108	0.03798434748998287	0.016883023384025052	0.04108518173845685	0.012791314584508655	0.017033492750553676	-0.05948268510507745	-0.05128906326918139	-0.1007810422731327	-0.022226937658797234	0.0383814657210155	-0.015497823315461536	-0.019140432110469542	-0.00035034176301097656
neopictaM	0.0414067962537149	0.3158524797217591	-0.36730628575421514	0.5292028553659051	-0.19231804423043677	0.04300669356924461	0.3476577167080487	0.09007946734836823	0.1981432440013363	0.06960757354399896	-0.3385306259400464	0.15150959120292812	0.2031322970276935	-0.16274928369570985	0.016907657462550643	-0.0824663098730263	-0.00948419289420555	0.06132740233606143	0.025951652598368024	-0.04686275603928699	-0.07478814661419805	-0.02210373952139432	0.037008348308814214	-0.05444793625382474	0.007964612357394079	0.012652234566000425	-0.1186318058090941	0.08580366912815042	0.03759080021484315	-0.019337416485663724	-0.031039387707032774	-0.02774780005364723	0.0521792999578274	-0.05159599477788524	-0.02881874989103162	0.03878476457314757	0.012850141875266995	-0.010944231826951263	0.02595285191702344	0.046073353207614354	-0.04032529631165014	-0.02903305721827868	0.06364940112070318	0.19527982565795335	-0.02279729098107529	-0.04691420424681786	0.0675349308607638	-0.01653461573643705	-0.059980930575823446
neopictaM	-0.33648533019464527	-0.11269962932126733	-0.4572226254186096	0.3187872542952707	0.09194626679571274	-0.0854988105368497	0.2472401375405523	0.3498692027666062	0.28888244949418485	0.1540682832386483	0.04414533121102157	0.0685685965543031	-0.07739374619503547	0.10055348720067807	-0.02004383602673143	-0.03757413749840707	0.013077558789641562	0.009302605319858964	0.011189736286263779	0.03555613373145456	-0.07976206190206268	-0.06848815119042825	0.012602083398702817	-0.09696977313068514	-0.09512682125891884	-0.10455611289750714	0.05650817179111211	0.05653399756993706	0.05189130044956091	0.14013507608283204	0.024295445804164425	0.005744136824576045	-0.0020393576575471837	0.031380226232150935	-0.1387593752632698	-0.03924091399651472	-0.027594877030894027	0.04959336373030052	-0.006888231990358292	-0.06058082932600737	0.07220678406528612	0.03924165686127966	0.029566580663046408	0.023143711959178716	0.09158544363899708	0.032181774504205764	-0.06259849709672155	-0.020417762354131983	-0.05285658859669504
neopictaM	-0.6862669955930175	-0.24688394956227414	-0.13579442303259243	0.1982036472248651	0.19055619096639034	-0.257605736682157	-0.1274577529874832	0.08053899275526731	0.03962956132336859	0.11389784156159745	0.21667404741150692	-0.06782428231575664	-0.064693534120737	0.036869507605208	0.1290932956691175	0.08587216518992531	0.019109516040092065	-0.14035856772750638	0.021720056023334555	0.02096597770889632	0.10008552081891345	-0.10948776558536191	-0.0075447671750801994	0.05468218381968089	-0.04950276013914151	0.008928920728021837	0.027119406690654865	-0.10451969740872291	0.06369584918300966	0.01018039438202146	0.07181794578171681	-0.024724789223796916	-0.033649682693638924	-0.008870390132853196	-0.022068571437860444	-0.09166145481555575	0.021733861615354323	-0.05309893554821226	-0.008596466041466461	-0.04289482321178266	0.04279713819122797	-0.07011037926273231	0.0725410448223934	0.026880378814997843	-0.015454354498368473	-0.009173247067097986	-0.023587112857845503	-0.01623391512046798	0.06756420944656766
neopictaM	-0.8448501193630524	-0.3135358267344821	-0.37900852532926044	0.02921438284219093	0.12429925552109099	-0.2579637966988533	0.03710048242887437	-0.20423382326931316	0.03522508385459609	-0.05359027195632266	-0.27793087993793897	-0.12874760749231104	0.1317345325661198	0.0874382641212087	-0.07322740909834186	-0.0022596152174215733	0.008971320602793927	0.022826120288818866	-0.04823107408008068	0.00004204117247191136	-0.10625177404287894	0.021570642095239827	0.024360341461582998	-0.04384790184100548	0.061109084137583064	-0.021177524465851583	-0.027352158744510174	0.017097799427743345	0.04731951354898322	0.039152270890931144	0.0031800872730863455	0.15169429793102415	-0.02820664717257077	-0.01832623181394906	-0.06337379662198661	0.02997740120629118	-0.021677961128234148	0.057673750247016	0.054825835459929445	0.05228410574355208	0.010629724266876457	-0.008476330946376445	0.038586521868176446	0.017163353323927814	0.014658890767092536	0.034855164101373105	0.006768409922447624	-0.015602823159657261	-0.00004479522815121432
spaeteriM	0.1940283123413553	-0.7717591044280864	0.04665802829447455	-0.48440234700281487	-0.6270747624639861	-0.2312310934774598	-0.3111998732684783	0.19354653461473967	-0.2284259607494734	0.1441259617884647	-0.05440333987067155	0.06084526525818945	0.2158722874160415	0.06172934905825792	0.08457526262563841	0.22918992977649044	-0.01981905153620827	-0.052780405632038147	-0.16515570555053471	-0.05114258824260057	0.16350895475705274	0.14704340896343465	-0.17119768192286544	-0.14134027035657007	-0.007305889512390862	0.027553718222876073	-0.04228287659838964	-0.003968030956125394	-0.018494855425924953	-0.04139793895575765	0.042667932726008655	-0.07140499066255133	0.003019768002861124	0.030811145219018312	0.06435854664074125	0.007663624888489571	-0.07354904830587433	0.05158687007898244	-0.025071609387820208	0.08919843909975347	0.045274981809137055	0.10163613749174912	0.06500570144737196	0.051942323497051454	0.04590108343445947	0.018272993343829133	-0.0601486082359335	0.039028360458391004	0.041743463974194414
spaeteriM	0.9947822059304442	-0.3185219378078525	-0.3681076998394862	-0.23246212981448255	-0.5910784706464303	-0.2570950074948877	-0.013574787433279594	-0.24717387716887707	-0.07756120372538373	-0.09176148221234774	-0.02003210198753046	0.1470012096659676	0.030549967372260144	-0.006712122049174771	-0.15665989435805722	-0.09754375798776777	-0.047775313139494575	-0.06454603836685903	-0.06114613714801747	-0.03036777586866005	0.005192508139333083	0.03396029224064207	0.10172230344509484	0.10185656443209878	0.057474187110579354	0.06156089120746474	-0.06100305780935975	0.05876780613598117	-0.15004755508221412	-0.04479920066713028	-0.07118206762818532	0.04146759180425482	0.03805429086886035	0.0946161737799433	-0.028712685290004127	-0.018482880509760984	-0.09784079476703354	-0.02328611874335047	-0.02446351933985373	0.008684330937156908	-0.03307016637467207	-0.027487036878293097	0.04632136086284011	-0.021445320404157434	0.08112730961206706	-0.10268151394194111	0.049408267637764944	-0.017065261885064565	0.0047462299851132
spaeteriM	0.4953803685251258	-0.5060301799816497	-0.5063565616257938	-0.5161899407589058	-0.12268883295545308	-0.4099255904568823	-0.022901171965194072	0.2888344799729454	-0.05104603790218772	-0.03265434109412839	0.03295701604147105	0.13298280695778886	-0.021772411361768152	-0.06802011328990747	-0.11004214184523209	-0.02595741066318523	0.0801908522323467	-0.013566205282147218	0.0779435828464604	0.1094564485699109	0.08046673937477228	-0.018457468033586624	0.10259143161921457	0.06710886376532955	-0.020924886231279437	-0.12919827549158996	-0.0013364395642043443	-0.025566178153353724	-0.14065020242166684	0.0489584341187187	-0.0555606521596614	0.13707963623666986	0.011974893917665552	0.10001252048868249	-0.004996878059254545	-0.08652578434500424	0.03673053250483316	0.03295354128169556	-0.0903047497624584	0.037289410272627756	0.041898017574266186	0.030555124834113646	0.005934637838707979	-0.08575670499903282	-0.033283975193808366	0.046369940801879006	0.07574705193857421	-0.055471104302225384	-0.09555831480808828
spaeteriM	-0.1659259624708499	-0.9037560263257396	0.32479627294299895	-0.12038165585643008	-0.2136404166639791	0.04907471784756942	-0.04495627917357154	0.08222619902393932	-0.01894475631798021	0.09297214916213256	0.1014512563482525	-0.10851220263201143	0.24289248874180797	0.09860568878578584	0.1485423645658354	-0.09065324908312505	0.08169641135077103	-0.07677544806031936	-0.01942048467901397	0.16986710720980333	0.08552645113371414	-0.07216421245904116	0.12928663807095722	-0.1565103064999118	-0.03262708845384904	-0.06316361079911577	0.0889878891059181	0.11347396622069268	0.020231524839339165	0.0725110659204493	0.07724692925562887	0.06862951538831544	-0.03726460142071764	-0.0771604128649694	0.04957946718901673	0.009487431288780159	0.006753028709722933	-0.055298564514103525	-0.05288978794900937	-0.14644947096306374	-0.020279136715956183	0.0029888128624494087	-0.018421073275130394	-0.024442482711579273	-0.014510524342687733	-0.08160477785958095	0.037334807900434024	-0.0314307632981112	0.0464198961532508
spaeteriM	0.4666635064314806	-0.5906452432389916	0.04065193352986624	-0.041932533439861364	-0.23215573338716666	-0.45584764049064014	0.12795779674287003	0.2172011055237569	-0.33691687502259965	0.051514493307695385	0.1053679983263757	0.025516033493720666	0.02178733585190338	0.030269796057293942	0.07296337823783015	0.02129810316023139	-0.028706086261674927	0.07856254894136674	-0.05563957994224579	0.008233828179656962	-0.0958910003760797	0.030966962794123577	0.03212274476894232	-0.053162809967753244	-0.05216640981160088	0.06762353497215053	0.08134819207564149	-0.013738236044706177	0.0319310535535378	0.001640140925754515	-0.004915762605789428	-0.06716376000821384	0.005139852858998059	0.0213665734355031	0.04854737944465495	-0.01264235856716468	0.017815673518665143	-0.02520101843981029	0.07120389353634633	0.035424263513489984	0.022099763859950914	0.00008414322066388377	0.01235390453645071	0.0015845396309317212	-0.0015680770471692114	-0.06753828506802435	0.01796542749379509	-0.0333103944312385	-0.021687118347203115
spaeteriM	0.22465506676905156	-0.46659907668747347	-0.15847455028916185	-0.22790573487589216	-0.10942927098243503	-0.5415761480244963	0.11118053099132828	0.22872472707405556	-0.24508180231009485	-0.026039754086153215	0.00960894436817227	0.01490065822710568	0.15499370911100563	-0.010481931456937998	-0.018737144100044748	0.07705089283994752	-0.021708759454114622	-0.08527193667746272	0.039777849804494204	0.032036332481887	-0.005808956908006951	0.0008166955692253934	0.04525185582548767	-0.06113892896202021	-0.010464688758775056	0.06435008508753119	0.05592605190920991	0.062205583932096645	0.01083302087698371	0.009705814004181648	-0.03875866250698422	0.003065113544596364	-0.049427878181742886	-0.024861514771655657	-0.07489598077212989	-0.08121452603522296	-0.044972354594492274	-0.029638268984197094	0.08516749700975032	0.03383951003340513	-0.006139180194593651	-0.09495956056450934	-0.10766556582150562	0.030281960075748834	-0.04396285964725547	0.05064567193486383	-0.09080975367573409	0.030080455623022757	-0.02518217733025563
spaeteriM	0.5423348005516581	-0.3078321332986724	-0.13472404985109654	-0.08303827305493912	-0.34849592923061423	-0.5382692321320532	0.12914977317238976	0.1378661133342587	-0.13440604269374593	-0.04095673664908989	0.019551080542138367	0.03555118325657946	-0.25653465207945636	-0.04784695588566022	-0.030801522642225646	0.010725014037903133	-0.06857960600111644	0.05118277941155096	0.08340489355834992	0.02213545754629018	-0.03921465900112686	0.026690862983324005	-0.038812296335437514	-0.011923193640103365	-0.03322002291760973	-0.013749177367229947	0.053099660795745365	0.03510184396653629	0.07268576103581789	-0.07679291790733006	-0.06176702966868908	-0.023915654939942278	-0.06848897690597289	-0.07497039414209088	-0.056681517778794314	-0.09101847286506314	-0.07383318002608653	-0.05915262498155124	0.09086071336386466	0.01908455923613647	-0.09336350492617715	-0.08136015895391915	-0.08312653793049296	-0.01809848333430898	0.07528136032925083	0.05634704616220269	0.07534321733034971	0.032992732021372276	0.10929252479492244
victoriaM	-0.7827325873345242	-0.19256867241874379	0.1930908791384291	-0.4467636082499288	-0.6905229966384908	0.4955394787998383	-0.5579047851940864	0.009152592232796526	0.07173267435971258	0.15108184626531979	-0.15704569660982953	-0.023514454597409935	-0.43835169822867975	-0.21144543058793225	-0.01207304311731687	0.08073337082849455	0.12828761024353708	-0.194403256017267	-0.011254835535967848	0.04629013487788581	-0.2341492891146604	0.0772084037640175	0.038766218535983506	-0.07672258592847604	-0.0531559501462293	-0.05871324131217002	0.04750734622915012	0.06821222427947896	-0.040020381956322494	0.11843086074514442	-0.03530582831265229	0.03978497246759756	-0.007623916567062521	0.017657541706237068	0.027183061442921257	0.07486760967637317	-0.0029834047364066286	-0.021841060848448057	0.03411300729086121	0.0008109344354901153	-0.011711491945800165	-0.039439310612629105	0.011576324049498207	0.07742025263445665	-0.011955567329978071	0.05188207712090114	0.016396138716924323	0.024312441049916676	-0.014512969365795781
victoriaM	-1.1766693334479434	0.09883649259466823	-0.014795814579372986	-0.4980089111112797	-0.11576716669155092	-0.026092731646036864	0.45093498593796794	-0.25029195515913577	-0.12557830129297193	0.07856400081351583	0.00902345206320164	0.07992896892515464	0.14406057514672096	0.08601920978800591	0.1818380655508076	0.031156407547344098	-0.09236498861683695	0.04179606223592455	0.18936214774497975	-0.012809918402786028	-0.05285511248315002	0.03815852336781869	0.01631045764614642	0.08761790580034967	0.08134568704708595	0.10803856612932433	0.019243159307858835	-0.030270217943737375	0.09085016200997766	-0.0789047973122681	-0.019232298426095598	0.14405111195641312	-0.028646313194179804	0.052576048750814834	-0.03750995555976192	-0.00025157068587583833	-0.014999457675529031	0.032209621082956705	-0.08316336665506413	-0.10464935967964197	0.09035981319810532	-0.030520564733395206	0.014464533445420783	0.04241859513259567	0.025489850730534697	-0.018688821744014233	0.008972089572881594	-0.028060309844840342	0.052145363683024644
victoriaM	-0.6355235532135843	0.37076869099988125	-0.46400432809543407	-0.37744434149083306	0.05299556178913947	0.004178755012813517	0.4980609925389334	-0.7114349067077946	-0.3545739712685428	0.014777020113870554	-0.09460579667639402	-0.0361864383258887	-0.26805030732192586	0.2502248712907954	0.34016553971377855	-0.035428035887338234	-0.04148595176954496	0.04308986498059686	0.0385182833784082	0.050342632959276976	0.1955836457372467	0.12938901835758845	-0.163233261599287	-0.07748601059263194	0.007782568372719491	-0.08775706871390078	-0.029144580828526605	0.08708878977125946	-0.10851031034048385	0.08670573189235375	-0.08172142290469159	-0.07593032250508398	0.040594052326025906	-0.06785386076853919	0.05873434448358381	-0.02236962999769446	0.11500620127263672	0.04661761023632306	0.026920055218666722	0.02012493717679291	0.007541902965432397	-0.0017481096389414408	-0.05229205832452546	0.00291019842402794	0.008293576645736246	-0.010316311786146535	0.01777720942944933	-0.002543328220635144	-0.022579059223047093
victoriaM	-0.958624690967979	-0.09350825979754541	0.2977268618365205	-0.6835855908873802	-0.7280601426173389	0.4910302070576665	-0.25033651383020705	-0.04023805527271869	0.08532467549658533	0.07136506640871211	-0.2371122366755634	0.013988680971311637	-0.20480881464552866	-0.21220800380334245	0.1498204245435001	0.06481642188428637	0.05770584049990947	0.06334877849170972	0.20982511846645885	0.047695563947686856	-0.052877131860767215	0.023679819427974855	0.08152524650283231	0.0634988593553384	-0.07476705015353345	-0.008116590611615187	0.025323480293389263	-0.023331495637814673	0.05771141233115778	-0.09492623935055347	0.04756588595625745	-0.03977622746233636	0.06949554697455067	-0.0032335424295620308	-0.014388252307029312	-0.07617653852256558	0.003558157747951476	-0.06809722629758994	-0.031367312367056234	0.05277967699021006	0.03650212428614005	0.02660770774163377	0.007089611901065016	-0.05349312277653543	-0.010130306627381352	-0.028138341287606762	-0.02747871009250286	-0.05345191967755846	-0.008419601310855849
victoriaM	-0.5665935692302212	0.42745828939433717	-0.06210982479177476	-0.07109391847217182	0.16565669406077105	0.18861926112297903	0.13807663663660572	0.11112385534361738	-0.32440623734939655	-0.03678217210635579	-0.000014450629673888387	0.06101800362651892	0.1004042484078473	-0.16797800353007356	-0.13523850157600925	-0.06502073158841556	0.07759395879772599	-0.10063076217466926	0.0858079440053226	0.029937407391656175	0.0813124389112236	0.14595892651021833	0.12362378580228933	0.08140194518569577	-0.01123000205073518	-0.005022252362306455	-0.0038614249361328666	0.08341442433157766	0.05057649224516815	0.0722304617833487	-0.06599995862774737	-0.029647458811587	-0.010532394115853338	0.07000827741687833	0.1438739738203174	0.005990319142062201	0.03074500234629586	-0.05645390591060381	-0.016752454937445153	-0.05873398295236546	-0.057768244241315846	0.07598531019220175	-0.05116481219026991	-0.013482829152682613	0.08417485293391036	-0.0044430835936699505	-0.1136496312779422	0.05194166870669641	-0.026611973321330307
victoriaM	-0.47233635717335726	0.23774300850383537	0.17624631612054972	0.2658856522849329	-0.028423950281003516	-0.03405081685403946	0.2662413936259983	0.32568808534618177	-0.021977703387806177	0.07995305337428346	-0.10229724508793751	-0.043045259095006956	-0.06949258858915831	0.12871454929743698	-0.027541418983662715	0.03666247060645366	-0.08449793612434314	0.18036134175166085	-0.19137439281207622	-0.04730909544916212	-0.17333596695551257	-0.021989831712711516	0.004732202085878178	0.1464275810615602	0.05043128491905607	-0.09733544265733578	0.14424537163859252	-0.01308138482857721	0.034977100217759675	0.08756951144803402	-0.020725229603274938	-0.03726223871551594	-0.09332393184307967	0.09647935009595701	0.10712210886138425	-0.0651357969898135	0.06380138743765726	-0.05007428641011536	0.01357740474028623	0.06195267642404696	0.038287368177285744	0.08407906311465099	0.02361719760612435	0.029901176488683383	0.011060518658289737	0.05887114642629754	0.07969283574444938	0.012306373069218137	0.023410787821313006
victoriaM	-0.4213981271400659	0.259263199438762	-0.23863959723915038	-0.05021254666214103	0.05445580586311703	0.12988757789707717	0.3525507804240658	0.34020372268822086	-0.05437450242815204	0.1598044165293915	0.15432127854535246	0.1505382387166297	-0.2799036872057206	0.02364947074084252	0.14764500872873942	-0.04712588166461404	-0.1251436440245947	-0.06876001100539772	-0.03187437145474201	0.0635284400959216	-0.13118760605156796	-0.05620707510572959	0.04197649072507135	-0.06387153148437617	-0.01131070442005671	-0.07230076841900017	-0.0324516943588682	-0.20866371236739564	0.057022124277650875	-0.11577994772600152	0.0150173042096603	0.006673099150964882	-0.00609447316442292	0.14941361791708196	-0.04619339184847531	0.11886999983637453	-0.03687836438183147	0.11594754691299218	0.041385823040327244	0.014420291423937493	-0.0989574275816256	0.02347875480790568	-0.09313235158727515	-0.022084960160085182	-0.06558403882385522	-0.10059466595340229	0.009119971241450897	0.024190373120440853	0.024314624736299768
victoriaM	-0.38951831080234445	0.44195238267529047	-0.6512118706091404	-0.4812357217919922	0.11037132287802613	0.3347234530169797	0.18227005596616974	0.1472294743987204	0.06143018981838906	0.06216018291561998	0.17079099450001897	0.18792803888699466	-0.10122019159829279	0.0585122641271622	-0.06521144788177588	-0.15736684867951575	-0.0721269985817409	0.011905260763064177	-0.1018927802425363	0.12674693100623352	0.23606775632405438	-0.3359795984027941	-0.08481968138206977	-0.11777355582099858	-0.03186258251951871	-0.047610463537291633	0.03224074519558185	0.002335349266032926	0.009955579281911316	-0.014917302752345785	0.05672141068202386	-0.023101607762317535	0.11453492592976194	0.011044065983299413	0.0666281688310272	0.04600291266809991	-0.14269704278432052	-0.05159387048265937	0.053521596338826916	0.046156284654356144	0.026655934845378634	-0.0187056336261318	0.02881274921621221	0.02429880810234504	0.0542339141928855	0.05575903931507363	0.004577735804394988	-0.03406256522603305	-0.023164140947186926
victoriaM	-0.9156217435554884	0.03597424742508293	0.3468489539531567	-0.29225852917650197	0.09133189422535631	0.033699850292514016	0.22744529395844584	-0.05082559116915247	-0.2548371261869336	-0.22116250708011462	-0.2064096053446448	-0.028111233459592568	0.02725313167086958	0.00017619311382888452	-0.10706886928046552	-0.029461339423999432	0.00006867569456683051	0.3215794855204618	-0.08202170313194052	0.012024522016725117	0.019364453554393778	-0.129295994977215	0.09603486528782484	0.18818045466420544	-0.004497276641923398	0.09398980023988639	0.04500911851311323	0.09155757854884981	-0.03639187135066557	0.026855679191333956	0.09928897425527843	-0.07116367203970314	0.004169821855422117	0.04745048829977569	0.0461339613571851	0.006954263579637694	-0.10348863034846958	-0.0661442147940995	-0.011489910779502432	-0.054223856771147015	0.01116001353133658	-0.055214435550356024	-0.03676626357673434	0.04189942907846186	0.004122571499174602	-0.0634065272519678	0.0004259755167275057	0.023601889902958095	-0.01595654966604175
victoriaM	-0.7941221326347756	0.3274955051121834	0.052832701643438465	-0.09745460308924558	-0.05321609127364623	-0.010087210213181218	0.43794933284073384	0.1147575959462367	-0.11889390557948812	0.16499437212350485	0.13848319227713798	0.14725832629981056	0.19550830297446542	0.004284522668681653	-0.04496495165457023	0.056195200271509364	-0.1757814654314666	-0.2649501366930852	0.10536558122693712	-0.0014548326201767607	-0.03843264509789993	0.09030000562588958	-0.0030767540317546884	0.006624287868514166	0.00437404464206056	0.05926533237697968	0.020909987261584228	0.024335271537018192	-0.08602920697926103	-0.08244384304584194	-0.11999919493002481	-0.035905213684785935	-0.0643940353407454	-0.06107061207364629	0.022315065646011028	0.03457907519278858	0.0038614110868049204	0.03057521057538329	-0.01574047503091287	-0.0393889067103079	-0.003836423083050919	0.006132999282618689	0.033866852606202945	0.0003097083465833791	-0.09215115192052548	0.06954252120610718	-0.0051305406580541965	0.004639805443272738	-0.011964435795481617
neopictaM	0.3828866395998056	0.37962257218758994	-0.3123997036409737	0.49675670666698146	-0.2849298461907778	-0.09332907534865732	-0.03371442696397167	-0.6073505014926027	0.03257544005616425	0.04392103990928587	0.10379818441127567	0.05490390824801262	0.048866653951905786	0.10587104236482787	-0.07264804683848877	0.35093546913652796	0.005765060987600594	-0.1178909770228859	0.011099237093361887	0.06297569685234863	-0.13875826992479448	-0.08531414427857803	0.1361238817868545	0.06971738244468693	0.05082134453035984	-0.1025453792197971	-0.010815049206478898	0.01974066657243057	-0.00036426522869653535	-0.09541095875264846	0.11406370722330238	-0.029906800764124847	0.02880638522464571	-0.07150896690530911	0.08540955007098766	-0.046390008660922626	-0.140155506765877	0.02595339645891519	0.05681411041851232	-0.10730344739364396	-0.024759525934872434	0.10806266486935907	-0.03891810264761323	0.034450645017370086	-0.039768590121595296	0.039622268551256355	-0.027364234081000492	-0.016919515152460315	-0.038849247939340456
neopictaM	-0.15192774605098883	0.02660916147735383	0.039945053886442594	0.5775888011257957	-0.05818302214096495	-0.1502589706694946	-0.27242339621591855	-0.30833201684990796	-0.1874979246810253	-0.050331426326739176	0.25994963945914024	-0.31120684400156057	-0.04941104436648061	-0.07180283433242703	0.161636834736392	-0.008702146830200048	0.014310367586775324	0.144412985622909	0.04969014569686356	-0.06230740585226316	0.17880543425312986	0.07484649592223305	0.15670036524781797	-0.07310655685574587	0.12787214230409027	-0.06251744757184294	0.026055336567301513	-0.09648258592584201	-0.05161572473452287	0.0436686007061208	-0.13971006068843364	-0.051901984374627966	0.08773494495454848	0.12316535019351024	-0.216317026438825	0.05357673859137939	-0.059336635010087915	-0.13084873420082363	0.01282978676560678	-0.024405778452188366	0.012961799127639386	0.08408146440955537	-0.014108076210564596	0.07268640040841674	0.0033861089278989804	0.03232633228653033	-0.002773700808674636	0.03292620738387511	-0.006393798461451687
neopictaM	-0.6134696123255549	-0.1273801832729421	0.34770892947623616	0.2102126180154816	-0.16156568703939014	-0.0685495299999443	-0.31377012489392064	-0.008802853590266412	-0.05943091053890239	-0.016418422618979304	0.12237783851451957	-0.1719839759875864	0.013086162759520724	-0.04027770080365359	-0.13881737306841543	-0.3490391487802251	0.012188918976797535	0.07375887565030817	0.11683761756666684	-0.036778805800574126	0.016037814391156556	-0.07746057563646118	0.07084442845025987	-0.018297065091240905	-0.1042936010056118	0.027553450674525515	-0.033018302752076775	-0.043566539644802414	-0.0022603630948248073	-0.05879842779461396	-0.0009091132721833046	-0.08598401336670279	0.09880366635415216	-0.13627291366476965	0.0016583622932235856	-0.0825061503558046	0.009047821680648821	0.05006386265168511	-0.020626427567410746	0.05244043073488287	-0.0038203732439933526	-0.04666865900842483	0.026565929437660115	0.0067065663532506325	-0.055931959710889004	0.02559218426804858	-0.02403897530214939	0.0498737660770654	-0.005925341147992937
neopictaF	0.32891082555874734	-0.3318433340469747	0.30121698487123516	0.33558231765954233	0.6339105441060913	0.12367293677895873	-0.2585839837495568	-0.26972946782872603	0.007838664028873463	0.44341946595435716	-0.07974641727653747	0.2975823707607945	-0.037758591970439986	0.05660080427360879	-0.2292842926856535	-0.13456775162865375	-0.10540267893274145	0.03527961025748163	-0.000045439664116912054	-0.08882186547785971	-0.03857527185639119	0.1261869003098642	-0.06825600300646727	-0.04529736156318424	0.0007119227767239944	-0.18199107301109188	0.260106458347131	0.09769941217282062	0.013033158009063886	-0.0827920003787358	-0.05555748816500728	-0.03889629334009241	0.032407603524338996	0.017921332670957118	-0.01779478306818768	0.05543997046092372	-0.027324341791709044	-0.01750694663669078	-0.09354171670910515	0.013803458257055132	0.008755516336945704	-0.03111036033070857	-0.0436610543500873	0.00564124017220352	0.0062849257937667566	0.007582419802945639	-0.030724272522536084	-0.11713408424059747	0.06800600012819752
neopictaF	0.8379092003759162	-0.1463544345383115	0.04346626080633011	0.21332300599141327	0.5276383975386895	0.2534211824834519	-0.21376765591273447	-0.11077856060718462	0.04149711990722343	0.5370539263877918	-0.15722964964308941	0.22089560961408755	-0.09179375496351003	0.09716606838168147	0.19803072443148623	0.019531264583137	0.13716787930101126	0.209806439005329	0.17894144070597312	-0.02681883009560307	0.036711245907179516	-0.089579578131507	0.12061962998121542	-0.050307677217103094	-0.045833408818262096	0.3419035589892635	0.06971552560793391	-0.08719732751602603	-0.12512812863818976	0.020237462976260556	-0.02119030830174753	0.08467184089017933	-0.05026195119115686	-0.029060394767852167	0.0947807652423809	0.05189414422567427	-0.02808105479834513	0.023885692767163135	0.0491753759132102	0.006521691558705052	-0.033661034148321445	0.025898526884427082	0.01860767900713385	0.009002605940597427	0.03498364909044063	0.06795649160143094	0.013003136164743604	0.014561530799485174	0.008985292393346344
neopictaF	-0.29767213998416836	-0.6582238972390548	0.19349721859362543	-0.278611304287248	0.696980641893953	-0.1752168891028908	-0.24332971857459848	-0.4481610421302838	0.029372452163958698	0.48276347913122325	-0.21974268792321552	0.2046225536330563	0.02745031851310347	0.06863014364652685	-0.22912165599986992	-0.029320660087568777	0.021417919443982525	-0.08443357298290141	-0.07725276125690723	0.029435007794151993	0.04096855108771073	0.07704108771429916	-0.1031919249341156	0.053277505257434035	0.001567186772550631	-0.047799167411035307	0.03406296091321889	-0.12777327676922426	0.03644394946139399	-0.09199912693265505	0.007021139176870631	0.004081019823456405	0.019500376863869427	-0.014614921862279424	-0.05621502349097513	-0.05375233028334943	0.02760238880883212	-0.08555577459647194	0.03050901221523469	-0.03776475507380333	-0.00453451494722917	0.026585632425218157	0.03451477154918496	0.008482048700229857	-0.028142366915990917	-0.0739682772066302	0.0325283873720456	0.10839383880768347	-0.0949396251585609
victoriaM	-0.027538808188684007	0.8086327129418502	-0.12164624608293162	0.07875578345543323	-0.18297718395986404	0.4718575898088921	0.019609833560103304	0.16813080085340096	-0.4359633044370362	-0.04522137039005974	0.05947574496653077	0.06268027861381799	0.17469159517332108	-0.06760502607557806	-0.00854084056530317	-0.15657247514857053	-0.08200662265824009	0.019723327570318444	0.10007736464456334	-0.04701673095534111	-0.05041849564359354	0.13129633927781884	-0.07452327593821692	-0.06016175303505937	-0.08769001365430767	0.08302763527595393	-0.013625832002018945	-0.03782627773526	0.09704830758918197	-0.04273045682508552	0.03206205376478337	0.08180316465841822	0.047042937293304984	0.029678528444671202	-0.05337520858774443	-0.0364432898389506	-0.025486863288636166	-0.036245953511865756	-0.10166289262986818	0.016713218803296438	-0.09970891954159342	0.042286363671294736	0.07836463731252284	-0.01679172273326836	0.02653027737042857	0.06608317379068336	0.008149673890443453	0.02415351519690566	0.015368665743906754
victoriaM	0.14564222657186313	0.7605674155365848	0.011510877747106187	0.271559908970508	-0.04568561289666918	0.18952660647958805	-0.061605220158584856	-0.08728659219166963	-0.3819053179702652	0.1057724965060983	0.21087129214785155	0.09016975881120551	-0.11660788013250943	0.026443800455977128	-0.10495784615823212	0.32941149984683255	0.24716228734010826	0.12064943326099263	-0.19504197845128038	0.07235902057438238	0.10925034644463658	-0.023407671055394614	-0.0850532941470369	0.060324833255855956	-0.1036098798879899	0.03706902702105114	0.006702961705763856	-0.016194175716818467	0.04213460301356711	0.013327747158875096	-0.038324608470903285	0.06355738044503632	0.063735176945062	0.015229504319311955	-0.022957884386079718	-0.07495444187754723	-0.014053239668461615	0.06686432376029575	-0.13435374173952977	0.05670159157901987	0.014773789035105775	-0.12777558179305692	-0.044847661058436204	0.0333307226734095	-0.06720152455485734	-0.00982078628508452	-0.012226544989113543	0.027499102831754142	-0.012257004199441895
ornataM	0.5438129871611732	0.6745026655484821	0.2075803036073432	-0.10810739653849555	0.10297692607513331	-0.08353450715673327	-0.26507416798693195	0.167340194271853	-0.009723437266808101	-0.08164901541349708	-0.18136407618157263	0.07053888351235606	0.08300940223840783	0.06899110649903943	0.09506122355316067	-0.06766809814701455	0.04029103150385349	0.07867372727713769	0.13389049544809492	-0.0011306921857380317	-0.02613140932583097	-0.13905140417575623	-0.018185563610308743	-0.10941920926797677	0.08553687288897023	-0.11148388727008281	-0.04069837931184857	-0.04279955078699479	-0.042298586350551164	0.012665882259789917	-0.07034028588093132	0.01179190910725195	-0.006916379294026617	0.011837233828428717	0.04757642505148782	-0.05231270909006078	0.06640183538137671	-0.017094460049110305	-0.011031070075469503	-0.07706539947065898	0.0030434044601341213	-0.02709526470533011	-0.001134186200340519	0.02550407501471198	-0.008524822499811428	0.024705430253632036	0.02823067214752496	0.054778617352702785	0.062414791728547185
ornataF	0.2436563248501093	-0.5789842317036447	-0.008080401228780032	0.41466569296139366	0.3254409607227068	0.36181390795374446	0.3039115198713159	0.035226085332902494	0.09589255408560998	-0.30869591249743156	-0.07902730897730381	0.10151246609526092	-0.00037013499610628225	0.0156231639340374	0.14135170670437372	0.16113838232114427	0.13226862131214487	-0.05130832700887373	-0.09428595096541706	-0.013069389760467303	0.06639947128136182	0.19351811399944746	0.10489607547366488	0.005552632583356007	-0.2134723705935589	-0.03509199640329476	-0.07800508241518947	-0.07564311112254628	0.0464986018259213	-0.025365935121909034	0.07720851889748384	-0.06008687812317875	0.0563852961893576	-0.07335796991607287	-0.028701999859596376	0.046288392459291235	-0.05084688080658263	-0.04210646277015353	-0.02422003588593144	-0.03720776585358587	0.039404350082641454	0.018346892457155515	-0.043053069431731886	-0.0383900496508681	0.016297578188681165	0.023859053916330735	0.08790800331873606	-0.0061923889217908035	0.027334117733288046
ornataM	0.7815847564568432	0.7629885038602267	-0.021662243821081943	-0.34259916235534227	-0.4175350950724075	0.059819000103392306	-0.20285134222415907	-0.5083662281224139	0.1077389391713352	-0.05358151898557865	0.0036185920426045556	-0.013407141584637414	0.35429237478070313	0.27602581894686024	-0.15530348289849394	0.14787776004955056	-0.0926929076978472	-0.04528955480368066	0.1437991170782175	0.18645287592187912	-0.1241676374242733	-0.17286404036744288	0.027748403731045552	0.07068877280350473	-0.16555687914264822	0.01725335769201221	0.07075699050218373	-0.13809323234415452	0.08976369555402425	0.152788264258536	-0.054339746574007634	-0.1276314931990468	-0.000315932198889376	0.04322831370460336	-0.05057836062221608	0.06806348380260231	0.09425476842135519	-0.0034839662023746928	0.020064552076145423	0.08048192026071115	-0.005382351477228837	0.0002726733208635473	0.002467949975770649	-0.019798007104376986	0.021782587098839085	-0.006604883346894066	-0.00040107148699843314	0.0018232276059215507	0.02712026015182375
ornataM	-0.1862051581350861	0.3696108899928443	0.15489076206342106	-0.44949963162577716	0.492323704926524	-0.2498536253252492	-0.2380003506214418	0.07074391408191495	-0.08753572133596468	-0.06986309900398711	-0.24171937606828578	0.04619730427216075	-0.016951314452156762	0.05526278912457886	0.007558570916565839	-0.0378730172474238	0.139537503050356	-0.07024797271737389	-0.16692177241697903	0.02717246210485969	-0.06229730403686142	-0.013978919144406802	0.05663314757644293	-0.03305987347290451	0.13764676205526719	0.025502943577142844	-0.08541541953548447	0.017709133587196613	-0.03560179186627544	0.005447399016245859	0.15233613875897334	-0.20514806769266702	0.011050483866251782	0.06478734792886608	-0.12501985890894796	-0.04450650664298848	0.07043272073637569	0.06602817941486946	-0.07957482111844713	-0.06340161658093234	-0.06580531146523269	-0.026975169574162038	0.009169151047885503	0.022748037466270587	-0.004248411283977897	0.052956515042996366	0.00551776244773604	-0.008633702732372586	0.04899779839362009
ornataM	0.3196562142182384	0.5260064590570648	0.1483219384801088	-0.23024836291162765	0.28562245584798257	0.022357038255270755	-0.28495405525111805	0.30896061298112915	-0.12278104589252797	-0.10762969701893517	-0.2275923423056608	0.13801714917856991	0.11312119042990901	0.17253716902701843	0.18069050075024165	0.07991953936949396	0.23057382497895773	-0.034894161280846436	0.08968772273006526	-0.30204470940519274	0.05739937603525493	-0.14317596380613337	0.019303788072727927	0.052572074634366	-0.1317165065293773	-0.15643648720346626	-0.07574216821349887	0.06396800284216006	-0.010358913609762595	-0.030787506554303058	-0.06920279036360441	0.08063902372749794	-0.12580571575684368	-0.023033693982181268	-0.04517844889067841	-0.020780919698707975	-0.02621028942950621	0.012483594096826435	-0.021871727762212658	0.059972945049823576	-0.010246805192515702	0.084056504761586	-0.06463364248154876	0.040150402596330736	-0.0014014172364084374	-0.0846886003363894	-0.025861020737863394	-0.01748701979137854	0.02020522452586334
spaeteriM	0.858178214325967	-0.3697804707689958	-0.36547812328586143	-0.1799328994257025	-0.38450673231476484	-0.26001939258528767	0.007692423162916507	0.03749239182756966	-0.09815018025957842	-0.08384892744889622	-0.05139117716269781	0.17142377902589984	-0.13507331787853166	-0.050197324940943366	0.006032290744721028	-0.13018465960181272	-0.005948497026337454	0.07062789992735224	-0.04279807164846268	-0.04752779094421236	0.010651669191832344	-0.009559168697157732	-0.04255056782820169	0.12951919073138388	0.003548386376696744	0.013424276057253619	-0.03380463907866149	-0.0950776787806196	0.05048189566470633	0.00968407726594636	0.033976421551310414	0.006171349085376427	0.022121718394780485	-0.05045651151030842	-0.00737944816852644	0.06769620657999455	0.08020613939540212	0.019018723193894898	-0.027535208543071166	-0.07158758992613629	0.0355042713641775	0.04076630051255558	-0.003713760319295146	0.05451817826999924	-0.04936395934878213	0.030979370613741734	-0.023841151657978413	0.0025451724792168572	-0.049201810652967845
ornataF	-0.008085887497787552	-0.8942501189105676	0.47299263878876185	0.31713521620288165	0.05125594922628521	0.2855061010607459	0.13641401032685965	-0.2132449614331904	0.1287475750907908	-0.4027224428751859	0.12389546444840994	0.12274445995666701	-0.06085976285376618	0.04416412170177958	-0.057184447715198476	-0.05918555718677286	-0.03752560523349037	-0.012031931783865479	0.09032088565232257	0.013137955019741424	0.005834773183170645	-0.062369763778359955	0.09986217555774345	-0.04114520395699429	-0.059448566772403885	-0.0040738224275290655	-0.01528436566257975	0.07752165051053914	-0.04932024203480224	-0.0680300186691502	-0.02422739016592499	-0.06302675887444203	0.04052163716459061	0.0050004516039464965	0.042893049812530046	-0.06796227252769664	0.004471135520863696	0.11907132288234874	-0.027194141378306995	0.06612028105205092	0.006250456977417607	0.05188490832843748	0.008536537727377915	0.052393674093536166	0.03192051081565915	0.00032070805717913584	0.006951067753760771	0.020187301248799347	0.022574328774287097
ornataF	-0.010074535117098193	-0.9026292731257815	0.5167078700451146	0.3513124804762776	-0.05702326771266504	0.2756195754445195	0.09408472520270329	-0.22123987259991498	0.1622729690210055	-0.4632554164778139	0.17177369047619792	0.2296089355032062	-0.08290693718292488	0.03638741297553662	-0.1082842439954903	0.0204448110788785	-0.1328042752601582	0.04554622791731037	0.16588362437300228	0.018890591222319866	0.024018502907019484	-0.05767272640113124	-0.09130320660641567	-0.1063778205760411	0.021707430023331576	-0.0007674065521378797	-0.025216250179520804	0.02762427665034664	0.0011954763848751456	-0.010481934774548127	0.0006626592405496248	0.009140810092188804	-0.07682445030726603	0.06764849492705044	-0.009243738897738746	-0.044010095855954286	0.05832135494078765	0.017836555874551345	-0.002940244830560594	0.04413954176787897	0.0061005861346121485	-0.014757710970489047	0.03788262764358974	0.032830580952498085	-0.028618566790848347	-0.060317562543222014	-0.04559703624934792	-0.005814842817853421	-0.009174014680757748
ornataF	-0.051338621553959365	-0.7069890211029578	-0.1914992497840955	0.19832318276723357	0.4110967534121733	0.28476481634227946	0.00868239637662829	-0.08371201734474798	0.0334664103331715	-0.5967692377675233	-0.09486633760380161	0.31558220645620205	0.017020190665559824	-0.13764682060695863	-0.08318309488580415	0.23308512263696818	0.018953028547154756	0.02124201310105709	0.15285289230744512	0.013191691054292291	-0.013679952447090233	0.018408472887957487	-0.16928890351483095	-0.08489491586702569	0.07338487154879514	0.015920697102174117	-0.027158710577564648	-0.05019255849963645	0.013295868072237225	0.07540163403210245	0.07531625351061828	0.05118096011303853	-0.03359247610344286	0.10938242951308898	0.01422712692725205	0.037625900959937966	0.02805407102280636	-0.0890724610393799	0.004833307562692549	-0.030908903751831442	-0.014663811931639285	-0.05610013183547204	-0.024336035129805852	-0.006584203895197291	-0.006704196887616616	0.04806023446872987	0.0162047293808892	0.039522326713349536	-0.006231234925897561
ornataM	0.543884129427496	0.6746265434078637	0.13474317593317536	-0.18489417991564094	0.0471449705717129	0.13331100689516406	-0.25598947490053264	0.053138789528294414	0.052740673442920515	-0.23620862925101607	-0.04758221976761089	-0.19910727201518913	0.2204877588080538	-0.0729382791086233	0.09032986243343832	-0.088411144642871	-0.12242287712472276	-0.009576732731706231	0.009438979847662947	0.03786389825356434	-0.005510738557085372	0.011607686051586942	-0.05997333599924835	-0.004902379071002074	-0.0855145438043055	-0.19452747071046708	0.08657140469383263	-0.0024269338792759377	-0.05196163790449839	-0.10529319797687259	-0.004503541998842729	0.027834223651584864	0.04356816711510134	0.02896086386467533	0.058627619926375704	-0.04331278151651591	-0.02157814741502045	0.10153739880753423	0.0008430611246840643	-0.09224819331681719	0.026878611250479197	-0.022775635598715087	0.00676818998433309	0.033522887611436084	0.03278386466665511	0.026596337694185828	0.08212671749735144	0.07735054928907593	-0.003912996740956271
ornataM	0.4526635282846821	0.5690790769070747	0.5588501873574995	0.02430761071774929	-0.010889479135481408	-0.412700982879906	0.029649533448757842	-0.14278402852465785	0.0651309127886428	-0.028203850659466276	0.0027033201461339994	-0.15276289350506017	-0.05490139786379561	0.08583500080598155	0.08085480728826296	-0.07572377881387478	0.024991313499277783	0.06706045837605715	0.06012825604966214	0.08085050565141617	-0.23410679994200098	-0.029569874554144573	-0.08378636244307727	-0.19625525428556767	0.07623462456884908	-0.06353430654050078	-0.11264430641412147	-0.06695098414278683	-0.05325105132789572	-0.03858790581565876	-0.008176141328981958	0.0060452145806733915	-0.09315912780134288	-0.024417673956502125	0.08141414358338371	0.057470940900162366	-0.12019513626799944	-0.08785729164246024	-0.1355595975012108	-0.008066056197070775	0.052328399829491154	-0.07577764862599816	-0.015541622595651828	-0.06173301224264399	0.04381568145129188	0.0029039017918122472	-0.0697771412411572	0.021478183293787083	-0.09481351503368905
neopictaF	0.04541257990424265	-0.5678607336557654	0.39867332435180153	-0.03109285611164921	0.3920396730912601	-0.05964983390428105	-0.16711653563053663	-0.10994348073666545	-0.10951599793628894	0.29542729166753784	0.12943015595167415	-0.061612198109977034	0.09351223331888732	-0.21958083467214196	0.060667526409310245	-0.029122435356713616	-0.21385986236010399	0.044682607536560684	-0.09555757697930016	0.06666766887858272	-0.09271239014565454	-0.08727101303186777	-0.1007724982384514	0.11837365284312891	-0.11251988757822058	-0.04030411195237128	-0.35499439640083363	0.03494451287660685	0.035475135619336275	0.06069625986569465	-0.13465175491460524	0.040506962524328505	0.04472158917974824	0.03655031601600943	0.07270667504143802	-0.0241731760826236	-0.018699260620732742	-0.07272457615902804	0.04031078335487141	-0.028678922732827072	0.01842018875101143	0.011300572005919341	-0.03561233323847344	0.02383566282714771	-0.0822701744522161	0.05001571962430757	0.016504733323647876	-0.0780477103179791	0.04682622878794248
spaeteriM	0.9311677972841336	-0.3056656103319215	-0.354631971497572	-0.21802208604294077	-0.5768211345199908	-0.2643013047817675	-0.06947790368226237	-0.08656357373609595	-0.041905456306208816	-0.10818401369449221	-0.018236649890779246	0.164205936026581	-0.22995280599103396	-0.0400296762407276	-0.04603098435972095	-0.19235212680010055	-0.04355724592885881	0.048792469577591806	-0.00704773412430245	-0.11266852835269646	0.061265061147019385	-0.010271178102498554	-0.09753848203930447	0.1773233525543331	0.013918615095554324	-0.012848987435692951	-0.0020246599425597306	-0.04481661737927818	0.09834698932244246	0.052956688069941665	0.04688043900412465	-0.012416224030576996	-0.038141167686542146	-0.10627698193290405	-0.0019280353783123233	0.11835921408067807	0.028254050134282574	0.0518753427258712	-0.06245252722455058	-0.1271504194482631	0.0007261626216343506	0.00634727213153372	0.01680134084489064	0.01873888722688717	0.018687314863731458	0.03866039848522357	-0.05169391579673849	0.013109863083019212	0.03430380400829425
neopictaF	0.5089872384939387	-0.24192936806836557	-0.019660660335838315	0.033255329532267584	0.5157928173984807	0.24227239067226972	-0.23053216931387122	-0.10321989690178635	-0.02373190002030229	0.3014711325435593	0.08773734176159322	0.0654568739272739	0.11961173962159803	-0.2886445018560206	0.3020847110734124	0.020714263232427407	-0.21055325611947556	0.09919608525727021	-0.004540002876661096	0.11397967605122737	-0.043774328904063	0.028158383108052305	0.005494333813385157	0.1124544296762579	-0.05536065494937497	-0.038368494561842645	-0.07784326782432702	0.1600005938038332	0.01938540546390196	0.06592321001013164	0.09671641065035336	-0.029251830006835268	-0.020331692488892394	0.04940610011819429	-0.08773639044097355	-0.001311080670301785	-0.005335325110394586	0.11604171767382429	0.05265805805890995	0.01903093565605622	-0.00478151651987535	-0.03636448595836252	0.027959413988147608	-0.10602648589947741	0.08123354184286571	-0.012099044869542441	-0.040836230910083156	0.07362891107093712	-0.02854766693266924
victoriaM	-0.2919566745526737	0.5474480467149007	0.5625774610642574	0.35977468401337936	-0.15966275501741187	0.03491359298283187	0.06035521425563808	-0.09396258796983374	-0.511258077772928	0.0800661834520169	0.2768414504771095	0.03413840051824171	-0.11019256021462517	-0.04313658111720407	-0.2924717694446784	0.018322040765169564	0.1026602694934982	-0.003894228367442914	-0.1371277673421857	0.047448203210009816	-0.04954053841862976	0.0018293755463450303	0.05210782584095091	-0.09097187007934067	-0.09634104056980738	0.03793591568755138	-0.07649243977135624	0.0764348557593023	-0.09514621201159201	0.021085801189576977	-0.004148968717836197	0.04288179943042887	-0.13206082585576104	-0.05529375833808747	-0.09286767960757804	0.11335991442060026	0.047355215733405294	0.0747994871328458	0.030491847764033686	-0.04064783425250965	0.09215268490366821	-0.010887432733082993	0.06750683690743833	-0.009926824772703369	0.04464143972620401	-0.04012157403511383	0.06075027609288428	0.0018675593822984515	0.021290770858363152
victoriaM	-0.14086078097666074	0.680606698343474	-0.08905534099632659	0.19369054158777255	0.008230737948543019	0.3735190860270798	-0.12355889747512494	0.11845375456007716	-0.5147602452140811	-0.07050037884797561	0.08445294312745667	0.17334262901592082	0.03484087809218961	-0.12580266970945286	-0.13907845782160708	-0.07438002233624735	0.01130881495349903	-0.023677261726921535	-0.037740485105082544	-0.015470226715597247	-0.027934316326291803	-0.07105577813559771	-0.1338008687364731	-0.052405163508621726	0.12933295248109566	-0.028217064876546905	-0.008031370118563516	-0.03418120419363137	-0.048690805703808224	0.025532381056666522	0.110598406295118	0.035613635806434916	-0.026290081031291383	-0.10871584914916338	-0.01721813744852867	-0.07281518735686458	0.024439859304893945	-0.10658203101238077	0.1105243559906055	0.008281732030416893	-0.048097556826850414	0.09495812143074513	0.007984899413381751	-0.06821122588458402	-0.004038641231473985	-0.04864227741481372	0.009088790490374655	-0.02286078202785605	0.0027094946827533424
ornataF	0.53438164286745	-0.2202133605164459	-0.1880003623081224	0.024484871106544175	0.06561870159597166	0.9018359028068241	0.04637157081349374	0.13429731689510016	0.05677668405616353	-0.1955166295805336	-0.0393896739319482	-0.08641648088926777	0.13812433121504197	0.20732615220114217	0.2379324565677496	-0.12115548502483803	0.13557870321345197	-0.1638594141995854	-0.24317028135098334	0.09115086588624728	-0.07365314454745277	0.05364173981588445	-0.07408443326215287	0.14629503400201072	0.0647316291239951	0.03446887729968317	0.07132743028443408	-0.03204144265047359	0.04263018361500417	-0.022613550618923936	-0.1425634091733138	0.027529633995196996	-0.008938521650296984	-0.0381201195652847	-0.048883790245802375	-0.0264817554514004	-0.055846507896709224	-0.04620831886588625	0.030265148279922407	-0.00023266259133943425	-0.0010128350010207366	-0.08914986886104243	0.06643211675315079	0.0030700182434126658	0.017260240051810292	-0.013550358933208837	-0.04221849424135883	-0.028738571773528104	-0.030243352081567344
ornataF	-0.21156881519634385	-0.7830153475258028	0.5448131764948893	-0.016250818461542974	0.15223349808412134	0.37249147137908845	0.15393281197404593	-0.04855885638502438	-0.0056505986009694545	-0.29923458267069974	0.09857968413117979	-0.011879884943077169	-0.05710992094178001	0.04803132742105068	0.027513062451892757	-0.11235127565451582	0.13378739904537773	-0.04422037736078868	-0.1846450906944905	0.028824083082407394	-0.08123552751032118	-0.12539606271411985	-0.005978729991122891	0.10999969275593191	0.07558626656364907	0.017155256314898514	0.03894723301406376	-0.06997478919780938	-0.06855710060479889	-0.02043981486946754	-0.1698420129677602	-0.025479245068973273	-0.03304320865730649	-0.0513193969479513	-0.006958847477743801	0.00012076114162422151	-0.01934613890811738	0.059209382283901206	0.028338342932979745	-0.007423907930192362	-0.02480550488646789	0.07203650721654375	-0.002780099360395246	-0.040990890155469875	0.011981577956960036	0.0733329366272168	-0.03929824811045233	0.031412535813022384	0.006006699269549804
neopictaM	0.22792135365885602	0.2132041323324371	-0.4522090808392764	0.3926299312637374	-0.23084236758541804	0.3483941258411324	-0.3697713424478089	0.12272920415531247	0.0754914542499557	-0.04958921878725478	0.02916174555672992	-0.13794996403356244	0.018653236850077207	0.15036473165163844	0.026267629289105778	-0.24517074620454382	-0.056967597958019395	-0.06603557269793849	0.061969177807553	-0.07711671577551155	-0.042574258334400865	0.06924580104964019	-0.16697511396502274	0.03786222598727659	-0.0838137877350964	0.1791875606845187	0.06398425460842495	0.1105858336834668	-0.07412898865960049	-0.032341379624759484	0.10105349445187538	-0.04624120548767438	-0.07733173887582814	0.08493251298536211	-0.04845975216463418	-0.012730550892451644	-0.023633075169987597	-0.009537998468471282	0.04940159959770372	-0.021085190085949185	0.1636256824317237	0.034070134432011276	-0.1395267194457899	-0.0012519988335299177	-0.10230313681146132	-0.0054875222421524724	0.031925808332014985	0.02459028086768203	-0.04260200494852785
neopictaM	0.17410094177714575	0.2750685796196224	-0.3014654303812882	0.573488758006533	-0.07045835127783391	0.10999932958515288	-0.4220997082196572	-0.02036647925817358	-0.1019083254525306	-0.03209456343071254	0.18371676204755696	-0.0038165632131275796	-0.03422008599059423	-0.05246666200062005	0.01797755795476931	0.03109233347413899	0.06178841235428917	0.019264349032429656	0.08730179415976234	0.0034096303522668948	0.004673158964872434	0.01936109457319852	0.029738976447017895	0.03220828043100554	0.189020323217904	-0.005150268625171563	-0.009597067890015337	-0.029276063781290825	0.03591643412643239	-0.022200309237765004	0.015660652887134405	0.10192844630522063	0.09314943801240724	-0.010391168623875256	0.04069797258750046	-0.06798418882525578	0.09121461911740739	0.0660001592604891	0.11803654069361313	-0.03716705579367559	0.07329981594498644	-0.025258672603285248	-0.007200901934274098	0.0015374952332504774	0.05199080008214648	-0.018860990928578285	-0.027710387730605475	-0.0915300920187995	0.03274107952540844
auroraM	0.5104342555686676	-0.13471978021641282	0.033731152902920336	-0.3020346425453967	0.37434919708555736	0.36678426501308986	0.21233377890559102	0.11317511167189546	-0.1602782881227076	0.002797502380503282	-0.19712152842229252	-0.25475792993545876	-0.0973667193185491	-0.19699341916768254	-0.12627060106843482	0.18377089680920533	-0.285864539327461	-0.13940155161886206	0.05354296723584739	-0.35860925831082935	-0.003538927438919836	-0.0918029077263257	0.03477433386296151	-0.08252465104009774	0.06697880154482702	0.034124256994823826	0.07438270499541902	-0.100747527758141	0.0017085869064422552	0.22917245971136646	-0.05146935837138786	-0.020066051150905984	0.09450062353594577	-0.09889796004159265	0.0007861734246976935	-0.04005982302829901	-0.10274128007608131	0.07448389752758493	-0.04263584529199543	-0.03034282426646884	0.05631280758816644	-0.01822981183936727	0.00664968776534943	-0.03944469666998152	-0.03191164946319462	-0.0686807123867899	0.016854539216881827	0.01831407543433505	0.0012301394074457055
auroraM	1.0260466777061437	-0.09574740702328514	-0.013638763805905833	-0.28389420335068805	0.022412114497773618	0.5738832131829469	0.28901245824106114	-0.29619002492461977	-0.03125117960563213	0.13975101153847666	-0.14747015861386994	-0.40376195354937017	-0.11971115554707017	-0.03518782439080255	-0.0935093384167975	-0.02225822185110549	-0.24480690367416152	-0.08961330159297198	-0.1955602639114142	-0.03247282439556816	0.11572234051606829	-0.05009138770515516	0.18123996588735755	-0.09314945966913132	-0.018581526217346874	0.03285876557136352	-0.06052041667253051	-0.052533801103465394	-0.0020304056472285914	-0.10754268620938723	0.12757364376082705	0.08835609035343417	-0.16148001398611023	0.030068732488332434	-0.020306656061505855	-0.08010677405508054	0.126560954854562	-0.05192496369099201	-0.049377368416029244	0.041438968077909734	-0.02115377629656301	-0.002527629018831588	-0.05814501405173311	0.06280758352188716	0.04283467320418467	0.06024328565330684	-0.030063400708922237	-0.039204305048985096	-0.021026361971965384
spaeteriM	0.27466181371154086	-0.5791029156123508	-0.03057027609895164	0.11471084260516423	0.09104748255251843	-0.13969967025003643	0.062366068292919526	0.13040875673501334	-0.2381061638163883	-0.04954302352117398	0.0029926323581236074	-0.027149733648678363	0.12764316446366997	-0.010724519640026731	0.14782739368939385	-0.05796459664320916	0.0608266483276757	0.06346244427848596	-0.08165356171060731	0.03271175037329616	-0.11197184040614622	-0.04763748824296313	0.05995933269812208	-0.07482039685490191	0.014295345163178694	-0.003143622111846445	0.05834079192379033	-0.053041528355330506	0.014014434327294134	-0.02035066263238705	0.038740253726715704	0.037458953321536884	0.10247421075831861	-0.028315491530311116	0.024404671035583848	0.01951489383529106	0.08333928701888381	-0.02206513954280347	-0.04150176518499322	0.03140810344008672	0.006298914690497577	-0.0014347660744323345	0.014184103587331317	-0.026007750023691975	-0.06973169013911339	-0.012213034418727476	-0.005857224909022842	-0.003976732774963868	-0.0117934525351474
spaeteriM	0.5591726340141328	-0.4315398210104594	-0.12848046963572105	0.11502278855195112	-0.06556762371563	-0.12222780052519325	0.04620373889206203	0.07624054275058681	-0.28691498855487346	-0.03072598498847118	0.03865959645810677	-0.022108847273797104	0.09644020333548237	0.032758664816353825	0.16610394671014575	0.004208044146119228	-0.001613063579807639	0.06480650853533584	-0.05763215077099447	0.015055951130763539	-0.13554765749546135	0.04552219472558818	0.07274393186767363	-0.1250209046398285	0.00938570317246449	-0.002888029704220679	0.06663871021703713	0.019716476305169088	0.014268095663828364	0.02487959544337461	0.037438701134387666	-0.05576025556505772	0.05868790365477904	-0.004591865637435808	0.04777740357297464	0.09067445075978416	0.06200612778725543	-0.017942801356711814	0.0023652435858422176	0.00944912376320291	-0.03492492049191482	0.0016065889766892565	0.020540206172924416	-0.018251252292494368	-0.05621022128287786	-0.018512875171493894	-0.0063397455714809085	-0.011647407000368743	-0.02769419989109012
[truncated: 1 more columns]
