# Supplementary material for: Mixed Signals? Morphological and Molecular Evidence Suggest a Color Polymorphism in Some Neotropical Polythore Damselflies
Source: PLoS One. 2015 Apr 29;10(4):e0125074. doi: 10.1371/journal.pone.0125074 (PMC4414280; doi:10.1371/journal.pone.0125074)
Supplement: S2 File — Compressed folder containing everything needed to run the analyses presented in this paper, including images, data, and a Mathematica notebook. (ZIP) [file pone.0125074.s002.zip › Supplementary file/past files/pcs_chromatic.csv]

auroraM	-0.18568746467979852	0.021629339105584545	0.04405901256586697	-0.02677118256364896	-0.011380699562708735	0.04090718343592967	-0.07522980229057914	0.00506192369855544	0.023028382168784584	-0.030074629902251526	0.044266976271070166	0.02178533681184527	-0.0186375135675695	0.001752248776031957	0.011675328501870539	0.0035416178347574155	0.007055492186184359	0.005795586756353941	0.0035230815665427207	2.8472184133095167e-6	-0.0021427246958266423	-0.0031490540432225116	-0.0020621642068402264	-0.0010352853291031596	-0.0006949209049845282	0.0006621040059084091	0.00044691201734911124	-0.00018419107349706935	-0.00055740880166946	-0.00021285576639906126	-1.88012956112227e-6	0.000027681044788865987	3.172713881680465e-6	1.9912555317276085e-6	7.493734963683552e-7	-1.3159388151410757e-7	1.2063047497438532e-12	-1.8673926504711255e-12	-1.1560961644220403e-12	-2.629324985286766e-13	7.372931891822997e-13	6.365199520393016e-13	8.491451716874565e-13	-9.301856316075846e-13	6.964818176118645e-13	-1.0298422813123529e-12	-7.995211832377004e-13	-7.160982788170256e-14	-3.180702757034907e-13
auroraM	-0.24941889893947936	-0.05667549009601352	0.12328825537609009	-0.04869423214527154	-0.0281985041442582	0.04135604901138457	-0.031718949500294746	0.0012801878516116572	0.011344111065933101	-0.01209484106410444	0.02041674260199708	-0.008336449251932514	0.003627250427155332	0.0020864048210321342	-0.010588788960888431	0.011290926955819736	-0.010063638240770282	-0.003836595764314041	0.005274844078956206	-0.00311937971462266	0.0037909257497706116	0.005584956013072207	-0.002108808861793225	0.0030419411398404875	0.0028229894447381852	-0.001804674092162773	0.0003657597029408326	-0.0005461784057053085	-0.0004124829842728283	0.00035517122884721065	-6.67866868995624e-6	-0.000026795384400897357	1.726185631227334e-6	4.3870353537023296e-7	-5.77435468727418e-7	1.548749285017885e-7	-2.8522312299464834e-13	-2.6755725110713793e-13	-6.941343113975758e-13	4.241232187946185e-13	1.9494387399368603e-13	7.640767382858226e-13	5.819996421659467e-13	-4.256320829673759e-13	-4.233213191059511e-13	-3.9100740720803147e-14	-4.3679720338761613e-13	5.548868118255642e-13	1.142209216346089e-13
neopictaM	0.16541216405646963	-0.03539692711666825	-0.03450278832160046	-0.00672514410683197	0.013850369468691521	-0.014339677900499708	-0.010843858154434753	-0.016289784525981066	0.0007955874662023568	0.002015234660606601	0.0019992302774205304	0.0016658838441104763	-0.013553089981151699	0.0021095354247333753	-0.0031815474529573342	0.0018962628937421885	0.003305495804937986	0.002004984907969352	-0.0011397540899177434	-0.004612620411958711	-0.0007163255171888764	0.004181001369327878	0.0001787827047190618	0.0002549346843601346	-0.0001230851101137782	-0.00009927578987594186	0.0004070784666318643	-2.0555994281057892e-6	0.0001512126993246669	-0.00006491343197014278	0.000012784360161615026	5.1750820951590005e-6	3.1101462424238433e-6	1.377097721048895e-6	2.4978110488690036e-6	-1.1573533509607622e-7	2.6894288551311543e-12	-3.95918931410605e-12	-1.7146281087976568e-12	-1.5513797152331193e-12	3.148375050652189e-13	-7.939538129000258e-13	2.1150255800071968e-13	-7.767842729271664e-13	1.574705645956613e-12	-1.1725445928455467e-12	-3.450690762091721e-13	-9.95839477704808e-13	-1.057399847454303e-12
neopictaM	0.23092988508365955	0.03843793087588679	0.02886026735344189	-0.01225776612167417	0.056060429405335135	-0.016280624796310362	0.016236185009634158	-0.00575077410569662	0.037028460281282996	-0.007090969279538368	-0.006811486449582169	-0.0028575580812105843	0.0011094788622180323	0.01623205636315232	-0.008177967495201527	0.00398340239752551	0.006556606445536188	-0.0014973107775819075	-0.004400319778616195	0.00017045477198699728	-0.0000782106594424099	0.0016764572574894253	-0.0015169203219768722	-0.0003830943854265925	0.0010278822351080011	-0.000301108443342365	-0.0005408361157476699	-0.00010410948280123057	0.0002204382004597964	-0.00044024158372485194	-8.121535289478601e-6	-0.000014088081891583927	-5.548558372681021e-6	1.752000608293318e-6	-6.027322500741392e-7	-1.1408977633526838e-6	-1.1470893492161928e-12	6.213223151226106e-12	4.2321228900564994e-12	5.10511614601118e-13	1.0246178574617022e-12	6.411565557555443e-13	-8.31791611175345e-14	7.407943263963707e-13	1.0351497869898686e-12	-6.673848530611252e-13	2.0296372355582134e-13	-7.643741892076078e-13	8.30695858690889e-13
neopictaM	0.1669691234840427	-0.03624740316238858	-0.03296961026427446	-0.01811531024550091	0.008513216133590348	-0.028237020421448558	0.01289679534131053	0.01576570339135926	0.03263557578944519	-0.022114990786377884	-0.007963968052780887	0.017769954390667732	0.00722068483637912	-0.007947670073568213	0.00636678471056043	-0.0050342501808305195	-0.0023335816382006004	-0.0036380628010328165	0.0007968359562673758	-0.003605230029372694	0.00037466742726202526	-0.001354464019050814	-0.001057646232394237	0.000690788531283727	-0.0013405935940675226	0.0007369900425221114	0.000690584759115746	-0.000580263121106239	-0.00006489561073023351	-0.00021952714889538388	0.000011586366695426422	-0.000054133594025615174	7.479530553028072e-6	-2.4133315225624164e-6	-7.609535136224102e-7	-2.3072444662868944e-9	-1.4276272393564517e-12	1.0448113322363218e-12	8.119817061672977e-13	-1.8648156218996224e-13	-8.325177353569371e-13	-8.434621325851762e-13	-1.5634081743683566e-12	1.2261704346376587e-12	-2.1856216385510753e-13	1.0849290007732284e-12	9.639839864678615e-13	1.3789443537234744e-13	-1.2812570984697844e-13
neopictaM	0.1759926307668202	-0.050568311830095955	-0.04382210093475258	-0.034342450693987156	-0.03863875945111125	-0.023623289611526186	0.01454476792858237	0.028415804227487546	0.01889727344953573	-0.00957964771642171	-0.013808051954790596	0.007561044010860234	0.0026902646194215487	-0.003495689981062738	-0.010464062749285347	-0.003613820028268852	0.003084419196288062	0.0018126119469108473	-0.003660398235600924	-0.0018246495053845305	0.003081371919620674	-0.0011821026332843115	0.001031938656723094	0.00041853347462424216	-0.0010236556287418121	-0.000049650250788594184	0.00032948625099746856	0.0005059915031579937	-0.00021559853591766653	2.410162706955239e-6	9.683255668842866e-6	-0.000018779805267001553	-5.452774162356122e-6	1.1588590754588211e-6	-1.0401419999239859e-8	4.4211434883919745e-7	7.287909060952742e-13	-1.589329822365711e-12	-1.7302170151478847e-12	4.859261463206332e-13	3.4216525363691315e-13	9.651565133714967e-13	1.541227309272817e-12	-1.201740186566624e-12	-6.755660303909323e-13	-3.6672098630955416e-13	-8.860313210182392e-13	5.35035780708183e-13	1.2205784928949854e-13
neopictaM	0.1448036959638056	-0.047786745342085574	-0.058228856730781944	-0.016814628790064404	0.0022745266693858794	0.015307500689659276	0.005990862304487964	0.014012012675828503	0.010159643737596973	-0.014964407270475714	-0.0013012330608458118	-0.0037564538960203836	-0.006721891416073245	0.008191723960196616	-0.015399926619953415	-0.0025010209276275126	0.005723207774836764	0.005817289565484253	-0.0002380897995279502	0.0013088552516426534	0.00013629523351347145	0.0031384717126816783	0.0009502617807771533	-0.0005341086355841849	-0.0005326043357740488	-0.000035492913138987416	-0.0008694396169024468	-0.0001199769050567164	0.0001523349656586115	0.00007952130697329813	-0.000047945441164952256	-7.791423412417702e-6	6.190709394091853e-6	2.238002965959979e-6	-1.9535457672751562e-6	-6.801604435590888e-7	-1.8425084966059026e-12	3.943946461258057e-12	1.8114931450081962e-12	1.2902038635973887e-12	1.229286030397297e-12	2.14555204954691e-12	6.949141872891913e-13	-1.1414828396701136e-13	8.708345434650732e-14	-5.917124137739595e-13	-7.425587390322209e-13	7.454020191989859e-13	8.013775515298685e-13
ornataM	-0.1049785396103114	0.03230602596565156	-0.03827937316765391	0.03217111080902054	-0.026649969007090425	0.013692979176412271	0.020164266297709853	0.004356774165016422	-0.044357090839129906	-0.008730799097279073	0.0016556909831478806	0.0027461551970275034	0.00008878153353738811	0.0030551451741526905	-0.006938724561561986	-0.0010269209692611563	0.007089438677813202	0.0028454344987976156	0.00023228451226213638	-0.0014937083556997108	-0.0002506853520214602	0.005408726858481014	-0.00016197238363235727	0.0024539240127335804	-0.0005905843664347209	0.0012217524870245498	0.0008498588372419068	-0.0007012537332317319	0.00009510629309706785	-0.000151611388986666	-0.000027325439447827052	0.000033592398224681996	-2.097532428474709e-6	8.69740072496982e-7	5.281640325873992e-7	1.8079381018938042e-7	9.025997888945908e-13	-1.6135727205928515e-12	-1.0886471708304558e-12	-6.747786547427041e-14	1.8948349167932036e-13	2.3561489196751725e-13	7.182443286999223e-13	-6.934651011701858e-13	-2.9598959699137613e-14	-4.143498505020353e-13	-4.824000438943093e-13	2.6607245117873102e-14	-9.990487052430333e-14
ornataM	-0.06871349979169601	0.0056577135294199376	0.07997847583340097	0.01729580201594737	0.04630722894736464	0.016410689175638683	0.02829843990370051	0.026357761545509416	-0.037889383523810834	-0.002871630546455675	0.0021080318678822776	0.02100600447049313	0.002822394068374759	-0.005791839354928982	0.0015965099812826867	-0.0021762048360446503	0.010793824824130497	-0.002670510568294174	0.0023824639196696924	0.001022010830126477	0.0008726410027905065	0.0007194627206331436	-0.0013438108578115726	-0.002640532285910675	0.0009442427711286586	-0.0012015376141230353	0.0004138097391106507	0.0006656674698355214	-0.0002758044308158407	-0.000035268564960929834	-0.000021726785204187764	0.000010738038231220823	8.522408860803405e-7	-1.7348137024857175e-7	-1.448616633597641e-6	-4.7388676883906146e-7	-1.8779850438090973e-12	4.065251485137783e-12	2.484849725663825e-12	7.802553475593513e-13	1.9233343959241035e-13	4.795078501387099e-13	-5.454818951312545e-13	8.709096676042071e-13	-1.4365167076734743e-13	3.3704179511417105e-13	3.563513530207525e-13	1.7771363023084498e-13	6.920758896973308e-13
ornataM	-0.05938389141434757	-0.02294410239491624	0.0008713537401433472	-0.040236481988157415	0.03917141012447157	-0.11029740041089506	-0.024048223647676326	-0.049129083472262226	-0.06207680962312629	-0.004021218479116273	0.01866870688793328	0.002850122237385782	-0.001771107912948778	-0.0034723810709818455	-0.00039772459629785047	0.0013932696817677557	-0.004134081518932596	-0.0018026526630667702	-0.0032676719944929183	0.008419327162897809	-0.002527562354235934	-0.005701757276733382	0.0007260778273275259	0.00123285869455249	0.00018898308260595047	-0.0007959660961646132	-0.00014466057710082323	-0.0008501167140261771	0.0002019487056310991	0.00018699165331028845	5.971262711878954e-6	-0.00001793608205266784	-3.360032050908188e-6	1.1601609239815377e-6	-1.1647393537589269e-6	-1.062429354863367e-7	-8.617497073444432e-13	2.114395971669674e-12	6.503691008122064e-13	1.0330162072464513e-12	6.184025092895518e-13	1.355281047334699e-12	9.467358344503253e-13	-3.6647245533607595e-13	-5.094159288627972e-13	-1.9836577003756804e-13	-5.366587028195648e-13	5.583792507720256e-13	6.451866938633247e-13
ornataM	-0.17265198416540692	-0.03343486312325387	0.02790562447836921	0.026017104559965684	-0.0017401651410970454	-0.0219483537178569	0.006624611629910913	0.03989387633900666	-0.051091326298101945	-0.032054350769284666	0.004066201461678187	0.010846700143074097	-0.0014448852743640344	0.0008355069608850498	0.005652787873271824	-0.004799359369994004	0.00041540691933798405	0.004371148437095041	-0.005608217483861782	0.007701387607749814	0.0013516397718434864	0.0023535780837908387	-0.002997817410719507	-0.004069091724495412	0.0004300048090003678	-0.0012951588960690632	-0.0004952446920537251	0.00017760082597274407	-0.00026352829098786175	0.00007326805533691378	0.000016223095714787313	3.2918418442622284e-6	1.606220430086282e-6	-1.9234530283293427e-6	-8.583931371565911e-7	4.1629779385561453e-7	-9.672243694894089e-13	-2.44405774426007e-13	-4.049252040949775e-13	3.295721732665673e-13	-7.389452796423645e-13	-3.120599815313453e-13	-6.002477518489946e-13	4.767650606388066e-13	-9.770940828533553e-13	1.0026723639850864e-12	4.329160331626607e-13	5.68400492992118e-13	9.263638749971821e-14
ornataM	-0.06463691738961014	0.0404389716806279	-0.017108397049134264	0.027880209550634513	-0.0350244976732816	0.010805075560774396	-0.0015272541305051273	-0.01572608079117723	-0.03604117838845582	-0.015763671437650107	-0.021239133368952594	-0.011072396275329374	0.003102875883432827	0.009690358883269043	0.0008320516910082008	-0.0025697093970400387	0.0014269358497931547	0.0038816324800299454	-0.010929756985816401	-0.0025248457089466674	-0.003080605174291241	-0.0013969475427574635	-0.0007878445080046629	0.0003748728095213534	-0.0010451584698351684	-0.0005955663553822674	0.00024263608248688837	-0.0005087556690399513	-0.00021668354676529684	0.00023048190310095105	0.000028188548232310808	3.4238641733789387e-6	7.595978782862678e-6	2.1824867594515776e-6	4.805728773799193e-7	-3.1439779523406215e-7	8.850121566877054e-13	-1.473415454837181e-12	-9.460481435374908e-13	-2.4335327536509396e-13	9.507486049280842e-13	8.903479487577674e-13	6.860603583313454e-13	-8.227683096136952e-13	9.65780869159708e-13	-1.1310755078963486e-12	-8.267556298209117e-13	1.9781447806299928e-14	-3.870848036925432e-13
ornataM	-0.027193047156582665	-0.09808841108316844	0.090765407472469	0.013537678527938676	0.020484133872879937	-0.03927486577255726	0.00759672240033096	0.06859980083226311	-0.015337109177011676	0.01622921088207426	0.003004361036488847	0.0024865580614528843	-0.004421727097973076	0.019785056715479494	0.0027580858833823802	0.005036412000780859	0.0009588184036142865	0.00416562960145559	-0.007319956623051638	0.0008678822974673912	-0.0012210267664597297	0.0016361380940682563	0.0016020998211177184	0.0037364198431237084	0.0005274350592280156	-0.000031099510044170095	0.0012984842665527945	0.0004066544715362579	0.00032881032082522415	-0.0002196271112312141	-6.949912780147198e-6	-0.00001261309472294791	1.0366887285089793e-6	-1.014805528190085e-6	8.48067165301337e-7	-2.3569367780837504e-7	2.605903435741761e-13	2.8913768726335475e-13	9.341079135397496e-13	-8.624925819899918e-13	-4.4691144236974483e-13	-1.2863984041720958e-12	-1.1251254429267575e-12	7.870480328132862e-13	7.300897757473571e-13	1.9400731857973687e-13	7.735610267605825e-13	-8.078566192133572e-13	-3.444508100269187e-13
ornataM	0.0367904096833577	-0.08717271514503873	-0.003922740621008813	-0.03520474281658634	-0.0015387337827239445	-0.021933763615483624	-0.008771111569562524	-0.008932025354894183	-0.04004046267398101	-0.015443331771664631	-0.02237054752127586	-0.0010933043391329622	-0.014545233615022872	0.00033033935595618236	-0.012281044113176947	-0.0018766619693472626	0.000979645706756417	-0.002776804566145969	0.0031513399961358166	-0.0020404230668836275	0.008321758868053426	-0.0012354990493554504	0.00017013522479761514	0.00015331092461521925	-0.0003184592323265279	-0.0007799896160340719	-0.0005134365565117275	0.0003172756922943076	0.0005156925260540299	-0.000024786583553208898	4.992315534104256e-6	0.000037183729240094674	3.2069935394997223e-6	1.3607805740443398e-6	2.939755000894595e-7	2.057397787143852e-7	9.192920086128484e-13	-2.59262200648024e-12	-1.9154250208794377e-12	5.316244664552697e-14	4.695884608989907e-13	7.585443275263472e-13	9.400259625227296e-13	-1.0274785929756075e-12	2.0523384678355664e-14	-6.337729093561784e-13	-8.491881549205649e-13	4.005204623064776e-13	-2.484965680634e-13
ornataM	0.09142901907146786	0.11293496861566336	0.022662306898818187	-0.1387433224603156	-0.02160545331787452	0.05642795544132368	0.015333869696995328	0.029599895993086222	-0.017330258254945788	0.02160322493669556	0.0063299884669286675	-0.0005965248396554953	0.005808252846784449	-0.0014303238253869075	-0.0005084506004910325	-0.002084016610948176	0.0021437831946641913	-0.003974519027265927	0.0014358313918992887	0.000750167055925899	-0.002768791022015326	-0.002294167229913751	-0.0003990493260484851	-0.0002250971667664535	-0.0014188413947091368	-0.000023317040338230562	0.00047309695432381344	0.00014933927917928525	-0.000010862116007421148	0.00015401052578082556	-4.4757324420184265e-7	0.000012288151866101363	-5.403675156667686e-6	-1.4428071819080706e-6	8.420866629573043e-7	-1.8075227991276655e-7	1.7751153286596623e-13	1.137044651163342e-12	1.5575469883670596e-12	-6.97329755247996e-13	-6.315041512042927e-13	-1.566695985735571e-12	-1.1795939527517953e-12	1.0053091905931167e-12	4.5126913639238104e-13	4.271503856908217e-13	1.0227229456855239e-12	-9.83636594397599e-13	-8.691625217679733e-14
ornataM	0.07464869481402253	0.08189370889323655	-0.004562929733614962	-0.12088068809727172	-0.014913200133777987	0.05914868072430117	0.01758377858009256	0.015305086099685193	-0.02668908021469934	0.007481812630708714	0.0014197585510712374	-0.008269204718180207	-0.0008224129402408159	-0.00567801029083147	0.00713947716570045	0.007786452633925688	-0.01024979263920102	-0.004029385401228889	-0.002822030923693501	0.001408482344526532	-0.001640603464235269	0.0013724583355716224	-0.0008324334988487438	-0.000951799007534411	-0.0008062636801544663	1.4091171624380935e-6	-0.0008768957969324141	0.0006279758719275922	0.0004460306510115001	-0.00007694849983527677	-0.000010140383731467789	-4.3338717409588684e-7	4.374396526787949e-6	3.339624369269689e-7	-1.594327982520621e-6	-9.054263686847556e-7	-2.241914197734304e-12	5.448413508791197e-12	3.546253261488629e-12	7.310977470887124e-13	5.470965401752608e-13	6.405954593219517e-13	-8.542386536832294e-13	1.1704547798068399e-12	4.693009037019639e-13	6.78675722073599e-14	4.3119116558714404e-13	-2.6376906288974298e-14	7.151396098513726e-13
ornataM	0.08744828009503094	0.05323308209665642	0.02176114121930957	0.011129590350419738	0.01682644345448009	0.04438832831126607	0.03653492225951742	-0.05024039947028211	-0.01593397354580466	-0.007456962495052465	-0.006180363495836986	0.017141641767673035	-0.006683052638979492	-0.00911006212425632	-0.002160331000311159	0.007016226260198458	0.004321816550077835	0.006535348324881129	0.009179290696592932	0.002866905925465852	-0.00509401004264807	0.0027862338964592067	0.0030097229875097053	0.0004653376369255323	-0.00019379232949886776	0.00022310899656932036	0.0005843112346700186	-0.0001259457843568847	0.00010213883451922045	0.00005262694288225095	-5.972221703502293e-6	-1.0235234007673634e-6	2.9907207222465184e-6	-2.4190598566574484e-7	-2.1303172530774027e-6	-2.2267982315929982e-7	-2.2823422542348108e-12	3.5044053439675808e-12	1.6357158933558105e-12	1.2328747741223984e-12	2.062558866990696e-13	1.075806374562398e-12	-1.7835974408857033e-13	5.716074694825491e-13	-7.339155188101909e-13	5.203801756178498e-13	5.822501668594076e-14	8.172259333060904e-13	7.756751789943142e-13
ornataM	0.07754732979117693	0.02441212568744267	-0.016143363486867558	-0.007801925192978416	0.052728987707261976	0.05258693318770753	0.036698513920560324	-0.03129114981737796	-0.014460484031269557	-0.0052902868826860535	-0.011680535810382834	-0.0042647355956973425	-0.007137577618540273	0.007394734899864353	-0.0012884920960594764	0.0002313476802806321	0.0007649527744203882	0.0005435355150835092	-0.006234964000881773	-0.008274203057454	-0.003444413039906411	-0.002194879273284255	0.0010847101557464886	0.0019662170743754625	0.0011075732317795922	-0.001210628302738431	0.00073026428269167	-0.00021240282199854653	-0.0005364623809617861	-0.00004142129795764886	-0.00002097313436834787	5.1755344958050185e-6	4.276553848241347e-6	-2.2816522532181296e-6	-4.1691346316057226e-7	5.643926832748591e-7	-5.595339816972404e-13	-1.6598618017678197e-12	-1.1507604384556158e-12	-8.372079656390699e-14	-1.021863093428722e-12	-7.208275228170189e-13	-7.958636072003032e-13	4.301964858034948e-13	-9.059069727003276e-13	1.0718164036422975e-12	4.89467579766484e-13	5.068612324993032e-13	-2.1103283510822256e-13
neopictaM	0.18258365601576493	-0.03765580643250902	-0.03852122265387279	-0.006605009843409347	0.004108005958327023	0.005089492715076191	0.005436881660428989	0.006832722715131234	0.03158124852984075	-0.015270442100158856	0.004970092557468866	-0.0023767332743868503	-0.000042882999653485044	0.008463135289422724	-0.0019795757375091773	-0.006425985841998534	0.0031284285517872265	-0.00430662510527502	-0.004130958261994963	0.0010920819272850295	0.002403917899866176	-0.0032342498161932083	-0.0017565285792741237	-0.0016354241472607005	0.0012564161051118634	0.00045649653371315996	0.0004290591397010776	-0.0005208232844217199	-0.00015183402495008008	0.0002462746524994208	-0.00005048888025019741	-0.00003193343332117887	4.363944165183972e-6	-5.235276857344001e-7	-4.4128622312084033e-7	-5.838538673812947e-7	-1.1831249008508551e-12	3.0761386312898917e-12	2.350306244234049e-12	-1.5547783808549844e-13	-6.6292322102611e-14	-3.8876086380114707e-13	-1.1251177567753716e-12	1.1023770227793647e-12	6.016806286638522e-13	2.3342528189780106e-13	6.762149018067759e-13	-4.062999616517622e-13	1.6310282070993524e-13
neopictaM	0.21585476740472997	0.01763669217644897	-0.002729185843773692	-0.022923752778240308	0.007020603535438844	-0.03944249884871614	-0.0026074231573385773	-0.011676089623642064	0.009082447419231192	0.01428328193476914	0.009223090540238356	0.0013089432242186644	0.0030515517421746776	-0.0047078837412083355	0.002743431700236182	-0.0018519114901587397	-0.0008573786935314354	0.0033993524058797686	0.001302118017938233	-0.0013537964469677744	0.00023656680063130676	0.0009518566709558194	-0.0002828429272235035	-0.001137278322677461	0.0008514756908182022	0.0006620220801813422	0.0007901147706985011	0.000033953192566577205	-0.000180289838058154	0.00005156244285760998	-2.7365706274439575e-6	0.00003369916279285121	7.856867865017759e-7	2.2854812195085267e-7	-4.952400240258785e-7	-2.188489316217294e-7	-5.83185533821657e-13	1.3125510803195015e-12	8.559106841235097e-13	3.1937461269492217e-13	2.0469980004093086e-13	2.845841681297668e-13	-1.402172284466331e-13	2.379379810576605e-13	3.899657323762553e-14	-2.221520753241941e-14	3.4381848751868784e-14	6.595359900518072e-14	2.541018143507258e-13
neopictaM	0.1934276411474824	-0.006416299297346415	-0.03301737007775534	-0.09191209699608635	0.058325970793614935	-0.04725818926668191	-0.02837756852105502	-0.024936323296016517	-0.004408729017538984	0.019467467112472416	0.027023349652138862	-0.012839068979434275	0.003318676126675212	-0.004845776587068306	-0.0023520267426338547	-0.0034936927672520003	0.007602176479496587	0.0037509949205949984	0.002140880108522582	-0.004666678839742087	0.0020049738547989826	0.0029916296661569547	-0.00244900277683657	-0.0018881948640453237	0.0006620526531729564	0.0008572509980818827	0.0003945176605077483	0.0003807692663741096	-0.000011489502071138092	-0.00019529196586274037	0.000018358865027711878	-0.00003274522439479219	-6.250159176216454e-6	-1.4434434110837564e-6	-2.3436558129174333e-7	-2.0695201100671467e-7	-8.684042288288272e-13	2.945300280331398e-12	2.178694531696919e-12	-1.2257614296261586e-16	-4.807498881726869e-13	-8.604067118568996e-13	-9.196483819327107e-13	1.0786388822741489e-12	-6.334290527314725e-14	6.664550638878746e-13	9.33581367988034e-13	-5.140025275638878e-13	3.3320589399160015e-13
neopictaM	0.19994045367174912	0.015414854410107263	-0.022564528404687687	0.0067217649186261655	-0.04655058864547323	-0.03464400887585154	0.013920388840539697	0.014156461416680623	0.019073870768504326	-0.0037365735559523397	-0.0070219542402083154	0.0006856578603810966	-0.01624670891866704	0.0006302650820448433	0.0075633591116601746	0.0017488445621995235	-0.007325775999092041	0.001821713903243513	-0.0053482331534795025	-0.0007916365357323582	-0.0004127346118239898	-0.0008464173624402016	-0.0012011940224711884	-0.0008461191171878939	0.0009647652940001468	0.0011613137887443107	-0.00008583499015827607	-0.00016252230176181835	-0.000014960290533976396	0.00026520097544438243	0.000012516254169761073	0.000012722974959494054	-9.23751186225339e-7	-1.4283154532014467e-6	-1.976739150613245e-6	-3.4831443813922266e-7	-2.595291035865602e-12	4.895827229735309e-12	2.9751441140165352e-12	1.0218446590993406e-12	-2.2598236058115072e-13	1.6206405663131351e-13	-1.045007497123252e-12	1.392193112378812e-12	-6.384126038444146e-13	9.76973099194973e-13	8.103350298531428e-13	3.1196911205135254e-13	8.742428709264102e-13
neopictaM	0.21788184465744884	0.030324993910929257	-0.003601652714393348	0.014197591065926884	-0.018963861911330464	-0.026993586872478093	0.018823956203624266	0.008167858507828394	0.027314637793509206	0.0054880940267098225	-0.0006733055404549876	0.010390476739998695	0.0012163520305925911	-0.0004699530622599949	0.003765187356056025	-0.0013665759704690676	0.004641067169396302	-0.006584011863656692	-0.001847702462176466	0.007059317219023064	-0.002072311293750236	0.0016645184189875838	0.0007100390315434047	0.0023420422382835816	0.001234900066301586	0.00014049498661176046	0.00026778301186066827	0.0003951725486397332	-0.00010962686785892285	-0.00016840484015860863	-7.782548533199336e-6	0.0000440584055661503	-4.760080851982814e-6	-9.70761829298144e-7	-4.9094909563694e-7	-5.671977903173039e-7	-1.2858805189269798e-12	4.274150179289333e-12	3.3209634623942263e-12	1.749824719176542e-13	-2.02883681478825e-13	-7.279578513170239e-13	-1.2336656338958887e-12	1.4079055407747711e-12	2.7236862441923524e-13	4.77821285301686e-13	1.0048507767038381e-12	-6.551991344817466e-13	5.613429117989951e-13
neopictaM	0.2079322147453689	0.007024978146093549	-0.012302967351153948	0.012880928136017104	-0.018664511192213025	-0.03294967156312299	0.0069646096240495135	-0.008079778159759373	0.012242016542881002	0.010007315310733771	-0.001866194952044262	0.0025233894176524886	-0.002606736421721373	0.0005022651243370349	0.0014279715789139505	0.0043692098839784	-0.002503741099584521	-0.0036121715163870563	-0.004031269703149417	0.00037006574201893186	-0.000992990946617797	0.004104045317854314	-0.0001424537050853124	-0.0005032370713469367	0.0005627769215309819	0.0004055519795709708	-0.00004898920134699087	-0.000124969310700476	0.00013532308052992755	-0.00027296466223938664	0.000011516382821572856	4.808504429120772e-6	9.102640660932496e-6	-3.2934198000429818e-6	-9.643605471248177e-7	1.1133644284912183e-6	-8.039659210001859e-13	-3.87766408550284e-12	-3.0048144785871537e-12	1.4691565400528666e-13	-1.439049400292526e-12	-5.572566755635837e-13	-7.70821921801212e-13	1.7807453949693897e-13	-1.7487475852606543e-12	1.6103399050965624e-12	3.4555794797059554e-13	1.313316157681418e-12	-4.0537697026540443e-13
neopictaM	0.13413375484766266	-0.054534912756301346	-0.058898251912022276	0.01781739175744211	0.007659489773700249	0.023738646062153434	0.0019057937547232572	0.0008174658804507961	-0.0039054778951653196	-0.0014955557040720307	0.005511316847368322	0.012126079979586856	-0.00449236207971035	-0.0054125156836609435	0.005653381009512645	0.002921691006649158	0.0019920583731010237	-0.006333779748407108	-0.002324965852483226	0.00031027053792833406	0.0008685732618758926	0.00309344690620672	0.002897846048651369	-0.00007739332264420654	0.0006637078620622348	-0.00040011898077780975	0.0006877173956748182	0.00046079160294886494	-0.0007714519140923769	0.00013586868672492864	0.000037573765890930315	-0.00001715874656386651	-4.5744837405829587e-7	-2.8405447897059493e-7	-7.053298561292577e-7	-1.6363497722098244e-7	-8.660740615968104e-13	1.828493273832826e-12	1.0295202884076189e-12	3.87642177220633e-13	6.690239021966427e-14	2.1632473754999398e-13	-2.30358367783855e-13	3.991124716277542e-13	-1.4079326567537188e-13	2.3272771066142494e-13	2.048236662114099e-13	1.1567927775942682e-13	2.9096735885387294e-13
victoriaM	0.1273139611647238	0.04074214384870939	0.04231571583207823	-0.03554759313705436	0.09443091159982936	-0.03655624934570102	-0.03519292340157257	-0.03539704964655612	0.005847319142604928	-0.010992769835304294	-0.009789608056143201	-0.009056688430186983	0.007154259282594667	0.0007309033081984499	0.009257790296199315	0.0017351756055315843	-0.00379322112647379	-0.007077407428525253	0.003250025058967324	-0.0018436652264799567	-0.0013519173011695253	-0.00008043988716212746	0.0007779575150747047	0.0009180180881178886	-0.000415579241207326	0.0005055664393797717	-0.00005726375386301469	0.00047538474911876645	0.000053512671698058975	0.00009593649060938326	-0.00004813495933986983	0.000041854827408049406	8.426069718419111e-6	4.46637481752071e-7	4.678874215908435e-7	8.689006860535903e-7	1.3788698280811731e-12	-6.119047471117483e-12	-4.408188057677606e-12	-1.984699694913921e-13	-1.4935843313805071e-13	5.272728676089372e-13	1.024047500669601e-12	-1.4838219590815727e-12	-6.571159837185887e-13	-2.270200309081265e-13	-1.0522673075512748e-12	9.789991834822445e-13	-6.916435992642124e-13
neopictaM	0.15304966048870033	-0.05040124811039419	-0.04880618939672798	-0.03738672016166131	0.0004031807914139579	-0.04666273357839708	-0.03336026696477321	-0.014600943686673596	-0.015490504708554075	0.005297083888910778	0.00004191961323297286	-0.009886309911508243	0.0006332170815917809	-0.00454529325315053	-0.006738398973229453	-0.005422290240033756	0.00014348797943218228	-0.001911287389236773	0.0035336107291751248	-0.001738519607992426	0.0013866178670205074	0.003132969336860904	0.000534578943524654	-0.00007804513908624109	0.000011831633358844016	0.00009770557679577422	-0.0000710673541636479	0.00028238996448745623	-0.00036902952235650933	-0.000053660832277856873	-0.000018391927689211813	1.3498862697223394e-6	7.232513052893208e-6	-6.903334646788057e-7	-3.704305319680838e-7	-3.2528474647671244e-7	-8.542717957732941e-13	1.1802641218342435e-12	1.072873830299134e-12	-1.8745969050569676e-13	-1.539018395591665e-13	-3.473230393325743e-13	-1.0435079243874702e-12	7.997197256593429e-13	3.9844467607123135e-13	2.672198973692729e-13	4.871089685801617e-13	-1.0503929364223606e-13	-6.848133645276862e-14
neopictaM	0.1857114304026952	0.010346403322833576	0.014409701213748715	-0.08337636063275011	0.018743640175204874	0.0007621829933652997	-0.018022535035382432	0.018543005969637483	0.017425602436534595	0.004087137028330877	-0.0000996555438206762	-0.0004941033997413796	0.00836588202588156	-0.005190766750300768	0.0011342930801098473	0.0005688889404913053	0.00718728783512275	0.0005581017733636747	-0.008276359391670705	-0.0003605052396936433	0.00029303407547896364	-0.003516046826245104	0.0018298013098753054	0.0012767210377319896	-0.0008719984496891107	-0.000042887275583754775	-0.00006254749984040527	0.0003307462271646907	-0.0002609973312900823	0.000436048960602295	-0.00005438208390602769	-0.000011772868715683636	-3.179772874619752e-6	-5.697044016051687e-7	7.504307250359947e-7	4.3721181097937505e-7	8.51544490022157e-13	-2.006138250036472e-12	-1.2482682220391353e-12	-4.1306950168932605e-13	-5.099899719609589e-13	-5.934475429030822e-13	1.8437953654070453e-13	-3.045047292279989e-13	-3.191733798578607e-13	1.8807902313224825e-13	1.1007486455350982e-14	-9.779464856800006e-14	-2.566855435579403e-13
neopictaM	0.19817964410012634	0.01659837345591842	-0.0008149372849179611	-0.02442642755704811	0.013826001592012208	0.001534300585276317	0.008256626571619746	0.019843645396990326	0.026825265312381	-0.004777459162622738	0.00017632837364611859	-0.00046479698649798417	0.004284389479808701	0.007458968783434267	-0.004831434527693036	0.00348882945143024	0.0022875944955551225	-0.0004622856407149501	-0.0029471718959050153	0.0010532085483800047	0.0007762633553957191	-0.001925078979390192	0.002784471786659704	-0.002273946843762162	-0.00010831493886604388	-0.00016616773056933048	-0.00007812217255203136	0.00002514296116862647	-0.00018962664419635954	0.00034256741992296034	0.00004095980765598993	0.00004004683957443628	-4.579757283356955e-6	1.533904369044529e-6	-2.8724121337386687e-7	3.960544283997832e-7	6.156376851476165e-13	-1.651302490535186e-12	-1.7862251433142553e-12	7.763729169214407e-13	5.904000086548343e-13	1.324353179410428e-12	1.6449128919536987e-12	-1.2990988765836128e-12	-7.169864808757241e-13	-5.035300898295215e-13	-1.059912908491162e-12	7.215999274953944e-13	2.29827082102859e-13
neopictaM	0.1875606760800271	0.01716489733274983	-0.006639839383575286	0.0005215467600683145	-0.034795827702574306	-0.047062210365700664	-0.00708333511941239	0.009394087136275157	0.015523281107697576	-0.005691088509955921	-0.011827140178907238	0.000154748617191022	-0.008112353960976433	0.002032880875265187	0.0005779952817944258	-0.0017873066331873559	-0.0028031882106963044	0.0014213361085703377	-0.0018770534324292812	0.0009664757081797961	-0.002789672778252535	0.0011154663643350529	-0.0004481838121235225	0.0013259563495620055	4.865340786794042e-6	-0.00016789041816818746	-0.0002371085963854311	2.8839527678182496e-6	-0.000384640735645969	-0.000027100684659021637	0.000028772122165035197	0.000047676476972659356	-2.8392947495303465e-7	-8.385856690079622e-8	-4.7597781402949594e-8	-4.293811447314552e-7	-4.0364697857569996e-13	1.8202779791239518e-12	1.6322644527529725e-12	-3.97004216836295e-14	1.272189059683729e-13	-3.1650132499263875e-13	-6.858597658093374e-13	6.590461633757058e-13	5.142997807910621e-13	-3.424170188746972e-14	4.300708508751453e-13	-4.399029071913234e-13	1.5093192470174996e-13
spaeteriM	-0.6534473824307426	0.16064925479193456	0.000950678474948667	0.05978816247300432	0.06554243302984727	-0.02742646732023299	0.04526407117635194	0.04180102907046074	0.011612054445189694	0.003378646968392523	0.03084146996512642	-0.013747715731364374	-0.01291417208664111	-0.02954817690134534	-0.018618157189684705	-0.005250414585518282	-0.004818684876847198	-0.006027487402729766	-0.006107611222210549	-0.0023387470637023676	-0.0006829930837834874	-0.00003086292376402927	0.000510073768524764	0.0007095542985308343	-0.0007245965115065567	-0.00059519684868489	0.00020497013159983176	-0.00025597966329690393	-0.0001201070667306721	-0.000025268693469730678	3.685910418549833e-6	2.435591780610642e-6	-5.50256592508773e-7	1.815531135339613e-7	2.2457312601057887e-7	3.8771452654269377e-7	6.323507073662422e-13	-2.0822959498841574e-12	-1.603831271647829e-12	1.514616929837708e-14	-5.164512488218283e-14	2.164869035902874e-13	6.09199193449938e-13	-6.475578626808924e-13	-3.88013215077907e-13	-7.170745465696538e-14	-4.0700128151586593e-13	3.214740800824069e-13	-1.689983514013998e-13
spaeteriM	-0.6968408363683011	-0.017758232455181797	-0.08689435267063852	-0.03512564913040248	-0.006239720479296644	0.00011412609969560954	0.0076470500129121426	-0.03830344642687795	-0.014054826655170435	0.04059031615209911	0.0023124834005955833	0.040406347279218054	0.011578094043265269	0.022835444366073404	-0.009682953715815222	0.006905667221986776	-0.004055907373675124	-0.004766961254894738	-0.002110233252047772	0.002159980162890393	0.0002806702312181126	-0.003997287037042367	-0.0017681787673032928	0.0007701224343861282	-0.0009423528543941614	-0.00013915284443797988	0.0005849470603896791	0.0005281138014067653	-0.00014497164392909798	-0.00016281356046043036	0.000016492488721569654	-0.000012176247452764837	1.7025478320747596e-6	3.944235538678445e-7	2.5300488298764235e-7	2.4158911867858627e-7	6.020172605864547e-13	-1.8848611855298492e-12	-1.4250477589798967e-12	-8.570051191892266e-14	8.903401155140495e-14	2.71517186192004e-13	5.090820395595979e-13	-5.96967364108102e-13	-9.87319607351901e-14	-2.1184688175167272e-13	-4.127695608602453e-13	2.5204640131569676e-13	-2.504987171881797e-13
spaeteriM	-0.623079143770373	0.032494880534787954	0.013431219556738436	-0.06423010098373559	-0.03088495312141766	-0.025095353019162065	0.03760973550420915	0.012181875326872128	0.01587141691346384	0.0026306006651779673	0.008382396604434975	-0.0012796147084540453	0.000572822944980146	0.02246532022267766	0.008531955083212868	-0.018750559171264055	-0.001856066380525993	-0.0032954622222021506	0.005171576070440693	-0.007651276599775475	-0.0052790301784521425	0.005609861761107988	-0.001223515214644566	-0.0007552117803011767	-0.0005312143758829909	-0.0004022940078627391	-0.0007219755936133516	-0.00016076938406961534	0.00018341926533819704	0.0002489691633389487	7.943931898561592e-6	-3.5671038069464303e-6	1.1411469184091602e-6	1.3348208354146684e-6	-3.534046629560537e-7	6.134837768668564e-7	6.52713928742774e-13	-3.0957612598077e-12	-2.948467455642867e-12	6.202974711673089e-13	4.2352889452483643e-13	1.440326935200635e-12	1.7124664842647054e-12	-1.5469921769431639e-12	-8.752399105537446e-13	-4.023285817500166e-13	-1.2492260421425353e-12	1.0827569937206787e-12	-5.0007665621642e-14
spaeteriM	-0.039535331415712194	0.0783578197369985	0.02935830706372398	0.021626956791871994	0.010703536174714834	-0.01271026081536854	-0.06360395885749442	0.01224800638226421	0.0025887967930412507	-0.0068919707167194215	0.002099622462504886	-0.014352623909422558	0.0031030838077155776	0.007170061219646033	-0.0016574247085496172	0.001700036151277764	0.005705011853525862	-0.00861669275848955	0.003931832003349305	0.0016634885898293506	-0.0005184696265844097	-0.0006476747646495647	-0.0013539291872542115	0.0014228658888377117	-0.001395502699946084	0.00015043123709232415	-0.0005047527886920289	-0.0004486217438591809	0.000059876544656283705	-0.00014748745182985366	0.000045295888559919666	-2.794993995541173e-6	-7.727841638953269e-6	-1.1404548647867967e-6	-1.463325195390143e-6	-4.618687170457961e-8	-1.7338494793924603e-12	3.739288860025688e-12	2.0504290879606972e-12	1.0110428292997819e-12	-2.2538041116046597e-13	1.887214782514373e-13	-3.019437038262562e-13	8.012323798370075e-13	-9.21085884043521e-13	8.295592792902774e-13	5.365262794633452e-13	2.717553505962522e-13	8.4065575585098e-13
spaeteriM	-0.6406253715743552	0.049628119847058415	-0.013070641442764836	0.04815781351978616	0.010876224838781121	0.037096302557022905	-0.1012629128811617	0.01721912458365675	-0.009694371946463514	-0.012229939440590688	-0.01656738183426262	-0.004944805554224967	-0.0007471669971772574	0.004341850571684264	-0.004736142326717587	-0.005174778563620246	-0.006410289675345097	-0.0012102942315393558	-0.00577061273235523	-0.0011314909606945918	-0.003711934682086218	-0.0018666266233161857	0.006221123944294752	-0.0021210403013163116	0.0021630152827422124	0.0016686715985742694	0.00016732136395401396	0.0006665049610222651	0.0001277475842905452	-0.00022247086699874125	-0.000021262154321915216	-0.000022628900579666113	-1.0659756747796226e-6	-3.2430872232719655e-8	-4.624067227492548e-7	-2.739553882134287e-7	-7.475895866886553e-13	2.2113788796476443e-12	1.4085889113772307e-12	2.2168870947285788e-13	7.364107252134122e-14	8.128954839396762e-14	-2.363354921440804e-13	4.3336880968711323e-13	7.080444153983463e-14	1.0874707914311225e-13	2.2923428980941605e-13	-1.106628578492013e-13	3.0558656649881115e-13
spaeteriM	-0.5973999096790464	0.06166391728058316	-0.01591070526334037	0.005035977198206351	-0.029760026555282745	-0.038816034658621774	0.010711123572040897	-0.014995794379992633	-0.012860591764128897	-0.004206560484969873	0.007255502187326947	0.010600830460703918	0.02103028548318764	-0.003579716086974887	0.014322169983098819	0.00680373500263321	0.010904130679920463	0.0003594312068762963	-0.0019281485032871784	-0.004612671333413647	0.005408895339581985	0.0046390480712196	0.004643950913571663	0.0013237713387202613	0.001071292523757336	0.001399868646323476	-0.0016436582071590418	-0.0005409634036265098	-0.00030771262515592363	0.0001245413310810744	8.452113937249824e-6	1.6085292198585826e-6	-3.2019397851921837e-6	-7.300150211448955e-7	2.49293002183825e-7	-1.212016673565459e-7	-9.726196064009346e-14	1.0130486082619315e-12	1.0033419752666353e-12	-2.329751112906189e-13	-2.778737061998539e-13	-6.908766060483337e-13	-5.851457032500375e-13	5.588205168275972e-13	1.7282394526933224e-13	2.508269318708143e-13	5.269054191711014e-13	-4.5201940766374374e-13	4.2243812318643917e-14
spaeteriM	-0.6147448848389934	-0.02786891119733505	0.010981246582653236	-0.02692936061176285	0.00354762962138239	-0.008801789647568432	-0.006509543367690872	-0.021512359254030777	0.044393809740362944	-0.02268293276456308	-0.0042179952723595026	0.04082532317336961	-0.01316548676880744	-0.0066741677149875925	-0.00856793605692952	-0.0034263957630894905	-0.0074905747671380595	0.002257308142098116	0.000999465438968914	0.001111887334665352	0.0022499909790688545	0.0005505928492529191	-0.0008792026478984678	0.00034900036408956413	-0.0005601683100820548	0.0006264034156534341	-0.00023277932361198672	0.00030030911620513526	0.0006335136513490476	0.0002702295707157946	-1.3179543979332007e-6	0.0000276932560851841	-2.640867418206377e-6	-2.2322006878093506e-6	6.825146413575888e-7	-7.89864634981645e-7	-7.589510101109813e-13	3.973033437647514e-12	4.050354995042973e-12	-9.689690529574626e-13	-7.548942130255202e-13	-2.327992363005205e-12	-2.590736821810253e-12	2.271636926704994e-12	1.1971419816854525e-12	6.788100961686686e-13	1.8999011768812263e-12	-1.6166632154061896e-12	1.7339493162380127e-14
victoriaM	0.16600483706950306	0.10557100985363936	0.04773665773425197	0.04102917065886331	0.035050254806194676	0.0013630816296755794	0.023960588726961704	-0.013750975209080706	0.01415914254513091	-0.0010995818578408124	-0.012944364595951979	0.0032697825484116617	0.003924178428717769	0.00862013587438371	-0.0029712773896549438	0.008277832580573585	-0.004008876517801991	-0.0009613753843069765	0.0036100546316740942	-0.000021497666726546447	0.003242721918346042	-0.00012204648221732066	0.0012517471664902134	-0.0027832233569215926	-0.000426617992298068	0.00040147689388738127	0.00023077622463196578	-0.0001131993622834746	0.0003115533897372913	0.00003893651065005197	0.00007965493523794809	-0.000017865804151002246	5.7418882942592015e-6	-5.874490087365697e-7	-2.9800489619209026e-7	1.709317362835416e-7	-1.7954216757750296e-13	-1.2465854858541419e-12	-9.608775556020416e-13	-7.082022358666072e-16	-1.0617136736369261e-13	8.482003525741487e-14	-2.312189753221786e-13	-1.550121304937804e-14	-1.4793195262651205e-13	2.2161693756007972e-13	-4.644552606106187e-15	3.9725553085918257e-13	-2.725117133203333e-13
victoriaM	0.14766222355989392	0.0886593700810474	0.013923414531863975	-0.021589355253909863	-0.02782293102050209	-0.03203339283762835	0.005591291105309615	0.002554886282497226	0.0077384824135883325	0.0034930331725537603	-0.013049898977135986	0.0009285931665975435	-0.005494687895486269	-0.004487167318075185	0.006413116688167313	0.008493862629532618	-0.0028939172868359254	0.001248047828120136	-0.004373075530064573	0.0012384457256783563	-0.002466251443088629	0.0006908610254270438	0.0003263832587623538	0.00033758390493713366	0.0004303746196937439	0.00005506482524935344	-0.00004936336882222776	-0.00005206978934333941	-0.00011646366236793176	0.00009855400918826044	-0.0000322372186993497	-0.000018478407028691183	-4.992251552507897e-8	2.1972885549360628e-6	3.1507278041709856e-7	-1.1100740847727587e-6	-1.3331337865513888e-13	3.88303723995851e-12	3.0025240412924675e-12	-1.9210607777896757e-13	1.0705523943879504e-12	3.825439945656579e-13	-7.774305034792347e-14	3.726348578451576e-13	1.6293890026323755e-12	-1.0866263298805937e-12	-1.6461840919119994e-14	-9.62451296043605e-13	2.604322249484888e-13
victoriaM	0.1449436392799438	0.07226191256705858	-0.01158524572813293	-0.02907000384794226	-0.07604956679863979	-0.034809874875109274	-0.013370498828600717	0.017901393411835356	0.008147993836606986	0.0001906846153092249	-0.00010317003772630811	-0.0047493610972139085	-0.002583468173123386	0.0010993622333272492	-0.011886112773786801	-0.0010336064744469304	0.004257197957266783	0.007024066583338591	0.014348729948632108	0.007173367160058965	-0.0033957792261578913	-0.002153028662388221	0.004728454471511547	0.0016727235009860566	0.00034249464757371735	-0.0009052145818300225	-0.00010531486060177839	0.0002474965988911273	-0.00017505064734679108	0.00004507213126165601	0.00002975760517116676	-0.00002444085549104679	6.282376334732014e-6	-3.899437828389936e-7	-1.1220041221567556e-7	5.847451721835692e-7	3.708065689788042e-13	-3.352713951031419e-12	-2.6325256588594487e-12	-1.4287007718304388e-14	-2.3478155418615274e-13	3.158820715146998e-13	4.025675903425068e-13	-6.850202445585267e-13	-5.975386672265449e-13	1.8357977489980182e-13	-4.5333520878667897e-13	7.779427122627228e-13	-4.346612893672716e-13
victoriaM	0.1612942694992293	0.12067231341715526	0.044221815193893864	0.03643216979831901	0.02654237925532963	0.0018936481216339264	0.01888507378577183	-0.007683352128998602	0.009906803202978981	0.00712095959540901	-0.011196838489122674	0.0011656342640133063	-0.00023243566488051365	0.008331509339281567	-0.0011540296865775383	0.0033402559232624807	0.00038981925158324655	-0.0008549978958843062	0.003467103732670466	0.00048488034616437373	0.003829694765175471	-0.0009686901358231356	0.00053179556366431	-0.00008325440824864767	-0.0007949038227321148	0.0009310735419486372	0.000754150743222917	-0.00030256393987579817	0.00038650669161415993	0.00020724803149659113	3.267755578034054e-6	2.709251046699347e-6	4.176495568713023e-6	-4.2558215772313783e-7	8.53676438060963e-7	-3.225927572694154e-7	4.011913560168551e-13	-1.737302358315645e-13	6.293291291894603e-13	-8.588359316712141e-13	-1.6086145878110314e-13	-9.629455659909596e-13	-9.831497862306697e-13	5.81941084340525e-13	9.623842085953198e-13	-1.0060187800903002e-13	5.260712204693109e-13	-7.159438939020225e-13	-4.372566842908555e-13
victoriaM	0.08254647016573288	0.06495242475861153	-0.07216714268423544	0.03889121522157909	-0.02032909235354357	0.011194617558378743	-0.019737867756550447	0.000987494300486018	-0.012633955386582131	0.0024899772950348208	0.02211641745033028	-0.011617723235834484	0.0015744972798693293	-0.00018572649925522407	0.0036992365170576084	0.0014428285454564681	-0.0006349505950251724	-0.004714498306762695	-0.001994875126337024	0.002120647620319214	0.0036863524549405413	-0.00023997389138078086	-0.004217490160692143	0.0006577338341482051	0.0005057684807582834	0.0012483976405583584	0.00023402640703152732	0.00029804825756754653	0.00014046316952242234	0.000040189885694366357	0.00003361966926892292	4.477016428153154e-6	0.000011788140012098191	2.021616510083294e-6	-4.308950649698807e-7	7.169953938896517e-8	3.610107959208769e-13	-2.6332338781555223e-12	-2.3274641512931768e-12	3.3893409754434304e-13	9.10971328269778e-13	1.6539036882550206e-12	1.120103592012911e-12	-1.24593134929328e-12	1.2976445141140637e-13	-8.550806905369869e-13	-1.2539555387124845e-12	9.480714719392012e-13	-3.1687423170405916e-13
victoriaM	0.13738861241094663	0.016940454267328403	-0.01883573041360246	-0.006432071529959607	0.04220156049669344	0.02519320780638514	0.005027045101211366	0.0008019031216230771	0.011287037779719525	-0.011345160111442092	-0.0015433546497985306	-0.009982163482687531	-0.009710915135935637	0.009253334762233202	0.0010348866769963987	-0.004171230748805743	0.0006914746203962814	0.0008581875020150938	-0.0006855224112048756	0.000658866374407524	0.0010140744398158682	-0.0007986668982266388	0.0018593768730685754	-0.000463315433745412	0.00012687781860883934	-0.00007372806934678653	-0.000018612822640812438	-0.000022540518347013777	-0.00021192659644218818	0.0003503155155259026	0.00005898647363623506	-1.1528829002887243e-6	-3.965901403460242e-6	5.955508738482937e-7	1.0309679318296997e-8	1.2560930779756031e-6	1.419409443597921e-12	-5.558775881066971e-12	-4.776021394880451e-12	6.135488682804256e-13	-1.2008008271004926e-14	1.1896965095395306e-12	2.1863047600016476e-12	-2.0681263908387784e-12	-1.641973052849463e-12	-8.776523703483484e-14	-1.3752831858653126e-12	1.3465449559709462e-12	-2.2255868401471633e-13
victoriaM	0.10015489419427256	0.023707774593947937	0.015821781488366226	-0.073355449728089	0.019362704334144016	0.047611751701089784	0.014133270000702386	0.001145668576768008	-0.006466965199563878	-0.014252353757812431	-0.016353966508476852	-0.0024387512842153317	-0.00288524773202139	-0.003968415512793394	0.007203618338471893	-0.011802649046737631	-0.005519458574082412	0.007911650996491859	-0.00036695253592395325	0.004545828704398502	0.004752614039205829	-0.0018407379725193464	-0.0006886964273603193	0.003932360889040193	0.0025068598314868765	0.0010607652152961557	-0.0003404117062857557	0.00007809932518313606	0.0005752073136464059	-0.000425099401860788	0.00003556651390931722	-0.00001234706866541902	-3.841734194663561e-6	2.2510737429732242e-7	-2.8665616128092287e-7	1.0683880567634146e-6	8.180344436052925e-13	-4.04617832497212e-12	-3.707910356046915e-12	6.615059997110235e-13	-1.203666004494233e-13	1.0112178710935915e-12	1.7655783426006411e-12	-1.5901437496954013e-12	-1.5822193238724041e-12	1.2718180635578001e-13	-1.0593912455844595e-12	1.2214423845856331e-12	-5.401648614142117e-14
victoriaM	0.08936054490290558	0.0352391630407993	0.0329686553538403	-0.07195753054600477	-0.02373115746569499	0.02934767711501422	-0.010487585584666037	0.040673895329500956	-0.010794512986782646	0.005492045831994469	-0.012196677175183671	0.011810342210350799	0.012111546140870948	-0.009159945973589882	-0.004967128418402663	-0.0005147669468018388	0.0003797045546353862	0.00279034208298081	-0.004129834740164311	0.0004998068169135332	0.004046044981333838	-0.0015097032495099355	0.001452897610982496	-0.0019439086652321197	-0.000012360206467770562	0.00004634782373600958	-0.00040682335931396915	-0.001434482453963871	0.00001566256992915631	-0.0005009999855262583	3.5944986658782016e-7	0.00001122872274849097	6.1176072482797535e-6	3.8067400262165245e-7	1.6336866835337527e-6	-5.7690678136947665e-8	1.6318673931874957e-12	-3.109827947484125e-12	-1.30970582576413e-12	-1.2234174536384836e-12	-1.000530465240307e-14	-7.955692828692048e-13	-3.05332539027073e-13	-2.872815657867127e-13	1.0969803058083926e-12	-5.859225032426183e-13	-4.664021273600593e-14	-6.194086233374864e-13	-8.723188850622546e-13
victoriaM	0.10393472880644235	0.09894783157293205	-0.06158520865320783	0.06279265445584938	-0.025571386253628866	0.02888616360400477	-0.02344030976124324	0.011210822482867564	-0.006630441537182743	0.010590413578464946	0.03138964581517196	-0.012753103998129364	0.005484702980424138	0.008698693018312654	-0.0035740113131298144	-0.0008196736891131495	0.003104179339501681	0.00391703111224649	-0.000404578164939404	0.005488537718553119	0.0027705362596632524	-0.0012400632288158766	-0.0027902566745534947	0.002233876753098829	0.000031816419901065824	-0.00030940131261794455	-0.00034241899400759654	0.00009340576145488817	0.0003060472879154355	0.00034037131840732027	-0.00003609089164683813	0.000010109191084406618	1.923648162444717e-6	-4.431280792166926e-6	5.74930148209185e-7	5.70779477980704e-8	-7.697540562042465e-13	6.674815527126188e-13	1.6655582964041932e-12	-1.199394162684334e-12	-1.871329709784932e-12	-3.0017478243220235e-12	-2.986255773415146e-12	2.2362244153036375e-12	1.0293624380281548e-13	1.693235767458456e-12	2.120496288136738e-12	-9.432637437399695e-13	-4.063610954324163e-13
victoriaM	0.08576313659067185	0.023586821146479146	0.01772995880792953	-0.01874430565025477	0.003945577715319985	-0.012558995472497446	-0.005365031602596742	0.0018142849843348127	-0.016477686656869887	-0.009593793563201341	-0.025132451627649845	0.005596786021347211	-0.006184106780551704	-0.007812376214115183	0.0000463411245039247	0.0011114104865683453	0.0007001723692591185	-0.00025867991655386915	-0.0007611899876580847	-0.0008260806236174504	0.00031874617211854485	0.001894067880106156	-0.0015177980094010191	-0.00015082254917770803	-0.0003562754348137414	0.0006587091509158363	-0.000028282665373412934	0.00033871396703630166	-0.00027769776175348975	0.000036111205763266025	1.8701269064970716e-6	-0.000015830175522210477	4.703630857438846e-6	-6.711241356038288e-8	2.1881825848453728e-6	6.781499788876133e-7	2.68391093132094e-12	-6.669158428004341e-12	-3.9570914572065095e-12	-1.4333389330850495e-12	-4.385551900194292e-13	-9.24089893517763e-13	3.686472927445405e-13	-1.1165082355368595e-12	4.03913737949446e-13	-4.170705373498768e-13	-4.260459504949127e-13	-2.2033994292006978e-13	-1.2642880292473833e-12
neopictaM	0.10534861609471073	-0.100654829408641	-0.03967904458293988	0.010328196789191814	0.05477293426581871	0.061081861586853636	-0.00655434930276915	-0.013419513554338382	-0.004384581105707654	0.005780061263974703	0.01530635290363843	0.0044607633120972955	0.008793643529718037	-0.008341123488782649	0.005624997423851887	-0.006673461016431091	-0.00007500631605550554	0.005613754192050877	-0.003842173953286813	0.0019438861310142614	-0.0018047160078768696	0.0037308972091368137	0.0005686785062807755	0.0018845311203638155	-0.0003218813006959659	0.00006804322519025575	0.00031585060261953403	-0.00008368962049342814	0.0005029548673860851	0.00036357427516747027	0.00009375008659437973	-8.205238339974488e-6	-5.347969050769613e-6	7.808313797296555e-7	2.428241579864499e-7	-8.303453539218287e-7	-2.131407323616183e-13	3.689590402219611e-12	2.917099304029926e-12	-7.960058134045365e-14	6.263646278537204e-13	-1.786277769598404e-13	-4.483894735406587e-13	7.059445665564746e-13	1.1331927053552922e-12	-4.923195993055755e-13	4.56125544473668e-13	-9.675993605576936e-13	2.859930575801927e-13
neopictaM	0.17283853886947464	-0.001267347721391421	-0.021974357123555357	0.0139086592764699	0.014458634123449398	-0.019642409157269114	-0.012581359361018314	-0.005947365762990883	0.012216677531036146	0.002200747647624877	0.006539261518382537	-0.00038270527265002956	0.031751500924985306	-0.002417632140008261	-0.006583002404789718	-0.0039408352027991665	-0.0142221824706459	0.014543101692666458	0.0018266162165168707	-0.002105424055580685	-0.0024418997922253994	0.0007486557618377099	0.00039470826444522886	-0.0015303955421836545	0.000014242878691986673	-0.001465716515104303	0.000406098021965421	-0.00005892290389819677	-0.00022762009481979472	-0.00015222369796499786	-0.000011889628429724929	0.000040445710650255917	-4.782660240864239e-7	-4.1910124634940163e-7	7.216876534850997e-8	-5.734857303655558e-7	-5.868006918602058e-13	2.6543915969470953e-12	2.4042801812965134e-12	-2.425244827540769e-13	-4.512843561458531e-14	-7.182228958216526e-13	-1.1017336553132984e-12	1.0487070145641696e-12	7.098286401036371e-13	8.832086837940961e-14	7.458466049454063e-13	-7.281214065247929e-13	1.7483651862641922e-13
neopictaM	0.1904147010877523	0.02911545970101757	0.013846848148491932	0.051118602354457365	0.006981055948109212	0.0026226214824688642	0.0032859156357415704	-0.0012323985103895685	0.016294393675451033	-0.001848177369329545	-0.0009977246524695935	0.0033456509953591154	0.006202389028902124	0.008065569160289384	-0.0001539415200904878	0.0020905157423870557	-0.002345346841279069	-0.006108277370877761	0.00003255025937938448	0.005686351772928631	-0.0010963481648347383	0.002303143175501621	0.00008459224581992398	-0.0008923765209628878	0.0003497017351479799	-0.0007651422118950461	-0.0008661534447021587	0.00016973997870152143	0.00010796527717515695	-0.00025413293563757015	2.5954350909454825e-6	8.319387619152395e-6	-3.1981699538442203e-6	9.419591778262837e-7	1.7246019502432088e-6	4.28228357922802e-7	2.3013232210660437e-12	-4.1891872380573415e-12	-2.5515826689830687e-12	-7.635149350840372e-13	5.523866625366359e-14	-2.8201487214043967e-13	9.687342075289271e-13	-1.192622461069446e-12	2.7400554105769706e-13	-6.861194774829725e-13	-6.162595418068713e-13	-2.896522047463819e-13	-6.366290191438257e-13
neopictaF	0.1271449214362193	0.012253773357860081	-0.028112483351439576	0.04926803812831759	0.0001389564453674519	0.016412212782638342	0.009284783286936465	0.006829274215869427	0.004222500813274023	0.0036712435397519456	0.016173000642553795	0.007601836139537239	0.009848179187721823	-0.0033947965887793584	0.0016865133474521737	0.0031363645510072017	-0.007233932280070319	0.003633117144349328	-0.00033456262213528995	-0.0007746273247305663	0.0029765949978266854	0.000829981004240926	-0.0005403632495354741	-0.0007778795842393149	-0.00009093051175132078	-0.0000324090710878333	0.000014031491974953931	0.00014324724122466746	0.00007107417723330506	-0.0000738442384207739	-7.482647487276614e-6	-5.2904552145956615e-6	1.1444871327539685e-6	1.3178936861856905e-6	-9.21606635390404e-8	-4.144261690939693e-7	-8.501560276447046e-14	1.3053046133572886e-12	8.398494830892087e-13	1.266964576682514e-13	6.295043027610421e-13	5.836806731431097e-13	2.9192985182651573e-13	-1.203544186158993e-13	5.547270440495204e-13	-5.766622943296401e-13	-2.840299697947145e-13	-1.4099751127872918e-13	1.4236121430823992e-13
neopictaF	0.08234756875798371	-0.0456808298519883	-0.06701343470108699	0.0031889612851395736	0.02079855119687678	0.0217348402435619	-0.004141103774538899	0.002130729370262516	0.0026924954837489086	-0.004441679144165367	0.022099326632174246	-0.0060090242578323076	-0.015588116145930501	0.0036470605956342465	0.009582595709157411	0.004604868489895739	-0.005657093959049976	-0.0018333686859470396	0.0016667864346371843	-0.001298929526431078	0.0013986671434015967	0.0009429195304258602	0.003344499179895221	0.0005858036782804765	-0.002093638138169105	-0.0021774560579480014	-0.0012923391583941212	-0.000031968010476897964	-0.00047286662818096434	-0.0005331299355872943	0.000018429089484041758	-0.000017747792403655067	7.677715433887758e-7	-2.1175400165190863e-6	1.4787966547588486e-6	-6.282923357742636e-7	1.8900749031103453e-13	1.690925134274528e-12	2.6477738192688855e-12	-1.5859241737464833e-12	-8.192640590545868e-13	-2.574339898824104e-12	-2.4504902972241307e-12	1.848222597924947e-12	1.5294681227767595e-12	4.384195071806813e-13	1.7148900331987616e-12	-1.7121979464804628e-12	-5.324233442661957e-13
neopictaF	0.07630253725326254	0.08028271561060629	-0.021149835809338446	0.043225089307836854	-0.019230246892060276	-0.02584133746827788	0.0007126308794005301	0.02315855547353148	0.0028611494360499742	-0.001483504686560351	0.009369293409170386	-0.0004480784054345718	-0.0015900325122239253	-0.002177323756793887	0.006690913455384192	0.0016366008535971784	-0.005205155484580721	0.008947771360406077	0.0029046592768829055	-0.0016014563945701775	-0.00007100532123741888	0.00019243469452484484	-0.0013407233167439388	0.0015054481967706728	-0.0004501219393180012	-0.000017089449475060546	0.00021794511135458347	0.0006475284134744142	0.00004096601201088645	0.000029520331864524443	-0.00002332537782023374	-0.00004046264632219704	-3.0887428060839243e-6	2.330058029891874e-6	8.024494507530203e-7	4.7376085554821397e-7	1.8280149135970523e-12	-3.5006925726158324e-12	-2.9546522558965766e-12	4.5993704798786186e-14	6.572321993675672e-13	1.1800097071558108e-12	2.1643209291481124e-12	-1.932802858820878e-12	-2.079306157916013e-13	-1.018394202988325e-12	-1.4244022575558358e-12	4.293806465343066e-13	-2.579118142834761e-13
victoriaM	0.048629748905222134	-0.039789023558316254	0.004436999216796072	0.011583215481385611	-0.03166056463294026	0.0022366762947498226	0.003737613497407253	-0.01253863070919925	-0.006239306396968292	-0.01981470754180838	-0.023954410154788237	0.00006646507317164906	0.005211204115142922	-0.005671635242272402	-0.0006092091488643958	0.001878326577640606	-0.0008833493551994259	-0.0047576964451745	0.00197838258507302	-0.0019278167014138323	-0.005105995557846318	-0.0018008176313060978	-0.003236146155204878	-0.000023633685719937262	0.0015312037010489668	0.0002945984516879496	-0.00017659372462073503	5.230682541815548e-6	-0.00010747287775161602	-0.000032686749421642695	3.7300231321932196e-6	8.899893110309363e-6	-2.888448775446436e-6	-1.9034139272117011e-6	1.7232636732740197e-6	4.499878157347331e-7	1.4688800815490671e-12	-3.111188554202038e-12	-1.2304210025675604e-12	-1.2625430361726067e-12	-1.0683591934493825e-12	-1.9621057811305453e-12	-8.562770350018936e-13	2.7758940065258203e-13	1.611580292362143e-13	4.750108353646118e-13	7.278457063648579e-13	-7.507500821865356e-13	-7.34596146945063e-13
victoriaM	0.05786934821847009	-0.03681385374689821	-0.03460516638725401	0.009191694751731138	0.013629318291677201	0.017433648007042245	0.0127402669702071	0.004536781971011126	-0.015750827497949583	-0.019597489757916173	-0.006904798937091635	-0.00929135570069843	-0.0025998743010239946	0.0013054612865888112	-0.0029477315263221203	-0.003436098758762068	0.0018234466570814345	-0.006676194064331687	0.005926022497885728	0.000880379782129732	-0.0026492083926331227	0.001075271328637384	-0.00020742515451188312	0.001202405418393674	-0.00014818041468637373	0.00017772964073988666	-0.000533303578708135	0.00006960331826203647	0.000402772924038688	0.00003475253828373083	-0.00002051531714213794	1.473862356100665e-6	-3.370717941775003e-6	-2.6935714846743172e-6	1.395570042697311e-6	-1.583063152956439e-6	-1.012572228485942e-12	7.119192838876544e-12	7.060596997638791e-12	-1.7834371805427282e-12	-8.479311404880872e-13	-3.570904655060158e-12	-3.999585273840471e-12	3.563921365062841e-12	2.5304681009445756e-12	6.302500297365218e-13	2.92011398788935e-12	-2.9061312171556134e-12	-2.983889044614966e-14
ornataM	-0.04210126799853361	-0.08085568042415035	0.006349181265826974	0.007844542397692009	0.0052236846293495925	-0.001702623073424543	0.0294786402745583	0.013536387706744396	-0.010446740380756096	-0.018443518585157786	0.005889884265529967	-0.010306650129006969	0.001000379175497411	0.005609004729143901	0.006304434856865811	-0.00014543580393317008	-0.0023685127395575325	-0.0001004651690517334	0.003092333824848309	-0.0034474766184836147	-0.0043388283390362	-0.005463758651236417	0.00018664211360111644	-0.0004923566397751468	-0.00018754025390884491	0.000045301512287578466	-0.0001995117900323943	-0.00033122907646818237	0.00019076349888412706	-0.0000720352765582076	0.000017613080614877725	2.8547334338677183e-6	-1.2380776726247835e-6	1.4353366866759297e-7	-5.612716409841742e-7	-4.0246929813939147e-7	-8.391964143764974e-13	2.6434921677476537e-12	1.7686557401090894e-12	3.2771178431704394e-13	2.463363509514795e-13	1.8112205317838787e-13	-3.0819763793565306e-13	5.233551827209971e-13	2.0503280216982663e-13	1.4864738615254842e-14	2.518642307899157e-13	-1.5829655854188258e-13	3.7330219364221584e-13
ornataF	0.18684380044699755	-0.0025011809372299325	0.029460471789312093	-0.006086351010302178	-0.008114363254065792	-0.005966565342320063	-0.023897247997201127	-0.017099507068579198	-0.010345449869025804	0.03328517298357345	0.0048793416500534995	-0.002643706450597081	-0.012734325741929231	0.00011739312871690949	-0.002597422032621409	0.006194014425794866	0.00031856513894988684	0.0035909832490934354	-0.0017797965743521769	-0.004790581635105505	-0.0022741716004510584	0.0012859214462194505	-0.00003787188020705166	-0.0032491604961993803	0.0005965352490564258	0.00003973405339011248	-0.000473030909195667	-0.00019378669220337618	0.0005049029983152899	0.00010517473669084077	0.000012330869329937691	7.566136865494918e-7	-8.139735113452972e-6	1.8305920585768648e-7	5.511558981738528e-7	4.8228201920123e-7	1.009637375392469e-12	-1.7602554578654268e-12	-1.3851806559736691e-12	5.122899740448056e-14	-1.1780783751559046e-13	1.751481472423195e-14	9.131694610256151e-13	-7.503036835911924e-13	-5.543715702459206e-13	-6.772352671588035e-14	-3.530867758983501e-13	7.227540503534517e-14	-1.419507769466123e-14
ornataM	-0.04646907398293615	-0.16229409892754057	0.031610000402925734	0.030935681385560385	0.0364421646999998	0.012933823635233602	-0.006470075371136594	0.04875372555391872	0.006941544974442914	0.04285388102025273	-0.0029896293491548276	0.0031925814358117004	0.006164303472468842	-0.009947420070050826	-0.009182003118385209	0.0032900396043520166	0.0038062966141351835	0.0010819857042239278	0.003160354121030407	-0.001765082561875974	-0.007878925055000747	-0.0029680878335880583	-0.002564944983221724	0.0016370014812645574	0.00023437625045803236	0.0019102048913608848	-0.0015584387282479696	-0.00008976209658157713	-0.0002687669934952089	4.924569629679928e-6	0.00004267502971936622	0.000010097299373885521	9.81759382071881e-6	3.6898170375078057e-7	-7.427586212100319e-7	2.1266677932075597e-7	-2.88215992118195e-13	-1.881941678840681e-12	-1.7144752103831005e-12	3.659520905761421e-13	2.629889814426698e-13	9.40209486357736e-13	3.4317235431899935e-13	-5.369404316248146e-13	-3.191980591603191e-13	-8.053550058851583e-14	-5.94834776474575e-13	9.157345732838153e-13	-2.005361041145346e-13
ornataM	-0.002588014189999995	0.0026324511496606286	0.011783752792252853	0.01260938335557887	-0.03952083212049071	-0.02583173056117599	0.034759282951418	0.017102385191600424	-0.019817449956910066	-0.01338326193933287	-0.0003088034538229805	-0.006199089686439795	0.004936493544694589	-0.0040513346986275085	-0.00078025827968596	0.003804721348453259	-0.001911759175718655	-0.005876414666702467	0.004172137134758145	-0.000042161974096846104	-0.0029695883298949156	-0.0007500225178544368	-0.0006241640551286988	-0.0010277334214324498	-0.00005254048761469968	0.00038289167283979126	0.0007289252458636872	0.00015782538247518133	0.000059951064776631476	-0.0001740765230291665	4.3402151931283415e-6	-0.000022718910139791398	-9.269950128748028e-6	1.22243704867716e-6	9.699801253848253e-7	-5.308121776502013e-8	1.1866128456332709e-12	-2.7256820210455695e-14	4.359044313427751e-14	-2.066862992028173e-13	3.633317920267292e-13	2.9053004393346774e-14	8.813192533096511e-13	-5.893442663992759e-13	3.4326836331699335e-13	-6.348582184006457e-13	-3.127791100066411e-13	-5.50630584414099e-13	3.4047385561371546e-14
ornataM	-0.025789999242876137	-0.0030884803085709386	-0.03983894913798957	0.020217061980913158	-0.006856158522807945	0.008072222336913753	0.040907402481142295	0.0018425403985287089	-0.03280689135130757	-0.010868100782121843	0.010134330092615697	-0.015259262467063108	-0.0015095400245150104	0.00706036627989801	-0.0008247199998638518	0.002052562859655086	-0.004800826694319761	0.0022479586161679907	0.009339771961528175	-0.007350747822149869	0.0040909326814251735	-0.0051911816615601725	0.000540280086831893	-0.0006879296454959585	0.0005720444217967703	0.0019422368471520397	0.000013231767429790934	0.0004519826970407638	-0.0005950127562124203	-0.00007366568221767502	-0.000011051984040392765	0.000019681517104781968	-4.591461641091503e-6	-6.152487067917396e-7	-5.665008992660336e-7	-3.314405512712578e-7	-1.0492475933277467e-12	3.2316635807873906e-12	2.2811611335090828e-12	3.2297297528151897e-13	-1.2053124678326164e-13	-2.9102252368780806e-13	-6.385035081096529e-13	8.82739402634354e-13	-4.1998475457752325e-14	3.829363319161823e-13	6.05697645840164e-13	-3.07210277954884e-13	5.149920599592135e-13
spaeteriM	-0.5720920261924269	-0.025362593877833267	-0.05491932736813366	-0.011540008204717943	0.008024453821934811	0.011565500079525115	-0.005215795459149573	0.0033515289925304024	0.01728132949751874	0.023353366244863373	-0.019942068530209668	-0.021364546074423462	-0.0027207567607687656	0.00011186262425046009	0.007064314139444585	-0.005650784172291452	0.003951431433008028	0.00005050685219109605	0.007375493505875386	0.007871159630277774	-0.00048268614405305526	0.0019425692452026387	-0.00023350571828891344	-0.002751514525321601	0.0005370426001832502	-0.0003484825555395372	0.0015971412434849853	-0.0007334426216481972	0.00013336607098164498	-0.00023500090734749585	-0.000018536440086255696	-3.437367200650395e-6	-1.144860069995027e-7	3.699611300307706e-8	-4.71747259158521e-7	1.5121964420392848e-7	-3.180815786652681e-13	1.065934151752107e-14	-3.2108280974547966e-13	3.5657445024626335e-13	-9.784098947312198e-16	4.0578883310090847e-13	3.188272557076127e-13	-1.8869801030425324e-13	-4.5421012310852714e-13	1.2376491163996208e-13	-1.943127568828704e-13	3.8032330499668746e-13	1.640452957422649e-13
ornataF	0.1924467901449048	0.0210540506521695	0.05617885010507838	0.05581732557109869	0.0022024683475201745	0.021529669932970744	-0.0031555228217461447	-0.024259772229369248	-0.0034015968704588714	0.03224105563298437	-0.0033677772598622465	0.012357766585093641	-0.0015750416346277897	0.001020168384622092	-0.0001576677115919742	-0.011847730166122119	0.0021294697265156893	-0.004174049097072006	0.0021199090830875678	-0.0005373743397333469	0.0031153454280530295	-0.0011628434226219554	0.0003033846665170958	0.0005513242518503106	-0.00047017731438172487	0.00009535231240920273	-0.0005254597805537926	-0.00011742153122704877	-0.00013649703087670534	-0.00010786916688175216	-0.000035733243370922385	-0.000016548038187745265	8.456444541913317e-8	1.7346958219108822e-6	-6.55728403649819e-7	-1.8796213484575327e-7	-3.2927965303917404e-13	1.1531296640543184e-12	2.0197595706205885e-13	6.493080679975715e-13	7.528789505101038e-13	1.3112009374835572e-12	1.006646805046304e-12	-5.948789346802238e-13	-5.904592713242626e-14	-5.601973737728301e-13	-7.290560550963057e-13	4.0360725400662733e-13	3.7742977069947947e-13
ornataF	0.19535602697046295	0.023192969968606546	0.05980011851571093	0.052510186684450115	0.0001619221032327476	0.01725580814326777	-0.0025939651204263843	-0.02732853705733538	-0.005619187189721998	0.036748467256825346	-0.0021792847115931946	0.012450203392585355	-0.006066785193159238	0.00007791582243803147	0.0049373011981134925	-0.014734670518990136	-0.0005834897038664656	0.002956703724436851	-0.0005415455418463224	0.0011076250437628212	0.0009368391428836901	-0.0005114856028492877	0.00042946976519160407	0.00034103376417258987	-0.00012404496619290495	-0.000527346830823548	-0.0007390200145194059	0.0001027180730378842	-0.00035731118202733783	0.000012258463533479609	-0.000022032534021843427	1.5293384963938076e-6	2.0214897261711144e-8	-1.210391451234867e-6	3.2131171861632287e-7	5.59533530735091e-7	4.3222310975578776e-13	-2.3909427148089683e-12	-1.5853166392368636e-12	-2.698678293541826e-13	-6.936636924922975e-13	-5.855968686819635e-13	-1.0427872709440959e-13	-1.4726706473298972e-13	-6.062532486923e-13	5.098971486052099e-13	1.1213024984340015e-13	2.2417858217875957e-13	-2.92691963339963e-13
ornataF	0.18991267544652932	-0.00026427868575985093	0.03219099204095904	0.026805311690048867	-0.04744855422528393	-0.015397970002999731	-0.0163785491946158	-0.018938511935652068	-0.010083025706300184	0.03644652789768158	-0.003906809438881159	0.004972659329290972	-0.013909851169138057	-0.0059166016042280535	0.007770241817615979	-0.006044495850756028	-0.004344744625414795	-0.0006921313419698309	0.0005612983328557175	-0.0034403386651632203	0.000060084485397767915	-0.0006624773662784613	0.00004951234915277065	0.000011562649587678881	-0.0001026462927376617	-0.0003992468558844649	0.0005858324041484566	-0.0004639868115191596	0.0001699347440579219	-6.896197944265797e-7	-0.000013545539297152254	-0.00001020879681495994	-2.0538935242281222e-6	2.739419520319913e-7	7.536268833144786e-7	-5.789269287208357e-7	2.210149682700893e-13	1.9235943377471173e-12	1.9324301708378725e-12	-5.882279364065385e-13	1.4657571996810551e-13	-7.074187791786597e-13	-6.429451867575035e-13	6.242138121164511e-13	1.0659932637567471e-12	-3.2449154641619153e-13	5.015791438647723e-13	-9.875618985588153e-13	-4.0896876328893424e-14
ornataM	-0.029883721574876503	-0.10946678018311053	0.07533082010592698	0.03393227935255276	-0.010023119533785468	-0.024279244002069274	0.011358086182443742	0.043737802901958694	-0.006587254093956965	0.011819534407109852	0.00819404456223586	-0.004364782899474045	0.00485971357468561	-0.000898480382386019	0.00938131526856551	-0.0017668828408418723	-0.0021640444562569037	-0.002673136474964964	0.004640178902853446	-0.001125896823280768	0.004621506453680403	-0.0005170875796394074	0.0029779781764029825	-0.000118877439158623	-0.0011440980857899046	0.0000363321774356424	0.00039336193878366404	0.00045450767429941014	0.00033277546324275497	0.0001389444306632763	-5.422993509190733e-6	5.283997105624726e-6	3.528997071471947e-6	1.598653049466559e-6	-5.542520701043133e-7	-3.803036801379589e-8	-6.920208267949714e-14	-3.4442718012447226e-13	-7.450200904571322e-13	5.457137313819864e-13	7.092669042931111e-13	1.3004301259781748e-12	9.580925945493876e-13	-7.68590076026508e-13	-8.174421352256969e-14	-5.656280259265555e-13	-8.379165812701645e-13	5.91302784640034e-13	1.3482690639084658e-13
ornataM	-0.02692829844736798	-0.0870012733902817	0.04385466484824648	0.023636192314122298	0.04475371053255217	-0.006135004527665481	0.015264917709813874	0.005817373652857552	-0.000308685508882019	-0.01752443732224793	0.01558743641644858	-0.002619125810322333	0.0007528457378673796	0.008062864410790724	0.0008533608993605967	0.005967089369722175	-0.0018037913094548586	0.007442699057233492	0.0019142390816490203	0.0018321913138583368	0.00023190933882492662	-0.0018484103067135786	0.0007267096271274603	-0.0011330225014893986	-0.001516270703528387	0.0011899749648106445	-0.00012701275509948754	-0.0005880111072353417	0.0002822327138471027	0.00016600815166165626	-0.00005284746096260107	-0.000012549613195205815	-2.808102174829054e-6	-2.5833054913058937e-6	1.0857184606225644e-6	4.7395173701033373e-7	6.008338239618457e-13	-1.8195609027876585e-12	-5.618295157602104e-13	-9.92785814228743e-13	-1.3515394447879897e-12	-1.9794453789431645e-12	-1.1339438173604897e-12	6.744027934237429e-13	-2.5051102985109435e-13	9.37512821175605e-13	9.747909073278398e-13	-5.57442401484082e-13	-4.735305252011239e-13
neopictaF	-0.07251783342657177	0.023047340395121078	0.015131309670425865	0.04047585186210349	-0.0025496289647486286	0.00828706115360177	-0.00913849326964577	-0.014577817713138241	0.005194153182360144	-0.009716346569953066	-0.018481909967329214	0.004765576218115451	-0.0013136050415614056	-0.006554286795199908	0.0008585154569902819	0.004163061272654699	0.0032923886455916576	0.002594665442146146	0.000256938003901693	-0.002571223783520423	0.0003155106721535889	-0.0013441202164319252	-0.0027793689854776374	0.00199223319193158	-0.0016887096104664942	0.0002684219395766315	-0.00036083782428844585	0.00005090460520679927	-0.00005171531442149809	-0.00007581523091621426	-0.000017150289515897188	-0.000025685413804043615	-5.6452381302050716e-6	2.210227637354496e-6	-2.1793940440232276e-6	-4.886803904129082e-8	-1.4957194802163923e-12	3.2347014319139204e-12	6.377117760773016e-13	1.9628593427723394e-12	1.0893367035457858e-12	2.623237198493899e-12	1.95439573010016e-12	-9.008651982265148e-13	-1.1537616884005356e-12	-3.537230788291414e-13	-1.1650742878865087e-12	1.2208725431212948e-12	1.1726955321448772e-12
spaeteriM	-0.598663852615396	-0.046083916837313874	-0.06478841143945209	-0.02013414016864417	0.033643017987056045	-0.005800356416029927	0.05058945744379208	-0.002022961264651987	0.029224465240532863	0.03229304302597965	-0.01859889731620217	-0.01629555330816059	-0.00960322890785718	-0.005376971856387594	0.010675913465332651	0.009703392444610092	0.002390233637738218	0.00626337016881142	0.0023745892165706315	0.004983402971629087	0.002546018040728153	-0.0038705282541895668	-0.0008238090829005564	0.00007827838801152035	0.0017886131733808358	-0.0008774474703013986	-0.0007163349978833637	-0.00009561950093109751	-0.00022854155869412408	0.0000965968185107001	-0.000025360041509238722	6.673771756694766e-6	1.5156876492365144e-6	1.2764866055629874e-6	9.40707796905798e-7	-9.95982945884627e-8	1.1520964847843445e-12	-1.5323274668697605e-12	-7.800724066091656e-13	-4.889516087358951e-13	3.8896979207482283e-13	9.050300105696228e-14	4.712885754798878e-13	-5.917402250632755e-13	6.747710752598668e-13	-7.427006818738827e-13	-4.414921836817364e-13	-3.050862514730983e-13	-3.441760613882334e-13
neopictaF	-0.0076617440996325755	-0.006350054831493155	-0.03893615647695141	0.01292543079036379	-0.021215145078603892	0.005367905694568894	-0.01692117895924453	0.004232135070122747	0.008711622195973939	-0.0015671110878739461	-0.006016003512265635	0.008073801025622817	-0.0007026041517123909	-0.0020659881202321224	0.0008244064094361231	0.008487287397490384	0.0028336528369013927	0.0033401481081191025	-0.000849138113715295	-0.004731361551144262	0.00017125015632182705	-0.00025539599407024995	-0.0017710660670830112	-0.0003337920016127203	-0.0008846218698312083	-0.001525365540640332	0.00003618187313268974	0.000019072225717191858	0.00031085562098114977	-0.00027987498501602924	-0.000020914151344182707	0.000010890350931638564	-9.295395225954686e-6	-1.374977519052234e-6	-2.541680742433258e-6	1.9136946368720226e-6	-1.0828745011289278e-12	-3.2334244572874575e-12	-4.397465697950454e-12	2.3110892968278835e-12	-8.085502661646288e-13	1.912352723222298e-12	2.3493720173567474e-12	-1.6621226091855597e-12	-4.086391828703928e-12	1.4763723126510003e-12	-1.19071007154697e-12	2.761719957214649e-12	8.604284081814865e-13
victoriaM	0.07444793569866952	0.014446625921219234	-0.01758929392774208	0.0329864288729361	0.017838537246781083	0.006140101759475276	0.014067312336107765	-0.016071796042969266	-0.00469856453276121	-0.019341622459569805	-0.003692270966976963	0.0028706793023234017	0.007866916510067967	-0.0025908761717091753	-0.00352621539407161	0.000626254137517042	0.0005207869339245864	0.0028532826343865073	0.0014588528397672404	0.0019805113774025397	-0.0036344169092887525	0.002518498278194518	-0.0024876724587991226	-0.0010566509887127782	0.001017210641169562	0.0003047974912721436	-0.0006718671795185342	0.00042911335620543603	-0.00005418587667857235	0.00004618945959221554	-0.000023536747833874016	-0.000024852823350085246	-2.435868929708692e-6	1.8497083653477962e-6	2.3050390271917066e-6	5.997688857772807e-7	3.226621352998923e-12	-6.034146713802095e-12	-3.924198046062655e-12	-1.01269897160206e-12	2.6523268942642217e-13	1.9798171502668e-14	1.7157096016342647e-12	-1.960710138403075e-12	3.9987349014815803e-13	-1.15056227374781e-12	-1.1591714568994192e-12	-2.2245126999210434e-13	-9.181713787143708e-13
victoriaM	0.10253443246029982	-0.04928853279226157	-0.012005791762315546	0.011587159848376242	-0.016092817132053558	0.010979978162585951	-0.004363694666003484	-0.01796853877231223	0.00877647032060676	-0.025318981613407343	-0.009261713934684501	0.00930593336647691	0.009852934475993466	-0.008617709135137845	0.003188128710539167	-0.0031487324500067437	0.00017096715310612815	-0.007985541189640063	0.004940146549247679	0.001991267209955321	0.000431721482518496	-0.002553701126804472	0.00020648057343620915	0.0002583249965797819	0.00038569500363264776	-0.0007695531342423309	0.00039201293778863555	-0.00020851165462398123	-0.00025914726762290587	0.00014084792591359643	0.000010764838421017567	-5.4633245276941685e-6	-1.7578142647506145e-6	6.604667640555179e-7	1.033767768226421e-6	-7.209021261943594e-8	1.1069661886341926e-12	-1.071598865417203e-12	-3.794285472002606e-13	-5.507245308667028e-13	1.7402519717319843e-13	-3.0174865213595314e-13	2.199210374038756e-13	-3.177794773910735e-13	6.041597248437551e-13	-5.007298033491592e-13	-1.2247275084334257e-13	-5.008740008478822e-13	-3.114388707750631e-13
ornataF	0.18012141603388454	-0.08737104196948171	-0.02879581437701292	0.016033597355052876	-0.051966605964848464	0.02838782478668734	-0.007547903059937441	0.001860569990782676	-0.005575846815454787	0.018514351774093028	0.001871584820499559	0.0025256912087959693	-0.0030992133411462176	-0.0038805913338281887	-0.0046594500086675076	0.003773568919841181	-0.0028819875792461735	-0.005589013778379773	-0.0015172874802717945	-0.003151179470285533	0.0006995386899542462	-0.00009129419743602467	0.0015648197812249138	-0.0004679855976081654	0.000906585201544352	0.0006168465013449092	0.00013980915014037454	-0.00046346450873613744	0.00027236693665216275	0.00011736830307333118	-0.00001862034224270671	0.000021124805420458043	-7.570726753197675e-6	-5.798816047780358e-7	-6.476656999034229e-7	1.7177074765463203e-7	-6.63968978887489e-13	1.5152025714944592e-12	7.201675805862752e-13	6.205671526896708e-13	-2.4364947341717776e-13	7.659157611914822e-14	1.5263382724158107e-13	2.0189794482425758e-13	-8.1628792603145e-13	4.846555343473332e-13	1.7347143056746036e-13	1.906517183163127e-13	5.427449110562611e-13
ornataF	0.16950275429032163	0.024187155986259146	0.039895356837428585	0.04129418974313434	-0.012081087356941566	0.012233412619157311	-0.006170336185936808	-0.01474256537202786	0.0025389452187591015	0.015089591464228667	-0.01059627654306993	0.003068524755011704	0.0014185620297312168	0.005101585921603056	-0.004260160128130203	-0.006151782008488274	-0.0037668194330115006	-0.0002919813180369831	0.00026619007817049305	-0.0007211230512778573	0.0009761914907207374	-0.0019524510793177982	-0.0005878132483967821	-0.0006592963976107583	0.0002907639475078976	-0.0005875411731723191	-0.0008447442158084844	-0.000033171138691237055	-0.00048209545126205435	0.00012216438347722447	-4.850055541328543e-6	-0.000022982631172191485	-4.5449015175145e-6	-4.582771544446652e-7	-5.061555755569028e-7	-6.298538742735608e-7	-1.2386176091804776e-12	4.578215462753495e-12	3.2801528734040357e-12	1.7693144764010303e-13	2.0436712330234266e-14	-3.8528184083413185e-13	-8.727301428798625e-13	1.1801890924418172e-12	3.9845711844296655e-13	2.674854124115432e-13	7.960733165259858e-13	-6.247115853023535e-13	5.407590924744191e-13
neopictaM	0.1724803643184005	-0.06189507937293313	-0.035251659218739545	0.018199272681442297	-0.02785193226773526	0.02501576529091391	-0.0015750674661328436	0.0022439228398438284	-0.00022612431920309174	0.013460399431900463	0.014379407218887832	0.0030833890839128647	-0.004083089749468068	-0.00457906754061759	-0.0016626160467198697	0.004028834409607455	0.0028668570540517882	-0.006653634792217042	-0.00019670507906189503	0.001918118009655202	-0.001498145792691257	0.0006435771359002587	0.0007911034906166865	-0.003001681701293418	0.00022811102565568507	0.0000987619135820552	-0.00002120887781213402	-0.00006342261306246027	0.00046143679320552786	0.00020678747851445996	-0.00001155750969413183	-0.00002213877594864994	2.621358489616019e-6	4.2774766556355993e-7	1.3998236339861966e-6	7.725213806726864e-7	2.1479771480849358e-12	-5.868341074897601e-12	-3.971754558056416e-12	-7.384689976718839e-13	-2.002142028835697e-13	-9.295042500969337e-14	1.0196744246045998e-12	-1.4271240801519802e-12	-1.7224254232889857e-13	-4.0177154330692366e-13	-7.972666986091258e-13	2.8396382023917705e-13	-8.676518384275367e-13
neopictaM	0.1662201602768932	-0.06101983473340035	-0.05383157762987046	0.01884451167081002	0.014043829822457915	0.02495784340949515	-0.003833166555740679	0.0016563289341337004	0.01512942515948884	-0.010715214816232811	0.014587971968885468	-0.0014938534742587233	0.00909677754782881	-0.002380523591549031	0.006975448264284282	-0.0021124482181914686	-0.00410809125521458	-0.007156867339520117	-0.000876485110428206	0.0022250657295957528	-0.0010536387957809563	0.0006636016671804772	0.0014747322961248292	0.0013462536907197795	-0.0006091146247461446	-0.0005380379765065292	0.00006674300422967884	-0.0002035705750163918	0.00044374973962517687	-0.00009154869255071155	-0.00005353778343786367	0.000028853018423340584	-6.588236042968408e-7	3.30872322595637e-6	-1.0498486588311462e-6	9.849045291816677e-7	8.698715086592155e-13	-4.351725953567735e-12	-4.70799688939394e-12	1.601494121794245e-12	1.08724056990707e-12	3.20103232845213e-12	3.5952090789065287e-12	-2.980235930824793e-12	-1.75745610000957e-12	-9.51328928111499e-13	-2.559935305275163e-12	2.0848871091256463e-12	3.334187547188423e-13
auroraM	-0.20941051710393324	-0.020751852403573533	0.06426687225489658	0.016822515523110957	-0.07430031417087435	-0.0025382411974522014	0.025189941373074416	-0.05898378688840672	0.026170358620087784	-0.014766437566135845	0.028849732932406877	-0.015897713814101364	0.008101421344483044	-0.008367677761609967	0.0005364887140867559	-0.0021015376651916033	0.0120963158287037	0.001750660608065838	-0.005788639679703379	-0.00538560932520518	-0.0010587803534670445	-0.005690897750844836	0.0011475225117038598	-0.00039815156244952615	0.000960199139636678	-0.0015312591627412435	0.00003360946491527617	0.0007166761088785783	0.0009727075393590077	-0.00022652554946894456	0.000022515147220485776	-1.565980987163528e-7	8.262792655349235e-6	-7.399954055855881e-7	1.2474835326674593e-7	-3.4293780517169104e-7	-3.6171691026355897e-13	3.207467553315972e-13	7.473791195074438e-13	-5.417360558472693e-13	-1.6247767772340793e-13	-6.622768823994202e-13	-1.204503990610905e-12	7.7574971492697e-13	7.392233062482951e-13	1.380339410519451e-13	5.561087567826178e-13	-3.277628056183585e-13	-3.420322783175151e-13
auroraM	-0.22587222267839255	-0.11212221774083501	0.10165222987200602	-0.016386157225442746	-0.0505441726016969	0.021194742552748874	0.030809117860337937	-0.06763486167165798	0.015184149023999971	-0.0014949285964201784	0.010436534983528032	-0.03298356482737215	-0.00016788835724409668	-0.00040046317813795257	-0.0067142845555075705	-0.001147068200393002	-0.003632421275223503	0.0004937800782865399	-0.007637683251991523	0.009271825487096793	0.0012006721372714263	0.0027787039334920996	-3.673532455351029e-7	-0.000562842403123682	-0.002378157158725459	0.0020478690448269454	0.0002354161737774907	0.00027644243769010633	-0.0008436242388601362	-0.0002492228987644292	2.288690991512463e-6	4.985494422149341e-6	-2.836453691222423e-6	-1.2438989683405845e-7	-5.994222335357884e-8	2.9548772908803465e-7	1.7510431944232162e-13	-7.853971460158943e-13	-7.516975052089827e-13	1.930363043681323e-13	-1.26133926265757e-13	1.3092193390798444e-13	4.0322707498773635e-13	-3.2139558005041423e-13	-4.979677402747299e-13	1.264477139578542e-13	-1.7567954891984975e-13	2.484281627324663e-13	5.79322195205982e-14
spaeteriM	-0.1879576384825114	-0.0005954016484683579	0.0036348858593776233	0.03255450216278268	0.012733240002868454	0.003824076510461061	-0.03193190864052595	0.013338375813308188	0.008747095527792412	0.009578875804829738	-0.02260044499446967	-0.015120023387833307	0.0016543913982884804	-0.0010180663235105187	0.0017165677063049056	0.0008046938399006201	0.003667134377239797	-0.00012887347390504276	0.001797701215551974	-0.002416304021745572	0.0035429828737304336	-0.002043840122394718	-0.0026624908608886347	0.0005364765096512301	-0.00018387850492634678	-0.0011553317397071945	0.0006621866571584996	5.306660519417807e-6	-0.00019494146502861904	-0.000035544383442050054	0.00004282926886547895	0.00003208823678493604	-3.889309777447165e-6	5.27568292383449e-7	7.971741055960306e-7	-7.295367655341155e-7	2.8880838297103674e-13	2.380695898825528e-12	2.391242043139408e-12	-4.943819449827435e-13	3.614605813219142e-13	-6.820551374896775e-13	-6.936444999916509e-13	7.042809418635596e-13	1.2614077640690486e-12	-4.840837010614324e-13	5.403917697601109e-13	-1.1471090959612974e-12	4.540876452447507e-14
spaeteriM	-0.31908331746612684	-0.026274250392673063	0.0025522849847046626	0.018577599033564148	-0.005844181308005741	0.008767625630015027	-0.0417959324573139	-0.00001090187024962694	0.004259715336535462	0.0028705792196825433	-0.04983872677564899	-0.01788463017471506	0.007035999156795111	-0.00811406594940471	0.005695135205958856	0.004549382520564297	0.0021404983125991707	0.0034222496097763375	-0.0011349932990021422	-0.00019091952154744955	0.00018204393306813773	0.00325284410328404	-0.0007198679094646325	-0.00024744257183956936	-0.002178330732169107	-0.0007551309262595449	0.00016565400090946678	0.00034640470543119254	0.00022807925026198413	0.00026305884857824553	-9.044538332445184e-6	-0.000012050838342257082	1.693580840079422e-6	-1.9617249222761495e-6	-5.984254925199752e-7	-2.6017973838742503e-7	-1.405772566498743e-12	2.6391301758649898e-12	2.0943752762222445e-12	-7.84619247855588e-14	-6.432883929172408e-13	-9.477986548819163e-13	-1.5548754304943438e-12	1.429042183709521e-12	9.062231461739661e-15	8.919898334259235e-13	1.0912506915212505e-12	-2.874059390859454e-13	1.8433694675974854e-13
[truncated: 1 more columns]
