# Supplementary material for: Mixed Signals? Morphological and Molecular Evidence Suggest a Color Polymorphism in Some Neotropical Polythore Damselflies
Source: PLoS One. 2015 Apr 29;10(4):e0125074. doi: 10.1371/journal.pone.0125074 (PMC4414280; doi:10.1371/journal.pone.0125074)
Supplement: S2 File — Compressed folder containing everything needed to run the analyses presented in this paper, including images, data, and a Mathematica notebook. (ZIP) [file pone.0125074.s002.zip › Supplementary file/past files/pcs_gwt.csv]

auroraM	-0.09241653287443405	-0.3388278665351108	-0.4648974211736551	-0.25342126402306603	-0.21705828382802278	-0.22349123553836553	-0.4348937977294426	-0.16187670780766256	-0.2959144522328278	0.07982740815441189	-0.22924744427533703	-0.1076567183564596	0.1464088909329208	0.000028234561346774864	0.1133919374005592	0.18236470084458803	0.08229121820669391	0.05736423244844742	0.22049124283119276	0.05338427528532035	0.08746694934578975	0.1565869460542825	0.028750311955711025	-0.02141535067347515	-0.11125594101420938	0.12011793932600774	0.09474910230306549	0.07648001735033733	-0.05435609413361771	-0.11939439045638911	0.05541306978742774	0.05060567651487929	-0.048355184943186774	-0.01778189467785833	0.015995865384983637	0.026393417423584434	-0.042059429257261055	0.09110202917354435	-0.031242893199316977	-0.0677618870572041	0.04198323546753848	-0.008955325734845199	-0.015972061818518353	-0.013750335146743236	-0.009501197914935464	-0.004988451631942975	0.037573272254741455	0.0173756622024982	-0.013986825662151158
auroraM	-0.8469476802967196	-0.22488880134164607	-0.6075894555271393	0.25690082380537527	-0.2903086075471861	0.03521952047414851	-0.16467286779955836	-0.16571371930870424	-0.12972809647086206	0.0983376455772961	-0.14492029960299968	-0.17799074840177292	0.03457096956454382	0.30328208845547344	0.18333094713841486	0.10980978495148457	0.1276074780601577	0.1679712321150162	0.1628671624535867	-0.12169465148572817	0.061122226250824044	-0.023409652260311987	-0.04345317977587086	0.10220514578759102	-0.1859305339342312	-0.03235683060119739	0.06312440466403643	-0.10332543700825286	0.0036407435601938515	-0.049607523376534735	-0.009594438540877078	-0.06143773804861928	0.056803087235680415	-0.08793396404953926	0.006589596012366547	-0.014010490409166923	0.06479962625477603	-0.02369093827341608	-0.030736187292706746	0.01997397789358303	0.003297300758201206	-0.010939504390253735	0.026522839136328656	0.03945700228895879	0.01940968251948695	-0.015231094393463849	0.011200966787046063	-0.02748981590060871	0.01675682077076671
neopictaM	-0.02281674012349233	0.22426095349684666	0.44459183193336926	0.028274895614419537	-0.2814855782460949	-0.2509912124909795	-0.27207577572572544	0.10998057636478265	0.1490791858302695	-0.1768540117869727	0.09590707835930183	-0.08339809937240575	-0.0034903548373223237	0.1351079459731354	0.004271474831841159	0.08426884344650785	0.11654239875491927	-0.14687047737955286	0.015424707047484467	-0.042138116720644804	0.05284024807912486	-0.008064667293922537	0.01791813701173281	0.011444097695584764	-0.061127569027982956	-0.016955832508926807	0.035286171623134126	-0.05432898175768155	0.0018828474671087041	0.1269271800726144	-0.01791383651257517	0.07664443528623131	0.015002634153131349	-0.012022933712357863	-0.03154081128229362	0.036235625934155594	-0.007348542955470078	-0.01052325870682275	0.027761788752991835	-0.03248246897493896	-0.05062295027033729	0.041691463465412096	0.013953081140937164	0.0014048304519754008	0.06454411697392008	-0.05084228979956115	-0.032806687673646556	-0.016741960177689065	0.01816113725638932
neopictaM	0.7063723364576092	-0.33088199201911417	0.27671466520403015	0.5017403200056411	0.10511223662486513	0.1326618296498625	-0.31851505959785653	0.31051053529908834	-0.04476944241961252	0.06455435768656392	0.006053871483001516	-0.14833161232059577	-0.13603039141390574	0.20810565632498595	-0.06263440842884282	0.0562762097261854	0.035709923461675036	0.02497931739921011	-0.12526763144493425	-0.07691749562919722	0.09387212507731699	0.10629570978676307	-0.04288639608756696	0.00619616775782153	0.03268916718104213	-0.059468399970038235	0.01598028387235567	-0.008854601984814331	-0.04636192549247605	0.02836072615296896	0.009896145115712102	-0.09689041490783695	-0.018456030031722595	0.07977621977010592	0.12564838283295465	-0.05251953671665989	-0.041745683683285476	0.068812877997238	-0.0646234291370864	0.006408928353608342	-0.01006527762790901	-0.04613737035140412	-0.012764052655503899	-0.05677422709731199	0.017673058284889714	0.048967260488361246	-0.0010889722109689165	0.05322228805965013	-0.004785155073315221
neopictaM	0.3082517461285547	0.20578961267803453	0.02427805915404392	-0.27432547667698276	0.043822868818812255	0.033999654286840916	0.10747744381171778	0.3291863445632204	0.00316804229969371	0.08366747216553735	-0.26097717838805634	-0.018944321626163184	0.2345420232470823	-0.14097268770861188	-0.23645533933571322	-0.02841954795956976	-0.13091292142139271	0.004865855870501652	-0.03974578203764165	0.009193229970653395	-0.0636942102654965	-0.038478511494468945	0.03513141487872767	0.055260396172722576	-0.2093561218878596	-0.04470044583907615	-0.057800148133419896	-0.06496944212909327	-0.06167857538756544	-0.041819495074304006	-0.12159967765991914	0.019053133592849714	0.038510327517317006	-0.06162480136963496	-0.09556595323327308	0.06665759056531602	-0.017278287253501997	0.0026464452880346698	-0.027797526035311344	-0.02380593346053245	0.024310529319915588	-0.08842669915017207	-0.001550275082525413	-0.0328839118908702	0.0008873497267896172	0.0036386904170529824	-0.0022812531078638953	-0.03456476906364212	-0.03795191094224334
neopictaM	0.2305127613730768	0.5937670939389452	-0.292993875532611	-0.008931822409207646	-0.13482947131107245	0.07418673599766254	-0.0797240422918776	0.29696153181235896	0.06795392469245905	-0.1623856922489542	0.009947367541100646	-0.017561204295660535	-0.008617222144542424	0.07943152237471887	-0.019787080810502792	0.06313022933796177	-0.23861274572839355	0.028079686371220262	-0.032497006323749286	0.02392107247400016	-0.1118211869640644	0.1252899833095022	-0.12277537059903082	-0.054076885711086466	-0.023843689539244727	0.07796326123417793	-0.0631427578816324	-0.12775967286102485	-0.06090081570273967	-0.04972977589539114	0.0704055031663154	0.06393614806189116	0.04570950195288501	0.01976675754745763	-0.046666153262425666	-0.038763876336532534	-0.020793922508282756	-0.00005768746080730481	-0.013670361657970101	-0.019887771198403	-0.038020666379020004	-0.011334865310457517	0.02923383233389468	0.09893536810963685	-0.0033485933555541456	-0.016757669409603097	0.035527876189369936	-0.056493574429078784	0.0371082472312535
neopictaM	-0.08514091170685735	0.41059935933462743	0.278894798300867	0.08347892249772015	-0.22402726837010134	-0.07291973127624779	-0.31361472634390103	0.15195160261529223	0.19115727708295277	-0.17093170617589848	0.02655097542705189	0.07250503590977438	0.05634070410267084	0.32750098643796577	-0.054508437442659555	0.07237795193928896	-0.0129650264752166	-0.15004257691597583	-0.0034903548282367303	0.03265493730688149	-0.02987034908112371	0.04746853942450603	-0.0366377818990797	-0.0016292942196961327	0.025185752369674963	-0.012233912252351174	-0.045249355024341645	-0.07447496957300687	-0.07267294349550558	0.028767097456271574	0.060524199194988665	-0.006151939803998446	-0.056913591315720186	0.051596746858910206	0.007209473063670681	0.0029767587258165834	-0.026184136649918203	-0.0014295049995865332	0.002689223985390312	-0.04819280766525142	-0.12470740165193654	-0.001716216730091636	0.044583726762085926	0.058421325964473546	0.018533422450595166	0.013226044944866178	0.00741757059601645	0.0030576319344248915	-0.015940456517841938
ornataM	-0.19953739266900822	-0.06665243076704166	0.04348813158616263	-0.44361955879711246	0.3149611512253759	0.19860864443236925	-0.14938971562826944	-0.06529314937910453	0.15080467158623662	-0.11794790130668684	0.025335863176169662	0.07873796410052032	-0.0009910922985664691	-0.00093210935046684	0.011041637852380003	0.039477879261742684	0.05279677381003896	0.1011339198739866	-0.04602743722141474	0.04669258612012296	-0.01959342573881009	-0.0009098514119570183	-0.0890715615138909	0.016586643147004348	0.021384131715081727	-0.028781783251981205	0.02340405771962425	-0.03488028399471277	0.00441383486240997	-0.02692312531545093	0.024770674477199668	-0.018146893065618987	-0.0327785506709661	-0.06860561783295716	0.10338179411011525	0.0017625060302060322	0.04369803635625413	-0.025621326366071225	-0.004688149890012108	0.0837043089822446	0.0057824742929082976	0.0015568247994248094	0.006437516844123841	0.02007214916074401	-0.05609837198164122	0.008429284473163667	-0.072137330297957	0.015337013745402413	-0.0354591684131908
ornataM	-0.26038716435848763	-0.36505281723899147	0.42635526366632326	-0.2366283537533927	0.30806759596409994	-0.02403944796417238	-0.11661046808592405	-0.1966452622714871	-0.05187723907500745	0.16464094247344363	0.09650664066773494	0.18721116575754304	-0.17606554944454011	0.2155001066764962	-0.07704028034877772	-0.07259215189153302	-0.06313340822818637	0.17507738940274464	0.050190174556477084	0.001956104049639116	-0.0935817286570463	-0.13247921832145684	-0.06152997820323706	-0.04692438392144408	-0.16674603532229015	-0.057946129904297296	-0.10607823395058097	0.018862597903464992	0.021447855363953185	0.056335584454719624	0.04394017490826636	-0.05810141929647058	0.07039764201480275	0.03898274944547862	0.007349763395709759	0.05243029716413857	0.037152735811379484	0.0421527853602647	0.022864423596433796	0.12429611839162624	-0.026324476932180416	0.025025148826625654	0.03561756440060553	-0.01979298458787171	0.04932086780754969	-0.007995731498650637	0.06040376794029442	-0.019441028243222254	-0.0002884601095934011
ornataM	-0.5138581447441481	-0.24877424690328065	0.37600243855449345	-0.01476645864915245	0.358067942498686	-0.721117168365734	0.20765492611915878	-0.06288859048670717	0.1283431709840463	0.04530722147132112	0.08068864186825031	-0.24257654538343126	0.25968062442756823	-0.28335395696355875	0.15847578581643726	-0.0011948113957419015	0.0381906408219427	0.16085556370446388	-0.16650718739510528	0.12010795709298654	-0.0741301355377825	0.2653303349703083	-0.04750627602660769	0.034527600280101135	-0.10365585988532572	-0.2191009192581479	-0.036217419915260236	0.020004791995202817	-0.021982149035799304	0.03465312008690971	0.09108069331771612	-0.028974780793516453	-0.057823155455439326	0.0019437626278835073	-0.018640750406558014	0.0009100730106341437	0.033759490133971434	0.00028972082597223184	0.05174346716627802	-0.012298128368582531	-0.04208038442035346	-0.0031390564017731784	0.018807677659353438	-0.01273517674641154	0.005962250571858919	0.029070643523214267	0.03200585060791422	-0.04210334343813118	0.04790670217597731
ornataM	-0.3532726756418082	-0.06570146218229386	0.15781208957106835	-0.4140902070714437	0.3614791316444741	0.07385066453793507	-0.19489128874477754	-0.10493365081159323	0.20920804102137244	-0.10437413119451444	0.07675928163276721	0.021755764165965127	0.07403074117094775	0.04181646676878028	-0.02625577377322526	0.055906777994054774	-0.051516756015747955	-0.03457994488877143	-0.011729447348327038	-0.10168784961694194	0.02118746786208464	-0.03620164623719538	-0.04955431304781031	-0.08728347699448397	0.03141540150064077	-0.03389436782643475	0.021398135550772582	-0.014258605775920311	0.026301088950047655	-0.06813867353431907	-0.06260376706985533	-0.015042408683260145	-0.05362312068462736	0.03671078452611981	-0.02229074452071872	-0.033005615970385205	0.11632994630481067	-0.0200125180420415	0.03274382127811078	-0.01647991218521664	0.09532461340109603	0.0740490758878298	-0.037275780150720486	0.06216062197036247	0.03474793069813953	0.02428467934849808	0.008331756589623394	-0.05674192204217296	0.008715777744291026
ornataM	0.0780207518087071	-0.09290974593255916	-0.10551343401981678	-0.3608096785895971	0.2954698436441883	0.05585727324295039	-0.1745813541977011	-0.007106963451802083	0.1894864558395153	-0.0925079522163164	-0.12075073770532224	-0.10824846724307702	0.03728623104578302	-0.06218965074933138	-0.021874400163170528	0.11219559272668164	-0.17763894471677344	-0.008469711096645911	0.005174281240259385	-0.044655042399072496	0.013879966272337292	-0.021845041914228883	0.10128297894191268	-0.03195453619981067	0.02305494517303738	0.0008348941736090777	-0.11568886961273948	0.06283691935381101	-0.08936396521816903	0.09794640768903061	0.02934057331255167	0.027927882976002655	-0.03214555990998494	-0.09113253218292487	0.04709180912002783	-0.03544518438466969	0.032477254387848965	-0.06137233306594361	-0.08642057131846476	-0.03002501771979073	-0.022151111963010624	-0.07123048101786209	-0.010530729501130136	-0.0528140654288189	0.019227461773422123	-0.0370308446556433	-0.07431960827763223	0.004405661191704852	-0.025180322896780048
ornataM	-0.4562181263942636	-0.10639716364166814	0.124205880645192	-0.19805413317126885	0.2881108440415705	-0.07240029711748891	-0.15148995782076402	-0.11647938707546084	0.21027399490562582	-0.091096241776538	-0.05693562082673519	0.06007742817977754	0.1478391416390495	0.1344675327080422	-0.06473611703827467	0.13313075180431855	-0.03123465363212028	0.09381488983576905	-0.04127423821699894	-0.03860653194980814	0.03220251700659103	-0.020799041913550337	-0.008339420821830063	0.015517359282804894	0.04338747745702759	-0.044079964807195206	0.028510979098004263	0.013056861667405155	-0.10475174287705548	0.04169659507671486	-0.026667980764511056	0.06683454293530292	0.01856585711143176	-0.03127081730804233	0.022845626274571047	-0.042463712206612686	0.10188808746493483	0.0012427408799023133	-0.016397845092665512	-0.018123100046793513	-0.027675426009221127	0.05603802934450306	-0.06123954299518759	0.04367993980584031	-0.016769346880017903	0.021788788147625738	-0.013724657674194358	0.03188126887914201	-0.07625706809577665
ornataM	-0.684213450444562	0.12621683825243	0.1357745884810549	-0.09380033462423348	0.22890450537713575	-0.06941768073836108	-0.052397927254088886	-0.016444786768570308	0.3092455598814265	0.03934686482565691	0.2508541338496772	-0.13211769524715267	0.2313170565267794	-0.11669699519161607	0.07009537857009204	-0.002174395980106627	-0.015126010730224924	-0.1054686339722303	0.10028670507315705	-0.33704007202584024	0.0852869006461919	0.05472270822090898	0.08032780514510636	-0.07441389081913018	0.06576159244550428	0.004665926048383631	-0.05888437789542987	-0.013161905901240967	0.1228101635612476	-0.010928110927095695	-0.09518945879051847	0.05578765229652892	-0.014103385126842451	0.04577948321696655	-0.0068964038540913816	0.037972384754284064	-0.02166310915786887	0.11227033223087123	-0.004186298151396328	0.04757175395636455	0.03829858183196047	-0.023131683377342466	0.09278304040035684	0.014921417026417806	-0.047563854048197296	-0.0027518109137150155	0.021821816275863288	0.007404971884643038	0.03040094600283523
ornataM	0.2580894457119992	0.5747599472334348	-0.9520798241617789	-0.19872565682337295	0.332999785101704	-0.11869007838941384	0.11765542159434855	0.17407167811642205	0.2308284442193425	0.5017488216866332	-0.24024307676044143	-0.05819396062522855	-0.019909975859623258	-0.01678466287805314	-0.09532203729821948	-0.0349723534778222	0.372598712832975	-0.009887405145354015	-0.06645659338789811	0.17936847688843652	0.0760280180424444	-0.035851483119865066	-0.01689257329600233	0.009251145283724393	0.11902201324115445	-0.0688848458031614	-0.07434460359691383	-0.06557577118870099	0.013296896275093686	-0.05092274879807303	-0.05405240730698645	0.01847300075303076	-0.004128413353090936	0.09100726321087912	0.04273362886507953	-0.01957420835709426	0.025371717956346268	0.028187298193446612	-0.06748175065390277	0.02649698684778696	-0.03179843820124634	0.008339991162932131	0.031193921551793354	0.024006214565347992	-0.04928480370048081	0.028591829462440543	-0.004505449407132469	-0.0353438001963927	-0.01612453883267026
ornataM	0.04911789962413696	0.4203843914578812	-0.8267020411019992	-0.19775833812525045	0.33643664092524517	0.14988841283812754	-0.23340012538980542	0.11813407917932549	0.174552994529746	0.5568774931876969	0.12641566628003958	-0.007621367321906384	-0.10482521146790105	-0.032641120773734156	0.08515728979702276	0.02339614799725278	0.09785275863126164	-0.13111047877321214	0.007087169323370807	-0.01699927401675815	-0.048728302327989303	-0.06654492174209421	-0.15318002773705952	-0.11872631601387473	-0.0516078935730872	0.016464277071812326	0.02250362890467788	0.008017119964015988	0.03903739602810155	0.13169728010355897	0.00207582920990311	-0.015660064085594862	-0.07342289888822512	-0.04137740226994707	-0.08530890635777329	0.02025675790502912	0.0017958944316281474	-0.07270148677207734	0.059627394937950585	-0.08085319722816389	0.026348000669408973	-0.013143288380426213	0.0014661166156829733	-0.027155260372824286	0.08254831917367177	-0.05586994805844366	0.028865012159429906	0.05308233185064099	0.019723157698104996
ornataM	-0.031741544564527685	-0.5464047974316072	0.3702533252405737	-0.061843238352679866	0.5147897841862135	0.1170976858567921	-0.14838155208161286	-0.13436855415720347	0.050092973514566604	0.2003709789064106	0.08286528986165789	0.13651591500631488	-0.1931402538190038	0.14096561814030908	-0.09441942702357405	-0.05563873434366213	-0.07298909923405553	0.06538216907472505	-0.043462044948591974	0.03959639505475547	0.004288396311918314	0.04083100722741327	-0.011948416558982738	-0.12473728776429599	-0.0899349192268958	-0.011907837836031311	0.07138116634138285	-0.09484688312455117	0.12173085134385664	0.019472734156990905	0.05435540119197575	0.04472269940094663	0.015800167328783147	-0.05625242766744431	-0.06978211678857696	0.03324122656198462	-0.04021029243418774	0.03979003016018647	-0.04767002466082353	-0.05855884493248638	-0.05037922008794905	0.01831435220798205	-0.018762501746025506	-0.09654487672883469	-0.09137810568829667	0.03595658612088302	0.018549771598815424	0.024420794318432686	-0.0477965538260968
ornataM	-0.2849868812833695	-0.25688973649139313	0.4203207741559016	-0.1763481508046328	0.3844889938924829	-0.1519433776389341	-0.2584799841086821	-0.10317890605148791	0.20987822893922092	0.25872266828999835	-0.15214700015100188	-0.07645189564726096	-0.022786473068439932	0.0836814814182135	-0.11292252836792843	0.012759871293273925	-0.017633881848962987	-0.000131911833970641	-0.0591770322761329	0.02628098636386302	0.09209353818902699	0.024159812936876437	0.17054514041938004	-0.021180141918294898	-0.0020141122378585057	0.1956471399473367	-0.0994145026080479	0.15724145872464798	-0.03402903389368876	0.06386029667740183	0.047054467207589094	-0.127188684612759	0.14803192456163214	-0.007202518871806375	-0.012273970425838405	0.0339068976396501	-0.02016847899567974	0.001267618161551208	0.01583296155204284	-0.03438879677366451	0.027763358244680167	-0.059247139465626236	0.022036808643416294	0.10023494996195029	-0.030414107759130296	-0.010897312227920853	-0.014261076159129658	0.02044999140069853	0.04862162803660888
neopictaM	0.3364538157688188	0.3015789395321471	0.25013754339344507	-0.21481296359973484	-0.11564129973364214	0.09603248722971784	-0.07104579471612794	0.22777219995719486	-0.032815509498015885	-0.056828500746230776	-0.13384735020038313	-0.004322530182957817	0.05328814388733159	-0.01696932624256728	-0.04969440646868655	0.050986945758329294	-0.110105654927097	0.061955236734587506	0.008100035158829174	-0.0481307629377215	0.004961756325397722	-0.03936316323315467	-0.029591278239530942	-0.0716448554103101	-0.007496134790401808	-0.03697041500430067	0.08408140275188458	0.0028199046393235627	-0.006341686611412973	-0.03626002846326804	-0.06718323537430003	-0.02151493136535975	-0.08684801611932878	0.0012874327166810234	-0.08261484787633139	0.02241556768236333	-0.047663193261670754	-0.05130705821079278	-0.018994405907273693	0.016634324433112656	0.015272702671873459	-0.03489504694830223	-0.02508038425367636	0.028836088443284467	-0.028324933582561093	0.07408056249248464	0.06059905847294017	0.03700402972522421	0.0476030022600953
neopictaM	0.5116334236848765	0.2192916901686709	0.3176314177070414	-0.16331113601013342	-0.22287321355265935	-0.03630815753863914	-0.1621424934241748	0.07904057496829767	-0.00464150893038931	0.024451974296628255	-0.011897787021919785	-0.17646125963951761	-0.05992138818046046	-0.15064220082244004	0.1117244576878387	0.0064375271287351495	-0.05132588146163147	0.15295276641491476	0.042859618841021636	-0.10541676090822039	0.04762424193823166	-0.07848323654929563	0.04516574492871783	-0.021593827431421783	0.09130774034243792	-0.009264765427106927	-0.007307270636334406	-0.011714717320935332	0.05468931894378361	-0.044237437634089424	-0.041531214427125936	-0.04125487594988357	0.0329415879582942	-0.0738565356348824	-0.029117182638689627	0.02277174698873602	-0.009139538045233483	-0.06049702223663553	0.04426740423665359	0.004424716495993041	-0.04052884678926215	0.008185697773057603	-0.018409045817235053	-0.02816694926942092	-0.06026033087512972	0.004842897821023968	-0.008103623305637951	0.01987975965818157	0.025440734747746694
neopictaM	-0.24910491384780373	0.3536772949572358	0.41513530114486447	0.19821374209666995	-0.27270320262961156	-0.6288589787179041	-0.16908206244083684	0.09089685738917214	-0.05798246784599628	0.19990350295571968	0.24547563788090823	0.0149577613896557	0.15587232039589483	-0.12692073834356252	0.07221891226878627	-0.08299954614338978	-0.00484702985033463	0.24210195476660742	-0.04037369098143187	0.11307113647365415	-0.03663080382620476	-0.059355683631954835	0.0476842299038776	0.030798820677371254	0.07511930538662104	0.14782242653888183	0.027338109406132523	0.01981222512554998	0.08000100925652805	-0.054775953114281586	-0.000505811801043525	-0.06390542437525648	0.007594312015000515	0.1035534443460169	-0.013054764322567424	-0.005374099391566425	0.02683571655252282	-0.07626832398031533	-0.07614117684303126	-0.016333617684506495	-0.0021998938782451117	0.003917326123063766	-0.03869059729541243	-0.0029348102853715696	0.0702804993059345	-0.052688115354171505	-0.044467695164606025	-0.022757625478819415	-0.050691043720891574
neopictaM	0.7242849606275213	0.47983758496690576	-0.27470013484679584	-0.1700705558708564	-0.005134695622822608	-0.15863423762078482	0.33034559853736306	0.015493296323432737	0.10369912366234607	-0.3132024590965016	-0.0005535949158542303	-0.11074144981766683	-0.10571423306358108	0.08835911212050267	0.029987813112368124	-0.0021924913024048004	0.0757586303942433	0.038275073020012804	0.03113736591941272	0.13340752557414476	0.03125760365923018	0.009560710787003632	0.01466091811306229	0.002298790350381767	-0.02486183872512805	0.13714305845179026	-0.025353507097583577	0.11234377454610078	0.0002646189726052753	0.0406471473331673	-0.004577067159648493	-0.052039321014202396	0.022582819049973224	-0.07401998300269651	-0.019824773224087794	0.056691066299846195	0.0268554562226577	0.014235233657184182	-0.020623817157369075	0.024978108319144935	-0.04545894176494297	0.0651939330056611	-0.009478767372152995	0.01177956005659448	-0.024264730969646736	-0.042556720603176945	0.036518403193194396	-0.02343671569075904	-0.04056391941465314
neopictaM	1.0041993580862432	-0.042172990540900235	-0.03863577354496503	0.019877566801485613	0.18464557013208233	-0.125237976471555	0.19205930074556166	0.08584235801226141	-0.0043066183061440735	-0.1394581579080638	-0.049601299042925484	-0.11374579192324766	-0.046477253977753666	0.12256469918935149	0.1566118162661644	-0.1577927498250074	0.044212592698729125	0.05058709779588659	0.008518282346884773	-0.09036089628058269	0.02296729239604583	0.004816297662761456	0.0547080681006363	0.005106293640926594	0.04035673462177144	-0.05250166393899208	0.08928171792892792	0.002264808737211209	0.03314362568521625	0.014113555729935104	-0.10168963246106422	-0.005337842993677254	0.07505037491554781	-0.0011664524365337207	0.010836061530854365	0.07873334317479948	0.04770261613447563	0.05741522694410229	0.015979064748893955	0.05485776156699765	-0.024361377645732162	-0.029704188224086065	0.014847067674879023	0.02157846022265022	0.0388681056148618	-0.019394582698295568	-0.011041071079662151	0.006801206611779076	0.042626461143856785
neopictaM	0.5845083164168301	0.17466858640265834	0.18823033705502182	-0.19692292658721258	-0.06412468357318002	0.08360259638531262	-0.023590948914535427	0.1906762199866871	0.10313150270331757	-0.08627963302314508	-0.1168435634762529	-0.12039879421128047	0.011505060474139128	0.04977818804934775	0.12081033390704729	0.020275213456946148	0.04930113374685283	0.08237030011628141	-0.018952565623712336	-0.011912441225058936	-0.030948535763067005	0.00925973932220574	-0.0032706905604352778	-0.052741851779406795	0.07127541699724058	-0.008422987210987581	0.049738927725545494	-0.014375433762810695	-0.07765241081710088	-0.03808804157684095	-0.021317178835886477	-0.08431476023804897	-0.0035921492301056387	-0.09270314403098864	0.0036026022564849547	-0.05572112162459713	-0.052494067884393474	-0.00637839542184941	0.0026489010644355424	0.012993022150727649	-0.03616857873599739	0.003263497840082029	-0.016703849240313148	-0.04586759035902841	-0.017446900820405425	0.029607903502365564	-0.013074331174212124	0.00364804735450955	0.04456494206065619
neopictaM	-0.2884798811363357	0.48022825646241035	0.41370294732684787	0.17942561692934406	-0.20683483577535478	0.19174506127703075	0.08939443613390201	0.14544929624296643	0.06969102397342722	0.020341941990421393	-0.0319300446948103	-0.09486427933142133	-0.017801420717361578	0.08785094053503179	-0.1036951029692968	-0.016551957402176576	-0.029057905951868832	0.020442997437643315	0.053474943230745246	0.05996822596585304	0.047061342110567686	-0.0711847529362018	-0.04905290904853822	-0.04624331844717844	-0.023531615471128385	-0.03170488956443722	0.06721686633614574	-0.00757939958799672	0.021198644178617238	-0.06339231034570064	-0.02695534459947898	-0.06475026525424253	-0.05371859807415925	0.023176052995694644	-0.011815102655281922	0.027857427849478266	-0.03856401529111262	-0.005285659791631522	-0.06411896230144426	0.042394402021758856	0.010509182502028988	-0.0018929106958625978	-0.012240860168524662	-0.011620711221322348	-0.0019620416645167275	0.033458311690851526	0.030849941937476	-0.023494321179408813	0.026530136979711197
victoriaM	0.26511116109247934	-0.4196682551580591	0.29526327181506457	0.978020024337761	0.0187358220964257	-0.1226619179491766	-0.3002646257301512	0.07909742270969179	0.02285730622693577	0.08718781170478661	0.24449496517404734	-0.14138934654227842	-0.1444986402957163	-0.23102611182091765	-0.12158967036399551	-0.03804935159554916	0.17466468787771172	-0.038107085169024814	-0.09679161012520343	-0.16346841441736532	0.007632294390231904	-0.10708478766468245	-0.09972946952648623	0.03083336755268405	-0.029738457271045106	0.07804471157377288	-0.014252871426472595	0.06039599306452915	-0.09646490021076666	-0.0884368166447705	0.023120657666877018	0.032413574644867486	0.023496345151317263	-0.07585989489477243	0.004913583586495553	0.005515781268529404	-0.012883185247959315	-0.060087874421689884	-0.06929857218919652	-0.015742734906218685	-0.018819242142652338	0.06597680774290224	0.037432131743093344	-0.011689791668037817	-0.012821177713635591	0.00422149907960985	-0.0010116960247202045	-0.03524768957173527	-0.009522497587176389
neopictaM	-0.18453931084796338	0.45831295100948605	0.3062409458855212	0.20580498580103485	-0.38135823635180954	-0.27169992813931043	-0.23268407970805602	-0.0037572554689272314	0.1307764585239771	-0.17050496685143154	0.2862477354496018	-0.09124757475092823	0.0014950175150134429	-0.2117617932492712	0.027151985749584502	-0.08777016379675016	0.05623769798327943	-0.06565243120645678	-0.00004877428418160849	0.0612473012318928	-0.03164403704520342	-0.011129587289487607	-0.10012853763751291	0.01743821481312577	-0.022000219169358362	0.01859241533217552	0.024536304947764154	-0.10414834208630837	-0.012556632665239289	0.01537641460284129	0.04062141768115664	0.006519175284320909	0.00929077665570757	-0.041105419512716	0.030387865384357175	0.048956108940286666	0.04436800418756876	0.01967348330591034	-0.040470082982964284	0.01576197007982494	0.1199235849840187	-0.08106154767627177	0.011434020151412627	-0.028324663951019836	-0.05252854650376556	-0.004675932345885051	0.026357421099232482	0.07149767326179278	-0.05506074231230147
neopictaM	0.30255151946858405	0.3501016309469561	0.034064022525938126	-0.09604924292463855	-0.33907176923515286	-0.19752263423760433	-0.4807752636207269	0.08255984749354733	-0.04294489446535321	0.08803991770656265	0.06651494395492516	0.08107900514577883	-0.020733722634527774	0.09250826708988616	0.051819062750455294	-0.017807626261301744	0.015967802703778577	-0.0610647276410582	0.04477331360522443	0.04730890703416767	-0.019182946002662838	0.04365869001006312	0.055583185941546584	0.15945848631221465	0.02399446013235019	-0.05189964541482417	-0.08516500916174086	-0.004168310298344101	0.1303318303646603	-0.007479713503950684	0.0837901648374198	0.11367066175007184	0.03695348783954444	0.007802761207628227	0.07058759406567257	0.034258672351617094	-0.06855545212927704	0.0395171670149629	0.06734508228934842	-0.012305063547191599	0.03236917692389488	0.03787871957381327	-0.06801730879266471	0.036974111230949326	0.00798799204765445	0.06183563913957981	-0.034087476705451446	0.023503920131737122	0.025106295379353133
neopictaM	0.6845062236535976	0.09482607370031948	0.10140716502706998	-0.2623270474312265	-0.007301815324016744	-0.02117898694378547	-0.06889080027666541	0.19293508581168184	-0.17785168517027355	0.13726009702269676	-0.11120963778615783	0.011031974839150646	0.06574177405167332	0.05123833322223259	-0.12179270684930735	0.02982154412737128	-0.14015219289947128	0.1335162837560669	-0.05070482760275735	-0.0003313640827454778	-0.07923546559625838	0.018661699362118526	0.0792085565841825	-0.014199610981380353	0.027967245128225245	-0.03396964974780617	0.08285273391589743	0.07553115718115033	0.09336725421206361	-0.030073277098054886	-0.022585491541561305	0.03493680145735267	0.026450976683978188	0.09439546314700292	0.051658997614097604	0.023657798575938856	-0.011088698861845917	-0.07106576579977601	-0.008127080142050505	-0.001653056770577005	0.026522703958731984	0.039259656851844744	-0.02161607421808224	0.06080498427688199	-0.016690583973101036	-0.05936664104181191	0.04092384867029114	0.014992132682687313	-0.012205778988767662
neopictaM	0.8763118658864972	0.2454500348224062	-0.13213028230540957	-0.16280751709034197	-0.03703865660442303	-0.25864877796797825	0.13982681614833067	0.07518258002768147	0.08436450864891809	-0.26484365543306687	0.06079649090458489	-0.16887733681891504	-0.1294841302905573	0.04278114313854408	0.055654159171151046	0.01517907989483789	0.06635125004167516	-0.08266975103977298	0.04798682414583431	0.026503288899116732	0.002994258440288819	0.01119125736187851	-0.03308954150001974	0.02404326857067422	-0.05281067019421213	-0.02367533058672533	-0.004837511682351417	0.005287152921903449	0.00004419676847788184	0.11745203315618089	-0.04157489291811594	0.046049814812869336	0.07902468203264734	-0.0352674578319062	0.04220226531463224	0.09455549386672203	0.01934003169681838	0.019385009346560074	0.0058708793011955605	0.015345951458760939	0.03547397331556319	0.004521250604795765	-0.01609543175270661	-0.01595698163621565	-0.01579956802415125	-0.009708911068889828	0.013601241193713608	-0.004409527333207833	-0.03792655440279362
spaeteriM	0.19439878063884888	-0.42351876462818994	-0.318775612925893	0.48944996568474886	0.2973419904454213	0.10450455190144099	-0.08813934962053271	0.17172162360905305	-0.3122262327225289	-0.17684274849747178	-0.023571764776299957	-0.068913673652492	-0.16302736363485748	-0.08642126528853543	-0.16956200385880862	0.1523219620826453	-0.0016824439755819083	0.03476821067139448	-0.2438831172531851	-0.07557401105082197	0.19699832782968207	0.0633410705474095	-0.09331018072052447	-0.025863412319211958	0.04128215305833069	0.010634318992185135	-0.020194166982509594	0.003458117707086944	0.016806687730824332	-0.07014528629021431	-0.03747890401555109	-0.02395226778747411	-0.041519704542993335	-0.019574143602114513	-0.07191688579474013	0.06249972677605863	0.04014576457282683	0.07642126734981547	0.11755395322007406	0.00864479871297083	0.01933763457116204	-0.00322381861749559	-0.06392938690365105	0.023958837534038206	0.04596233391600296	-0.053288094278646336	-0.05177423839156456	-0.06349465581473104	-0.004266052518268386
spaeteriM	-0.7106153380896596	0.020749993759562324	-0.31937041230589924	0.47251906925959364	0.1279566171245452	-0.32734248136104604	0.19870947082410745	0.14652646600681013	0.039941901005442905	-0.056060615790827675	-0.014621573009807792	0.09209679145033682	-0.13631275232339912	-0.05304986402547811	0.1490416724101562	-0.043872038097361836	-0.03927985894265765	0.016266123672926788	0.004540218445685411	-0.009269751494220387	-0.070484966864581	-0.08007339121643323	-0.04824359448600288	-0.07660660817057222	0.004162724145736187	0.12497670565845533	-0.05004540520314245	-0.01600816314966543	-0.12152186398110987	0.028567220617038258	0.05006529458042042	0.01635406555340509	0.032102928397528485	0.05828243880559469	-0.05981679496967781	-0.04037029171517349	0.025186759525207287	0.054809422984961415	-0.042131283651777235	0.08096022430362473	-0.009520057037121287	-0.00991196939896111	-0.127085317476515	0.017285299545042605	-0.015487500804322249	0.02183083488001154	0.022051845052644733	0.07593808195248436	0.11619168916651744
spaeteriM	-0.16506556953222237	0.07786232787021535	-0.6190667649471236	-0.019523941243904996	0.12465026698691659	-0.14860884488253825	-0.28016699998171984	0.1519883557843367	-0.12236936771496848	-0.09755275823530987	-0.1257252095587015	0.18267107828351256	-0.012853054164085512	-0.11663845497342912	0.1500084287391526	0.04831496483979215	-0.022638134105772572	0.044654093920658645	0.10912862632721264	-0.16851391987570497	-0.049609814599488905	-0.09306411394926177	0.06679418941560535	0.08239750031145172	0.034219225504321646	0.10863822670036746	-0.054141005863817836	0.02188679814150678	-0.05544396247325029	0.08661386924907176	0.0586236074275742	-0.017178774293437844	-0.0335797153551689	0.11565762465219656	-0.05010132073029128	0.045656226126459545	-0.009867492018704974	-0.019358436213808904	0.06626421642469092	0.04223266388414248	-0.0436040644271323	0.017232624164141095	0.03210106102928411	-0.0936206895522267	-0.06316412242549779	0.11031637331492779	-0.007161424229747915	-0.10957106461550864	-0.04259200642206082
spaeteriM	0.41817027302506826	-0.7194281616509668	-0.1557257948832909	0.21329872946780634	-0.018243628649034102	0.029755999438074558	-0.08121211315947975	-0.021796142773606423	-0.28396859858427054	0.03337297478425151	-0.05375069764183674	-0.23444121646852262	-0.037083130649988	0.002301979778468192	0.01388818930895027	-0.04645686148605199	-0.09193907842983062	-0.003192725331609629	0.018164237854439498	-0.0870593524665742	-0.10890408381172223	0.010116913651484365	-0.05516562530302785	0.115259274719056	-0.02185147146345193	-0.03852147635696775	-0.15890985625434056	0.006512074166988999	0.14516462545677544	0.07129064843048143	-0.0968115210472065	0.017890940785005815	-0.008096278862752868	0.04716571499145306	0.03611720279284629	-0.10724842738842368	-0.046545397239153984	-0.038491417068499685	-0.025990308669784114	-0.031403471038183	-0.061889738754495154	-0.017273793556375032	0.03908114354133109	0.022321940399039175	-0.04607346662260361	-0.03947616926033926	0.027491306347592854	0.001612939707471877	0.007651395556661692
spaeteriM	-0.13805196509331338	-0.3088860010174138	0.03159823934411844	-0.004875340109302528	0.0027626571833881917	-0.2154242051914675	-0.12278499340529635	0.014645682673973093	-0.30693255160150734	-0.09420157292886167	-0.2024172389753666	0.09068118452093604	-0.039108635804614704	-0.04857382140631029	-0.0550632753440265	-0.024107179113518847	0.05068184665793353	-0.11120407652220302	0.013218793859200627	0.06582136164151	0.021300833777175177	0.01855149555939816	0.023324341598920773	-0.061740382170803194	0.06152035158750097	-0.05668163404253453	-0.03377591061227209	0.009032581623239356	0.05477693502104411	-0.02923163840986874	-0.0012815926742766395	-0.014436271824931138	-0.06106024747923188	-0.005548199048849414	-0.02474560183808912	-0.014162423476339368	0.08516033225887942	-0.02148014585334989	-0.017164482589519935	0.01445826627821933	0.00041073106379486686	-0.009266701857641058	-0.011872726496616609	0.023453955838805433	-0.023474235340539197	-0.001830222972828588	0.04601447912220369	0.060925961924901656	-0.008037806287397914
spaeteriM	0.058011141307801786	-0.11746639886656048	-0.1867671412259329	-0.12739715732066328	0.05756081261042572	-0.22792157315775308	-0.15447121149299725	0.03588318310069641	-0.21386554316013928	-0.16186202797358412	-0.17599289338963592	0.014693814482819907	-0.12868835342697146	-0.15259418636465105	0.007457161885328693	0.061549778984706954	-0.08621241016750475	-0.014850929510344292	0.04230195237182524	0.01639270982910622	0.010536162001447413	0.01882794527310508	-0.024666517868843118	-0.04170651137531069	0.05171850478099145	-0.03768911629588233	-0.08593627138842719	-0.01128838473365212	0.04850215006506964	0.035390360510821554	0.0037418952755687712	0.06587486687149398	-0.0035118784500052696	0.028401337886851626	-0.009154118409602986	0.00701669488244875	0.007521470048878098	-0.022022446336498015	-0.01776007201837611	0.0714482097916633	0.0419392820044152	0.050261579026234474	0.08114891543465536	-0.012359296024829379	0.04120369560598269	-0.009968486644070249	-0.044793350449150365	0.057864842235962076	-0.015369848650496206
spaeteriM	-0.29579631432092557	-0.07651202684088546	-0.03005309197638676	0.09192039054345727	0.12155948570745853	-0.3393975249476497	-0.14098842777884762	0.07160177811228367	-0.06733401049687468	-0.12997968023187265	-0.17896569652461303	0.292317426786045	0.11840324000726846	0.02088810577336806	-0.006179783719873959	-0.016519666790162285	-0.041617277603414195	-0.06229300054441664	0.03468426642055636	0.05174777045216648	0.09794889673304324	-0.028712579262321146	0.0343821528441815	-0.004481856732129835	0.01966788523101181	-0.06264206227638505	-0.006670030969633305	-0.021490719515823053	0.005468212558754088	0.020083547848139947	-0.039168713668473354	0.07888940571667621	-0.03865604412200067	0.03617999470345149	-0.04384117767482455	-0.04254503265292681	0.020721158602399307	0.06730727632812329	-0.10815758335518245	0.029299582389249283	-0.028259981844285107	0.011857784220164926	-0.045947366660781606	-0.09137250248435824	-0.022539625917957294	-0.14689123784136487	-0.00466058434522619	-0.00257094157100731	0.0404663960194481
victoriaM	0.7857006040226	-0.1809944951000458	-0.18507672147276713	0.8368282302503929	0.3840294937755667	0.5120727464543302	0.04290435439352825	0.0803593195214199	0.07292502254787113	-0.06497815231441541	0.18060258603157361	0.15875703260762217	0.3995602110388614	0.03831831366335495	0.07843987663604624	0.20954604501954838	-0.0470705164054337	-0.0090009940408819	0.08793795746888688	0.22959729539782453	0.04337124430260889	-0.0136277878485066	-0.0072159156745244465	0.05541747507083499	0.010495151210309974	0.0440402242312931	-0.08348627198921726	-0.028242714625930317	0.11811668021270132	0.08296563458551005	0.01886796159835924	-0.056566554580813125	0.05099024063307408	-0.03632995632519202	0.020939956434661327	-0.019916422499156643	-0.0036425491787731787	-0.017202809066067734	0.02548424463233731	0.04775611118402295	0.07072428796746755	-0.06520484185097554	-0.020856353618378114	-0.025958834956374847	0.02075970905220704	0.006627993382032654	0.013076323175950352	-0.0024265809127889046	0.02080461147299144
victoriaM	1.1293085120636195	0.1656315097629046	-0.18252843655291126	0.09955006436848593	0.15153744985592008	-0.3335306761292136	0.12123091582827487	-0.4070419190972231	-0.07551150693453165	0.0859320203559743	0.10605658034217788	-0.01891890558177635	-0.12777967278215407	-0.0945248149801445	-0.20798474159552935	-0.055116389199840396	0.010157183564113631	0.013799498567147815	0.16795122175668165	-0.012310286186003598	-0.03618892523238438	0.04882653436697035	0.0141651669205193	-0.06850823308148488	-0.08574596891181292	-0.09283223194688965	0.06878214442208047	0.018105124778912338	-0.130590486323997	0.05803013210445734	-0.04181447854755947	0.06103442460196538	0.032995946283465416	0.0615220822117818	0.061850749747640335	-0.048759808802821214	-0.07304637209077927	-0.05030535429212787	0.05844709741417224	-0.01879041253387441	0.05115986492776869	0.010274265829906086	-0.05795541186341729	0.00024898969844330474	-0.02533833345547022	0.001706964468850207	-0.04922438026029813	-0.005905340680058463	0.08185523254352346
victoriaM	0.5088211819939872	0.5844704233569378	-0.31735940971427146	-0.019076575364312974	0.008202124088171739	-0.5132979053733331	0.61246093483689	-0.49788479788531015	-0.1406919922049198	-0.07795479092394632	0.12219571827672998	0.12199856646997753	0.11641665659066958	0.26679681639186115	-0.2735275234339672	-0.1329656776063552	-0.05160274811465935	0.06019342400077622	-0.060127011239900593	-0.14628052873897135	0.20157105631685163	0.04064004277514049	-0.018867773190900414	0.06948825430158467	0.01249505920931976	0.12392880936395385	-0.0692565056282101	-0.09037972279304174	0.055324682822915874	0.018578160006956272	0.05436179939811504	-0.05567757160690295	-0.13984435217049068	-0.03510138924246505	0.020038623397827426	0.028307647599447767	-0.0013164932272444335	-0.041102465919473946	-0.021625295683275824	-0.03856621365383857	-0.0038884157632623484	-0.019443156711246946	0.02390899589168305	-0.030223541291089798	-0.004533272268423788	0.027652861723593932	0.0032518790872444765	0.011394199911229447	0.023197653506959872
victoriaM	0.9458342713226778	-0.2621754882353473	-0.30803661925913955	0.8691071456983184	0.3930376331639853	0.32582923974266925	-0.0019225054348935983	-0.13963579753022387	0.12627560892030215	-0.11448395966577846	0.1848258525766634	0.08752527106783335	0.33456453619386617	-0.06642216558576779	-0.1300998474367132	0.054826532551217694	0.03356828827045737	0.02812643047303577	0.1589016350517581	0.044121351416619645	-0.06828257475122934	-0.031608364056798725	0.06627311902349695	0.010775557111863024	-0.004589394912432286	-0.03939718407495049	0.06893222177947833	0.06159475029276287	-0.02139506806866616	-0.044794125286952036	0.03343371188238635	0.03714928505348318	-0.026376446404755595	0.030266145493277226	-0.07466782395266124	0.023965222571446558	0.041034809330137284	-0.01971274022577405	0.004594673197645671	-0.0318132055271103	-0.05367785740514053	0.06340196209368233	0.0277429375827198	0.050052129503981344	-0.04501966269493797	0.017093311691739787	0.0033730891893913664	0.0384853459530521	-0.011927455618902155
victoriaM	0.41987312284847933	0.34982059571723456	0.1007863411149961	-0.14064165268043968	-0.12626979844633446	0.22198336274937794	0.05671054146312782	-0.2812305207410722	-0.0053785250948623475	0.023273417316207717	0.020548361873828955	-0.045505936331110663	0.020216607502834365	-0.17830367591701618	0.19607318593076187	0.07875022542240157	-0.01095262141941794	0.11348697731903007	0.11267404015004046	-0.09075405786405004	0.01293369841322934	-0.10044781000506088	0.013050193259677982	-0.03397939716257373	-0.0216958137501895	-0.05246610645047919	-0.03276184300140589	-0.14382239076716744	0.034180385611886605	-0.003909103203904047	0.013476535407943777	-0.12030715250016871	-0.030368222672833185	0.05643569757265139	-0.01646055375218932	-0.0897026305117042	-0.014336603704030402	0.03841261963947519	0.027407552363847246	-0.019575205274837897	-0.07019172457086027	-0.034256210231516274	-0.04539189241538945	0.024624451655450966	0.058985347893795045	-0.012078382284766296	-0.09780909973376986	0.04441993675080245	-0.03908752044052405
victoriaM	0.35701489394188735	0.10190583200523379	0.46179321239666815	-0.05545187481842814	-0.12443647696495067	-0.06228804951656625	-0.32211741664025983	-0.05325351946115686	-0.009385057573064931	-0.12658992049770695	-0.01879548709680782	0.009615929475565343	-0.09169001534962676	0.13951725165068474	-0.04866279901708584	-0.03313197286838011	0.11414208236738278	-0.1882554230312418	-0.007574805970975873	0.0833829402059049	-0.013903574171160324	-0.10428169033097365	0.14920097973986496	0.03127305536882016	-0.07153045752642756	-0.06314782914627218	-0.002785864434604081	-0.005195239747828692	0.04350298693852007	-0.057619503834369354	-0.00001255847919940517	-0.10256163546488362	-0.04079335005719018	0.10563493937275861	-0.046035228583545654	0.00602905142334614	0.08476922114403883	-0.00026149701827630004	0.05077145448286406	-0.07434703860618154	0.0537909952691774	-0.04131039774193757	-0.05703950360567912	-0.054718459397059195	-0.015870738649466996	0.024223923222580712	-0.0017609615500963332	-0.06239819382686493	0.015126990498984562
victoriaM	0.32606061331218594	0.39452176121285704	0.015633867088234166	-0.042375751667382486	-0.16333560714219442	-0.012281818573361013	-0.35065091598263964	-0.3517685540012425	-0.12845020964894918	0.19657598475450172	0.06361056970266758	0.2561185405574564	0.1040459748187541	-0.003801753258418826	-0.05190093063008227	-0.02896529428413228	-0.08215002380341374	-0.15721109766156255	-0.03021360281239844	0.028641573452430347	-0.036432805419990846	-0.04188753049821967	-0.01362812482093019	0.04478609944096376	0.10753894141488543	-0.07627089960607002	0.14870038396045365	0.09923117341452795	-0.11065069615779762	-0.07536485276924457	-0.007287827159610797	0.010449298648508937	0.047749351882124175	-0.08037816299568554	0.05054390161459052	-0.024011603878578987	0.0600619819581824	0.015363492971328156	0.0011598372109199425	0.08270042448650719	-0.053863638794228785	-0.0927016507637313	0.08908417711491778	-0.03431873009327412	0.03797469027213052	-0.011336505265970504	-0.002780042255156311	-0.05457753773094921	0.06847538776321535
victoriaM	0.2651879490075463	0.6839806060761479	-0.5677432985586475	0.05338762437556894	-0.18519393531777234	0.08225229248672586	-0.16873179508126426	-0.08466090704959883	-0.04476905621589291	0.22928262232546254	0.058013434224080875	0.1610280639121524	0.017940422956914365	0.10895540188366093	0.12243162292222035	-0.14596455080898055	-0.17032074748061168	-0.035032990792135586	-0.21723443893519656	-0.1670685972238968	-0.15945542914432556	0.15159849724965174	-0.04855900044931402	0.1897184298803289	0.04172185791491131	-0.049011430069510885	0.006969992612247105	0.09306607699847633	0.02563200018753364	-0.015586307720101548	0.0026572603489019124	-0.058070412550821064	0.04325642602653546	-0.09517056616438721	-0.06876776784290231	-0.02157440829548113	0.034232527833031975	0.04620631338428713	0.003959493353276902	0.00860974257452082	0.036109091983881986	0.05309777572603346	-0.06690382087651994	-0.011534689852708684	-0.04211705012587219	-0.0036338886657621304	-0.004229165989065836	0.035472589852450734	-0.042490822894473
victoriaM	0.8768137497102093	-0.1777978111981487	0.034233164700985405	-0.11933095458978558	0.03413004763842192	-0.0017624827798166758	0.1354236942541459	-0.26168119952747265	0.1526683004073961	-0.24147403872721906	-0.08054270031774696	0.028341450804131717	-0.03724995477537042	0.028496299023649255	0.04675911387737416	-0.05890319835018717	0.19155779007614113	-0.12349786279748859	-0.022163636555421803	-0.11752987605217635	-0.22304526356928472	0.0013365905481007995	0.09964683938243454	-0.05093677645501938	-0.08037237463471239	0.0007445720743637918	-0.10216078072694508	-0.008470517067678283	-0.038285451275713124	-0.12214154884290561	-0.0014812082169988264	-0.061160532193341895	0.027646831362283263	0.019995721036087193	-0.057912622563079844	-0.12496820271694971	-0.013408485751619117	0.016124451524289575	-0.06713253726169485	0.0029954219740760055	0.07210588511708808	0.05550249938026154	0.016568150175419454	0.0028244016521727913	0.03433164602583906	-0.012839356772217553	0.027732005675947437	0.016355462694404816	-0.03298241903691489
victoriaM	0.6855895357872307	0.23900459550295833	0.1949440383685121	-0.0016292138892756575	-0.04096225969261898	-0.16649888463814114	-0.1631464696825322	-0.286283616791366	-0.12148386428137098	0.21513916300273872	0.0852815358136813	-0.03172185467077401	-0.19492100034044385	-0.16660333503269656	0.003556590081321722	0.09653752485391265	-0.23643078017507296	0.05367713825593126	0.07424511325755562	0.10253687529188482	0.10571850565334928	-0.052308866125014036	-0.055441758489573445	-0.07704340431847674	0.060599719428136925	0.04335524118515311	-0.041715499180067	-0.0708744415124807	-0.08497436732207425	0.0023967467177387278	-0.048349409666994816	0.022857828691857568	-0.05405760132249657	-0.029399045122850243	0.006160664017538521	-0.035172029423052	-0.031495635021090124	0.036776387317305856	0.004040721028007593	0.012522021957607246	0.041977813640842396	0.03157673720459998	0.06324451017881746	0.0422483390284977	0.018912027509946597	0.01325389422519381	0.03680478061755019	-0.030196862049119803	-0.05184801630533744
neopictaM	-0.5334088939123042	0.4112891521798191	0.28673273200898763	0.2619308304671589	-0.022646138652658555	-0.3460407656856703	0.4941735262068976	0.21393716867721202	-0.02121451203189067	0.11207274849769268	0.06274124583965597	0.012922090484384323	-0.1499888537258114	0.020826603793356817	-0.11392225198626377	0.3056222091172641	-0.07174408758650991	-0.03127464991568051	0.05846491984708104	0.10661688356800716	-0.17297713048044808	-0.10261228849908988	-0.014260421890592859	0.07742254642582473	-0.07554062914716188	0.04423308512440918	0.04128981062418875	0.10524900776326018	0.046121771222203324	-0.032349451848111305	-0.10185193520744544	-0.009838849529776459	-0.024745673734983598	-0.021327725190266163	0.046018600987176764	-0.09262015551848707	0.00221616664338261	0.14774343472894935	0.07823680167472147	-0.01313600013697805	-0.006298610474830178	-0.0009088624079264668	0.05752757380210237	-0.009979971192179492	-0.009822621314434706	0.004996738490004687	-0.016324918138141575	0.010787968365083105	-0.04507230813998594
neopictaM	0.06513436123925856	0.0918817758818117	0.5097096382207702	-0.017575603897496843	0.01541372524610784	0.024204607742867007	0.4263563354904474	0.1750621972393213	-0.08047476562725397	0.09178776119815599	-0.32869088224738857	-0.14450543153545686	0.17780779385847684	0.07716306754078893	-0.1651272498049757	-0.11817823040484429	0.08014510443776798	0.06992606272167753	0.10054462869700734	-0.17477529321443835	0.020409822608974712	-0.14055368506712543	-0.15722983367979262	0.011184834769853672	0.12427113303850568	-0.03068390856365749	0.01800215290460049	0.03372768654055294	0.017929619591182378	0.012096719488275398	0.2353139364990276	0.13636540102739061	0.12167008420741748	0.00153820244856882	-0.0434050777502237	-0.08375237280946654	0.02905271365754342	0.0402693737702756	0.04026589838359663	-0.04802039324744384	0.06337650023398615	-0.04955818883981727	-0.002810779531165256	-0.021638816309828043	0.03390776205722806	0.0025994773175889597	-0.006391735212367924	-0.01802233520334248	-0.029985849061747706
neopictaM	0.5757081966779256	-0.2333220207421443	0.35164984637280605	0.10229640608501843	0.1794479739309473	0.2211261624887308	0.09899385943721631	0.11237467596088818	-0.01228641376221836	0.049617789035534286	-0.1804530433036659	-0.06574376538002066	0.10328698634156339	0.08326395365080225	0.2554676026834525	-0.2711741463101869	0.0014832485185723738	0.02449356038304383	0.06056738623865726	0.06022106484920709	-0.05206421742898389	-0.02196776502205843	0.015268144170245228	-0.0239027242266934	0.09607765060050893	0.03131052016836967	0.06106418578355161	0.022107254089269668	0.0019040995790940637	-0.003828598550925877	0.019053760324003393	0.005945340141728019	-0.07685555046333624	-0.04345627121347441	-0.005847590665248601	0.0977561726018836	-0.04639511681626522	0.011166904153467213	-0.022842160382203217	0.015377540994427516	0.008503722295702818	0.04397592201948576	0.04483239088260106	0.0014459735970520915	0.05181424575604525	-0.014353666828653982	0.010422644827664009	-0.013403618998666517	-0.014767349109031963
neopictaF	-0.26430995085332787	-0.38903761517866475	0.15010659298632972	-0.4495734468260269	-0.18797346872805284	0.16448151634666752	0.2574435673467067	0.2812956052929408	-0.138601817897748	0.13195389340287317	0.44641059692759366	0.05108723473556985	-0.038737204743715836	0.11301509951615271	0.1682843911375627	-0.08852892741628013	-0.01309972405631775	-0.06828969379597197	0.05027033355893727	0.08956682026068621	0.22677962773186258	-0.12173691605668681	0.033354470867002314	0.14973047671259368	-0.03688556794767124	-0.12943692471978405	-0.1113640381142676	0.04142498182863511	-0.10957538923839844	-0.045772224559760794	0.03085708534276555	0.00648894749730973	-0.018209886007549452	-0.03679095533047054	-0.09772850616745804	-0.06006169442050645	-0.059451693414534795	-0.03320525805271811	-0.002339777607016192	-0.006609492059257004	0.028772950133605313	0.022552811433166738	0.013171193049010314	0.03980150555914754	-0.0982002606363743	-0.041569459436416795	-0.03779570031763223	-0.01318350572002465	0.01684554098029916
neopictaF	-0.7967658981977488	-0.21476764740163762	-0.10278082466904542	-0.27550235710679344	-0.23562876328060295	0.17138233269499548	0.054039699936238306	0.1955611352824652	-0.35608670415640453	-0.022954856861264916	0.40238900171229663	0.09541836212132379	0.13460929983081382	0.08973875940873194	-0.17157260967708957	-0.1059060441666989	0.14926388294164591	0.05781312155835585	0.20116612850048496	-0.02431697959076771	-0.14036850614708046	0.1925916987807651	-0.047935907393353225	-0.19223455799283976	0.17938022707594628	-0.005453433976072161	-0.08966521131570507	0.035484684822420814	-0.08043094937209214	0.06162412465148085	-0.10916771371899378	-0.10339427712512411	0.04861473022069536	-0.02958654661942367	0.017177090048781467	0.007448574478160212	-0.006262168756193558	0.045897424016179675	-0.009677284591783283	-0.05256021585309183	0.014389850476969522	-0.015837088854264464	-0.029147373668351448	-0.012823183881136943	-0.009200868235753792	0.0020423041176736018	-0.01371173111397761	-0.04091556875757499	-0.02549851375046015
neopictaF	0.49375209396428443	-0.4444386689399905	-0.345812036365157	-0.5662138068242615	0.15206374800933606	-0.06323946378017832	0.32825916303857505	0.26695345803661846	-0.1923083813852956	-0.015400076976653729	0.48105977635177527	-0.037489304722740896	-0.039474133694398936	0.09380742857116503	0.19197405081613345	0.07730352296631517	-0.060935523764551865	0.00021269171184973984	-0.08251039876797842	-0.003698916520950002	0.12720286130189307	-0.05058023803403625	0.08388685046440296	-0.01947140046988823	-0.017240184927296988	-0.016896158827662412	0.11981074539841549	0.0860874995216825	-0.041324403210911784	0.007629856780111067	0.03208210112104055	0.07651879816177602	-0.00008866484796817009	0.057505312159489466	0.007615812941553337	-0.045889953821170046	0.05131541446623966	-0.00003265001520924918	-0.0399873004811315	-0.016259163976989264	-0.01062312338301643	-0.0303861271778654	0.00313727990230781	-0.0024203696211655534	0.07767213838317027	0.06687587802757136	0.05576493874101396	0.024111660676687782	-0.032789069015072586
victoriaM	-0.20616156687591358	0.5476643213451712	0.2467827144692321	0.2763849691528157	-0.13125369048437158	0.4553801919911653	0.07372578858778646	-0.41696858737455167	-0.06749504255852294	0.04774190029784858	-0.048319542608099564	-0.018817931406440943	-0.07268822679869069	-0.1778726445909239	0.07119657091389336	-0.09513858509875925	0.03793355474105543	-0.03404357384440201	0.01231113696410948	0.043375360291100014	0.12769007403184396	0.055744364459126526	0.025060483922907183	-0.060859120955241715	0.021142618829741902	-0.09636353532783296	0.026638247071267513	0.008929890267535316	-0.05227955792312161	0.04421407367478945	0.04339939093469779	0.0036147092685308102	0.06507179180512745	0.06987040746890148	-0.05750656993567204	0.04388977497292952	-0.05786508130014828	0.06482479963252682	0.03605546201738531	0.024286188245319668	-0.0885242684977687	-0.040244250432007515	-0.060354577967739576	0.051146844818070525	-0.032154005634116196	-0.052955899471282694	0.04608334816343634	-0.013497601375911716	-0.09387259475518954
victoriaM	-0.38058522338867873	0.4115305375890592	0.41736020339902546	0.052177430215487215	-0.05610765139531257	0.2218747213825417	0.27884591313965335	-0.022042568098326436	-0.25750307397620803	0.12236102832939322	-0.038535666302702165	0.1530798899526713	0.05112204581190291	0.07834675300095986	-0.013938671917175807	0.35789899247692664	0.20967372314840796	0.009995798809596897	-0.17633418129533657	-0.12133433466394195	-0.06746139138320253	0.10246243508239936	0.13995053292477636	0.019108309375640568	-0.0005915633872840276	-0.025443883278282647	0.00708762843678957	-0.0031953791350497265	-0.08094260796604381	0.04414629012274317	0.05586890674231912	-0.003910908621610263	-0.04834546655012497	0.036377185983947395	-0.06779401542349278	0.052983320065751925	-0.11303087355176704	-0.05498260486795417	-0.014408672432690386	0.08244377500204436	0.05843025877487418	0.025504050308548097	0.06150233258145489	-0.014856000136492648	0.03379618567697118	-0.038410182693618594	-0.012723120408051958	0.04786500147883816	-0.011589749064199076
ornataM	-0.7046883451571389	0.1089457087610051	0.08850896743583049	-0.1582577732814549	0.35355082497750356	0.2767577478814048	-0.09680403247646481	0.004193972252994005	-0.006151889090600524	-0.21107732992314263	0.05846042127057653	0.0498505746359413	-0.08952990128192864	-0.07621291542392525	-0.04428074884793848	-0.14656148835084515	0.012557356377834353	-0.01375019296697734	0.09273506025672164	-0.03842501163087905	-0.022908083804120828	0.040082524385493985	-0.10634485669775301	0.1595577906246435	0.03840498713025316	0.03845834821942526	0.07691401609696716	0.01515597126258919	0.018780443970006944	0.02147400486485583	0.013457770952218185	-0.03567108708760606	-0.043630061098015704	0.05463477293348627	0.07096668428929637	-0.03285652973088939	-0.029342310096302962	-0.059819493161244686	-0.0005298644555085841	-0.03768138391724987	-0.0033653559445314465	-0.007231785359012699	-0.003702471578037561	-0.013614494950922151	0.02703215238127863	-0.07458135839066436	0.10104957526909411	-0.03420652640646756	0.010847328582974849
ornataF	-0.16277548575813425	-0.36193586963799873	-0.044475400234641096	-0.18947882072775224	-0.7004672795676118	-0.01481698919277005	-0.001858698416949689	-0.1568929012621009	0.21433023268880574	0.0008111575370538804	0.09614720507058978	-0.011591849424290184	0.025201917023210223	-0.002456179410857986	-0.14727298282775808	0.18191590246134287	0.13739239912037626	0.12335084279633629	-0.1084903525205332	0.010922441473733883	-0.017624807704621874	-0.10250335241797338	0.08468928610921796	-0.05266605902245836	0.10814371205646148	0.038539685014217936	0.04060166220403465	0.008448518296104096	0.12773816523530512	0.007731683486276713	-0.0047202632390748525	0.07434336137114449	-0.010807092666605109	-0.09268891057285553	-0.02815974408340725	-0.06310353080712736	-0.011506779744314896	0.012325225751934642	0.062447549684853484	0.011029692428269022	-0.07224459329310319	0.0177476118288077	-0.015566791927892724	-0.022981635077140405	-0.03428255194485697	-0.0234386629362365	0.06525105242956253	0.006115021792043383	0.055397453039921225
ornataM	-0.9417270723202508	0.23186238069596427	-0.21171067823166007	0.4606872903084368	0.5017185716900884	-0.09430348081235028	0.3658416142860223	0.019669363734752407	-0.003809776979142275	0.01366275655857653	0.017407518256774737	-0.13257510780623177	-0.40877351339862805	0.022601105230914027	0.029328084912796294	0.16030252900313932	-0.1489078511297688	-0.10034085673606302	0.17410506126421402	0.00024483609050400534	-0.11787273003428556	0.06270360239853474	0.20079220679526372	0.011288889485184384	0.16049448847217102	-0.12004760605528034	0.06383386499160876	-0.06126812115545549	0.06655185273741432	-0.09386716199987813	0.09696301989592705	-0.026978251208202422	0.03245080891216588	-0.06859681293205729	-0.0001249937255442396	0.06842846885073597	0.030805133095818147	-0.060995108729447814	-0.05236289852036266	-0.06370235343027111	-0.003073323555403927	-0.019336255241188025	-0.0011629121334229206	-0.0043712051254612555	0.0029765589761466676	-0.0023959767997175697	-0.018046127503348348	-0.02549272440060665	0.013160886188588107
ornataM	0.10363185874035045	0.07659460328292861	-0.1972225216088736	-0.5697834111040061	0.44059275212794524	0.2350601338890709	0.020755225175289965	-0.06851307980935828	-0.005260716862485032	-0.2207454836752795	0.1728581020891728	0.0020847618330892288	-0.012422517501371938	-0.00026663930352664907	0.0866649188166814	0.025399845263611734	0.051697252741605706	-0.04467327270097446	-0.10739741452237939	0.01758282520905185	-0.08753335023452202	-0.02873768929617846	-0.11406917398100826	-0.10438614060511837	-0.08697993787249145	0.08472185496954378	-0.017340848766507683	0.055062177761711406	0.08308551581952128	-0.22229294600839702	0.1179954462294868	0.050771752214719995	-0.017500772224931047	0.043468030795837095	0.08741075975444232	0.03433651954946414	-0.0917646783071803	-0.00015505536936065087	0.016057268040846548	0.025406804817731533	-0.017435596667324773	-0.0642994385057525	-0.002152136788752236	-0.0061131583727213855	-0.04148160471098527	-0.0506380609171964	-0.06207424941213743	-0.02112439234020509	0.016554234966232838
ornataM	-0.4530734203885355	0.07319831218880463	-0.08903792195124154	-0.2898706269818339	0.21726847739376876	0.441397900119301	-0.1397037773281489	-0.08913350961678408	-0.10278486309702645	-0.287094670839844	0.08513744270512294	0.09589729465148766	-0.19060547944988993	-0.10774103885583308	-0.12320928312024791	-0.04820278831734512	0.17366960011476912	0.3205058514238686	-0.05453857975187861	0.08262155919458815	-0.09041882619791186	-0.048864222476916255	0.03953727429155007	0.21752291333758123	0.043241902468034506	0.023946358977562157	0.008371238839427676	-0.09028175518132721	-0.06818961452680268	0.021479315900517756	-0.0869569471080347	0.09059723541909297	0.031503554593279436	0.03318205111406919	-0.037619218470738236	0.057562757268116806	0.019645391140144488	0.014192591608778329	0.005662929368052888	-0.07858664549683662	0.01441081743128916	-0.054488582485137146	0.051926912151944525	0.011312475371277228	0.015803952684387813	0.013672954798180939	-0.008431681718497896	0.0656009001051415	0.05026831477582122
spaeteriM	-0.5914391025578638	0.005798351813774236	-0.318073472180174	0.26809275097197205	0.02653766058248138	-0.22984273995424873	-0.04260166504211175	0.13044338488019733	-0.04457340368924426	-0.15819215324498692	-0.0766631735139391	0.265772542152868	0.032501360929388545	-0.07221475496935131	0.05580737146640948	-0.15254207656356578	0.032399862132461	-0.011006340166047797	-0.08876725340425083	-0.030178846850890853	0.02813542841265311	-0.06947125168595261	0.09812743878398708	-0.12098628307536474	-0.03844705126208981	-0.0033998587415811077	0.07409792234481655	-0.006973657154754481	0.0026422257879036015	0.029457180713275966	0.0029893198912811616	0.0034134603642673837	0.003726659694930034	-0.04960291934683801	0.0669756905918086	-0.03407989325700491	-0.041579749351001706	-0.031040490974084983	0.0941233375165124	-0.007929933235141188	0.013727402100239948	-0.04078934342801182	0.021459341746684457	0.04223478833781347	0.0011806705630101715	0.04279203775868206	0.021939433514820045	0.040472185842687206	-0.05020892277756302
ornataF	0.16864025189210172	-0.8835150857851028	0.05889323838811995	0.03343093747517514	-0.42999420592211157	-0.059421521730322516	0.22096972180888383	-0.017798085799597255	0.29667658227995825	0.15436775343000403	-0.06825252370285807	0.1398593424354297	-0.06385942654298199	0.035197059897612015	0.038094258983233896	-0.056163708420810775	-0.037963685259746846	0.023492067888247363	0.07387411032848049	0.027380382635533287	-0.09922442944016559	0.0010550478907609684	-0.03940537685254008	0.05979555552903254	0.04884119837685121	0.04398405568969698	-0.03931794908182642	-0.02219418622291501	-0.04618374030210892	-0.04924218511102442	0.012230325637367243	-0.004962825426333858	-0.14703003054560837	-0.015999050436648735	-0.014513255167485641	0.08775439549393903	-0.0009111662619327781	0.06957644975145093	0.04967658603691001	-0.002249441767440465	0.02057815966699012	-0.028672532407602973	-0.020390205259325	0.009902514392305701	0.014160527940731471	-0.03181022029929155	-0.044112015784236354	0.004287348640519505	0.018568745500459248
ornataF	0.16956297453218896	-0.9207017151935364	0.11432158044113949	0.12857458940153382	-0.400729726477705	-0.0641873952468331	0.22557870463644433	0.06628149465537245	0.363459318915324	0.18518772622194493	-0.11260958780818867	0.2845448238326821	-0.15151451832682847	-0.020616739395342167	-0.01532199409988834	-0.03756450039372869	-0.06946629502837962	-0.03271310950885548	0.0773635093092514	-0.053570093915683445	0.07118569905277186	0.11465658799907229	-0.06149249629969731	0.08191384841482352	0.007484080200891767	-0.015877448820435916	0.00913017550773628	-0.02168321757204302	-0.03443522067946283	-0.05577361337792823	-0.02106162438031267	0.012072507569997015	-0.000017648478033156778	0.0734591029302604	0.018162678157795868	0.07390568111699458	0.036182092106526044	-0.057172370405728416	-0.009612476435512418	0.012074931637287898	0.017548872274542025	-0.027495084637136534	0.020346222225670965	0.05520486202418002	0.004817419167943076	0.007515786146291198	-0.014271267307899866	0.027127937373389373	-0.030347239923617344
ornataF	0.17660357669333848	-0.2728942813397034	-0.30751892123906377	-0.2714626035753676	-0.5979794966901018	0.10941381166900696	0.22484154488150843	0.13230666197657293	0.41881568813571335	-0.10350466381702836	-0.03655088432588996	0.2793189250220383	-0.13554612507199415	-0.2633068028240369	-0.08147813693618014	0.16391903478923428	0.018808324125687625	0.01686488531011156	0.06114482676168841	-0.07061597511427944	0.1304419010209812	0.1597166407976363	-0.04026105142837477	0.021448883016454593	-0.042468100162558794	-0.012899598690307094	0.04234346849981608	0.04479995024837143	0.060387727999731765	-0.016912617888251852	0.020736195508762528	-0.06996625400243832	0.11974337760758035	0.0390308567252006	0.015815990163770176	-0.048996318608816564	-0.013966920284790603	-0.07327489850603379	0.004386246268335451	0.017034945964473733	-0.012114182571463388	-0.015737232546426096	-0.011490524708195927	-0.058846913156682154	0.02093954509340105	-0.010263412883745542	0.03960173631320535	-0.022093255853083627	-0.01438833619326859
ornataM	-0.7086221503988993	0.14334454581696604	-0.03988452348321737	-0.01803615519647396	0.28929797989815	0.33930241746340417	0.01596832221236235	-0.11482076848187889	0.21264493419349284	-0.040861085929590424	-0.11799770567064734	-0.27675969173980436	-0.028707274293200524	-0.09436079856617845	-0.05714752064138198	-0.09649599942582857	-0.07459553809235189	-0.04886075940174554	-0.015190111162442056	-0.0017797962419488708	0.05187921498970301	-0.03844193163391245	0.09738959088027499	0.19116297667112647	0.02219590103546039	0.036019039671710704	-0.01576038761121644	0.06687131776586838	-0.07387461067620747	0.012229832685256264	-0.013915381450646767	-0.012041417483575519	-0.12296177114086417	-0.0021975190899595765	0.06328734417422546	-0.05433596872309497	-0.054790006142213035	0.03873466304032672	0.03770801700261591	0.026415791379800685	0.022107303750047762	0.006881917585303982	-0.05437038218411293	-0.012807945248333756	0.03280938219327725	-0.00873528491788941	0.08096847105357452	0.009977497070539694	-0.01619389717796568
ornataM	-0.5910406995505806	-0.15608689637811193	0.40314632760452207	-0.19330295700639785	0.5605389343258	-0.20935656244912357	0.025661176726453863	-0.1262486016423959	0.0168514319244639	-0.03086031292343413	-0.06037357529528077	-0.02899599101113719	0.029366938428370015	0.06584754493863341	-0.01896389032027995	-0.06167834671253421	0.04341932100422525	-0.15877424773116341	0.10362388757742559	0.09736104830990813	0.04874558375142435	0.1331657644508122	-0.14714929302105484	0.11966666933116626	0.019170498071618934	0.12189649869793205	0.1378430398626183	0.011560570665630003	0.0689148621317205	-0.014974238363860352	-0.1341119248494565	0.028521710164379196	0.062129290332747944	-0.01345220792270655	-0.12642083014545819	-0.0721002913045648	-0.11170268292067477	-0.052800102399582015	0.0003652681010167594	0.06508127412497013	-0.035325624529069274	0.023052630640791584	-0.030049860137599818	-0.009494507282210777	0.0462133364938786	0.07080305547176793	-0.07945494174608794	0.011033171464713776	-0.01499525960811382
neopictaF	0.14570138133312682	-0.5702495411879487	-0.016468330504196313	-0.31859396602351736	0.02159382884769681	0.08696503950700314	0.12707016117921544	0.09258306818774144	-0.1890898540623494	0.12398531019699346	-0.024311534496042134	-0.12186247423411435	0.1085648652336781	-0.11152200792689483	-0.015127375529243127	-0.03640956395510943	-0.07561095186039792	-0.1770863421482427	-0.12151258760470074	0.045123098829127926	-0.03230330503402378	0.015361201478804775	0.07263621096544054	0.035522016396790895	0.006437256092288575	0.15266436260073607	0.2181302398896165	-0.2676070175794621	-0.04262452536233219	0.0906821188885173	0.05932360274629316	-0.09334557312479635	0.06732315648929624	0.046781690983232156	0.02722224954691466	-0.05526299093319557	0.05626871634067737	0.02805583031094059	0.04549998527671584	0.009543997551120809	0.0265431176402518	0.061970038412446415	0.0514084868041433	0.0018592085282366846	-0.0825488475556403	-0.04675931623313671	-0.013001753439736197	-0.010163075269327693	0.015690983813832923
spaeteriM	-0.6701514939158381	0.02858031828261296	-0.3052250783138339	0.452228692284962	0.16889772104312964	-0.2578549049536528	0.04271804946122209	0.1611028502242367	0.04420434026357678	-0.10571317597628486	-0.09228694278209018	0.32640610966222555	0.05008208775197223	-0.009785857454247184	0.08977679296513379	-0.21073218052599857	-0.0009189746635889645	0.060354115886809966	-0.11086087382904376	-0.02740189041944968	0.0634611335831515	-0.08671670222449318	0.11886596919871956	-0.08535354264146756	-0.0896855309098155	-0.06605974423552377	0.03492483010505765	-0.05297407197143139	0.022173665722504746	-0.009308707240931486	-0.060238911356342933	0.0012278898121747157	0.04078531929244635	-0.08561212018491844	0.09326779610331716	-0.03901007831914844	-0.13566858827672867	0.0030678953884967757	0.0020766028596940107	-0.06085931571413854	0.01982325726962656	0.015364088160417809	0.004959706655251832	0.046712022312063506	0.030491345424952764	-0.008111671322399835	-0.010171505296603761	-0.047051951324899824	-0.014186364913831975
neopictaF	-0.4239530159912612	-0.16692630840536643	-0.2192265613590787	-0.29044887301030775	-0.19393522098386978	0.25409525379958464	0.13516739260801003	0.08640656534811288	-0.1572886878039526	0.18409324382651338	0.15580194042001497	-0.1487325450630297	0.1978475043801829	-0.19964921825603216	-0.24213981018221134	-0.0759446026910881	-0.05834016881427363	-0.17674063889727137	0.02214434043302306	-0.029951061484765125	-0.019240348660674554	-0.039119918720323374	0.10840392669378161	0.021468989642328684	-0.08697936916584476	0.0333144769002288	-0.08577525295210046	-0.0854842275297073	-0.015218994954080606	-0.09586102254033368	0.01870982788676994	0.017738779820101865	0.05955893883912049	-0.02555315687608628	0.09011509547129623	0.1018634699152756	0.016209052174383638	0.011595581547755734	-0.012605939931549069	0.041876858103193706	-0.1037513414642401	0.08088331102949066	-0.07754917726556045	-0.025688305102865454	0.09797292256502099	0.03905813283656253	0.00269053777454277	0.04315338113580319	0.01033618829227475
victoriaM	0.09790331368487551	-0.020444861215118695	0.8017268425367243	0.04815888593472044	0.08942634912530185	0.1441250033696645	0.29153780682605523	-0.22881598076234888	-0.21437577891378243	0.17452073025024872	-0.1510734114072258	0.1529731875540374	0.02120058931658811	0.012915607353365069	0.30373589677727136	0.2043014610767785	0.09563696257700297	-0.0920934660783295	-0.07762658755947002	0.0049620824993164975	-0.019042710390777026	0.011059935341877922	-0.04865598940616143	-0.010630199491649384	0.057837883288743286	0.07702924168891416	-0.14008658563098522	-0.0949934204294573	-0.033079034987767854	0.0019827165061439	-0.09731053368745463	0.11222282527793734	0.035185055708789006	-0.050043264476717426	0.09911415967069022	0.02781995043014813	0.02992052501769211	-0.08311555441003154	0.003723765519134909	-0.027273797746732012	0.022260854268431066	0.003235242264688798	-0.0804544731908843	-0.00985079936230359	-0.017890032415659445	0.02973307289468956	0.06850909770188365	-0.05983578147760818	0.013175678008922463
victoriaM	-0.08182335050136291	0.475145514506022	0.30728486304834957	0.05578217205597112	-0.1823029227830714	0.48527025680410374	0.2045494718266928	-0.14112203139897764	-0.12170475292550104	-0.013722363116298236	-0.08485974900415869	0.17168606251477256	-0.05806618639042826	-0.21257605784194886	0.1819282908665925	-0.031718013676457685	-0.022783648381887803	-0.06466460492625214	-0.10367204149310941	-0.014721532848137483	0.0812279129866106	0.04202017242765955	-0.045701856041095855	-0.010199530137847967	-0.10084761219525534	0.06586448237543932	0.0013576872370889906	0.1154128901442874	0.08234367273499364	0.031737141596638346	-0.036097816735816766	0.013190098386717777	0.03016785581908414	0.04178080665453354	-0.005894102649625907	-0.0010726482426831338	0.09862665030667953	0.0736380954843047	-0.10250731355357792	-0.12760477851194077	-0.0400938678357657	0.011025485321232539	0.05971828766981111	0.01297255029221856	0.008797833580630271	0.057627613070031815	-0.04033725353591466	0.003180045814129999	0.05953201029849721
ornataF	-0.5169632017432154	-0.10381420012629727	-0.36590279012688964	0.26040343771078367	-0.5725241111082521	0.39504364443538853	-0.0168811514712809	-0.2038417491184744	0.07111226606910263	0.02240600824923422	0.10534304158256104	-0.2536783910671998	-0.09959222020197404	0.08893571633214489	-0.08827262607765819	-0.08757348165986203	-0.03177627801556082	0.043645334432542274	-0.10071899065552414	0.06445470016054529	-0.05921708685243778	0.054234406230643864	0.11199750475670311	-0.07064563916048999	-0.05700122286631068	0.02092815489183945	0.053663925474416195	0.017504771543673716	0.07894080446121665	0.1237483588638612	0.01217015577728724	0.12195665491660136	-0.057287044263181236	0.01913358747414121	-0.0417411017098111	-0.045247403832245806	0.006895095655643342	-0.01985794398017451	-0.09345451158490514	0.10489880943921574	0.0674579836142162	-0.04941421490963819	-0.034600574135090746	0.03512739201673546	0.005912262115658564	0.04332287303788686	-0.05104018305397698	-0.09547493153752064	-0.010213266848500479
ornataF	0.3715810207189547	-0.8462966823276543	-0.06102239647311135	-0.05862411972419712	-0.3035476829072553	0.06532815620382224	0.1303366003502468	-0.0689766580646748	0.13206564762582387	0.05441640706139793	-0.08518742427868273	0.029374162001343546	-0.024430581268927935	0.009968968909343588	0.06533934810972264	-0.09319260470759709	0.014517851965013519	-0.014650849390680593	-0.07104837044229775	0.039689326475932464	-0.13588659888685034	0.01297203787204361	0.03896750744938524	-0.0314293925978816	0.056251510727910084	0.05497036062103124	0.01759293416052495	0.00044461116014622975	-0.012672627646525818	0.04765672228609678	-0.012362159827995295	0.04306874355001271	-0.07810047726681088	-0.02899018670252568	0.0009274318167618346	-0.01576536199230923	-0.020806349437925253	0.045339281699087755	0.015342987246195774	-0.052477850301609556	-0.030794743441102536	-0.03184315642792988	0.003535997711303779	-0.008456627540892749	0.038588684677183877	0.01226441792614702	-0.014016729368142175	-0.028334340774121905	-0.015183378852738677
neopictaM	-0.35066967983353897	0.46135673956970275	0.08467641716799824	0.36205809052958243	-0.17741818352548652	0.3772371363631219	-0.02540735362295956	0.10674671686011192	0.07489079828460422	0.02164404734645361	-0.06956768492369365	-0.10586783446803377	-0.06985232854540453	0.1568406431643363	0.03778658783964848	-0.23632271644816455	-0.06292813879227936	0.09969409985426417	0.02694948317639281	0.1398374568971871	0.10844975443206895	0.19019683467141768	0.10258139167646037	-0.11507838426878719	-0.04130043561682174	0.058784062160361424	-0.11312095354390192	0.001411585936419546	-0.04460411206879312	-0.11799218344875172	-0.023221531790030083	0.08118336520682932	0.0173884928053347	0.01909865361469162	0.0000784727277016806	-0.08663867434259442	0.09250330642633908	-0.06140769591027839	0.13697699471929806	0.011284747775439006	0.01697732552791185	0.056457450827200904	0.08049437141697566	-0.11376226791840696	0.014258264784760298	-0.009705665530869215	-0.014451185053680086	0.04546489252174067	0.006532042360037668
neopictaM	-0.3208561601171789	0.42510863854348474	0.3399695894111727	0.10090308874758255	-0.12267489778352243	0.3152957865026827	0.1911515857693723	0.2536166606695393	-0.04448378103815006	0.09253862165599865	-0.13109670701655377	0.05761722797192721	0.02733536712949916	-0.05187254829822003	-0.039590897309594544	-0.011741578827465772	0.02631032769050569	0.03880046341294393	0.1094653198247049	-0.07596607723461442	-0.0108538442698881	-0.0056975222619030895	-0.06340457986861547	-0.03718021644626681	-0.13499200091085303	-0.0016178551700700254	0.07575799178105722	0.09498294677654257	0.007499553550579144	0.11800725624310038	0.01929477004481534	-0.017426205849491276	-0.11750734798100293	-0.0036567838422683074	0.1207940552861217	0.024754229717141668	0.055356770003017294	-0.01559225024401923	-0.002281689304559971	0.0038234499410507118	0.00590723604384116	0.07966723839296011	-0.0245768192269055	0.019161376389920274	-0.06842781329467287	-0.021693827324498267	-0.06906253464496345	-0.0006504962463972086	0.030743824723465284
auroraM	-0.3728397968441687	-0.19801680905180225	-0.3390838821232927	-0.15869182038509644	-0.3023585316005125	0.11647660219819947	-0.03226475024642122	-0.2010155518739426	0.1081552508774357	-0.1864726685196846	-0.12060470119693689	-0.03211002788449348	0.06004154149238883	-0.06384935069350776	-0.03317006217885108	0.06916905179880978	-0.11930658283146872	0.030822061779135334	-0.07119217263753191	0.15218183135589666	0.055272970332309365	-0.10231535797563102	-0.09824892847950456	-0.012894524274261512	0.10417595444137605	-0.11852504968717263	-0.02582168085157609	0.015064128056148937	0.0050975264198382594	0.042906877516181385	0.05351201198907539	-0.09097738538510486	0.07635778807854418	0.004765480926564921	0.00469044243284697	0.04761870560846372	-0.10022584020121536	0.06327802820652323	-0.05774026935750529	-0.06204982125442866	0.0855805533611546	0.1392083109045994	0.04014872473644336	-0.039148729163773925	0.038384117672028116	0.03542984934635949	-0.0073372874496973745	-0.013666541379702427	0.052587213097207666
auroraM	-0.898480517178845	-0.2540042679944939	-0.44684811456800877	0.2883489390177035	-0.3261005371265615	-0.0995471935041916	0.19787642127148253	-0.3125652100920888	0.04165592050872207	-0.06226890811444478	-0.055936983439543675	-0.2663458382303939	0.1736211545314631	0.244312846826798	0.1026318220777063	0.05789021888386373	-0.13837967090933476	-0.0802984864827736	-0.14463313119347146	0.016825843880445362	-0.04374243900257068	-0.14652500628892662	-0.13458454516413018	-0.06287007060187663	0.031268574564646816	-0.03297987829837071	0.02249963466079228	0.06891501408980319	-0.06332726026334606	-0.04062829642696878	-0.10875770692769599	-0.002003791767227106	0.06971956145198589	0.14414852479209816	0.022242434288188395	0.08884394487736524	-0.024902873831415782	-0.07933260719691243	0.04326295641304423	-0.04461466381433433	-0.009232730060860672	-0.02738771088385245	0.007331195167671528	-0.05458267162761939	-0.05006597348488746	-0.015286108730932814	-0.018740786801081558	0.04908698467347475	-0.031112963780277045
spaeteriM	-0.06845318393947769	-0.2722582196536635	-0.056833214598847256	-0.163351171578639	-0.21199929381128704	-0.047980837090000464	-0.021677637213333524	-0.005958800228144254	-0.23331284795900264	-0.15147326240328707	-0.1303571359564087	-0.05492879246860572	0.0022669285644105613	-0.11266069755752683	-0.023749840665514357	-0.08429366583353315	0.06225066881475008	-0.12167446506421983	-0.016154517809917654	0.05547344785502091	-0.04915472347882909	-0.01701438197736478	-0.020959777277095016	-0.029380257039302603	-0.008533166588299671	-0.02150602725687977	-0.0012959163476191759	0.08720053805032657	0.01824422830360628	0.07238579809818778	0.045383822109330854	-0.03421520252564921	-0.03790311555043997	-0.02477577765901998	-0.03186350986074159	0.010599625850448074	0.013651245004634941	-0.06790224207073833	0.024660329440354668	0.024768809171929595	-0.02639136943440896	-0.01699709491992081	0.02878229775794608	0.03360388328932998	-0.007804656884397507	0.02269930950666079	-0.0135855518234867	0.0065603786162546016	0.006154310538170062
spaeteriM	-0.3569504968539141	-0.1432876408021136	-0.047491000811651335	-0.010762591578072779	-0.18133471520543798	-0.05865905577743229	0.039410468816155286	-0.02836548344012628	-0.25126063924828934	-0.11779589786429975	-0.13708875915934735	-0.02696219426866392	-0.022932990712985796	-0.06823470718958431	-0.09742024863717995	-0.04314289339438178	0.06255554151762345	-0.1371390359382083	0.027500379987759345	0.0891105710701241	0.027235242193991153	-0.03904017072991065	-0.06587196349551001	-0.027076490184372616	0.007026931780364773	-0.03570723700626399	-0.07059946266485573	0.0171626293111313	0.07730416265492893	-0.014609529704632647	0.03804361289180125	-0.07196192943219745	-0.023581596558455917	-0.0770798171631622	-0.013137902554848098	-0.031093709467945967	0.03181502933465235	-0.03219201729346409	0.007414214674056055	0.03218572055301763	-0.021604725501688335	-0.03576829793594675	0.020276552212249097	0.06178591579226992	0.004304624459654523	0.03666689609664155	0.013562314973267564	0.04126579556440189	-0.010682093240471178
[truncated: 1 more columns]
