# Supplementary material for: Mixed Signals? Morphological and Molecular Evidence Suggest a Color Polymorphism in Some Neotropical Polythore Damselflies
Source: PLoS One. 2015 Apr 29;10(4):e0125074. doi: 10.1371/journal.pone.0125074 (PMC4414280; doi:10.1371/journal.pone.0125074)
Supplement: S2 File — Compressed folder containing everything needed to run the analyses presented in this paper, including images, data, and a Mathematica notebook. (ZIP) [file pone.0125074.s002.zip › Supplementary file/past files/pcs_landmarks.csv]

auroraM	-0.1957086921042458	0.5106263409101346	-0.15630131378251685	0.051224149297697204	0.2666043448544678	0.061024324243145515	0.11749436859500202	-0.0293996781887613	0.029506155172114447	0.04942012065265693	-0.007851845085692474	-0.016775251524874333	0.0191391863477234	0.010440217104474726	0.0601044104261309	-0.04980118221862533	0.03285463217283818	-0.012812181714508094	-0.016878087492177257	-0.03856317227101686	0.011870421929640829	0.0024777624473018376	0.0002361127851455235	0.002886757612967214	0.0001907397968159689	-0.005921742997367529	0.00378439046430702	0.00012612483698554793	-0.0004900670863547307	0.0004339769040004554	0.0001122465587685089	-0.001264964745591359	0.0009203354603231543	0.0006399308891283591	0.0009124319937147531	-0.001726165599732945	0.0005924666549803635	-0.0005549666131167215	0.00032911272911651147	-0.0007994448430037097	0.000029741206826920918	-0.0008456424303309241	-0.00004801013513185224	0.00030381437778664156	-0.0005810156931443789	0.00008560934251918016	-0.00024923074034127	-6.81653820184094e-7	0.00017575741991305874
auroraM	-0.2215822310463137	0.518753978607844	-0.14229388069124224	0.0449536950871837	0.23897516005650377	0.05406392708638353	0.12126302775754844	0.04779224085171091	0.03393752938294428	-0.0034755824742616404	-0.009783406284304	0.04826720603290676	0.020564134590458215	-0.004456486273548878	-0.00973529012795324	0.055949657720514134	-0.0016000336889482275	0.0037605530627313	0.01442748366710623	0.052694932853806074	-0.008603879965577023	0.010745470347105504	0.012947625612727373	-0.009965121187880207	0.0016027883428973708	0.011045566172510202	-0.0008081549556675427	-0.001856209163637362	-0.005013385033748761	0.0013193669241416694	-0.0006231719528706704	0.0011775702843188356	-0.0014292187407023973	-0.00034372741750141267	0.0007778800179619325	0.00032224565077452555	-0.0011162500561668078	-0.00006677075982285077	-0.00028066778438923457	0.0016540158720866234	0.0007712638706783455	0.00032182045020026927	0.0003715952135025512	4.968749465209902e-6	0.00035512319211936924	0.0009110960088513218	0.00025242506446887097	-0.00033370946584890016	-0.0003605430996876798
neopictaM	-0.07279187178989974	-0.1605770768461718	0.11287302714212968	0.0641598383569161	0.0607371842542291	0.0039051222255746553	0.01442744670111309	-0.0062555433188996685	-0.027991950060834755	-0.03480230117286346	0.014535418931981623	-0.007729312277024378	-0.03781151590393541	0.007440982321407961	0.01089777717627982	0.010966078319942204	0.020190463154010414	-0.004845773367245716	0.007669486557757298	-0.0024739605452791563	0.004709514673622061	-0.020603529596246607	0.002689500228418416	-0.0015496176589386518	0.003955947264660932	0.010719835060975076	0.016339024971135794	-0.005745616230636184	-0.0019458666587839253	0.0008284622339830882	-0.004167906050317981	0.0003394627453196632	0.0002285956209855983	-0.023458475991446823	-0.0054370155298323584	0.0006541069139021009	-0.005798159494829728	-0.003166478164444747	-0.00399549599702978	-0.003904008719843095	0.004985244163682922	-0.00011726923955925881	0.004595788651991897	0.0029935921350963757	-0.0016864592463087503	-0.0021035754200096723	0.0001171768073039676	0.0028027824176784775	0.0011760444974704674
neopictaM	-0.18635684133601738	-0.15259276276191233	0.11716736979697938	-0.08672167094021231	0.025855574334560316	-0.0001667151843807895	0.009628652504241053	-0.0009368945088945121	-0.0026666399043382884	-0.010823909406832328	0.014906739920565334	-0.007143301757695338	0.01807792886751364	-0.01578066822364496	-0.003692935407646206	-0.011208455073653633	0.007406717893649996	-0.005709733252735021	0.006398954605089617	-0.0037116727947497175	-0.007114502730998263	0.008336176744376396	0.003946889759832821	-0.005762774931381146	-0.00414935035957539	0.006446957359240872	-0.001690640999681743	0.0008625329983383034	-0.004747745228532688	0.005250179325557406	-0.005279797673550617	-0.0064215829894672385	-0.0049362898683884835	-0.004133707731222272	0.001800203124463348	0.002369175628972144	-0.002364450005176845	0.006267217562759415	-0.0005786657176301769	-0.0006089452958744813	-0.00926665148971587	0.0045743378984901065	0.001648071198974122	-0.0035742493680652214	0.0013593637627278747	-0.0024780775880657094	-0.0007308279515207561	-0.0008365882325915056	0.003946638227765244
neopictaM	-0.17711705827025945	-0.14928595783619455	0.12590425139660463	-0.09332693663666836	0.019377557693587046	-0.014546314626294767	0.001904785594760305	-0.002876269378630369	-0.00584753045662943	-0.021009257998718604	0.015244115381615188	-0.015004828684850275	0.014368350303947319	-0.016419100270022483	-0.01228722364547361	-0.012745834685664563	0.014203157593570595	-0.001537073668542961	0.0005004153388143929	-0.0013060741121145544	-0.0030985694358466975	0.017939311490517567	0.004940635575846126	-0.009166481718428314	0.003638746414074276	0.005750143890316645	0.0003747601183604122	0.00816377288613661	-0.008930823294957356	0.008000415261601303	-0.012635872421852474	-0.009533261302281293	0.0036858733985204563	0.002120617658716628	0.00790181393743233	-0.003718723334017412	-0.00741268094807096	0.0025846578170281914	-0.004495727732239144	0.0027308490762063533	-0.0007401807796103933	0.0042002943620894255	-0.0039093512102509175	-0.000498568511217272	-0.0008278360970493626	0.00226503668935447	-0.0028252201176531795	0.002569202382132218	0.004254011685771986
neopictaM	-0.2140070153662456	-0.1396422843230369	0.10773889287170388	-0.08850877373672843	0.025267586373641963	-0.0016946991293409438	0.0031032662837073193	-0.002437090436485276	-0.007139846663704317	-0.015287235203508937	0.013810768572783775	-0.009443807344228894	-0.004349381864611017	-0.010819363242223198	-0.0015296690937483415	0.0002471265349004079	0.0021896300134511097	-0.01838033148065142	-0.002512295766961298	-0.0004594997913975835	0.007216604651628205	0.01517589927088911	0.004129296655529397	0.0005863077392474808	-0.0005038464227336244	0.0036949105857524405	0.00023681074621071603	-0.0016486870643904056	-0.007615202527237674	-0.0006286398008362331	-0.003182913824099524	0.0029302681798058245	0.003982945614096334	-0.0018669549518847814	-0.007175009374747537	-0.0034743639366206823	-0.0020241671597918025	-0.001740163609681046	0.005335618789987667	0.005907234884049933	0.003983109665419795	0.004806827746729394	-0.00192314043516386	-0.0038940658571735404	-0.00310356784084466	-0.005086548691224722	-0.006155821655876118	-0.0007820323594258108	-0.0025924906293547227
neopictaM	-0.10001372219117623	-0.15497355905271423	0.13000182764463272	0.0036621696400390602	0.06492699485686616	0.03258028973003987	0.01246311466986452	-0.0025046207171330347	-0.0017011325603193115	-0.021753646111278217	-0.02817997514554844	-0.008869246582537115	-0.05989903757819078	0.01273734193242087	-0.011633957702973756	-0.013418216947073654	0.0301254662372897	-0.01297407992909625	0.007257707391271756	0.012332746597407015	-0.011597313638390307	-0.008170560433804668	-0.011130712969638586	0.014838018475489989	0.007997312638766617	0.027244579777287607	0.007061112993321874	0.01319428575701085	0.010424146682152222	-0.008652901792297423	-0.0026889939643158986	-0.0009226924491651451	-0.010897236716048893	0.007321509675484559	0.0017055235713438679	-0.014965031327143866	0.0025816877235460478	-0.0021439674237829338	0.00007749297075366404	-0.0005380224222544537	-0.0013405335769241834	-0.005522362578761197	-0.007483441033795639	-0.0038681041542401795	0.004277052601857703	0.0005237754339232978	0.0004767214870450116	0.0009470532203538109	-0.002390816086373768
ornataM	0.3769933247448505	-0.04259152120851719	0.023153534276568414	-0.004370901436841735	0.01035691216762956	-0.07750666710031615	0.012720354367944527	0.0032666950134773876	0.011289471008816774	0.011770295103265424	-0.029684050435016627	-0.00028959028384437633	0.010772038009277781	0.005583339450893774	-0.006860524840737239	-0.003570021988721838	0.008547015089153912	-0.003917181683541519	-0.016962968883168655	0.019041967178768597	0.01826764260444304	-0.016505721118450844	-0.03493080598564944	-0.009935277077153672	-0.02363518839807456	-0.00007594452036166327	-0.006463560767526273	0.002562521777228554	-0.014025409531074891	0.0023298259504917515	0.0035870189152026576	0.010694117576608089	-0.007054912147939388	-0.008987540956028788	0.01807255380489469	-0.004098930142078571	0.0054317663134448415	0.004027662694184049	0.00951528274984863	0.0022436402407493452	-0.003269824739363251	0.0011513013935271251	-0.0019472491960783808	0.0025867480235837424	0.0005119548392746757	0.00004315435691853538	-0.0011596768036389311	0.0012356071761713456	0.00012966090781506246
ornataM	0.3808758620433815	-0.03393819622712764	0.002707943038004358	-0.0210107534870585	-0.0015740907228273082	-0.07211352231596713	0.007191096109934218	0.0040897182641710435	0.011053174994872059	-0.002097909066445345	-0.021927226429684244	-0.009537268866180247	0.03141708730874413	0.027268022668407617	-0.019583344647805992	0.00002273561833521802	0.012151656396892514	0.014124921386080415	0.00791096840347549	-0.002380387593818792	-0.004389318743961587	0.006335564523915132	-0.006712156540106548	0.0005306904841564471	-0.004052231815489359	-0.005488579176661774	0.006843143240856244	0.0013903166333742978	-0.01526419899249131	-0.0084545833775536	-0.007694313418603168	-0.003336468807399672	0.006310850682299305	0.00501361248021691	0.0020646688512600993	-0.002055675654274685	-0.0022046875077558737	0.00043689861202812373	-0.01099043329452362	-0.006987470203123474	0.0018225837164845783	-0.0020731666871711294	0.002283875029529179	0.004480773171136484	0.003021376921282593	0.0011549983664563954	-0.000703332234000058	0.0033125924442054277	-0.005642507308940495
ornataM	0.3520331239691022	-0.02968850236565239	-0.01996424862146962	-0.012894230438653592	0.009195245959934385	-0.0832204023383752	0.017492279574676344	0.005368485695678924	0.02335803069835524	-0.013198069575042859	-0.015503885092722033	-0.012771616963249549	0.0076566121148593765	0.023342052415174945	0.0018580748237253758	0.015027361874611825	0.006306182299568137	-0.000693714538212171	-0.0015935758452601714	-0.005614149197657842	-0.0011237714174155864	-0.006002257984509013	-0.008611703530585301	0.006327618454099816	-0.00334595317925376	0.00149584682667919	-0.008437182061394734	0.010056060098070215	-0.01479459293731605	-0.008548461203976024	0.00743052322966697	0.00019414846410062764	-0.0007242367150846293	0.0018479008293351214	-0.004316786093571443	0.00850796921066043	0.0030867131801200344	-0.008815261900967677	-0.0062696645479187385	0.00291868728152787	-0.0001637888885236624	-0.0066363994803625625	0.000629277456153792	-0.005108948577434831	-0.0003405448010371066	-0.002028224443842656	-0.00286235967477238	-0.0030441755975851655	0.004486074632342749
ornataM	0.39432243700034103	-0.018548658379786656	0.012820249445196155	0.009951480775757289	-0.027571137206312508	-0.06504613540346349	-0.00864944355008084	-0.005068466316641165	-0.01936010244802064	0.021192498189964687	0.026142535163519085	0.006338510249914197	0.0034072880603865856	-0.01808442180541228	-0.005170304349484817	-0.004649781014965797	0.0407627847737486	0.014846898386125563	0.0013093411288891688	-0.0067975778048606356	-0.0191615724515669	0.014926618760048754	-0.0039777435625420856	0.00996190850613408	-0.008023949014223965	0.025882094502783955	0.0017802213566030338	-0.016631937932762953	0.0006595456952075518	-0.009172547784945629	0.005465052347806166	0.008280283733171481	0.010623012104703641	0.0003967417081031764	0.0039003174724903298	0.004403347174910869	-0.00006119043327562022	0.004425956667511966	-0.00010329321557944559	0.0064185192951063536	0.010766058747417342	0.000314650156385229	0.0005537143109718853	0.005435974249459074	-0.0021348082719686544	0.0010785254992043965	0.00501008704589885	-0.00017402733570024914	0.0016914042600711663
ornataM	0.364733293634054	-0.020075508372789003	-0.0031735194242004743	0.08180606187227343	-0.004909942902183262	-0.11131728442466832	0.007271620426303621	-0.00022501907616071128	-0.013824277050606048	0.008450761659022766	0.011042674578228195	0.010966968418068124	-0.03622530549850732	-0.028680071153665096	0.019456111297817068	-0.015527364560762388	-0.005116890565310737	0.007536199963457203	-0.00544953324307281	0.0069958208730972905	-0.011259424245724806	-0.007221461020953634	0.03578895212056397	-0.0031541350971433712	0.016975445921545526	-0.0066266224181408965	-0.0034270285561054884	0.00938613654784265	-0.00596498544267152	0.00497934957483498	0.0012569367546780112	0.009511477616788387	-0.0006744499788529034	0.007467770458596811	0.014181659844867935	-0.002522030110926949	-0.0021066107114279626	-0.004046398882156388	0.004201027471971605	-0.0034034109406959026	0.00022688341676396434	-0.002250052446135525	0.0022927528611715493	-0.0009447948292417407	-0.004686928206563609	-0.005978168179469046	-0.001003571950838843	0.0027366224856561925	0.0017020595174679126
ornataM	0.3666652457835715	-0.034236006745335903	0.022871816743559346	0.04307769808537668	0.018166476671323106	-0.0809688810341113	0.014789154300556247	0.0021260863741485807	0.001715794554748092	-0.015463502047825905	-0.005458520055062983	-0.006374026412380926	-0.03142644657655174	-0.01347395073597552	0.01838894026011432	0.006800099745168085	-0.007002759758434492	-0.01649671222845049	-0.041154146184627566	0.004497908594793391	-0.03198420462831525	-0.016435493396769633	0.01159363223461862	-0.02756556974498461	-0.0167387763174905	-0.0075257922394829585	0.021687935818777274	-0.01378593529797549	0.0117248469425476	0.0023778096197201535	0.0012081773781442654	-0.0035283045710004456	0.004414927440130766	0.0006116351373956961	0.0008410797743899681	0.0025882647761303586	0.0019258517689980544	0.0035954057270462234	-0.0031488482902939222	-0.0022283929905721742	0.0002446834285280915	0.0008346237759143915	-0.0036750768084707354	0.0002367318820640524	0.004946480982975487	-0.0001633674100887589	-0.0032993180400492433	-0.0019497592637159136	-0.0013405944758432251
ornataM	0.3762899320305454	-0.032778606120751556	-0.04800158482483474	0.04574112158859497	0.039620435232528346	-0.057289460848774634	0.023440244177487968	0.0038616175755835963	0.0508260733195454	-0.12234646311831245	-0.009380350209539633	-0.07456348283672223	-0.003873216916964653	0.022916695335135694	-0.003990166073372398	0.02081250916939649	0.005206226693234206	-0.0034094786143621476	-0.01637660118443336	-0.005951109076464023	0.003191857485943108	0.0035210520821559793	0.014358529638022434	0.007374028429486653	0.00014016639449650277	-0.006010394607403204	-0.01566307652426838	-0.005080252034940116	-0.0056311547947964025	-0.01188157297705208	0.0012427652585752205	-0.009357148585092779	-0.0051536658678456625	-0.0037037432125763274	0.0007233774027032992	0.0028385673719853884	-0.004532937797308733	-0.0012169087440325522	0.005506890216945589	-0.005984127422734941	0.0006297048697322903	-0.00040821302540434756	-0.0020479132626946453	0.0008340024155517123	-0.00327910918961786	0.0016739038662620435	0.003887472270349138	-0.0023263698229076596	-0.00021722922375649566
ornataM	0.3946042404415868	-0.03133295806058998	-0.00038210277429015667	0.02372657538242336	0.0011172620928402792	-0.0738469578512812	0.013985536425263002	0.005215673559354779	0.014471449273915577	0.015403870190882457	-0.029861136967356375	-0.0014195695293916376	-0.002486188253732736	0.0032537015755543276	-0.0122655467918723	-0.014569037931274714	0.0041006853222959085	-0.0011605968126853082	0.0014607718303821606	0.008622811673024722	0.006513758755843966	-0.015413369035013084	0.007490009786028728	-0.002121734170674128	0.008471492940262827	-0.0023945756342652457	0.00042883579809761303	0.0034437307501211903	-0.011998700622324868	-0.004947080156525148	-0.0014631553481090573	0.006868688397938709	0.0070571970028567325	0.010539192774314327	-0.018779308384346906	0.001769569294933524	0.004424789734149277	-0.0010672093618650943	0.007611819496578109	0.004606296788816841	0.0012437251800954928	0.004980247133817513	-0.0015219029609764138	0.002339024287059786	0.003261318970511074	0.0029937878120457275	-0.00280263728712777	0.00462450925434888	0.004805061723938938
ornataM	0.3421655488351831	-0.02191482403955643	-0.0040870560950178976	-0.0739862752797402	0.001290055511107515	-0.0800751569366414	0.013023832042688291	0.007101095634019501	0.028853748256107287	-0.003988949084691884	0.001001268888062606	-0.01089284949641873	0.0071035887247600064	-0.016274294032940263	0.006696829888193663	0.012823624662869635	-0.005715867597471818	0.014570595486916296	-0.013064380469963398	0.000934324168554108	0.017509263399063068	0.009967695492760966	-0.003449180479356236	-0.004808970814372447	-0.017881341181221103	-0.0012155063516846051	0.011903042487912373	0.013333701538735029	-0.00023244676540415163	0.0011979071867803115	0.0049651138922566	-0.00817602831530201	0.004737404279131854	0.008298599826534562	-0.004331440179708939	-0.004213342235341684	0.0034404954392183115	-0.0004632757825103711	-0.011438615299976586	0.002456078980761629	0.0034174324618554846	0.00203901952756403	0.0003901574812725662	-0.006144193184656191	-0.001298343895046865	-0.0017699929577820394	0.004105693983365885	0.0031522514414104846	0.0003063351683250962
ornataM	0.3434024712519763	-0.04061254710363351	0.00584984978446952	-0.03200328959666374	0.013639550588331927	-0.07338716143725225	0.025565545321885513	0.009824209575779043	0.03193888320617209	0.01582684349320414	-0.02299510401163988	-0.0015484436329601973	0.007877276538759805	-0.02107982702441414	0.0033070772733256827	0.0006525977856257191	-0.015014440282622698	0.002489567214576578	0.003603016541399574	-0.0012299081495158804	0.006990076886012083	-0.0009488879433844114	-0.002622980574964917	0.00813659727257435	-0.004511441275078658	0.0025912396675833865	0.004373507867306612	0.01042756025962299	0.004536916675795868	-0.005779180965261846	-0.005636312446797609	0.007385901139375249	0.0012995134802417934	-0.0072974780435986685	-0.008523937260240257	-0.006904028122727516	-0.007056449803797418	0.007042475109492838	0.003586029614338763	-0.0013956218493195894	-0.0067448500848811856	0.005548370356929695	0.003174697021018363	-0.001269281669517485	-0.004248453634761886	-0.0005266303141561928	0.0012280655269456134	-0.005228802493578884	-0.002341270832903373
ornataM	0.32133739340920753	-0.031045762973228547	-0.004539388566169297	0.01777331594592845	0.01799021334045071	-0.10041604217979996	0.028232121038518954	0.005806309591619023	0.007887495675712463	0.018708413240044706	0.010100173535749064	0.012775130856268599	-0.016648966378017653	-0.03204356633444506	0.02518855555492109	0.0047820572541970975	-0.027070587380965273	-0.012397399396831228	0.002796894827769845	-0.00022242573833767938	0.0020113654297047937	0.009649534812990428	0.003985094121133411	0.01938731908132579	-0.003456136645308656	0.00450640784877856	-0.0065040885499846645	0.016348449030506487	0.004245339480958069	0.011367544469589057	0.013028622884705363	0.001177980070857697	0.002913016791057938	-0.002966100124856678	-0.006092341078337406	-0.004475738863060285	-0.005852198913372454	-0.002501811387995197	-0.0010881673553763515	-0.0027717093314366405	0.001898587766479411	0.0027645700173618446	-0.006404112748526306	0.007916274382803203	0.003032709877333586	0.0004758216032330373	0.00017710948989573468	-0.0023640243683309037	0.00017656952680763648
neopictaM	-0.18667300876647822	-0.1500060057137923	0.12348228678522243	-0.09793552799790782	0.02049855078565675	0.006809434955979567	0.0036189568259989546	-0.0019407807028795194	-0.00724122622092654	-0.006955873399978524	0.005517608743011379	-0.002726089101874522	0.014983901675116833	-0.009509623211634701	-0.003564855053118988	-0.015338954368825432	0.006389966817854903	-0.007417284917216516	0.002008763553660211	-9.658557945071812e-6	-0.006114937959143495	0.0076172644590977315	0.0028832086116027844	-0.00686672815064759	-0.002861403322636437	0.0053925862966819225	-0.012692821115990847	0.0020423678100225393	-0.0009038792633020806	0.008368500801003997	0.008554980949566119	-0.007875793468604432	0.0014819878195631783	-0.0010292606703133842	-0.000030389190896900385	0.004567808504486435	-0.0032148012086004297	0.002438722405251979	0.0015068482017858494	0.0012038559577107351	-0.0009795062076301095	-0.003698298050248206	-0.0005882608133688386	0.003980221415627126	0.0014019593080358214	0.0017046367780961143	0.0010203164398477683	-0.0036103982712219363	-0.003406339197718307
neopictaM	-5.254430811648026e-6	-0.17414392561558195	0.1206223862747391	0.11914042634781084	0.056067383840780645	0.02990202407368442	0.013706118650526415	-0.010716443118114965	-0.04686775665151669	-0.026093297276508685	0.017895500982780827	0.014941014212916699	0.01585551785037327	0.004608581606713037	0.026589526964937944	-0.0054831812571957215	0.013222612366087228	0.02082380411270208	0.011904771600793401	0.005223341129565549	-0.032238668621982436	0.0010060648889815144	-0.013231222929665817	-0.0085115799423587	0.0031342295183341296	-0.02386441145495045	-0.012288901864747856	-0.004280047284252857	0.003093430222816177	-0.008172267042791925	-0.005447066850044602	-0.004794310974354959	-0.0016713152814152663	0.0015504472585993988	-0.00803421843695465	-0.00041880242216079105	0.0019215641954509967	-0.0012641395164841513	0.003374466922782256	0.007664258951454813	-0.0032640312274387724	0.002983242872308529	-0.007181619023551944	0.00031448603912169655	0.0006106544256574812	-0.005686116545215208	0.004262235355779692	0.0007950299313805023	-0.0013642075809137412
neopictaM	-0.20429200637208242	-0.1467658522932449	0.11223663521901459	-0.0913819251775437	0.023148627360388533	0.01671917146056383	0.006274013797973265	0.0004272306984501944	-0.008807072728072515	0.001710962494679429	-0.009959670432615843	0.0016030733511723514	0.0020568486431708226	-0.006329570207902057	0.005769347858000347	0.000595596364757019	-0.002703622545077212	-0.009854240873678508	-0.005922482284328294	0.0032233792499621744	0.0012565328446432805	0.0002592921265107693	-9.050962310851545e-6	-0.0037428306788696145	-0.0001311367774888889	-0.0014144976340922208	0.002965727465663344	-0.0010948646223343452	-0.0005727359269418828	0.0031932994638556073	-0.0003558846992166678	0.0073170009114226255	-0.009986751230696032	0.006134811335105481	-0.006137031273394969	0.0023679597070881244	0.004642185356490292	-0.0075531173277967	-0.003940182730253857	-0.0018112057312345915	-0.0017412059598478891	-0.003763075940060888	0.004785732656506356	0.0028682306951871824	-0.0029077936315387272	0.00158582488981005	0.002287137650412528	0.0007712739535648079	-0.0033252810881455558
neopictaM	-0.22467143428996497	-0.15129048078616616	0.09380535480041075	-0.07309885303275825	0.03344878952761279	0.03246519611301225	0.015755216958703678	0.0020712601735740637	-0.00585700565961805	0.005872411325538366	-0.0028860865813862694	0.008235223363310984	-0.005358031373503406	0.00634907656627418	0.008253353062728338	0.004091102653813785	-0.008771263361600402	-0.0056217147228007835	0.0034276707748232067	0.004711163859989076	0.011446341512148428	-0.008107202609729606	0.013457726602807354	0.013016168421813697	0.0017368944791185227	-0.004291587835569567	-0.010329520952670694	-0.018901661514200665	0.00532478988670341	-0.018968367006262022	0.014598254715551682	0.0031411613007920037	-0.002728960893985769	0.004927378054609368	0.004824142748161756	-0.0036992874282311674	-0.0005626602782844349	0.011094119159737506	-0.007059459029781467	0.00009269541362766845	0.0006231997067108129	-0.00024255929424174	0.00003826608727090709	-0.0019126259084751053	-0.005016833237373989	-0.00044885377626321596	-0.0058855754374685255	0.003977821151131311	0.003921449306838826
neopictaM	-0.19936205710767405	-0.15060271468138153	0.11282967803963158	-0.09453338369654966	0.021236671108823418	0.022826064482873085	0.005583951524451816	-0.0016781704392954367	-0.015481624912586364	0.014811050474236101	-0.017359307846643166	0.017170802662892334	0.012811663810209938	-0.005987415581493742	0.017209569636215467	-0.0006237224217235467	-0.010333451691183349	-0.006451984338389755	-0.004645982719116394	0.010400724846402275	0.012675062050102855	-0.004344362053366704	-0.00042899959033169006	0.001259452356245418	0.00018698941563808608	-0.003994617964249642	-0.01080247564151286	-0.001449766715516136	0.008092047914797186	-0.003969220381304637	-0.003934079170837569	0.004320258714177268	0.0041606284080007196	-0.003763556413533091	0.003100047160031073	0.0036532711666554447	-0.0003733950464339926	-0.004837327694859968	-0.00042151858543403606	-0.007695140502656143	-0.0004634746029518552	-0.00007310492294984585	-0.0008030139519436043	0.003392613780843088	0.00002968091694639027	-0.0025083468409935316	0.005085201852843415	0.004403385896800604	0.0014670744405568532
neopictaM	-0.2044166088665276	-0.1465007869008203	0.10809983542060685	-0.08769378094909934	0.019724091934305524	0.013897301867078897	0.0021005887480784044	-0.00031089541835710465	-0.008973429598456999	0.0012229815850663872	-0.003127584734196351	0.0019727728105406986	0.012474763683427257	-0.0013104196926767536	-0.00007164622725191675	-0.009191985085573423	0.0024792917288564654	-0.0025413441585705803	0.004317592644897443	0.0004498125038255783	-0.009150109440171859	-0.001001967344331062	0.003958445115288934	-0.0014360969138924023	-0.005136145087471707	-0.0021468095324310345	-0.0010967041928321597	-0.002298741124558501	0.0048946721883008455	-0.0011077257891727208	0.011556551259310998	0.003537041237402806	-0.006513372732366255	-0.0025601868451422018	0.002814070066957233	0.0017389174450774517	-0.003044931564640976	-0.0003158975995792496	-0.0010793779811089515	0.003919141064464636	0.0012318723512175157	0.000568157806692124	0.004006097325788394	-0.005916110703806487	-0.0038382359595373703	0.003785628521296858	-0.0016953924968461148	-0.0026757633776422563	-0.0011438665577749433
neopictaM	-0.21433169519178571	-0.14125863136058556	0.10738446110848517	-0.08845908179036426	0.026437304363214422	0.0150895204540066	0.004709171154072429	0.0013482884983220325	-0.009507571172850603	0.00011324372187738855	-0.00298965632401226	0.0002673015382236561	-0.0016537273700245798	-0.00742088466444696	0.0014419046058509837	0.004453404325282564	-0.0064872772911189385	-0.011912214711684237	-0.0030641683953264794	0.004113924879524534	0.007437934020575711	0.005428037987725484	-0.0008476311584278937	0.004651981116169087	0.004822426956990132	-0.005929493313577936	0.0014864773072904096	-0.0019132667789954233	-0.00574794582252015	0.004127257969174915	-0.0005963083868604848	-0.0040343535084050265	0.0003253896984451724	0.006092962150193235	0.0023056029185274667	-0.0025228081415868617	0.002339771650908247	0.000043260835874049605	-0.0008282351400656159	-0.002280775255815134	0.002223968697970563	0.001540638608313174	-0.0011104571078898878	0.0038692005162141827	0.0016295362864282093	-0.0037360707787334477	0.0006258992331152403	-0.0004741750447363105	-0.00037235276606293173
victoriaM	0.4705806628749512	0.04806936212361156	-0.07722339279135561	0.00937396462267942	-0.05141598108923967	0.05137287331880203	-0.02544407355404417	-0.0018769840547795329	-0.0009812859612999473	0.02088968597094173	0.02099704211293893	0.006759366583618589	-0.06888817118251242	-0.002198917309477171	-0.010789252957803705	-0.009644950230239731	0.03925158536044257	0.017819298108615392	-0.02960424210132821	0.027710039353569683	0.04247884224097143	0.01822474875041578	-0.00004043377293871177	-0.0021023815020149226	0.0069708097486301445	-0.0011780190866994245	-0.003718524938836756	-0.005823151586011199	0.00834724079030218	0.0052632192821805285	0.0016168227157163262	-0.004303643699797823	-0.0031850381710737904	0.0016882384352913816	-0.0032508499323067154	0.013810269509194301	-0.0027840175428288172	-0.0014160549819208776	-0.0014630266838597495	0.0009680419181411203	-0.004972573724301695	0.001133856175356492	-0.0012958186314687915	-0.0017559166117251303	0.0013663260053555888	0.0015599437474310821	0.00008988154256156935	-0.001850389905349429	-0.00025954379237791333
neopictaM	0.020945109821212945	-0.16920839351366168	0.1195120097481754	0.1592692820968953	0.06141102731810669	-0.0072063086109934405	0.01529274451668031	-0.016547905445260174	-0.07166127709475537	-0.0418071902312903	0.06555225559150414	0.01555976576445137	0.0180769559234642	-0.002671673901826866	0.056287186529902056	0.02863964999876095	-0.005941721424351212	0.015441247192368038	-0.003270706444953356	-0.005916991936394036	0.017530782545439876	-0.01909212007215964	-0.012739885366191979	-0.0006999606010004031	0.0035624434217062387	0.011768930001089598	-0.010905784139946745	0.017763866332303004	0.009613081413483583	0.0031644035110716968	-0.0009335983330244659	-0.004149074056809925	0.005251235003190489	0.007509942925902756	0.0031704656151983943	0.00359736520681764	0.0023607774186372547	0.006934559506288927	0.0008632898803952873	0.0006166800088170258	0.0030784680842613397	-0.002000848997515033	0.005393347434531516	0.00009343121769346767	0.002365069338354707	0.001460728017869265	-0.0004224328245762315	-0.0019271767903898914	0.00006703488809096642
neopictaM	-0.21848496584329033	-0.14047771591657757	0.10483661094347298	-0.08493624540414962	0.02822391733655893	0.0038963766007274127	0.007287843766922151	0.0001265764370652951	-0.0064896373136822845	-0.007456761621422978	0.0054846444917340965	-0.0043168453216942205	-0.005316976436344831	-0.014402538746571464	0.007158936804207966	0.005691810787237058	-0.0059632994384714935	-0.01662692412154038	-0.003715251290301417	-0.001160614712231322	0.013364258938943144	0.0012619269264776657	0.003743919462320786	-0.0025217320112945188	-0.0025210129059678615	-0.0029733467820330377	0.0036505237911323126	-0.006804051542848292	-0.005358275597011457	-0.001069042956624892	-0.004049967566725191	0.0031593185625145444	-0.005595536851517427	-0.0030568602898038686	-0.0046040845826080925	-0.0011814352943379151	0.0033192325142448334	0.0007450983898759773	-0.003974891784256208	0.008342203237828413	-0.0016810022139267364	-0.0038674085092761023	0.0030072173558717123	0.00019286367188433968	0.002900701889132765	-0.002554431359780065	0.0076204950254793544	0.0013352887492940305	0.0019074258942032099
neopictaM	-0.18379102156513444	-0.15535307583096558	0.11905550433557562	-0.09396759224727365	0.020824011808381063	0.021676001777075005	0.004850205136766181	0.0004234551002236697	-0.004171427831265713	0.0010988383875127619	-0.009080510031376058	-0.0007204294433384947	0.01845312982383635	-0.0024334874823522864	-0.00778886757166653	-0.020295077054277844	0.007727257294511796	-0.0021775944171437845	0.004564564874435013	0.003397971711411219	-0.02193763527856304	0.007724895076209162	0.0025505583751704074	-0.003652285443947813	-0.002725093745814517	0.0022884157442664746	0.0013720035540056691	0.011634504376095789	0.0023117649888821042	0.007714408700355306	0.012973856578175213	0.00377165000308642	-0.007679414078332176	0.004422667024944975	0.00393549750891669	0.011700680145028817	0.0029769989436015283	-0.004086582309328802	0.00019783667460472184	-0.004606072841738089	-0.00002788376368791901	0.003856679864132181	0.0025572831105485114	-0.0022167872944077035	-0.0005044861188993042	0.001659184949387018	0.0033103192535099725	0.0022697516626734564	0.00003445959320084303
neopictaM	-0.20712427934907893	-0.14751209008624733	0.10993624731980717	-0.08853748834679301	0.01879959830163559	0.004077814953515139	0.006405608181549811	-0.0011269677160193532	-0.010941524046400593	0.0017490700130345545	0.0006844993876823655	0.003558447043717881	0.010994465645268627	-0.012875652541747449	0.01064434411282128	0.003849914416017329	-0.004148520105405483	-0.005638087993443915	-0.009157858696564913	0.005278036788242946	0.014749339789777998	-0.011208077227383881	-0.003793709626879314	-0.006151928612227743	-0.0005316786279098282	-0.002228250550349184	-0.008338204675013313	-0.01098845687322972	0.005098477421727364	0.0002562465434505734	-0.00845587528868841	0.0019209771405849102	-0.001159775272776959	0.0011411185314945248	-0.006124400550062351	-0.007281859674822851	-0.0010137274977108609	-0.010294886836169819	0.0006283698887107029	0.0025430863740742637	0.0011646065848704638	0.0021372103846927686	0.0050446474790855934	0.002876281577545442	0.002215709889231457	0.005465216066434163	-0.0026669106320718326	-0.0002488933774147229	0.0003531500231373681
spaeteriM	-0.4995341213585416	-0.049483859802358324	-0.13508594567802631	0.06767532848085066	-0.03576033527365688	-0.015058695467846793	-0.043359281322395936	-0.0006476803844984975	0.008572193040210079	0.0033032978073350154	-0.008815742156931563	0.0028627057000546697	-0.0023407890436419236	0.004933541316718369	0.0056710784772121174	0.005425746432860411	0.0030714048384365023	-0.005930303652461616	-0.000060909183115274126	-0.0060762879820231005	0.00019026430343833413	0.005339849719619412	-0.0023720115418284643	-0.010406335733949728	0.0006332038896321182	0.003916253320451616	-0.0031293830748222997	-0.00004592574899411673	0.0019150259592277858	-0.0031563226823790643	0.0022259977030871384	0.0023956752546519925	-0.0021464890310047787	0.0028476303895071243	-0.0010623969489478911	0.00042392893462815727	-0.0023802910177719125	0.0018545944542236424	-0.002471901218154956	0.003275425667688685	-0.00023260539162586736	-0.0010355452534906565	-0.0007601144488006126	0.0025054561540187566	0.000023593412896542846	-0.0017315416403048376	-0.0012310028062443596	-0.002618108534954559	-0.0020138123902856972
spaeteriM	-0.5005533716571268	-0.046272725457900885	-0.13666203890095358	0.06813369498347475	-0.032409094083390745	-0.014797498217020536	-0.04387489499933017	0.00016733291198069606	0.008572044428796022	0.0036591789153587496	-0.00877401549267451	0.0032576455632808096	-0.00248323485840543	0.004621942259958644	0.0064641155693480334	0.003952189762625059	-0.0007716041929099635	-0.006049600618669698	-0.001625706305007356	-0.003283921082449004	0.0009045519413126102	0.008667576113728917	-0.002335426453036889	-0.0037409685339704454	-0.00037226676969481234	0.002819431483641993	0.002390851502410494	0.0024283720456714335	-0.000783132240358455	-0.0018957793470740197	0.001556050952845954	0.009242457577819342	-0.00253282980921613	-0.003205986332053904	-0.004188446074783443	0.005557370972316746	0.0030750867954755126	-0.0007873006638547394	0.0027705516842539556	0.00003462200321708493	0.0013218996473054628	-0.0008354294331107405	-0.00036813228598919366	0.000960619773820002	-0.0031938925925448468	-0.005601080450253456	0.002559210212459274	0.0015393536448726967	-0.004190474412921892
spaeteriM	-0.5050972457168814	-0.04763396422515469	-0.13923820324568728	0.06798928499931362	-0.03710481431739993	-0.01421117553497081	-0.04460565213442753	-0.0018111414184802345	0.00908751661213309	0.0007155129788552727	-0.010932711331377121	0.004240302099941704	-0.0038558148670455516	0.0023964192785741706	0.00764749321509188	0.004722061711622881	0.0003627155433680721	-0.007886662345156302	-0.0006342132397210805	-0.006574729779958903	0.003920843710174271	0.00869652227878645	0.0051877695371694305	-0.01443231618186443	0.002595444243294593	0.008283170378194172	-0.015093541362843058	0.002123082553150999	0.005315739558523269	-0.0010702600421268382	0.006808854078914402	-0.0033117176753149867	0.011743230066670465	-0.013604181713897967	-0.0013689789814503937	-0.007715137510302129	0.011121902232055711	-0.0025677262958772053	-0.0016754210975703945	-0.004109725189909471	0.0007696381887796779	0.006644203015013917	-0.004957581837826064	-0.007012267699676846	-0.002838917854638159	0.0036624043154192027	0.002013468690388918	0.0030152863942159926	-0.00037778727881622427
spaeteriM	-0.4940325722893244	-0.053793132769375133	-0.1331834133774992	0.06758775246700685	-0.03574437776271443	-0.01504811944715304	-0.041171118801136095	-0.001158767683568293	0.007873518086553408	0.0019864751536003925	-0.009157879382093004	0.003930848468379909	0.003576515922279371	0.0028623678959102373	0.00695612734715546	-0.00027556081615611925	0.003491709391526901	-0.001033110515577783	0.00036139855778890943	-0.00015929982627828758	0.0007130028251339983	0.0023957491314157953	0.0006862669808471017	-0.00431725397261243	0.0001200227445693485	0.0014347053899709296	-0.0030562932262109483	0.0018127998923622424	0.00007553849513158278	-0.0015727494128556648	-0.0015417383357880252	0.0035978569070537823	-0.0008115844646136081	0.0021406004691426803	0.0008366417893889535	0.0021836221880841746	-0.0035347558891765424	-0.00024926074356468395	-0.004032273029822866	0.0014793112753510192	-0.0031633839700534946	-0.0010158243194656252	-0.0025767639642289195	0.003815902401197624	0.0028917511028120685	-0.0004152709457408378	-0.001847459390621386	0.0016671010469815177	0.0017550128611745245
spaeteriM	-0.5018567026986586	-0.04745752270531239	-0.13772222993564	0.0686001632170096	-0.03371743130462476	-0.013449052161806961	-0.04301642311869348	-0.0005242036341513215	0.00822107051781844	0.0038740709906856224	-0.008988432625652668	0.002742285639380063	-0.00403585066335363	0.004597812215741673	0.005466776414597064	0.007524006484289654	0.0005682946741608046	-0.00779916501164456	-0.0004086640459558498	-0.006625872885556111	0.001747719932831601	0.007164535224157561	-0.0014860305164470509	-0.009263800982339056	0.0027186872116379554	0.0003362231691279047	-0.001190030180225933	0.002524651161643305	-0.0016069291059873456	-0.0038126149697450245	0.003031215121805761	0.005357377799611767	-0.001378435179432993	-0.0019762311226825297	0.0013485627282452356	0.0017995406197277451	-0.001873544764467596	0.0008065399999075116	-0.0015756738997925103	0.002991624663220529	-0.002852611794693745	-0.0017647335273093063	0.00249308433366461	-0.000437558277961491	0.002605374440555379	-0.0015476860588039168	0.0018784278420791887	0.0024814226011438444	0.0014987707380055054
spaeteriM	-0.35463484702768117	-0.15152515876727427	-0.04924822237921575	0.06072633954013039	0.060791233370496946	0.028806434184282737	0.051984210762484565	0.027713147451124895	0.09206856712114167	0.019981314642024253	0.07891520188533814	-0.02275051535288664	-0.012881603948775466	-0.022386892955088937	-0.04526746194257469	-0.010119722920534502	-0.019546734987093767	0.010851127305343777	-0.00023407303554069507	-0.006587633021008326	-0.0052755808013359405	-0.014201267942715904	-0.011531364442698254	0.0002452315947249402	0.001119068678985188	-0.002105852491928542	-0.0049191571430427135	-0.0026198531832050415	0.0036709222249520406	-0.002362876440522454	-0.004762128947793142	0.00044093071766574657	0.0005838831740467876	-0.0019847093186208193	0.0011355850616164944	-0.0009614637416004835	-0.005163226325090748	-0.00001461699707446246	-0.0018414931923478686	-0.00011906725263622596	-0.0028567872348636233	-0.00036345535227966973	0.001873114969241183	-0.002180291639705825	0.004308268779640206	-0.0004374260732698356	0.0022211579749730273	0.0019404818528071033	0.0026204407318922043
spaeteriM	-0.36365837864122763	-0.14705626190072688	-0.05020291582939061	0.05608128196152893	0.06264949115430848	0.035784118344528444	0.05043537730322325	0.029668333967310043	0.09463574154546689	0.023542245220967185	0.07436789551074414	-0.021761177337913676	-0.027055855865131345	-0.013716988181912783	-0.05017092326016898	-0.012449844064559562	-0.018968868328468245	0.004426373834600785	-0.002082404663923645	-0.0013000524212126892	-0.009067720878972793	-0.009877658124529379	-0.013454286633626827	0.0025692460706593346	0.002704993377081588	-0.0034546063920380026	-0.0022510201894336674	0.0031248053962702285	0.002141843394583238	-0.00015372465688572663	0.004110710540677829	-0.0010615630311486387	0.005050146474277514	0.0025996411320925493	-0.00006261617444096757	0.005289336629487833	0.006767004399120209	-0.00012224468566197889	0.0008095852054715215	-0.0004339409806764372	0.0041880390279709	0.0004191475676492438	0.000862591072128675	0.0027604031322817054	-0.0037220703916121135	-0.0008499028606146783	-0.0017878376827058968	-0.000351011484403632	-0.0028850731047023194
victoriaM	0.12018387079733178	0.04516455469906995	-0.08676683262303915	-0.32549188037230614	-0.09572542824088136	0.028963426023604005	-0.0305566436501811	0.009423345507469722	0.049955166876407636	0.04570446857875648	0.025386222894228292	0.015913401988196477	0.023327447885800857	0.017255541549054516	0.015143106439092724	0.006431792295555826	-0.003303212702510002	-0.0034796552097333317	-0.014884137981027487	0.0025403990980993564	-0.0040641743126317185	-0.01718253885157706	0.011881721004382235	-0.0029918503533095117	0.01088065302855239	0.0019020850962952682	0.0025961218412541656	0.0024014355165240604	0.00014473786612404554	-0.0029894153917473516	-0.005735014852674855	0.0030318984363595317	0.003557963951426788	-0.003052512087861276	0.0017139026775849517	-0.003994454861189117	-0.0008866013724539135	0.00011598343289899247	0.0011873426024629958	0.00563170744920136	0.0019538286032098756	-0.00748807802591976	-0.006382095670001208	-0.0003049565537532836	-0.003621812705186444	-0.0004041860268156959	0.004766820727577918	-0.005086051916969117	-0.0005103077705313896
victoriaM	0.4915285906821779	0.0230311745863136	-0.06338268830059852	0.07717937573472411	-0.026860598139457723	0.08807050515299682	-0.02276682696686331	-0.006380959727672871	-0.006441439222905532	-0.027317965426144963	0.02226182262554702	-0.013156908053321436	-0.0016006790856797526	0.011518744078316928	-0.010321368442758466	-0.005749228005285452	0.0017783473274668171	-0.019851068006800435	0.004753729984552681	0.0002579786583221727	0.00682698429737085	-0.010914840847038938	0.007110925967848615	-0.003108505561658449	0.001519442004537381	-0.0008740730252988091	0.0005728717706070768	-0.00044198663664399545	-0.00918003386641905	0.017785059474074418	-0.00679951631966223	0.013983068705196751	0.002847690623505368	0.007409095163005436	-0.0032577805890463963	-0.004659300406613901	-0.002572225846781095	0.012178427747912368	-0.003808536085964188	0.0017437301373446254	0.0010328475115052142	-0.0008295143219637051	0.0012970840056962185	-0.003848936447071189	-0.0015816289652512605	0.001992353668748999	0.004856356730955864	-0.0005100017246014423	-0.0017643660254809002
victoriaM	0.42048224710715926	0.01786671115483223	-0.07433667766668166	-0.05225337112955192	-0.03670095543767037	0.12989570020893995	-0.019951454510435	0.003213160360995031	0.04322861304702544	-0.0035045120823137006	-0.07913860420351783	-0.011124777684843927	-0.023477561003363956	-0.03466391724952328	-0.0004937641566352481	0.0007618922346869528	0.007341730450757352	0.0074553183183671745	0.0287064792454734	-0.004263149440789154	0.00795013838690843	-0.009044947724723794	0.009008126815660756	-0.009367298115608807	-0.014922742074567492	-0.003813659251155828	0.0027709678413888553	0.009560508060039446	0.013412655876285158	-0.008827361149962317	0.0012197900148680333	-0.015775582053521354	0.0002450354180959512	0.004932466716967602	0.0006992980386471299	-0.0001566133915282079	0.0008578433368182773	0.0058396993587183105	0.004664122650190732	0.003471130961660806	-0.001370643221833399	0.000338234049361938	0.0036851052709977322	0.007216675353770429	-0.0036083599964080192	-0.0029306809316420007	0.0023014287500496746	0.0012098945409463556	0.001383658239629116
victoriaM	0.41262447675683206	0.017516013693696816	-0.06767038033067158	-0.03616633791174769	-0.051855860196298134	0.11749442892814926	-0.028495794661078343	-0.003378598394264907	0.01992764351721142	0.0030274809221090553	-0.03194305722727634	0.0019650560492215385	-0.003524624328390514	-0.05355041556589597	0.02165182466585015	0.0030869342598144126	0.003634478854359274	0.019284543704084015	0.015180745926440036	-0.009208916520908767	-0.00543764687295146	-0.01612388859220078	0.0010325648076103644	-0.005989651171643706	0.001798565036125155	-0.006163347242835236	-0.008508923796807908	-0.002369465967231866	-0.0073540086961550975	0.0005024628727665993	0.008909359534367917	0.0011549126579065085	0.008009048965873334	-0.005917236241795398	0.003313782211411399	-0.0015599909559791127	-0.00581065373845558	-0.007393192071387776	0.00007418493456018016	0.002699269207820012	0.0031671268117449496	-0.002973835531121961	-0.0012753773974046336	-0.005814101241603835	0.007130571858557081	0.0056806778597357	-0.00015568100857711318	0.001798002892733217	-0.0017700412011240642
victoriaM	0.46671476380065985	0.007761850019563642	-0.05369478813331778	0.02081404920791581	-0.020930744827705204	0.1047746816120978	-0.014780336918263597	-0.0006610768864366827	0.022706621871521584	-0.012644676983830457	-0.043088328081697165	-0.014102522890251538	0.0026433443206230773	-0.07106467806767557	0.022498837587052588	0.02715850233455574	-0.016232045834713316	0.013067603742457759	-0.0018541249326371274	-0.026449512270917495	-0.007097546957111773	0.00850292068705244	-0.013060670892969787	0.008722882038546985	0.004789754266253983	0.01488335479560775	0.0004593983892296249	-0.009987203090744539	-0.006299475481777381	0.00603518559075592	-0.011632297125369005	0.008677322161225205	-0.011415984480950893	0.001113533269974915	-0.0012886231447444807	0.009129182665263132	0.005003869051967917	0.002129803061998347	-0.0012661271501741905	-0.004681807266141966	0.0002617312049149328	-0.00008288245794175958	-0.003998723840630419	-0.002299293601575754	-0.0005591849731119412	-0.0017288445971972296	-0.004641269720337539	0.0004637766470008351	-0.0005595101437288881
victoriaM	0.3044361201242336	0.03840487788522827	-0.09515371265172282	-0.11324780587828827	-0.06112009500195032	0.0032440295527405064	-0.019356032378145836	0.0001306916207492721	0.01380342638595491	-0.008407906038943078	0.09120053186723634	-0.00006738462782443298	-0.005976366425939111	0.009730728348543188	0.019170564964084168	0.021078900849464476	0.027095398455793635	0.02333404448463643	0.02171325800250339	-0.009516951738273518	0.01301588205004533	0.0007231209574592964	0.005081374563258197	-0.006140465053895708	0.003788571102949633	-0.005217742025663306	0.0006158526402180579	-0.010423236363386715	-0.01020407205486276	0.007191735716770329	0.0027128572063158884	-0.0026414504346765817	-0.0050559517646133695	0.003721215899417304	0.003376897482578852	-0.009339268065765257	0.005902685005657455	-0.0025976637107853746	0.0030172762749490346	-0.00395558520190108	-0.0029565726939498518	0.002183877274113366	-0.0027000385289702765	0.0028626141989180664	-0.0010584656691238854	-0.0020709855043543127	-0.00120997186494968	0.0012021085631531675	-0.004037950894548078
victoriaM	0.20029126827961347	0.02304491918109693	-0.07819777971069246	-0.1839523020653484	-0.045903461677974086	0.037601444389393654	-0.01096497297738207	0.006492863654816195	0.023885757877594473	0.03321434000600305	0.012693230245229802	0.02303994843497752	-0.03653573955522093	0.05796534699283575	0.02387008822835788	0.036407671788796746	0.020438541389236578	-0.030763729493581485	0.011186321645848074	-0.00957361179127597	-0.023201628553815745	-0.015571700405350223	-0.005306867172645323	0.009204396090371351	0.0005184639456345265	-0.003647249782018883	-0.002017289813829263	0.011713920504479447	-0.0016479944383125996	0.0059153496790020615	-0.004769299447684351	-0.0052170303716138604	0.0023567084151376537	-0.0013993306308785845	-0.0009947060610120153	0.01172625960774406	0.0005595189774506239	0.004082150457927353	0.002399144928484081	-0.0014213730996238741	-0.001204657328454096	0.005916082921770446	0.0024336939527572032	-0.00020569524424399825	-0.00038405239962234245	0.002801971377039798	-0.0021829553307589834	0.0030757211079968337	0.0008875488888936121
victoriaM	0.47824401500874486	0.04295869978342683	-0.07527574368001894	0.030490097182160798	-0.043907969365597675	0.07623445883666166	-0.022460856391531635	-0.002865235906188155	-0.014222349506833652	0.02131294934115278	0.020363078979814438	0.02071457353427945	-0.02852957004041157	-0.0017766513865577665	0.012162078276383385	-0.0004664151480158809	0.0027459492967372833	0.000026557400065558813	-0.028644804415996136	0.012769201849414762	-0.029577846790445377	0.02903335291849623	-0.006735419131291578	0.014638190953994861	-0.014020172894840578	-0.020399876324204615	-0.017362288263589817	0.0066950074800931555	0.0007897311448733349	-0.004708443579626083	-0.010243677533767273	0.00378056047228265	-0.005230551896505821	-0.004259645169867917	-0.0034154440986505774	-0.010630368033866477	0.0011387253122978219	0.00242060347678891	-0.0020286074165159697	-0.0017014065035098908	0.003452568874876282	-0.002579372168228116	0.006001469942068456	-0.00011736443571723957	-0.0009162811365209683	0.0027819783579054558	-0.0012025337066593996	0.0002657701944569041	0.001980006412351571
victoriaM	0.5073119151442698	0.040321083257758704	-0.0733527281443204	0.10299935450463821	-0.04214589669430191	0.052119107582002555	-0.021573632182609763	-0.008693492988828436	-0.04029256017787768	0.021721391485062864	0.09223030921613977	0.02380642615935901	0.017223344536310938	-0.0034695902306673865	0.005545732196784558	-0.015423635226815164	-0.02283964761237812	-0.017704840009090332	0.022044923780246185	0.0003273098149090399	0.012565566325724573	0.00740625224165543	0.01744589654974773	-0.004477868258371949	-0.02552857837145147	0.005877849579184012	0.0156170878532402	0.007881223063522538	-0.002554556548447709	-0.02374073897464319	-0.004570438369170377	-0.002001633369928969	-0.007696191031348624	-0.002290394882645684	0.00043433085710986537	0.005111760764534082	0.0022216915263684107	-0.004668596473708528	0.0036088424819257538	-0.002876178446408452	-0.0018400858304013427	-0.001984528851682997	-0.003343496847340812	-0.0021255224228867945	0.0007397537639235287	0.0028908307120026873	-0.0014262252781831828	0.00017700382230909846	0.00004173121076087669
victoriaM	0.5058772193176825	0.013379910787406763	-0.055799893861210065	0.058770754754941056	-0.024039726260310944	0.08112405060132188	-0.01794788749349585	-0.004945312415052616	0.0017940229751546202	-0.025624990542460473	-0.00043485280842664643	-0.015674389182122262	0.012231542391684848	0.01890215355516655	-0.026221700062306993	-0.02072742636871253	0.0036497125315733004	-0.0239488949497726	0.025221589364081188	0.0002289378661835237	0.0007720311318198462	0.0006576356837524861	0.009429760512034735	-0.011825463310468383	-0.006403563703629672	-0.0006254903557673317	-0.011105557327119871	-0.0029462384500600434	-0.00009915447259951827	0.01158421646460103	0.004632330495871862	0.003427617859957059	-0.004401194006505198	-0.0025841006077403565	-0.0028344780317993514	-0.004774213940832386	0.005055056768697999	-0.0021368569222251837	-0.003831742795573101	-0.00345713515807794	0.005509997418081367	-0.002848397412227886	0.0011076067455294703	0.0041010159224231495	0.005078219624238032	-0.0033358495089802595	-0.002877908675615022	-0.0057779070541506055	0.004682297738207456
neopictaM	-0.06154987896117757	-0.16735872250696066	0.1553461683150761	-0.00022817050085927336	0.08181440476689375	0.10087211713401728	0.018926311603521304	0.00723306177864071	-0.021589100553634288	0.022185097572476973	-0.03564395252167285	0.022557514186999993	-0.042689619187465284	0.0792232323548972	-0.01634273255890715	0.0021495258694192074	-0.04325289082115726	0.05347746452789699	-0.014041474743631198	-0.02935343840370059	0.0012623233006579218	0.006563320827146757	0.01848328826632974	-0.005543066163436699	-0.015482319122830998	0.012717681993286364	-0.002739177125344443	0.0005030387295384619	-0.006936421690103875	0.005928057655077098	-0.000507717882100542	0.0029043720649781527	-0.0006604019627509542	-0.0006534718138097517	0.000592220212183214	-0.0019981877306826847	-0.0018137862380739212	-0.0010571496225056807	0.0026049996103426217	0.0032689934269701615	0.0005250527010585194	0.0013672934557730076	-0.0011111510673966877	0.0011087302153990784	0.0012051415910101068	-0.0002529627682116632	0.00024143941356136932	-0.00020176889467200023	-0.0001443679878679808
neopictaM	-0.19472551038476374	-0.14979663279701635	0.11358130053189423	-0.08690987546690256	0.023234239789417254	0.008246677545679985	0.005299827964298621	-0.00039883422049299575	-0.006305520902999933	-0.004140821922217619	0.003065106875911974	-0.0022843899831865248	0.012689405415261411	-0.004244086450411435	-0.005374157820296957	-0.011985461981465126	0.0041873391741957455	-0.000515580515216217	-0.00106434255512716	0.004707650915070242	-0.0003731516218683731	0.009570120067573077	0.0006107255379855285	0.0015516946941262419	0.00006198948425946168	-0.0006385711727988102	0.003998485335301894	0.003379619303144187	-0.0019776493713621157	-0.003654173874844581	-0.003548750765291642	0.0005526162417139034	0.0051517681959170145	-0.002505259990013123	0.0012022610422662073	0.007306245328125478	-0.00517786599263832	-0.0023074509600361465	0.0056748225798599295	0.0036615305603927414	0.0006458049799077948	-0.0018864580475407245	-0.0016710644565183707	0.002515876205721041	0.0006429711793318933	0.002567295366761903	-0.005213484266636927	-0.00006984556561502378	-0.002613239729076582
neopictaM	0.011361049495679726	-0.17353573281684104	0.13027731813895446	0.11608041010036285	0.06591875080126643	0.05211491418965383	0.01353166972438284	-0.004039830267468183	-0.0356770077479214	-0.010415826458290344	-0.019952109686128896	0.005048420975714339	-0.018677508187259974	0.002053006692726104	-0.0057513172018290905	-0.0063251527458780465	0.0110396325346267	0.015140954707062403	0.02417008757047789	0.009487258809746733	0.004520296363086335	-0.003340272379668607	-0.014148214806193833	-0.003462971149387434	0.0030527588626347883	-0.024428712208752788	0.015935676157125645	0.004789216989107496	-0.005011334123129672	0.0012397383259323135	0.006462171080612329	0.010991452774350916	0.008662454690263473	-0.00193804239822842	-0.0018523848068721699	0.00199866607323561	-0.0022272205573423496	0.0015927362138654832	-0.0037091397474985238	-0.0030972601485499116	-0.0016956294402323956	-0.0012548556115274422	-0.00479719443498446	-0.0017635458635863659	-0.008142007329358934	0.003289694100252166	-0.0005569949811832315	-0.005034832585541887	0.0007636292918517439
neopictaF	-0.30478464495498025	0.41028920397293533	0.2736899325039781	0.05553350703580183	-0.12021054947105346	0.015403006443404648	0.016289189254057923	0.10585890956422508	-0.04528740035857476	0.08539340260477361	0.0029981431334888003	-0.1476708041368833	-0.0066073973145167955	0.014906038789273898	0.03481060143205943	0.007161223133437014	-0.013975859441720884	0.006459770149439739	0.0112366162012803	0.021061219134733817	-0.005179510785699308	0.0020960170387136416	-0.0014226655822849189	-0.00251165660417021	0.00008935527608481372	0.0036679569127664514	-0.0015988804734420792	-0.0007622911690209466	-0.0002969181062600579	0.00021424673352248195	-0.00021074251901415827	-0.00004590892662306446	0.0006173802271284102	-0.00029802918536781946	-0.00007344049106721772	0.0003217050663643729	-0.00024927472149899413	0.000343544796664895	-0.00018455168441100134	0.0003139543526080928	-0.000029370522287846566	0.00018777626223475557	0.00014216430484785924	-0.00016368138305414778	0.0002978878125127696	-0.00004271158488446794	0.00002323031693978842	0.0000422656987484498	-0.00004439118267367591
neopictaF	-0.28059787657934	0.41701093211087736	0.2929391857163452	0.049973257062865935	-0.0980819342192893	-0.0025063233090901293	0.012584661494131066	0.13256748779706856	-0.01220982303398262	-0.03366324756048765	-0.00037012635153761014	0.04363015103472488	0.004330658807930653	-0.015933432013789117	-0.03151630250470174	-0.00006530719389269484	0.01708711710414014	-0.0010659178197002064	-0.012067447630323044	-0.017173781221785964	-0.0015555964974848786	0.001362177483082708	0.0014165514834136132	-0.0036345378796561584	-0.004804538801426936	0.0037432461680145667	-0.00448662583737094	0.0037319984738615063	0.0020817310999451475	0.003874164186272885	-0.001248139003165545	-0.002764554595117486	0.013831422953284515	-0.0021161416150828273	-0.005175121721780179	-0.002416838496640254	0.004025638906912899	0.0011691765050096169	0.0038780007300847894	-0.0033353314439837204	-0.008132456825200567	-0.012255063749805992	0.0014472219276384767	0.00018160509257820798	-0.003190523099788125	-0.000529871085185661	-0.002605364922947629	0.0025867118520803115	0.0008677195916649506
neopictaF	-0.30167786089565546	0.41931887287423836	0.2809685363871981	0.0616929607958721	-0.1087052229510561	0.019163238415849902	0.02369149454552207	0.13889852478058798	-0.012481497850163512	-0.015837258485875177	0.0006464972456997011	0.0428754005263453	0.017408135682243118	-0.00931153861058305	-0.033209475636543084	0.01293359424120415	0.018481245553848252	-0.004905930267991117	-0.012604519681132775	-0.024227885443967086	0.00847229094546786	-0.01348150047044687	0.005867599518815446	0.010790712985290397	0.0007841313632119969	-0.01317527037607378	0.0034123954518350693	0.00468443629606439	0.0016046767377605729	-0.004671733229175188	0.0032126525560181134	0.003454673001818542	-0.013588787967099527	0.0011250336156933588	0.0031944188219960954	0.0006986159607933438	-0.00319404738190325	-0.0013196793694267074	-0.0028135726200013123	0.0015432014797719215	0.00619333896101675	0.01046238541024991	-0.0032365306503075726	0.0003222349399425568	0.0029059139024592015	-0.000543484473552418	0.001968503599541952	-0.002143637179061935	-0.000827888179250374
victoriaM	0.5162965038943834	-0.006405606924245438	-0.03846724890590524	0.15618618755379016	-0.012322134239952216	0.10492632867236369	-0.016857770571872936	-0.008799811247466037	-0.022851483901384417	-0.016462644719826103	-0.018405010918103933	-0.005373278310219687	0.026364141307348505	0.01540602637337975	-0.014853916940547775	-0.007472736630012337	-0.017607783327963557	-0.03447558315593011	-0.014314680036818378	0.004511953467541984	-0.00020517927737293522	-0.010764819031198573	-0.00019032225038130595	0.005958047655853062	-0.0027718452536123787	0.01378460205331162	-0.01014385753726716	-0.009189731634070586	0.002863101083831226	-0.0019487291822893533	-0.006864219704364504	-0.00004391163056688663	0.013418571326378439	0.011474690878151169	0.005754369657954815	0.003667694274902284	-0.0024747078538050367	-0.00668151336772994	-0.0013112905280219563	0.0018579066209559732	-0.004459447747322528	0.004963850820134833	-0.0011473587052013908	-0.0011867183147264253	-0.00448553250701931	-0.00019432986706255286	0.0015490743680358463	-0.00010878102628768756	-0.003772733977967918
victoriaM	0.4737999015541463	0.005270740455936081	-0.05614705449697311	0.007163397720189101	-0.0031212999311000453	0.054135849376281096	-0.0006487111425268893	0.0010842020871967767	0.006088113507369804	-0.03338275390122184	0.00928271410441419	-0.01868386853334019	0.04228298914179371	0.03180398093095903	-0.01324080161472238	0.009120160020903835	-0.014074049909227528	-0.007058707628134714	0.00016683493376046186	0.0023863686275658086	0.006974540481666429	0.01480256238747363	-0.010779062863165628	0.010406039727363254	-0.00043681584494734897	-0.009731015461736598	0.014075531406433098	-0.0019795484899730233	0.02102021673603915	0.01696230266494267	0.007004829335377968	0.002773832212956236	-0.0010206622565431054	-0.0027119762743642575	0.00021711844810153497	-0.0007551862087437545	-0.0024949491461624127	0.00006909911989839916	0.004776147554209477	0.0029556505229516978	0.0047374152574772375	-0.0034804971991264236	-0.0054163039574916996	-0.00023589288675639826	-0.0002923278892312407	-0.0008678564470257777	-0.0005372018083329709	0.0077019119009076155	0.0035931048925606584
ornataM	0.3979144192880676	-0.036279198014288395	0.001739427112010906	0.06732917006948076	0.012318901679760038	-0.08357766435142544	0.016748193711231076	0.003687062380769421	0.00283140279245654	-0.018764566808307334	-0.0017050375970325963	-0.01959997431091253	0.009326477560705712	-0.00252449348892688	-0.014053373855211186	-0.0023025204677824375	0.0013688795396365528	0.005790080774031391	0.006705728755527014	-0.010658294133081763	-0.0036493624555325593	0.011894620925930055	0.015517532264626004	0.0038704589241896972	0.016100778115769904	-0.0006100117015651488	0.007218991280018531	-0.004454077514152496	0.007333923333771281	-0.0007312020774140085	-0.0009772148344227064	0.004943259542880291	-0.0036662271903142155	-0.003061468077284151	0.0018314110985163065	-0.002505598714023858	0.008920754371369851	0.0017487008561164917	0.005863612746595125	0.006125404038592501	-0.005093702743779398	0.001140459779893674	0.005832852507736292	0.001966882949634776	0.0017823006131783303	0.009098368183588022	0.0012160082911745187	0.0010760472828099754	-0.0010492752643267622
ornataF	-0.47886985367116025	-0.05771416744496807	-0.12624049270482468	0.06582802487262736	-0.034289180153287	-0.017692976643759743	-0.039022107744240454	0.00031332469801218323	0.006689100362890891	-0.0016794500054544022	-0.010611656618139965	0.00251190528849195	0.019171678406256464	0.001624843709574352	0.005596543748719304	-0.012404177671189958	0.007962550803522027	0.01273497709580621	-0.0016130532110447075	0.011176138711590245	-0.0026597333966287243	-0.01440714794383783	0.00795266294017299	0.012349494104672806	-0.00882456128276521	0.0012229124864583092	0.0024250524100973407	-0.0028072784628155358	0.00012159033051364063	0.007272351888766009	0.0001267108209284479	-0.005667278412553036	-0.008216610875678126	0.0007494366183103408	-0.0030627670822222747	-0.0016440399249922778	0.0049167020130730125	0.0011177685320654142	-0.002416705706662818	0.004030878089352611	0.0006421965567291171	0.0015214428049170616	0.002926368822650654	-0.0012143875277080608	-0.00003563125029140595	-0.0014643061590219394	-0.002815325317965128	-0.0007897581460152831	-0.0026658424818328673
ornataM	0.44215694661563987	-0.028155274372464165	0.03708759631406089	0.14876895278507407	0.01966838957203252	-0.08814501623598528	0.015244685930638428	0.0058570692086029824	-0.03970995177242127	0.07219381324026312	-0.025020062143215054	0.03185695164353479	-0.01675378114292469	-0.0074921934958271305	-0.020537477420781852	-0.004684771485662686	-0.02493482441515361	-0.02430356324825388	0.006426989796337328	-0.006297373607000552	0.006178458655960517	-0.0004885561853049837	-0.007910785399199727	-0.0042790838375103835	0.014572989835225618	-0.0051460044321412395	-0.0053006009908503505	-0.006865909504045752	-0.011595449841081384	0.004333128361112033	-0.00019750896374573222	-0.023334579842720214	-0.010835259033905177	-0.004052748172106017	-0.00008624454903359454	0.0017706310665427955	-0.0035861844245626585	0.00450770213404516	0.0018443772926850595	0.0039093867171194055	0.007486808592264495	-0.005183070982381101	-0.0005155416576565454	-0.0024587581549861755	-0.0028028441671134343	0.0015022924708573348	0.0013829380670816274	0.002832487944201895	-0.0038390290558361017
ornataM	0.37762271747798964	-0.015514807175609706	-0.0249895264423125	-0.057392399357670404	-0.012671068998923769	-0.07945156470563507	0.013210226621794762	0.005255000945200131	0.01584151752212148	0.0257522462257138	0.0048230890312110225	0.009170336702178986	0.026144909775304457	0.019237815286994996	0.0005900835979886887	0.008803591474651132	0.011180382497022138	0.010847685333145694	0.009364650950675738	-0.005405884118175019	0.0013502769260084547	-0.0012313255198055334	-0.009967460725248624	-0.008000960875885754	-0.004839355686535727	0.0031409436428851477	-0.004327337361165972	-0.01133563534317272	0.01744482997888501	0.001141843444902907	0.0033540613514173308	0.0008312897171451967	-0.002014719969639253	0.005270775792874816	-0.005280816375487949	-0.0049289075871064994	-0.012179555735093179	-0.0017186163797040807	0.003192058191806277	-0.0036435432333468665	-0.0005347487155503065	-0.002030844137282675	0.0026439553928992872	-0.004468907354125276	-0.0003163656886560751	-0.00318316294045961	-0.0049414813116589315	0.0010613444704316453	-0.0029533806835482608
ornataM	0.3913506613583995	-0.04970481492811786	0.022331048779618085	-0.025486688971261388	0.00770158776632309	-0.09772300356203464	0.023236620439767087	0.007634881663941175	0.0192955486206672	0.017738953451875972	-0.02886187590085521	0.001466522030553165	0.029211100365461644	0.022252397766030826	-0.013373630734477832	-0.014440842346288804	0.0014019385330551434	0.014797519437946218	0.010137323963356142	0.0004420967737996965	0.007898697492752014	0.0016661372487423263	0.010906206126570507	-0.010343598790567234	0.016090410828968456	-0.002765277706164888	-0.00985696272441328	0.008629048628442739	0.019816973116759982	-0.004077177695766648	-0.014914706763077127	0.007105617097995421	-0.002636108205711528	-0.0067416375423819345	0.0018333902167018573	0.008042423086834954	0.006681792435596552	0.00619246822238467	-0.004033804910187075	-0.002650162055145472	0.004973384776492224	-0.000999807249544928	-0.001974125912024403	-0.0031747203133899705	0.004259459771692865	-0.001591515327995769	-0.0014115383771921193	-0.00174391122782983	-0.001882745356904208
spaeteriM	-0.5020663605853739	-0.04609227472080685	-0.13455161761194478	0.0675006234756877	-0.03690084637196674	-0.014936276760729686	-0.04516128017785188	0.0011804578928139267	0.006182126024086422	0.004975358677347635	-0.009310116457671144	0.00046982607011946423	-0.004934058844766669	0.006495225252507085	0.00047150915930297066	0.013569680208075727	0.0007203776028352882	-0.006341255296619641	0.00024206654472762296	-0.009292016060086485	-0.0014998838349081756	0.007170385003226646	-0.0073983292248058444	-0.013767325523812516	0.004255448954700578	-0.0010133388455569024	0.004194394573847948	0.0020332858098897548	0.0027412455610775427	-0.0036087215155470274	0.002186491132760559	0.004181718383882946	-0.004006550586901927	0.007815167087034404	0.0013951010019297447	-0.0061461142158782	-0.0031426892909948104	-0.00173550362761241	0.0009229647787260145	-0.0051195819093602405	0.0001297932625000009	0.0038915800440674584	0.0027619896265864206	0.0022662571847050115	-0.0012714557334430956	0.0040634463599614765	-0.00020065785086942467	0.001080914743748327	-0.001654397015618064
ornataF	-0.48425454686658853	-0.053643211238370035	-0.1290887525971183	0.06629037372782529	-0.03257465237837267	-0.01722253471849728	-0.04058256117047581	0.00007837560738676258	0.004513815002353506	0.0012987315079608576	-0.011559122645210963	0.00398790713932592	0.015424741016637896	0.001804315767995121	0.005192688129080848	-0.0076517126274873275	0.0027365262561452027	0.013703696446909918	-0.0007331818178033879	0.010646381158615931	8.415641080732269e-6	-0.007782602900941833	0.006706818162154646	0.017827182117335656	-0.007092628616119009	-0.005520543623283084	0.0077592550918343765	-0.0017974010086411279	-0.002819362065866127	0.0025755168758820972	-0.008514343114198214	-0.00037759960849226103	0.0016592977479407455	-0.000606030097280012	0.0025570936377011413	0.002861334117520929	-0.007566766345856899	-0.0004239571692433249	0.004903966317571004	-0.004987322694269525	0.0009229230663895618	-0.0010125939421865764	-0.0016348238367581388	-0.0036485983625239105	0.0033242851869299574	0.001586484493872783	0.004502053058025401	0.0011537230001183343	0.000615626377847441
ornataF	-0.47954794073536866	-0.05786935995683056	-0.12578927280013352	0.06524419351753746	-0.03559845187960105	-0.01812673721886334	-0.039625920568381934	-0.000111677458881493	0.005117223459652357	-0.0017243150965936902	-0.011707098023128483	0.003314060834975514	0.01978011914333889	0.0008453984218346959	0.00478709628682479	-0.012658786788846903	0.006089202962382833	0.015400409688860089	0.00005666654891906189	0.013010449330401061	-0.0016553042136335497	-0.014402754443735918	0.009229150773773964	0.014727390958769418	-0.007294499223291993	-0.0013546150238432878	0.0007052691471236858	-0.0028003147207898357	0.0004350328812733887	0.007572121824451596	-0.0022713309754324724	-0.008515715267216761	-0.0024024863010011113	0.0006208163366128694	0.0021523528999947473	-0.0017788315316423788	-0.0009000298389950224	-0.00177775614445881	-0.001294364863553046	0.000399906099653695	0.0009924473270388151	-0.0007125437604655354	0.0004205544412700685	-0.00018897647426661566	-0.00027872109531948825	0.0033512428031620936	-0.0003733665830671905	-0.002243386536543508	0.0016803087573336564
ornataF	-0.48185892713096345	-0.05745514623998489	-0.12984661698436542	0.06684763891644063	-0.03319389095244861	-0.016727328798164003	-0.03882880908072465	-0.000837145619068356	0.007012091181498933	-0.0024180523033925485	-0.0111290546685153	0.005439766179576074	0.019723264757405608	-0.0009357530697289215	0.007231597689806117	-0.016576016158128856	0.004699188006988989	0.013330926588755048	-0.0019126057888423516	0.01656182613261583	0.00030639049444074824	-0.00939172243693536	0.010651606777624171	0.020524117482660635	-0.009115625895243784	0.002573114261294211	0.0010879216302397711	-0.002137524423673691	-0.0015918030605148515	0.009338247959641008	-0.0039055930643616117	-0.0062712846640901295	0.0020314773883624653	-0.0054174742200509395	-0.003741566234913159	0.0017322512267322582	0.007086952227568491	0.0009014435809147622	-0.0005744411827977582	0.0009424777582652089	0.00008477376494995196	-0.00045588047244036247	-0.0006691103094795253	0.0014585310461494854	-0.003200745918262341	-0.002430323060992819	-0.0037427246338603056	0.001038329191662961	-0.0019229307126508064
ornataM	0.3936007266913235	-0.0279379714042944	0.005510351151702653	0.05603368577360528	-0.0025149961208600917	-0.06094687606669322	0.014857603626384547	0.0050105216791431215	-0.015041752531509352	0.06359860712312512	-0.016421637706680717	0.02696269680866032	-0.013685531440071072	0.00563875408569638	-0.01942203845117057	-0.0030594385019914435	0.012093637614220857	-0.004805753497092113	0.02228868683905554	-0.0038189340212693734	-0.0014562806472472188	0.0028313323191212973	-0.005824737174580006	0.00585954344453143	-0.005288914438968927	0.004156103538494663	-0.0047856864280800115	-0.013603482872596474	0.003671723571564663	0.005020054712479194	-0.004245107307858825	-0.002063309257356162	0.005765015390956326	0.00046549348618552135	0.0025670089028740984	-0.0018203209347458422	0.00034573070695727623	-0.006098268275899229	-0.0025711047354549043	-0.006380989572446038	-0.004182860190881814	0.003984510044047824	0.0023650606987720524	-0.0014523343461346743	0.00016744306963712634	-0.003600153960441593	0.003452002131717998	-0.0032766845645257315	0.0025978043287809617
ornataM	0.336758340143537	-0.03531616714097313	-0.010832144955472855	0.03583353715254757	0.018787408763552303	-0.08013314554634675	0.025901434468525813	0.007757719365989409	0.0013037720519902712	0.007005568192732301	0.0016642994165113223	0.0027864411857805595	0.0010470401603457841	0.00898930533420309	0.0076166739476668435	0.023634798309034324	-0.012801043186481054	-0.0022083216331025713	0.007854371895126664	-0.013928532136650441	-0.008389440930885972	0.002950924561299251	-0.002303920220850291	0.014825386423590109	0.004388645006634008	-0.003497207691416883	0.009945671129569294	-0.008081009795749923	0.005131235056753739	0.006855774632380105	0.0036425832071115163	-0.0028884474108110815	-0.0005429284029577908	-0.0004569904632695498	0.004775609167261238	0.00028517900061972225	0.0027232976182122687	-0.0068720210453151595	-0.002429667872689994	0.008331759485098737	-0.012465686804025615	-0.0018386406418927376	-0.00022440587113722174	0.00010798734929627153	-0.0006423179186089979	0.00030838026145062566	0.0006081726561909506	-0.0018755456855953864	0.0018416998097810662
neopictaF	-0.3037420710185589	0.33374404809334074	0.23285961999617694	0.04723704640644935	-0.1214648434208762	0.002067143345039742	0.07649695730208127	-0.21498048111142598	0.016890729308193	0.010670090986459085	0.0034523006652556936	0.009024689161236325	-0.006158295641218744	0.0009689585839221212	-0.011788595576831373	0.011486473349028815	-0.008229512528632488	0.0004798926817359301	0.002504679722914936	-0.0004361153918821159	0.0035517649462387646	-0.0038019552173432906	0.0014399459036652314	0.005817704166120452	0.003923611202238221	-0.0035884573046862764	-0.0030103399925647126	-0.0020950863420387007	0.000522991696085454	-0.004755976530453542	-0.0007285494267116636	0.0008061858555231279	0.002711914951359236	-0.002691654649751041	0.003022275131116058	0.00009275575640859707	0.0027991222429067882	0.0029130381303857553	-0.00675489901328086	0.002212677330697596	-0.003670155828173176	0.001618847212676641	-0.00419868641926371	0.0034305516577065286	0.002297053141373787	0.0009933054501986833	-0.001799407470033806	-0.0005064638867120567	0.00014197537429173513
spaeteriM	-0.5020084425607535	-0.04366322252001324	-0.1359973824201649	0.06807537250531745	-0.03394281874208616	-0.01426576591198878	-0.045339834789723574	0.0012252201336678497	0.006161235581449493	0.004589291481130399	-0.009287079242401025	0.0011850026393860984	-0.0037607449905988025	0.005965738705730189	-0.00023710731998892158	0.01165435765340588	-0.0010566151710186891	-0.004972920997261819	0.0004611446194968596	-0.006920833364541195	0.0013766796048882675	0.008350445156878319	-0.005054064338974877	-0.00652741132566901	0.004878353707957547	-0.0007304961959040658	0.004148333083993936	0.000108526311266796	-0.0013142401527465888	0.0018794789257662492	0.002782502849967864	-0.005149686727440315	0.000514466656281779	0.002265174719840207	0.0008483683359081852	-0.003983923060195493	0.0032403913064450655	0.00143114769606662	0.0008936203722480878	0.0008369320635803511	0.0018753747901172056	-0.00030577378873415786	-0.000600085236744695	0.000050473584907856906	-0.001225853112561288	0.003754068052335595	0.00022255248523935157	-0.004253182538884378	0.0014412391056561398
neopictaF	-0.2929342949990109	0.3349606791859502	0.24571509906321468	0.04031676308035625	-0.12329697250779849	-0.008107897346073178	0.07059005183523927	-0.21893415723620924	0.026026552793977243	-0.007140768715611642	-0.00251006497760768	-0.003940598615720498	0.004920018943506193	-0.001864208813425796	-0.015343203351162652	0.00678787577619783	0.004010434853628675	0.003237306210577634	-0.003082643996867088	0.002052168866642774	-0.0052671357876748785	0.0013325730365577862	0.0001748982965795433	-0.004567133220652679	-0.004695660957608644	0.002165540292674852	0.0026680587662839417	0.003721821589019041	0.000253816311106445	0.004907054650447723	0.0012017687457487	-0.0007442495191493922	-0.003018314611120947	0.0021885109709722304	-0.0034856243935550927	-0.00004976833601187219	-0.0026397692513420896	-0.0027421473121227186	0.006881663673227725	-0.00235596813264262	0.003303306095076444	-0.0018786539209192257	0.0038530795755075844	-0.003320509334220595	-0.002284085651564431	-0.001187399267337434	0.001725194193593779	0.000588923773501758	-0.00019317983308733013
victoriaM	0.4941569967709374	0.007052478934353575	-0.03690533335061644	0.013489711232193776	-0.04726876184087652	0.07304159151697383	-0.02723229177704602	-0.005357988106890027	-0.01195185165531018	0.019434325759024998	0.010850829853142143	0.01612294581954136	0.05056356591447276	0.008412131407512137	0.000951222534181073	-0.01842745148966868	-0.009287958667789083	0.018464282721168557	-0.028746560971939273	0.010164231223484239	-0.013186694875604792	-0.009835305285383983	-0.009611473162561416	-0.008182653815135285	0.023534691884082876	0.016680768780753308	0.006839263096846111	-0.000688908350422965	-0.008023484518309077	-0.005059956806870814	0.01285057155619974	-0.006913608489378815	-0.00860715009324928	-0.0028348567009170277	-0.01006302500848702	-0.002933785902197101	-0.0019011716289190157	0.003991430042883811	-0.0009321361750829722	-0.007971592697109852	-0.005100635409144281	0.002087999120229994	-0.0009260786360076055	0.003203363191719423	-0.0021211416885874037	0.000295860149058497	0.0013294241314092629	0.0001432887354282378	0.004044360238299096
victoriaM	0.4817741677587426	0.019111780266959706	-0.0573663132281766	0.027943547048613317	-0.03849806316374919	0.11562131511696418	-0.0328022002561583	-0.0054094383121650975	-0.0065512398411514145	-0.013537355895337276	-0.009549053514689345	-0.005245117652954368	0.013178819506205506	0.007230667270752841	-0.008002017046224282	-0.0030542532334255556	-0.00391427612332541	0.000057078019756808065	-0.014469320398786246	0.008266929143392754	0.000102814067642646	0.007996147967315856	-0.004216318728074291	0.004833801490481843	0.021280130050722317	-0.0031733937495017905	0.012144725084281039	0.01250875165498411	-5.602230177550363e-6	-0.007344268656363644	0.004847942493141878	-0.004084766134748113	0.008497918127744112	-0.00893279534267035	0.00941477786299327	-0.004048224750187853	-0.0001052650559098806	-0.005168726470350316	-0.0023376565898458332	0.005986779251867343	-0.000015201155793439334	0.0034040512941669243	0.008183532082768386	0.0007684224555175131	0.0032078895292451315	-0.006074696957024841	-0.0031843695406081653	-0.0008827795076877143	-0.0031638693635251372
ornataF	-0.22442278747304792	0.17386465087004038	-0.40717207781729114	-0.17481513572757845	-0.0327060965004182	-0.019774343594294606	0.12416926420792394	-0.0062193888599019285	-0.1138278927196632	-0.02529851322297857	-0.0005614381481583258	-0.013738565557134425	-0.014308091809180083	-0.010243385496555993	-0.030933817398202862	-0.0038994626258838415	-0.006498266073002525	0.006739427723892665	-0.0018419913636215906	-0.004651898812692973	-0.0029914882917296505	-0.006769490063760222	-0.009475911635366225	0.0007846535886402293	0.0010641707946057704	0.0011995550715510636	0.0026622699285370303	-0.0018929279116307917	-0.0005444760668056705	-0.0023684837027695316	0.0004873373507304999	-0.0030077999598415238	0.0029877157754251617	0.002254014890200149	-0.0005329683590233066	-0.0010942361138844647	0.00392393803841027	-0.00004992070409068782	0.006746861697339263	-0.000312908067693398	0.0038805329981887664	0.002657261790042326	0.0024657024816530444	-0.0046206316396226	0.002385741167169668	-0.003474951144182201	0.0009389081626779155	-0.002533973755831074	0.003135619004543809
ornataF	-0.2219024912760448	0.17441060180887422	-0.41165746406938547	-0.1776885273264709	-0.039289767933280956	-0.02474558957233163	0.1194485433212997	-0.00542899117442199	-0.10158454695837216	-0.03208097113495586	-0.002055085415233648	-0.0142453123507096	-0.015790517562777794	-0.009781842140039508	-0.023226561029609273	-0.011188814160346977	-0.015056922256008643	0.004526229160736623	0.0027710285695505725	-0.00485726903299036	-0.0019178695088104196	-0.00530859040011166	-0.0026735530103729538	0.00020979527072219695	-0.0009365147879728963	-0.0026443206405487663	-0.005542307904315608	0.004065216628988553	0.0036835287316683276	0.0002257734216987685	-0.0007008886983757349	0.0038564124250523853	-0.002187356707292576	-0.002290192062238126	-0.0006895115887698458	0.0024016873690516118	-0.003677301992315493	0.0005760668025942105	-0.007178619071841367	-0.00023797592709765228	-0.0043563288388999595	-0.0021189768049004014	-0.002651266134606926	0.0044776975706894645	-0.0025108406956226978	0.0028840639015836863	-0.0008435207773765242	0.0026611270930244663	-0.0032629898397401303
neopictaM	-0.2257897866606636	-0.1393431551925138	0.09382670714414286	-0.08363499572824491	0.030615043857960038	0.03271360561760365	0.004763514911574261	0.000046984383238283525	-0.010722582332257547	0.003957708449055332	-0.008392512272110965	0.006744563808544372	-0.0009803898391176993	0.00120508639573064	0.0025544411267425355	0.0036725701890336438	-0.008650495568475032	-0.009926070828720343	0.0004372191888480932	0.004110725634716485	0.004577136791111488	0.010701220992620645	0.00579932717168198	0.016484980407826644	0.0020377735927499794	-0.007404162183941352	0.0052168968956848	-0.009563643660105548	-0.00812621975257383	-0.004063925185494374	0.01217913942320024	-0.00041338559616876404	0.009908711773629997	0.002096455930130026	-0.0021945282018060405	0.0006053615822503526	0.0044705713413050446	0.009135163455867403	0.006033090503973567	-0.0086537893701405	-0.0031614311989674546	-0.0021631331900948216	0.001775437897069343	-0.003268882231654311	0.01051922228428335	-0.0012754344369043796	0.0014197528396478777	-0.0009438497781484649	-0.004207103251535103
neopictaM	-0.1799878561893747	-0.15276062625926531	0.12404305215183535	-0.09372367829892042	0.03130654831482096	0.02681167412329698	0.008422865080328011	0.004074186617671253	-0.007689817219370695	0.011985681067469733	-0.016765328275995015	0.004230980053259104	0.006843012984876618	-0.007264526320966883	-0.00173094732558424	0.011968779544849895	-0.011351280574284342	0.004494177089382543	-0.004247320837010444	0.000546458738876472	0.006443525231147828	0.0058149723797819575	-0.008364972715998465	0.000402502596314731	0.007767072663010806	-0.005831450170133185	0.011492703243902924	-0.004632645722799793	0.004089512332607319	-0.001321812821544006	-0.011940342701704416	-0.006970071161381845	0.00293359700985612	0.003915081344239138	0.005821266971660249	-0.0010744719530568778	0.0079414082737871	-0.0038943563908927573	0.0032813836966751764	-0.006884947097034331	0.006084507207884622	-0.0012087955422380701	-0.0007538430953831756	0.0010860244889586655	-0.004285107352352416	0.003133192063948821	-0.0005659041839259855	-0.003875144504234242	0.004160896755199648
auroraM	0.05469683516246242	0.5661386369538387	0.06527862782453485	-0.12265501240651167	0.24922595459617508	-0.05588314893101288	-0.32652722403551193	-0.06499240874362348	-0.046620961169364934	0.0038394145852660797	0.015306347589545348	-0.021496752483259704	-0.007156277614765106	-0.013485998365086287	-0.038841530523812416	0.007518546635710839	-0.008024203700435611	0.005575094050728418	-0.0003500489405335302	-0.00516586067177007	-0.0029732005108588206	-0.009397024775795527	-0.002365585175556011	0.003162571150057072	-0.0006894269278887195	-0.0035841370314193175	-0.003247308276177338	0.00214560142480813	0.003260555836444817	-0.0011153193199236685	0.0004139583730291011	0.0005805709942639084	0.00006611861629840239	-0.00021186177156633435	-0.0010467673717411284	0.0008512268893440364	0.000251965068252846	0.000046789395795610515	-0.0001539581252887357	-0.0004658892896383295	-0.0008581766319387692	0.00044279699911671424	-0.0003159193801071518	0.00014935166463553727	0.00004859100592989477	-0.00047556836498154856	-0.0000923143353874033	0.00014213775340026576	0.00008917129848170369
auroraM	-0.02673403623013844	0.492983465033949	0.09657782228549898	-0.09780542925605686	-0.06745125560237712	-0.06346028058629806	-0.03826417531806708	0.04576647729527869	0.05880476125811883	-0.09522899455469326	0.0027221351539671	0.044693482948483576	-0.03876629492490186	0.022004297852733536	0.05236186181627323	-0.054780700786012326	-0.041775718645075094	0.003515369785893913	0.020984409514900545	0.012406860565096526	-0.0011174428705554807	0.00727843792998763	-0.021217634332948095	-0.0020761664328296054	0.00475097909869369	0.005227153099031336	0.0024402909969010703	-0.010382521578268895	-0.0013094820670608394	-0.0007543992171829376	-0.002081715745823647	-0.0010213849372119846	0.0006765977711027494	0.0015983673010081018	0.0019243875363373433	0.0026992222944765883	-0.00048494232935191383	0.00009775248907938617	-0.0013284459265237869	0.001142976955937999	0.002280624778977307	0.00235677363366574	0.0024085077625230346	-0.0007681315625243815	0.00009692705721900363	0.000797372778899717	0.0007121751896427894	-0.00032402896260103704	0.0003198299895855852
spaeteriM	-0.505294263706233	-0.044759524673775024	-0.14077804251875842	0.07066942160151657	-0.03089040122825581	-0.01200614633578333	-0.04304362226576269	0.0005414549728468749	0.007219639128065914	0.00569549652457879	-0.009118589515521745	0.003700215399748524	-0.005028489574655575	0.004964367305370066	0.003270731976510549	0.009921828148914858	-0.003194165530632706	-0.006753913430407431	0.0007811634143065106	-0.004840196028008169	0.0026642966052553003	0.010532937829353762	-0.0033885567804823875	-0.0015684371063223604	0.00445249519067549	-0.002725150701190397	0.005860676285454634	0.0012157452506741948	-0.0042449994136678	-0.002159601601883279	-0.002063255011723159	0.002124711916071646	0.002087518242865882	-0.0008052730278335658	0.002627511029067021	0.0015896908852105014	-0.0020041873256616224	0.003115764864784408	-0.00013549623831173567	0.000971839040603196	-0.001782948423555829	-0.0025723208582702707	0.00010874327974894985	-0.00007591365349214335	0.0012100438360094228	-0.0011259039338392366	-0.0007143142459078945	-0.00032963588874614406	0.0029907652111115083
spaeteriM	-0.5012859649143504	-0.047572920179808464	-0.13789154262800699	0.06987328202529584	-0.0325813329943486	-0.012736419810840005	-0.04250173475319323	0.0007496092635637031	0.0074237597504009925	0.005237979654824713	-0.008907050999529445	0.0023737401604961824	-0.001971358774616975	0.006206327583984487	0.0022829855646232314	0.009919174343053793	0.0008656477322973717	-0.00427480082460674	-0.0004260084987689802	-0.004845997292726831	0.002058837020747263	0.006275755080100748	-0.0051989946858254634	-0.00448088567461258	0.004065627033715109	-0.001415940036055889	0.003296708150458675	-0.0003115506854154661	0.0008550356705854741	-0.00524868048334164	-0.0014373545539258235	0.002060449693715073	0.00015438363800999842	0.007439544994842433	0.0009737695221853971	0.0011922585879147198	-0.0085116188164022	-0.00007788501583666384	0.005085195931622525	-0.0002365314176986213	0.0019145388769755945	-0.00268651387352118	0.0002837401336285729	0.0014243145148204806	0.002611160267659849	-0.001425663993170598	-0.0008214139433955297	-0.0025710506056148713	0.0033303012158131806
[truncated: 1 more columns]
