# Supplementary material for: Mixed Signals? Morphological and Molecular Evidence Suggest a Color Polymorphism in Some Neotropical Polythore Damselflies
Source: PLoS One. 2015 Apr 29;10(4):e0125074. doi: 10.1371/journal.pone.0125074 (PMC4414280; doi:10.1371/journal.pone.0125074)
Supplement: S2 File — Compressed folder containing everything needed to run the analyses presented in this paper, including images, data, and a Mathematica notebook. (ZIP) [file pone.0125074.s002.zip › Supplementary file/polythore polymorphism - supp file.nb]

(* Content-type: application/vnd.wolfram.mathematica *)

(*** Wolfram Notebook File ***)
(* http://www.wolfram.com/nb *)

(* CreatedBy='Mathematica 10.0' *)

(*CacheID: 234*)
(* Internal cache information:
NotebookFileLineBreakTest
NotebookFileLineBreakTest
NotebookDataPosition[       158,          7]
NotebookDataLength[   8100222,     135058]
NotebookOptionsPosition[   8088778,     134707]
NotebookOutlinePosition[   8089289,     134727]
CellTagsIndexPosition[   8089246,     134724]
WindowFrame->Normal*)

(* Beginning of Notebook Content *)
Notebook[{

Cell[CellGroupData[{
Cell["Scripts for Morphological Analyses", "Title",
 CellChangeTimes->{{3.6276453373949747`*^9, 3.6276453937063527`*^9}, {
  3.627646030871993*^9, 3.62764604399043*^9}}],

Cell["\<\
Mixed Signals? Morphological and Molecular Evidence Suggest a Color \
Polymorphism in the Neotropical Polythore Damselflies\
\>", "Subtitle",
 CellChangeTimes->{{3.627645373345095*^9, 3.627645406191188*^9}, {
  3.6276459945482173`*^9, 3.6276460506708565`*^9}}],

Cell[TextData[{
 StyleBox["Manuscript authors:",
  FontWeight->"Bold",
  FontSlant->"Italic"],
 StyleBox[" ",
  FontSlant->"Italic"],
 "Melissa S\[AAcute]nchez Herrera, William R Kuhn, M Olalla Lorenzo-Carballa, \
KM Harding, N Ankrom, TN Sherratt, J Hoffmann, H van Gossum, Jessica L Ware, \
Adolfo Cordero-Rivera, Christopher D Beatty\n\n",
 StyleBox["Notebook author:",
  FontWeight->"Bold",
  FontSlant->"Italic"],
 StyleBox[" ",
  FontSlant->"Italic"],
 "William R Kuhn (will.kuhn@rutgers.edu)"
}], "Author",
 CellChangeTimes->{
  3.6276455060052643`*^9, {3.627645913716196*^9, 3.627645942428955*^9}}],

Cell["\<\
Department of Biological Sciences, Rutgers University, Newark, NJ\
\>", "Department",
 CellChangeTimes->{{3.627645514465805*^9, 3.6276455196221876`*^9}, {
  3.6276455496961074`*^9, 3.627645561736839*^9}}],

Cell["3 January 2015", "Date",
 CellChangeTimes->{{3.6276455668402233`*^9, 3.62764557043245*^9}, 
   3.6279186452812214`*^9, {3.62931591629655*^9, 3.629315920502988*^9}}],

Cell[CellGroupData[{

Cell["Introduction", "Section",
 CellChangeTimes->{{3.6279181615645175`*^9, 3.6279181677335587`*^9}}],

Cell[TextData[{
 "This document contains the scripts used to extract, analyze and visualize",
 StyleBox[" ",
  FontSlant->"Italic"],
 "morphological data from the wings of ",
 StyleBox["Polythore",
  FontSlant->"Italic"],
 " damselflies, along with explanations of the methods. The demonstration \
folder that contains this notebook also contains specimen images (scans) used \
in the PLOSOne manuscript, landmark data taken from scanned specimens, and \
data output from Past\[LongDash]items required for the analyses to run. In \
addition to ",
 StyleBox["Mathematica",
  FontSlant->"Italic"],
 ", the Polly Morphometrics package is required for analysis of landmark \
data, Past is required for discriminant analysis, and TNT is required for \
tree searching.  Also, tpsDig2 was used to take landmarks from our specimen \
images.  These items can be found at the following links:"
}], "Text",
 CellChangeTimes->{{3.6279181468764105`*^9, 3.627918157652457*^9}, {
   3.6279182017205515`*^9, 3.6279182199741306`*^9}, {3.627918339655408*^9, 
   3.627918375296362*^9}, {3.6279184239161263`*^9, 3.627918497233507*^9}, 
   3.627918554653612*^9, {3.627996104964574*^9, 3.627996243177745*^9}, {
   3.627996487252116*^9, 3.627996534470728*^9}, {3.627996780088492*^9, 
   3.6279969954206653`*^9}, {3.627997030988181*^9, 3.6279970498393607`*^9}, {
   3.627997086342511*^9, 3.6279971080980663`*^9}, {3.6279972051249256`*^9, 
   3.627997266402042*^9}, {3.6279973065559406`*^9, 3.6279973136029153`*^9}, {
   3.627997365829748*^9, 3.627997365829748*^9}, {3.6279974116977067`*^9, 
   3.6279974126827354`*^9}, {3.6279974450717325`*^9, 3.627997498371595*^9}, {
   3.6279975576555843`*^9, 3.6279975780741987`*^9}, {3.627997612218975*^9, 
   3.627997656452655*^9}, {3.6279977013384223`*^9, 3.6279978406879883`*^9}, {
   3.6279978725830994`*^9, 3.627998023467146*^9}, {3.627999853368984*^9, 
   3.627999933909515*^9}}],

Cell[CellGroupData[{

Cell[TextData[{
 "Polly Morphometrics package: ",
 ButtonBox["http://mypage.iu.edu/~pdpolly/Software.html",
  BaseStyle->"Hyperlink",
  ButtonData->{
    URL["http://mypage.iu.edu/~pdpolly/Software.html"], None},
  ButtonNote->"http://mypage.iu.edu/~pdpolly/Software.html"]
}], "Item",
 CellChangeTimes->{{3.6279962534913645`*^9, 3.627996304145681*^9}}],

Cell[TextData[{
 "Past: ",
 ButtonBox["http://folk.uio.no/ohammer/past/",
  BaseStyle->"Hyperlink",
  ButtonData->{
    URL["http://folk.uio.no/ohammer/past/"], None},
  ButtonNote->"http://folk.uio.no/ohammer/past/"]
}], "Item",
 CellChangeTimes->{{3.627996669560362*^9, 3.6279966994322386`*^9}}],

Cell[TextData[{
 "TNT: ",
 ButtonBox["http://www.zmuc.dk/public/phylogeny/tnt/",
  BaseStyle->"Hyperlink",
  ButtonData->{
    URL["http://www.zmuc.dk/public/phylogeny/tnt/"], None},
  ButtonNote->"http://www.zmuc.dk/public/phylogeny/tnt/"]
}], "Item",
 CellChangeTimes->{{3.6279966755072927`*^9, 3.6279967230497255`*^9}}],

Cell[TextData[{
 "tpsDig2: ",
 ButtonBox["http://life.bio.sunysb.edu/morph/soft-dataacq.html",
  BaseStyle->"Hyperlink",
  ButtonData->{
    URL["http://life.bio.sunysb.edu/morph/soft-dataacq.html"], None},
  ButtonNote->"http://life.bio.sunysb.edu/morph/soft-dataacq.html"]
}], "Item",
 CellChangeTimes->{{3.627996678616688*^9, 3.6279966822729654`*^9}, {
  3.6279967476617184`*^9, 3.6279967555313187`*^9}}]
}, Open  ]],

Cell[TextData[{
 "Visit ",
 ButtonBox["Getting Started",
  BaseStyle->"Hyperlink",
  ButtonData->{
    URL["http://reference.wolfram.com/language/tutorial/\
GettingStartedOverview.html"], None},
  ButtonNote->
   "http://reference.wolfram.com/language/tutorial/GettingStartedOverview.\
html"],
 " for a helpful tutorial if you are new to this software. Other notes: (1) \
This document was written in ",
 StyleBox["Mathematica",
  FontSlant->"Italic"],
 " 10 and may not run correctly in previous versions; (2) while running the \
analyses below, temporary items will be added to the folder, increasing its \
size to ~165 MB; (3) although efforts were made to make the scripts contained \
here as general as possible, they were custom-built for the set of data \
contained used in the PLOSOne manuscript, and therefore may not work \
perfectly (or at all) with some outside data. Use at your own risk."
}], "Text",
 CellChangeTimes->{{3.6279980367585154`*^9, 3.627998047951481*^9}, {
  3.627998085086302*^9, 3.6279982917204366`*^9}}]
}, Open  ]],

Cell[CellGroupData[{

Cell["Initialization cells", "Section",
 InitializationGroup->True,
 CellChangeTimes->{{3.627645601438427*^9, 3.6276456051266603`*^9}}],

Cell["\<\
Functions and definitions needed to run the analyses in this document.\
\>", "Text",
 InitializationGroup->True,
 CellChangeTimes->{{3.6276456241838727`*^9, 3.627645652493679*^9}, {
  3.6279928732294393`*^9, 3.6279928838880816`*^9}}],

Cell[CellGroupData[{

Cell["Directory, package, specimen ID", "Subsection",
 CellChangeTimes->{{3.6276460978938665`*^9, 3.6276461037022357`*^9}, {
  3.6276473594482584`*^9, 3.6276473626604815`*^9}, {3.627649549335625*^9, 
  3.6276495532478724`*^9}}],

Cell["Sets directory to the folder containing this notebook.", "Text",
 CellChangeTimes->{{3.62764737670536*^9, 3.6276473935648613`*^9}}],

Cell[BoxData[
 RowBox[{
  RowBox[{"SetDirectory", "[", 
   RowBox[{"NotebookDirectory", "[", "]"}], "]"}], ";"}]], "Input",
 CellChangeTimes->{{3.627647331750492*^9, 3.627647342095153*^9}}],

Cell[TextData[{
 "This initializes the Polly Morphometrics package (available here: ",
 ButtonBox["http://mypage.iu.edu/~pdpolly/Software.html",
  BaseStyle->"Hyperlink",
  ButtonData->{
    URL["http://mypage.iu.edu/~pdpolly/Software.html"], None},
  ButtonNote->"http://mypage.iu.edu/~pdpolly/Software.html"],
 "), which is required for analyzing landmark data.  Installation \
instructions can be found the the link above."
}], "Text",
 CellChangeTimes->{{3.6276461067024264`*^9, 3.627646168598985*^9}, 
   3.6276474099739065`*^9}],

Cell[CellGroupData[{

Cell[BoxData[
 RowBox[{"<<", " ", "PollyMorphometrics`"}]], "Input"],

Cell[BoxData["\<\"PollyMorphometrics 11.1\\n(c) P. David Polly, 22 April 2014\
\\n\"\>"], "Print",
 CellChangeTimes->{3.627649647456055*^9, 3.6276889423481693`*^9, 
  3.6279991176305723`*^9}]
}, Open  ]],

Cell["These are the species IDs that go with the specimen numbers.", "Text",
 InitializationGroup->True,
 CellChangeTimes->{{3.610461878494623*^9, 3.610461882218258*^9}, {
  3.61046198195675*^9, 3.6104620160448513`*^9}, {3.610462059475588*^9, 
  3.610462096673933*^9}, {3.627646877201305*^9, 3.627646881753603*^9}, {
  3.627917599616509*^9, 3.627917647757846*^9}}],

Cell[BoxData[
 RowBox[{
  RowBox[{"filesAndNames", "=", 
   RowBox[{"{", 
    RowBox[{
     RowBox[{"{", 
      RowBox[{"\"\<PA05\>\"", ",", "\"\<auroraM\>\""}], "}"}], ",", 
     RowBox[{"{", 
      RowBox[{"\"\<PA87\>\"", ",", "\"\<auroraM\>\""}], "}"}], ",", 
     RowBox[{"{", 
      RowBox[{"\"\<PL10\>\"", ",", "\"\<neopictaM\>\""}], "}"}], ",", 
     RowBox[{"{", 
      RowBox[{"\"\<PL35\>\"", ",", "\"\<neopictaM\>\""}], "}"}], ",", 
     RowBox[{"{", 
      RowBox[{"\"\<PL37\>\"", ",", "\"\<neopictaM\>\""}], "}"}], ",", 
     RowBox[{"{", 
      RowBox[{"\"\<PL39d\>\"", ",", "\"\<neopictaM\>\""}], "}"}], ",", 
     RowBox[{"{", 
      RowBox[{"\"\<PL39\>\"", ",", "\"\<neopictaM\>\""}], "}"}], ",", 
     RowBox[{"{", 
      RowBox[{"\"\<PO20_A\>\"", ",", "\"\<ornataM\>\""}], "}"}], ",", 
     RowBox[{"{", 
      RowBox[{"\"\<PO20_B\>\"", ",", "\"\<ornataM\>\""}], "}"}], ",", 
     RowBox[{"{", 
      RowBox[{"\"\<PO20_C\>\"", ",", "\"\<ornataM\>\""}], "}"}], ",", 
     RowBox[{"{", 
      RowBox[{"\"\<PO30_A\>\"", ",", "\"\<ornataM\>\""}], "}"}], ",", 
     RowBox[{"{", 
      RowBox[{"\"\<PO30_B\>\"", ",", "\"\<ornataM\>\""}], "}"}], ",", 
     RowBox[{"{", 
      RowBox[{"\"\<PO30_C\>\"", ",", "\"\<ornataM\>\""}], "}"}], ",", 
     RowBox[{"{", 
      RowBox[{"\"\<PO42\>\"", ",", "\"\<ornataM\>\""}], "}"}], ",", 
     RowBox[{"{", 
      RowBox[{"\"\<PO43\>\"", ",", "\"\<ornataM\>\""}], "}"}], ",", 
     RowBox[{"{", 
      RowBox[{"\"\<PO45\>\"", ",", "\"\<ornataM\>\""}], "}"}], ",", 
     RowBox[{"{", 
      RowBox[{"\"\<PO47b\>\"", ",", "\"\<ornataM\>\""}], "}"}], ",", 
     RowBox[{"{", 
      RowBox[{"\"\<PO47\>\"", ",", "\"\<ornataM\>\""}], "}"}], ",", 
     RowBox[{"{", 
      RowBox[{"\"\<PP23\>\"", ",", "\"\<neopictaM\>\""}], "}"}], ",", 
     RowBox[{"{", 
      RowBox[{"\"\<PP24\>\"", ",", "\"\<neopictaM\>\""}], "}"}], ",", 
     RowBox[{"{", 
      RowBox[{"\"\<PP26\>\"", ",", "\"\<neopictaM\>\""}], "}"}], ",", 
     RowBox[{"{", 
      RowBox[{"\"\<PP28\>\"", ",", "\"\<neopictaM\>\""}], "}"}], ",", 
     RowBox[{"{", 
      RowBox[{"\"\<PP29\>\"", ",", "\"\<neopictaM\>\""}], "}"}], ",", 
     RowBox[{"{", 
      RowBox[{"\"\<PP30\>\"", ",", "\"\<neopictaM\>\""}], "}"}], ",", 
     RowBox[{"{", 
      RowBox[{"\"\<PP67\>\"", ",", "\"\<neopictaM\>\""}], "}"}], ",", 
     RowBox[{"{", 
      RowBox[{"\"\<PP68\>\"", ",", "\"\<victoriaM\>\""}], "}"}], ",", 
     RowBox[{"{", 
      RowBox[{"\"\<PP69\>\"", ",", "\"\<neopictaM\>\""}], "}"}], ",", 
     RowBox[{"{", 
      RowBox[{"\"\<PP77\>\"", ",", "\"\<neopictaM\>\""}], "}"}], ",", 
     RowBox[{"{", 
      RowBox[{"\"\<PP78\>\"", ",", "\"\<neopictaM\>\""}], "}"}], ",", 
     RowBox[{"{", 
      RowBox[{"\"\<PP9\>\"", ",", "\"\<neopictaM\>\""}], "}"}], ",", 
     RowBox[{"{", 
      RowBox[{"\"\<PS06\>\"", ",", "\"\<spaeteriM\>\""}], "}"}], ",", 
     RowBox[{"{", 
      RowBox[{"\"\<PS07\>\"", ",", "\"\<spaeteriM\>\""}], "}"}], ",", 
     RowBox[{"{", 
      RowBox[{"\"\<PS08\>\"", ",", "\"\<spaeteriM\>\""}], "}"}], ",", 
     RowBox[{"{", 
      RowBox[{"\"\<PS09\>\"", ",", "\"\<spaeteriM\>\""}], "}"}], ",", 
     RowBox[{"{", 
      RowBox[{"\"\<PS54\>\"", ",", "\"\<spaeteriM\>\""}], "}"}], ",", 
     RowBox[{"{", 
      RowBox[{"\"\<PS57\>\"", ",", "\"\<spaeteriM\>\""}], "}"}], ",", 
     RowBox[{"{", 
      RowBox[{"\"\<PS90\>\"", ",", "\"\<spaeteriM\>\""}], "}"}], ",", 
     RowBox[{"{", 
      RowBox[{"\"\<PV12\>\"", ",", "\"\<victoriaM\>\""}], "}"}], ",", 
     RowBox[{"{", 
      RowBox[{"\"\<PV13\>\"", ",", "\"\<victoriaM\>\""}], "}"}], ",", 
     RowBox[{"{", 
      RowBox[{"\"\<PV15\>\"", ",", "\"\<victoriaM\>\""}], "}"}], ",", 
     RowBox[{"{", 
      RowBox[{"\"\<PV16\>\"", ",", "\"\<victoriaM\>\""}], "}"}], ",", 
     RowBox[{"{", 
      RowBox[{"\"\<PV18\>\"", ",", "\"\<victoriaM\>\""}], "}"}], ",", 
     RowBox[{"{", 
      RowBox[{"\"\<PV19\>\"", ",", "\"\<victoriaM\>\""}], "}"}], ",", 
     RowBox[{"{", 
      RowBox[{"\"\<PV20\>\"", ",", "\"\<victoriaM\>\""}], "}"}], ",", 
     RowBox[{"{", 
      RowBox[{"\"\<PV72\>\"", ",", "\"\<victoriaM\>\""}], "}"}], ",", 
     RowBox[{"{", 
      RowBox[{"\"\<PV83\>\"", ",", "\"\<victoriaM\>\""}], "}"}], ",", 
     RowBox[{"{", 
      RowBox[{"\"\<PV85\>\"", ",", "\"\<victoriaM\>\""}], "}"}], ",", 
     RowBox[{"{", 
      RowBox[{"\"\<scan0004\>\"", ",", "\"\<neopictaM\>\""}], "}"}], ",", 
     RowBox[{"{", 
      RowBox[{"\"\<scan0005\>\"", ",", "\"\<neopictaM\>\""}], "}"}], ",", 
     RowBox[{"{", 
      RowBox[{"\"\<scan0006\>\"", ",", "\"\<neopictaM\>\""}], "}"}], ",", 
     RowBox[{"{", 
      RowBox[{"\"\<scan0007\>\"", ",", "\"\<neopictaF\>\""}], "}"}], ",", 
     RowBox[{"{", 
      RowBox[{"\"\<scan0008\>\"", ",", "\"\<neopictaF\>\""}], "}"}], ",", 
     RowBox[{"{", 
      RowBox[{"\"\<scan0009\>\"", ",", "\"\<neopictaF\>\""}], "}"}], ",", 
     RowBox[{"{", 
      RowBox[{"\"\<scan0011\>\"", ",", "\"\<victoriaM\>\""}], "}"}], ",", 
     RowBox[{"{", 
      RowBox[{"\"\<scan0012\>\"", ",", "\"\<victoriaM\>\""}], "}"}], ",", 
     RowBox[{"{", 
      RowBox[{"\"\<scan0013\>\"", ",", "\"\<ornataM\>\""}], "}"}], ",", 
     RowBox[{"{", 
      RowBox[{"\"\<scan0014\>\"", ",", "\"\<ornataF\>\""}], "}"}], ",", 
     RowBox[{"{", 
      RowBox[{"\"\<scan0015\>\"", ",", "\"\<ornataM\>\""}], "}"}], ",", 
     RowBox[{"{", 
      RowBox[{"\"\<scan0016\>\"", ",", "\"\<ornataM\>\""}], "}"}], ",", 
     RowBox[{"{", 
      RowBox[{"\"\<scan0017\>\"", ",", "\"\<ornataM\>\""}], "}"}], ",", 
     RowBox[{"{", 
      RowBox[{"\"\<scan0018\>\"", ",", "\"\<spaeteriM\>\""}], "}"}], ",", 
     RowBox[{"{", 
      RowBox[{"\"\<scan0019\>\"", ",", "\"\<ornataF\>\""}], "}"}], ",", 
     RowBox[{"{", 
      RowBox[{"\"\<scan0020\>\"", ",", "\"\<ornataF\>\""}], "}"}], ",", 
     RowBox[{"{", 
      RowBox[{"\"\<scan0021\>\"", ",", "\"\<ornataF\>\""}], "}"}], ",", 
     RowBox[{"{", 
      RowBox[{"\"\<scan0022\>\"", ",", "\"\<ornataM\>\""}], "}"}], ",", 
     RowBox[{"{", 
      RowBox[{"\"\<scan0023\>\"", ",", "\"\<ornataM\>\""}], "}"}], ",", 
     RowBox[{"{", 
      RowBox[{"\"\<scan0024\>\"", ",", "\"\<neopictaF\>\""}], "}"}], ",", 
     RowBox[{"{", 
      RowBox[{"\"\<scan0025\>\"", ",", "\"\<spaeteriM\>\""}], "}"}], ",", 
     RowBox[{"{", 
      RowBox[{"\"\<scan0026\>\"", ",", "\"\<neopictaF\>\""}], "}"}], ",", 
     RowBox[{"{", 
      RowBox[{"\"\<scan0027\>\"", ",", "\"\<victoriaM\>\""}], "}"}], ",", 
     RowBox[{"{", 
      RowBox[{"\"\<scan0028\>\"", ",", "\"\<victoriaM\>\""}], "}"}], ",", 
     RowBox[{"{", 
      RowBox[{"\"\<scan0030\>\"", ",", "\"\<ornataF\>\""}], "}"}], ",", 
     RowBox[{"{", 
      RowBox[{"\"\<scan0031\>\"", ",", "\"\<ornataF\>\""}], "}"}], ",", 
     RowBox[{"{", 
      RowBox[{"\"\<scan0032\>\"", ",", "\"\<neopictaM\>\""}], "}"}], ",", 
     RowBox[{"{", 
      RowBox[{"\"\<scan0033\>\"", ",", "\"\<neopictaM\>\""}], "}"}], ",", 
     RowBox[{"{", 
      RowBox[{"\"\<scan0034\>\"", ",", "\"\<auroraM\>\""}], "}"}], ",", 
     RowBox[{"{", 
      RowBox[{"\"\<scan0035\>\"", ",", "\"\<auroraM\>\""}], "}"}], ",", 
     RowBox[{"{", 
      RowBox[{"\"\<scan0036\>\"", ",", "\"\<spaeteriM\>\""}], "}"}], ",", 
     RowBox[{"{", 
      RowBox[{"\"\<scan0037\>\"", ",", "\"\<spaeteriM\>\""}], "}"}]}], 
    "}"}]}], ";"}]], "Input",
 CellChangeTimes->{{3.6276565740479918`*^9, 3.627656593717865*^9}, {
  3.6276609520278215`*^9, 3.627660953226678*^9}}]
}, Closed]],

Cell[CellGroupData[{

Cell["Image preprocessing: convert scans to squares", "Subsection",
 CellChangeTimes->{{3.627648433429397*^9, 3.627648459934447*^9}, {
  3.6276496050711718`*^9, 3.627649610935547*^9}}],

Cell[TextData[{
 "These functions are integral for the standardization of scans for image \
analysis.  The function ",
 StyleBox["process[]", "Input"],
 ", which uses ",
 StyleBox["makeMask[]", "Input"],
 ", ",
 StyleBox["applyMask[]", "Input"],
 ", ",
 StyleBox["separate[]", "Input"],
 ", and ",
 StyleBox["rotate[]", "Input"],
 ", transforms an image containing 2 approximately-horizontal odonate wings \
into a stardardized, 512-px, color square (with black background) for use in \
the Chromaticity and GWT Analyses.  Optional threshold values may be entered \
for contrast, brightness, and gamma values in case the default values fail to \
properly mask the wings. ",
 StyleBox["applyMask[]", "Input"],
 " (which uses ",
 StyleBox["makeMask[]", "Input"],
 ") creates a mask of the wings in a scanned image. ",
 StyleBox["separate[]", "Input"],
 " splits the scan into 2 images, each containing one wing, and ",
 StyleBox["rotate[]", "Input"],
 " aligns the wings so that their anterior margin is horizontal.  The images \
are then cropped, resized, and assembled so that the forewing is on top and \
the hindwing on bottom of a square."
}], "Text",
 InitializationGroup->True,
 CellChangeTimes->{{3.6105274391957817`*^9, 3.610527514149681*^9}, {
  3.616250389173875*^9, 3.616250532441327*^9}, {3.6162506494802036`*^9, 
  3.616250747566661*^9}, {3.616250784627905*^9, 3.616250788411584*^9}, {
  3.616251515132139*^9, 3.616251635418316*^9}, {3.6162516806713605`*^9, 
  3.616251866782151*^9}, {3.616251923259142*^9, 3.616251923701455*^9}, {
  3.627917670069766*^9, 3.62791777284328*^9}, {3.6279178650854344`*^9, 
  3.6279179775381203`*^9}}],

Cell[BoxData[
 RowBox[{
  RowBox[{"process", "[", 
   RowBox[{"img_Image", ",", 
    RowBox[{"c_:", "0."}], ",", 
    RowBox[{"b_:", "0."}], ",", 
    RowBox[{"\[Gamma]_:", "9."}]}], "]"}], ":=", 
  RowBox[{"Module", "[", 
   RowBox[{
    RowBox[{"{", 
     RowBox[{"cb", ",", "d", ",", "e"}], "}"}], ",", "\[IndentingNewLine]", 
    RowBox[{
     RowBox[{"cb", "=", 
      RowBox[{"rotate", "/@", 
       RowBox[{
        RowBox[{"separate", "[", 
         RowBox[{"img", ",", "c", ",", "b", ",", "\[Gamma]"}], "]"}], 
        "\[LeftDoubleBracket]", "1", "\[RightDoubleBracket]"}]}]}], ";", 
     "\[IndentingNewLine]", 
     RowBox[{"e", "=", 
      RowBox[{
       RowBox[{
        RowBox[{"ImageCrop", "[", 
         RowBox[{
          RowBox[{"ImageResize", "[", 
           RowBox[{"#", ",", "512"}], "]"}], ",", 
          RowBox[{"{", 
           RowBox[{"512", ",", "256"}], "}"}], ",", 
          RowBox[{"{", 
           RowBox[{"0", ",", "1"}], "}"}]}], "]"}], "&"}], "/@", "cb"}]}], 
     ";", "\[IndentingNewLine]", 
     RowBox[{"ImageAssemble", "[", 
      RowBox[{"List", "/@", "e"}], "]"}]}]}], "]"}]}]], "Code",
 InitializationCell->True,
 InitializationGroup->True,
 CellChangeTimes->{{3.593631690752453*^9, 3.593631751991047*^9}, {
   3.5936320362679663`*^9, 3.593632066502495*^9}, {3.5936321032343073`*^9, 
   3.593632142928699*^9}, 3.593633637131094*^9, {3.593637285930689*^9, 
   3.5936373018191843`*^9}, {3.5936430352302*^9, 3.593643035830802*^9}, {
   3.6152399909846077`*^9, 3.6152400061375065`*^9}, {3.615240079945322*^9, 
   3.615240086862149*^9}, {3.6162506093127604`*^9, 3.616250636515023*^9}, {
   3.6162516480482597`*^9, 3.6162516486126595`*^9}, 3.6276485556451087`*^9, {
   3.6276515293589954`*^9, 3.627651549535226*^9}}],

Cell[BoxData[
 RowBox[{
  RowBox[{
   RowBox[{"makeMask", "[", 
    RowBox[{"image_Image", ",", 
     RowBox[{"c_:", "0."}], ",", 
     RowBox[{"b_:", "0."}], ",", 
     RowBox[{"\[Gamma]_:", "9."}]}], "]"}], ":=", 
   RowBox[{"Binarize", "[", 
    RowBox[{
     RowBox[{"CurvatureFlowFilter", "[", 
      RowBox[{
       RowBox[{
        RowBox[{"FillingTransform", "[", "\n", 
         RowBox[{
          RowBox[{
           RowBox[{"ImageAdjust", "[", 
            RowBox[{"image", ",", 
             RowBox[{"{", 
              RowBox[{"c", ",", "b", ",", "\[Gamma]"}], "}"}]}], "]"}], "//", 
           "Binarize"}], "//", "ColorNegate"}], "]"}], "\n", "//", 
        "DeleteSmallComponents"}], ",", "2"}], "]"}], ",", "0.99"}], "]"}]}], 
  ";"}]], "Code",
 InitializationGroup->True,
 CellChangeTimes->{{3.6105521537277637`*^9, 3.6105521686497946`*^9}, {
  3.6105554490363293`*^9, 3.6105554850679283`*^9}, {3.627651531015172*^9, 
  3.627651548430435*^9}}],

Cell[BoxData[
 RowBox[{
  RowBox[{"(*", 
   RowBox[{
   "Applies", " ", "the", " ", "mask", " ", "to", " ", "the", " ", "wing", 
    " ", 
    RowBox[{"image", ".", "  ", "The"}], " ", "\"\<Crop\>\"", " ", "option", 
    " ", "crops", " ", "the", " ", "resulting", " ", 
    RowBox[{"image", "."}]}], "*)"}], "\[IndentingNewLine]", 
  RowBox[{
   RowBox[{"applyMask", "[", 
    RowBox[{"image_Image", ",", 
     RowBox[{"c_:", "0."}], ",", 
     RowBox[{"b_:", "0."}], ",", 
     RowBox[{"\[Gamma]_:", "9."}]}], "]"}], ":=", 
   RowBox[{"Module", "[", 
    RowBox[{
     RowBox[{"{", 
      RowBox[{"mask", ",", "output"}], "}"}], ",", "\[IndentingNewLine]", 
     RowBox[{
      RowBox[{"mask", "=", 
       RowBox[{"makeMask", "[", 
        RowBox[{"image", ",", "c", ",", "b", ",", "\[Gamma]"}], "]"}]}], ";", 
      "\[IndentingNewLine]", 
      RowBox[{"output", "=", 
       RowBox[{"ImageMultiply", "[", 
        RowBox[{"image", ",", 
         RowBox[{"Erosion", "[", 
          RowBox[{"mask", ",", "0"}], "]"}]}], "]"}]}], ";", 
      "\[IndentingNewLine]", "output"}]}], "\[IndentingNewLine]", 
    "]"}]}]}]], "Code",
 InitializationCell->True,
 InitializationGroup->True,
 CellChangeTimes->{{3.555160026158146*^9, 3.5551600666033897`*^9}, {
   3.555160453460308*^9, 3.5551604673751044`*^9}, {3.555161596323676*^9, 
   3.5551616050271745`*^9}, {3.5551617775460415`*^9, 3.5551617791111317`*^9}, 
   3.5551619591764307`*^9, {3.5551621263919945`*^9, 3.555162126756016*^9}, 
   3.555162350812831*^9, {3.5551625187684374`*^9, 3.5551625346183443`*^9}, {
   3.555162733129698*^9, 3.5551627336727295`*^9}, {3.5551628117251935`*^9, 
   3.5551629214444695`*^9}, {3.5551629528562655`*^9, 3.5551629848240943`*^9}, 
   3.555163065805726*^9, {3.5551639592268267`*^9, 3.5551639606539087`*^9}, {
   3.5551640064425273`*^9, 3.555164026965701*^9}, {3.555164149014682*^9, 
   3.555164187151863*^9}, 3.5902680111436157`*^9, {3.593634047998341*^9, 
   3.593634048571025*^9}, {3.593643030832262*^9, 3.593643031480504*^9}, {
   3.6105521428995304`*^9, 3.610552163196559*^9}, {3.615239873069273*^9, 
   3.6152399030985394`*^9}, {3.6276515361668053`*^9, 3.627651547502783*^9}}],

Cell[BoxData[
 RowBox[{
  RowBox[{"(*", 
   RowBox[{
    RowBox[{"NEW", ":", " ", 
     RowBox[{
      RowBox[{"segments", " ", "a", " ", "2"}], "-", 
      RowBox[{"wing", " ", "image", " ", "into", " ", "two", " ", "single"}], 
      "-", "wing"}]}], ",", " ", 
    RowBox[{"masked", " ", "images"}]}], "*)"}], "\[IndentingNewLine]", 
  RowBox[{
   RowBox[{"separate", "[", 
    RowBox[{"img_Image", ",", 
     RowBox[{"c_:", "0."}], ",", 
     RowBox[{"b_:", "0."}], ",", 
     RowBox[{"\[Gamma]_:", "9."}]}], "]"}], ":=", 
   RowBox[{"Module", "[", 
    RowBox[{
     RowBox[{"{", 
      RowBox[{
      "m", ",", "boxes", ",", "coords", ",", "masks", ",", "maskedImgs", ",", 
       "seps"}], "}"}], ",", "\[IndentingNewLine]", 
     RowBox[{
      RowBox[{"m", "=", 
       RowBox[{"makeMask", "[", 
        RowBox[{"img", ",", "c", ",", "b", ",", "\[Gamma]"}], "]"}]}], ";", 
      "\[IndentingNewLine]", 
      RowBox[{"boxes", "=", 
       RowBox[{
        RowBox[{
         RowBox[{"ComponentMeasurements", "[", 
          RowBox[{
           RowBox[{"MorphologicalComponents", "[", "#", "]"}], ",", 
           RowBox[{"{", 
            RowBox[{
            "\"\<Area\>\"", ",", "\"\<BoundingBox\>\"", ",", "\"\<Mask\>\""}],
             "}"}]}], "]"}], "&"}], "@", "m"}]}], ";", "\[IndentingNewLine]", 
      RowBox[{"(*", 
       RowBox[{
        RowBox[{
         RowBox[{"{", 
          RowBox[{"coords", ",", "masks"}], "}"}], "=", 
         RowBox[{"Transpose", "[", 
          RowBox[{"Reverse", "[", 
           RowBox[{
            RowBox[{"Sort", "[", 
             RowBox[{
              RowBox[{"boxes", "\[LeftDoubleBracket]", 
               RowBox[{"All", ",", "2"}], "\[RightDoubleBracket]"}], ",", 
              RowBox[{
               RowBox[{
                RowBox[{
                "#1", "\[LeftDoubleBracket]", "1", "\[RightDoubleBracket]"}], 
                ">", 
                RowBox[{
                "#2", "\[LeftDoubleBracket]", "1", 
                 "\[RightDoubleBracket]"}]}], "&"}]}], "]"}], 
            "\[LeftDoubleBracket]", 
            RowBox[{
             RowBox[{";;", "2"}], ",", 
             RowBox[{"{", 
              RowBox[{"2", ",", "3"}], "}"}]}], "\[RightDoubleBracket]"}], 
           "]"}], "]"}]}], ";"}], "*)"}], "\[IndentingNewLine]", 
      RowBox[{
       RowBox[{"{", 
        RowBox[{"coords", ",", "masks"}], "}"}], "=", 
       RowBox[{"Transpose", "[", 
        RowBox[{
         RowBox[{"Select", "[", 
          RowBox[{"boxes", ",", 
           RowBox[{
            RowBox[{
             RowBox[{"Max", "[", 
              RowBox[{"boxes", "\[LeftDoubleBracket]", 
               RowBox[{"All", ",", "2", ",", "1"}], "\[RightDoubleBracket]"}],
               "]"}], "\[GreaterEqual]", 
             RowBox[{"#", "\[LeftDoubleBracket]", 
              RowBox[{"2", ",", "1"}], "\[RightDoubleBracket]"}], ">", 
             RowBox[{"(", 
              RowBox[{
               RowBox[{"Max", "[", 
                RowBox[{"boxes", "\[LeftDoubleBracket]", 
                 RowBox[{"All", ",", "2", ",", "1"}], 
                 "\[RightDoubleBracket]"}], "]"}], "*", "0.4"}], ")"}]}], 
            "&"}], ",", "2"}], "]"}], "\[LeftDoubleBracket]", 
         RowBox[{"All", ",", "2", ",", 
          RowBox[{"2", ";;"}]}], "\[RightDoubleBracket]"}], "]"}]}], ";", 
      "\[IndentingNewLine]", 
      RowBox[{"maskedImgs", "=", 
       RowBox[{
        RowBox[{
         RowBox[{"ImageMultiply", "[", 
          RowBox[{"img", ",", "#"}], "]"}], "&"}], "/@", 
        RowBox[{"Map", "[", 
         RowBox[{"Image", ",", "masks"}], "]"}]}]}], ";", 
      "\[IndentingNewLine]", 
      RowBox[{"seps", "=", 
       RowBox[{"MapThread", "[", 
        RowBox[{
         RowBox[{
          RowBox[{"With", "[", 
           RowBox[{
            RowBox[{"{", 
             RowBox[{
              RowBox[{"dim", "=", 
               RowBox[{
                RowBox[{"ImageDimensions", "[", "m", "]"}], 
                "\[LeftDoubleBracket]", "2", "\[RightDoubleBracket]"}]}], ",",
               "\[IndentingNewLine]", 
              RowBox[{"ji", "=", 
               RowBox[{"Reverse", "[", 
                RowBox[{"Transpose", "[", "#1", "]"}], "]"}]}]}], "}"}], ",", 
            "\[IndentingNewLine]", 
            RowBox[{"ImagePad", "[", 
             RowBox[{
              RowBox[{"ImageTake", "[", 
               RowBox[{
                RowBox[{"applyMask", "[", "#2", "]"}], ",", 
                RowBox[{"Reverse", "[", 
                 RowBox[{"dim", "-", 
                  RowBox[{
                  "ji", "\[LeftDoubleBracket]", "1", 
                   "\[RightDoubleBracket]"}]}], "]"}], ",", 
                RowBox[{
                "ji", "\[LeftDoubleBracket]", "2", 
                 "\[RightDoubleBracket]"}]}], "]"}], ",", "5"}], "]"}]}], 
           "]"}], "&"}], ",", 
         RowBox[{"{", 
          RowBox[{"coords", ",", "maskedImgs"}], "}"}]}], "]"}]}], ";", 
      "\[IndentingNewLine]", 
      RowBox[{"{", 
       RowBox[{"seps", ",", 
        RowBox[{
         RowBox[{
          RowBox[{"ImageCrop", "[", 
           RowBox[{"Image", "[", "#", "]"}], "]"}], "&"}], "/@", "masks"}]}], 
       "}"}]}]}], "\[IndentingNewLine]", "]"}]}]}]], "Code",
 InitializationCell->True,
 InitializationGroup->True,
 CellChangeTimes->{{3.5902460705512466`*^9, 3.5902461254983892`*^9}, {
   3.590246171764036*^9, 3.5902462532366962`*^9}, {3.5902469041759276`*^9, 
   3.5902469497925367`*^9}, {3.5902470454790096`*^9, 
   3.5902471951995735`*^9}, {3.5902472538849297`*^9, 
   3.5902473713736496`*^9}, {3.590247412572006*^9, 3.5902474234626293`*^9}, {
   3.5902476871897135`*^9, 3.5902477333673544`*^9}, {3.5902478005661983`*^9, 
   3.59024783609223*^9}, {3.590247879395707*^9, 3.5902480026997595`*^9}, {
   3.590249512105092*^9, 3.590249602663272*^9}, {3.5902496795436697`*^9, 
   3.5902496831488757`*^9}, {3.5902497183918915`*^9, 
   3.5902497641255074`*^9}, {3.5902498766859455`*^9, 3.5902498845003924`*^9}, 
   3.5902500464046526`*^9, {3.5902500885420628`*^9, 3.5902500955074615`*^9}, {
   3.5902501391669583`*^9, 3.5902501818524*^9}, {3.5902502304181776`*^9, 
   3.590250235393462*^9}, {3.5902506586806726`*^9, 3.590250705407346*^9}, {
   3.5902507744882965`*^9, 3.5902507960715313`*^9}, {3.5902508311465373`*^9, 
   3.59025084290421*^9}, {3.590251064443881*^9, 3.590251069878192*^9}, {
   3.5902511648706255`*^9, 3.5902512154215164`*^9}, {3.5902535403574953`*^9, 
   3.59025358135684*^9}, {3.5902536720610285`*^9, 3.5902536751542053`*^9}, {
   3.590253737796788*^9, 3.5902538294840326`*^9}, {3.590253928415691*^9, 
   3.590253931176849*^9}, {3.590253973738283*^9, 3.590254006983185*^9}, {
   3.590254142776952*^9, 3.5902541739187326`*^9}, {3.590269747526338*^9, 
   3.590269784162848*^9}, {3.59026986833692*^9, 3.5902699237432003`*^9}, {
   3.5902699901312103`*^9, 3.5902699924747553`*^9}, {3.590270078753314*^9, 
   3.590270091753297*^9}, {3.5936430176876907`*^9, 3.593643018275176*^9}, {
   3.593643834259119*^9, 3.593643850199348*^9}, 3.593643944528139*^9, 
   3.593644014959713*^9, {3.593685335632353*^9, 3.59368533953269*^9}, {
   3.593685382146399*^9, 3.593685385180348*^9}, 3.610552182837392*^9, {
   3.615239929549226*^9, 3.6152399369433804`*^9}, {3.6276515412333755`*^9, 
   3.627651543023656*^9}}],

Cell[BoxData[
 RowBox[{
  RowBox[{"(*", 
   RowBox[{
   "Orients", " ", "seperated", " ", "wings", " ", "so", " ", "that", " ", 
    "the", " ", "anterior", " ", "margin", " ", "is", " ", 
    RowBox[{"horizontal", "."}]}], "*)"}], "\[IndentingNewLine]", 
  RowBox[{
   RowBox[{"rotate", "[", "image_Image", "]"}], ":=", 
   RowBox[{"Module", "[", 
    RowBox[{
     RowBox[{"{", 
      RowBox[{
      "img", ",", "l", ",", "imagedata", ",", "dimens", ",", "n", ",", 
       "columns", ",", "columns1", ",", "tops", ",", "r", ",", "reflect", ",",
        "line", ",", "slope", ",", "rotatedImage", ",", "x"}], "}"}], ",", 
     "\[IndentingNewLine]", 
     RowBox[{
      RowBox[{"img", "=", 
       RowBox[{"If", "[", 
        RowBox[{
         RowBox[{
          RowBox[{"Mean", "[", 
           RowBox[{
            RowBox[{
             RowBox[{"ImageTake", "[", 
              RowBox[{"image", ",", 
               RowBox[{"{", 
                RowBox[{"1", ",", "10"}], "}"}], ",", 
               RowBox[{"{", 
                RowBox[{
                 RowBox[{"-", "10"}], ",", 
                 RowBox[{"-", "1"}]}], "}"}]}], "]"}], "//", "ImageData"}], "//",
             "Flatten"}], "]"}], "\[Equal]", "0"}], ",", 
         "\[IndentingNewLine]", 
         RowBox[{
          RowBox[{"l", "=", "Black"}], ";", 
          RowBox[{
           RowBox[{"Binarize", "[", 
            RowBox[{"image", ",", "0.001"}], "]"}], "//", 
           "DeleteSmallComponents"}]}], ",", "\[IndentingNewLine]", 
         RowBox[{
          RowBox[{"l", "=", "White"}], ";", 
          RowBox[{"FillingTransform", "[", 
           RowBox[{
            RowBox[{
             RowBox[{
              RowBox[{"ImageAdjust", "[", 
               RowBox[{"image", ",", 
                RowBox[{"{", 
                 RowBox[{
                  RowBox[{"-", "0.8"}], ",", "0", ",", "4"}], "}"}]}], "]"}], 
              "//", "Binarize"}], "//", "ColorNegate"}], "//", 
            "DeleteSmallComponents"}], "]"}]}]}], "]"}]}], ";", 
      "\[IndentingNewLine]", 
      RowBox[{"imagedata", "=", 
       RowBox[{"ImageData", "[", 
        RowBox[{
         RowBox[{"img", "//", "EdgeDetect"}], "//", "ImageCrop"}], "]"}]}], 
      ";", "\[IndentingNewLine]", 
      RowBox[{"dimens", "=", 
       RowBox[{"Dimensions", "[", "imagedata", "]"}]}], ";", 
      "\[IndentingNewLine]", 
      RowBox[{"n", "=", 
       RowBox[{
        RowBox[{
         RowBox[{
         "dimens", "\[LeftDoubleBracket]", "2", "\[RightDoubleBracket]"}], 
         "*", "0.1"}], "//", "Ceiling"}]}], ";", "\[IndentingNewLine]", 
      RowBox[{"columns", "=", 
       RowBox[{"Take", "[", 
        RowBox[{
         RowBox[{"imagedata", "//", "Transpose"}], ",", 
         RowBox[{"{", 
          RowBox[{"n", ",", 
           RowBox[{"(", 
            RowBox[{
             RowBox[{
             "dimens", "\[LeftDoubleBracket]", "2", "\[RightDoubleBracket]"}],
              "-", "n"}], ")"}]}], "}"}]}], "]"}]}], ";", 
      "\[IndentingNewLine]", 
      RowBox[{"tops", "=", 
       RowBox[{"Table", "[", 
        RowBox[{
         RowBox[{
          RowBox[{"{", 
           RowBox[{"i", ",", 
            RowBox[{"If", "[", 
             RowBox[{
              RowBox[{
               RowBox[{"(", 
                RowBox[{"r", "=", 
                 RowBox[{"Position", "[", 
                  RowBox[{
                   RowBox[{
                   "columns", "\[LeftDoubleBracket]", "i", 
                    "\[RightDoubleBracket]"}], ",", "1", ",", "1", ",", "1"}],
                   "]"}]}], ")"}], "\[Equal]", 
               RowBox[{"{", "}"}]}], ",", "0", ",", "r"}], "]"}]}], "}"}], "//",
           "Flatten"}], ",", 
         RowBox[{"{", 
          RowBox[{"i", ",", "1", ",", 
           RowBox[{"columns", "//", "Length"}]}], "}"}]}], "]"}]}], ";", 
      "\[IndentingNewLine]", 
      RowBox[{"reflect", "=", 
       RowBox[{"Map", "[", 
        RowBox[{
         RowBox[{
          RowBox[{"{", 
           RowBox[{
            RowBox[{
            "#", "\[LeftDoubleBracket]", "1", "\[RightDoubleBracket]"}], ",", 
            RowBox[{
             RowBox[{
             "dimens", "\[LeftDoubleBracket]", "1", "\[RightDoubleBracket]"}],
              "-", 
             RowBox[{
             "#", "\[LeftDoubleBracket]", "2", "\[RightDoubleBracket]"}]}]}], 
           "}"}], "&"}], ",", "tops"}], "]"}]}], ";", "\[IndentingNewLine]", 
      RowBox[{"line", "=", 
       RowBox[{"Fit", "[", 
        RowBox[{"reflect", ",", 
         RowBox[{"{", 
          RowBox[{"1", ",", "x"}], "}"}], ",", "x"}], "]"}]}], ";", 
      "\[IndentingNewLine]", 
      RowBox[{"(*", 
       RowBox[{"Show", "[", 
        RowBox[{
         RowBox[{"ListPlot", "[", 
          RowBox[{"reflect", ",", 
           RowBox[{"AspectRatio", "\[Rule]", "Automatic"}]}], "]"}], ",", 
         RowBox[{"Plot", "[", 
          RowBox[{
           RowBox[{"line", "[", "x", "]"}], ",", 
           RowBox[{"{", 
            RowBox[{"x", ",", "1", ",", "510"}], "}"}]}], "]"}]}], "]"}], 
       "*)"}], "\[IndentingNewLine]", 
      RowBox[{"slope", "=", 
       RowBox[{
        RowBox[{
        "line", "\[LeftDoubleBracket]", "2", "\[RightDoubleBracket]"}], 
        "\[LeftDoubleBracket]", "1", "\[RightDoubleBracket]"}]}], ";", 
      "\[IndentingNewLine]", 
      RowBox[{"rotatedImage", "=", 
       RowBox[{"ImageRotate", "[", 
        RowBox[{"image", ",", 
         RowBox[{
          RowBox[{"-", 
           RowBox[{"(", 
            RowBox[{"slope", "*", "45"}], ")"}]}], " ", "Degree"}], ",", 
         RowBox[{"Background", "\[Rule]", "l"}]}], "]"}]}], ";", 
      "\[IndentingNewLine]", "\[IndentingNewLine]", 
      RowBox[{"img", "=", 
       RowBox[{"If", "[", 
        RowBox[{
         RowBox[{
          RowBox[{"Mean", "[", 
           RowBox[{
            RowBox[{
             RowBox[{"ImageTake", "[", 
              RowBox[{"rotatedImage", ",", 
               RowBox[{"{", 
                RowBox[{"1", ",", "10"}], "}"}], ",", 
               RowBox[{"{", 
                RowBox[{
                 RowBox[{"-", "10"}], ",", 
                 RowBox[{"-", "1"}]}], "}"}]}], "]"}], "//", "ImageData"}], "//",
             "Flatten"}], "]"}], "\[Equal]", "0"}], ",", 
         "\[IndentingNewLine]", 
         RowBox[{
          RowBox[{"l", "=", "Black"}], ";", 
          RowBox[{
           RowBox[{"Binarize", "[", 
            RowBox[{"rotatedImage", ",", "0.001"}], "]"}], "//", 
           "DeleteSmallComponents"}]}], ",", "\[IndentingNewLine]", 
         RowBox[{
          RowBox[{"l", "=", "White"}], ";", 
          RowBox[{"FillingTransform", "[", 
           RowBox[{
            RowBox[{
             RowBox[{
              RowBox[{"ImageAdjust", "[", 
               RowBox[{"rotatedImage", ",", 
                RowBox[{"{", 
                 RowBox[{
                  RowBox[{"-", "0.8"}], ",", "0", ",", "4"}], "}"}]}], "]"}], 
              "//", "Binarize"}], "//", "ColorNegate"}], "//", 
            "DeleteSmallComponents"}], "]"}]}]}], "]"}]}], ";", 
      "\[IndentingNewLine]", 
      RowBox[{"imagedata", "=", 
       RowBox[{"ImageData", "[", 
        RowBox[{
         RowBox[{"img", "//", "EdgeDetect"}], "//", "ImageCrop"}], "]"}]}], 
      ";", "\[IndentingNewLine]", 
      RowBox[{"dimens", "=", 
       RowBox[{"Dimensions", "[", "imagedata", "]"}]}], ";", 
      "\[IndentingNewLine]", 
      RowBox[{"n", "=", 
       RowBox[{
        RowBox[{
         RowBox[{"dimens", "[", 
          RowBox[{"[", "2", "]"}], "]"}], "*", "0.1"}], "//", "Ceiling"}]}], 
      ";", "\[IndentingNewLine]", 
      RowBox[{"columns", "=", 
       RowBox[{"Take", "[", 
        RowBox[{
         RowBox[{"imagedata", "//", "Transpose"}], ",", 
         RowBox[{"{", 
          RowBox[{"n", ",", 
           RowBox[{"(", 
            RowBox[{
             RowBox[{"dimens", "[", 
              RowBox[{"[", "2", "]"}], "]"}], "-", "n"}], ")"}]}], "}"}]}], 
        "]"}]}], ";", "\[IndentingNewLine]", 
      RowBox[{"tops", "=", 
       RowBox[{"Table", "[", 
        RowBox[{
         RowBox[{
          RowBox[{"{", 
           RowBox[{"i", ",", 
            RowBox[{"If", "[", 
             RowBox[{
              RowBox[{
               RowBox[{"(", 
                RowBox[{"r", "=", 
                 RowBox[{"Position", "[", 
                  RowBox[{
                   RowBox[{"columns", "[", 
                    RowBox[{"[", "i", "]"}], "]"}], ",", "1", ",", "1", ",", 
                   "1"}], "]"}]}], ")"}], "\[Equal]", 
               RowBox[{"{", "}"}]}], ",", "0", ",", "r"}], "]"}]}], "}"}], "//",
           "Flatten"}], ",", 
         RowBox[{"{", 
          RowBox[{"i", ",", "1", ",", 
           RowBox[{"columns", "//", "Length"}]}], "}"}]}], "]"}]}], ";", 
      "\[IndentingNewLine]", 
      RowBox[{"reflect", "=", 
       RowBox[{"Map", "[", 
        RowBox[{
         RowBox[{
          RowBox[{"{", 
           RowBox[{
            RowBox[{"#", "[", 
             RowBox[{"[", "1", "]"}], "]"}], ",", 
            RowBox[{
             RowBox[{"dimens", "[", 
              RowBox[{"[", "1", "]"}], "]"}], "-", 
             RowBox[{"#", "[", 
              RowBox[{"[", "2", "]"}], "]"}]}]}], "}"}], "&"}], ",", "tops"}],
         "]"}]}], ";", "\[IndentingNewLine]", 
      RowBox[{"line", "=", 
       RowBox[{"Fit", "[", 
        RowBox[{"reflect", ",", 
         RowBox[{"{", 
          RowBox[{"1", ",", "x"}], "}"}], ",", "x"}], "]"}]}], ";", 
      "\[IndentingNewLine]", 
      RowBox[{"(*", 
       RowBox[{"Show", "[", 
        RowBox[{
         RowBox[{"ListPlot", "[", 
          RowBox[{"reflect", ",", 
           RowBox[{"AspectRatio", "\[Rule]", "Automatic"}]}], "]"}], ",", 
         RowBox[{"Plot", "[", 
          RowBox[{
           RowBox[{"line", "[", "x", "]"}], ",", 
           RowBox[{"{", 
            RowBox[{"x", ",", "1", ",", "510"}], "}"}]}], "]"}]}], "]"}], 
       "*)"}], "\[IndentingNewLine]", 
      RowBox[{"slope", "=", 
       RowBox[{
        RowBox[{"line", "[", 
         RowBox[{"[", "2", "]"}], "]"}], "[", 
        RowBox[{"[", "1", "]"}], "]"}]}], ";", "\[IndentingNewLine]", 
      RowBox[{"rotatedImage", "=", 
       RowBox[{"ImageRotate", "[", 
        RowBox[{"rotatedImage", ",", 
         RowBox[{
          RowBox[{"-", 
           RowBox[{"(", 
            RowBox[{"slope", "*", "45"}], ")"}]}], " ", "Degree"}], ",", 
         RowBox[{"Background", "\[Rule]", "l"}]}], "]"}]}], ";", 
      "\[IndentingNewLine]", 
      RowBox[{"rotatedImage", "//", "ImageCrop"}]}]}], "]"}]}]}]], "Code",
 InitializationCell->True,
 InitializationGroup->True,
 CellChangeTimes->{{3.565804555576473*^9, 3.565804579913432*^9}, 
   3.56580507928364*^9, 3.565805814463664*^9, 3.565807148802146*^9, {
   3.56580748650342*^9, 3.5658075089946423`*^9}, {3.565807716575775*^9, 
   3.5658077171767273`*^9}, {3.565807762456233*^9, 3.565807766054512*^9}, {
   3.565807800478092*^9, 3.5658078788766937`*^9}, {3.56580851103871*^9, 
   3.565808513984989*^9}, {3.565808805394421*^9, 3.5658089055890093`*^9}, {
   3.565808954887803*^9, 3.565808962549932*^9}, {3.565809045452384*^9, 
   3.565809064011479*^9}, {3.566914393315846*^9, 3.566914395503971*^9}, {
   3.5669144747105017`*^9, 3.5669145344849205`*^9}, {3.5669200452501183`*^9, 
   3.5669200453751254`*^9}, {3.593643021646962*^9, 3.593643023015316*^9}, {
   3.593644135917303*^9, 3.593644193287444*^9}, {3.6162516427304945`*^9, 
   3.6162516639845448`*^9}}]
}, Closed]],

Cell[CellGroupData[{

Cell["Chromaticity coordinates", "Subsection",
 InitializationGroup->True,
 CellChangeTimes->{{3.610557530902094*^9, 3.610557534768848*^9}, {
   3.6162519774605236`*^9, 3.616251991329344*^9}, {3.616252073928836*^9, 
   3.616252076189436*^9}, 3.616252123543969*^9}],

Cell[TextData[{
 "This function transforms and RGB image into its chromatic or chromaticity \
coordinates,\n\n",
 Cell[BoxData[
  FormBox[
   RowBox[{
    RowBox[{"r", "=", 
     FractionBox["R", 
      RowBox[{"R", "+", "G", "+", "B"}]]}], ",", " ", 
    RowBox[{"g", "=", 
     FractionBox["G", 
      RowBox[{"R", "+", "G", "+", "B"}]]}], ",", " ", 
    RowBox[{"b", "=", 
     FractionBox["B", 
      RowBox[{"R", "+", "G", "+", "B"}]]}], ","}], TraditionalForm]]],
 "\n\nwhere R, G, and B are pixel values in the original image and r, g, and \
b are chromatic coordinates of those pixel values, respectively.\n\nSources: \
\nGillespie, AR, AB Kahle, & RE Walker. 1987. Color enhancement of highly \
correlated images. 2. Channel ratio and chromaticity transformation \
techniques. Remote Sensing the Environment 22: 343-365.\nSonnentag, O, K \
Hufkens, C Teshera-Sterne, AM Young, M Friedl, BH Braswell, T Milliman, J O\
\[CloseCurlyQuote]Keefe, & AD Richardson. 2012. Digital repeat photography \
for phonological research in forest ecosystems. Agricultural and Forest \
Meteorology 152: 159-177.\nWoebbecke, DM, GE Meyer, K Vonbargen, & DA \
Mortensen. 1995. Color indexes for weed identification under various soil, \
residue, and lighting conditions. Transactions of the ASAE 38: 259-269."
}], "Text",
 InitializationGroup->True,
 CellChangeTimes->{{3.616255927501895*^9, 3.6162559466654663`*^9}, 
   3.627918656777426*^9, {3.6279813241859426`*^9, 3.627981328409814*^9}}],

Cell[BoxData[
 RowBox[{
  RowBox[{"chromaticCoordinates", "[", "image_Image", "]"}], ":=", 
  RowBox[{"Module", "[", 
   RowBox[{
    RowBox[{"{", 
     RowBox[{"ds", ",", "tot"}], "}"}], ",", "\n", 
    RowBox[{
     RowBox[{"Unprotect", "[", "Power", "]"}], ";", 
     RowBox[{
      TagBox[
       StyleBox[
        RowBox[{"Power", "[", 
         RowBox[{
          RowBox[{"0.", "|", "0"}], ",", 
          RowBox[{"-", "1"}]}], "]"}],
        ShowSpecialCharacters->False,
        ShowStringCharacters->True,
        NumberMarks->True],
       FullForm], "=", "0."}], ";", 
     RowBox[{"Protect", "[", "Power", "]"}], ";", "\n", 
     RowBox[{"ds", "=", 
      RowBox[{"ImageData", "/@", 
       RowBox[{"ColorSeparate", "[", "image", "]"}]}]}], ";", "\n", 
     RowBox[{"tot", "=", 
      RowBox[{"Total", "[", "ds", "]"}]}], ";", "\n", 
     RowBox[{"ColorCombine", "[", 
      RowBox[{
       RowBox[{
        RowBox[{"Image", "[", 
         RowBox[{"#", "/", "tot"}], "]"}], "&"}], "/@", "ds"}], "]"}]}]}], 
   "\n", "]"}]}]], "Code",
 InitializationGroup->True],

Cell["\<\
Here, a square image is sampled by taking the mean pixel value for each color \
channel of 21 sub-images, giving a vector of 63 coefficients that describe \
the color of the image.\
\>", "Text",
 CellChangeTimes->{{3.627981565219116*^9, 3.627981586282124*^9}, {
  3.6279816335514927`*^9, 3.627981771187483*^9}, {3.6279818183687735`*^9, 
  3.6279818190562725`*^9}}],

Cell[BoxData[
 RowBox[{
  RowBox[{
   RowBox[{"chromMeans", "[", "squareImage_", "]"}], ":=", 
   RowBox[{"Flatten", "@", 
    RowBox[{"Map", "[", 
     RowBox[{
      RowBox[{
       RowBox[{"ImageMeasurements", "[", 
        RowBox[{"#", ",", "\"\<Mean\>\""}], "]"}], "&"}], ",", 
      RowBox[{
       RowBox[{
        RowBox[{"Flatten", "[", 
         RowBox[{"{", 
          RowBox[{"#", ",", "\n", 
           RowBox[{"ImagePartition", "[", 
            RowBox[{"#", ",", 
             RowBox[{"{", 
              RowBox[{
               RowBox[{"Scaled", "[", "1", "]"}], ",", 
               RowBox[{"Scaled", "[", 
                RowBox[{"1", "/", "2"}], "]"}]}], "}"}]}], "]"}], ",", "\n", 
           RowBox[{"ImagePartition", "[", 
            RowBox[{"#", ",", 
             RowBox[{"{", 
              RowBox[{
               RowBox[{"Scaled", "[", 
                RowBox[{"1", "/", "3"}], "]"}], ",", 
               RowBox[{"Scaled", "[", 
                RowBox[{"1", "/", "2"}], "]"}]}], "}"}]}], "]"}], ",", "\n", 
           RowBox[{"ImagePartition", "[", 
            RowBox[{"#", ",", 
             RowBox[{"{", 
              RowBox[{
               RowBox[{"Scaled", "[", 
                RowBox[{"1", "/", "3"}], "]"}], ",", 
               RowBox[{"Scaled", "[", 
                RowBox[{"1", "/", "4"}], "]"}]}], "}"}]}], "]"}]}], "}"}], 
         "]"}], "&"}], "@", "squareImage"}]}], "]"}]}]}], ";"}]], "Code",
 CellChangeTimes->{
  3.6105544242589107`*^9, {3.610554463618663*^9, 3.610554464899927*^9}, {
   3.610555736571561*^9, 3.6105557564779935`*^9}, {3.610558889529584*^9, 
   3.6105588965615597`*^9}, {3.627655884981406*^9, 3.6276559030771704`*^9}, {
   3.6276559339649253`*^9, 3.627655951149047*^9}, {3.6276560010922413`*^9, 
   3.627656015701537*^9}, {3.6276562092929487`*^9, 3.62765623496504*^9}, {
   3.6276574755723095`*^9, 3.627657500292718*^9}, {3.6276578193065395`*^9, 
   3.627657819601735*^9}, {3.6276589162695713`*^9, 3.627658931515301*^9}, {
   3.627981526542803*^9, 3.627981528647286*^9}}],

Cell[TextData[{
 "See ",
 StyleBox["Get Data & Extract Coefficients",
  FontSlant->"Italic"],
 ">",
 StyleBox["Image Analysis",
  FontSlant->"Italic"],
 ">",
 StyleBox["Explanation of chromaticity analysis",
  FontSlant->"Italic"],
 " below for further explanation."
}], "Text",
 CellChangeTimes->{{3.627992723067239*^9, 3.627992737414419*^9}, {
  3.6279927788887243`*^9, 3.6279928058567753`*^9}, {3.6279928383567643`*^9, 
  3.62799285505779*^9}, {3.6279989469199114`*^9, 3.62799896334363*^9}}]
}, Closed]],

Cell[CellGroupData[{

Cell["Gabor wavelet transformation", "Subsection",
 InitializationGroup->True,
 CellChangeTimes->{{3.457430799180325*^9, 3.457430802425661*^9}, {
   3.47551881191959*^9, 3.475518813600194*^9}, {3.4755908480211153`*^9, 
   3.475590852537649*^9}, {3.478965453300544*^9, 3.478965453873403*^9}, {
   3.4789663275030937`*^9, 3.478966339118623*^9}, {3.478978344380349*^9, 
   3.4789783447391167`*^9}, {3.4795538705807743`*^9, 3.479553891152157*^9}, 
   3.5509229703512907`*^9, {3.550923697458003*^9, 3.5509236985761414`*^9}, {
   3.5669241936164165`*^9, 3.5669241953765173`*^9}, 3.566924255951982*^9, {
   3.6105573948898387`*^9, 3.610557400883134*^9}, 3.6105575414806075`*^9, {
   3.6163097650403028`*^9, 3.6163097656737523`*^9}}],

Cell[TextData[{
 StyleBox["gaborSample[img,c,a]", "Input"],
 " samples img (which must be square) with the real and imaginary components \
of a Gabor wavelet, at a rotations (with angles ranging from 0 to 2\[Pi]-(2\
\[Pi]/a) radians), where c is the number of squares per side of the input \
image (effectively, the scale of the wavelet). It returns ",
 Cell[BoxData[
  FormBox[
   RowBox[{
    SuperscriptBox["c", "2"], "+", 
    RowBox[{"a", "\[Times]", "2"}]}], TraditionalForm]]],
 " coefficients. ",
 StyleBox["gaborArrayReC[]", "Input"],
 " and ",
 StyleBox["gaborArrayImC[]", "Input"],
 " produce the real and imaginary components, respectively, of a Gabor \
wavelet. ",
 StyleBox["gaborSampleRe[]", "Input"],
 " and ",
 StyleBox["gaborSampleIm[]", "Input"],
 " convolve a set of real or imaginary Gabor wavelets, respectively, over a \
square image.  ",
 StyleBox["getGaborCoefficients[]", "Input"],
 " is a wrapper function with preset conditions (3 angles, c=8,4,2,&1) for \
transformation and gives 510 coefficients that describe the gross patterning \
present in a grayscaled square image.\nCredit: Gareth J. Russel, NJIT"
}], "Text",
 InitializationGroup->True,
 CellChangeTimes->{{3.47896125405898*^9, 3.4789613516999702`*^9}, {
  3.550921721938613*^9, 3.550921722328369*^9}, {3.6162521744850397`*^9, 
  3.616252211744426*^9}, {3.616252456657872*^9, 3.616252458556196*^9}, {
  3.6162524896562195`*^9, 3.6162526918203955`*^9}, {3.61625274772196*^9, 
  3.616252953397603*^9}, {3.6162530168025055`*^9, 3.6162530232140417`*^9}, {
  3.627982475319552*^9, 3.627982645783201*^9}, {3.627987876755521*^9, 
  3.6279878927057514`*^9}, {3.6279879515261016`*^9, 3.6279879521978526`*^9}}],

Cell[BoxData[
 RowBox[{
  RowBox[{
   RowBox[{"getGaborCoefficients", "[", "squareImage_", "]"}], ":=", 
   RowBox[{
    RowBox[{
     RowBox[{"With", "[", 
      RowBox[{
       RowBox[{"{", 
        RowBox[{"img", "=", 
         RowBox[{"ColorConvert", "[", 
          RowBox[{"#", ",", "\"\<Grayscale\>\""}], "]"}]}], "}"}], ",", 
       "\[IndentingNewLine]", 
       RowBox[{
        RowBox[{
         RowBox[{"Flatten", "[", 
          RowBox[{"Table", "[", 
           RowBox[{
            RowBox[{"gaborSample", "[", 
             RowBox[{"#", ",", "i", ",", "3"}], "]"}], ",", 
            RowBox[{"{", 
             RowBox[{"i", ",", 
              RowBox[{"{", 
               RowBox[{"8", ",", "4", ",", "2", ",", "1"}], "}"}]}], "}"}]}], 
           "]"}], "]"}], "&"}], "@", "img"}]}], "]"}], "&"}], "@", 
    "squareImage"}]}], ";"}]], "Code",
 CellChangeTimes->{{3.6276592695055003`*^9, 3.6276594543283916`*^9}}],

Cell[BoxData[
 RowBox[{
  RowBox[{"gaborSample", "[", 
   RowBox[{"img_", ",", "c_", ",", "a_"}], "]"}], ":=", 
  RowBox[{"Join", "[", 
   RowBox[{
    RowBox[{"gaborSampleRe", "[", 
     RowBox[{"img", ",", "c", ",", "a"}], "]"}], ",", 
    RowBox[{"gaborSampleIm", "[", 
     RowBox[{"img", ",", "c", ",", "a"}], "]"}]}], "]"}]}]], "Code",
 InitializationCell->True,
 InitializationGroup->True,
 CellChangeTimes->{{3.475583999534665*^9, 3.4755841435201073`*^9}, {
  3.475584174049923*^9, 3.475584197881543*^9}, {3.475584344391974*^9, 
  3.475584348414303*^9}, {3.475584391648632*^9, 3.475584433972948*^9}, {
  3.4755850489231167`*^9, 3.4755850490474977`*^9}, {3.475590290699922*^9, 
  3.47559031830538*^9}, {3.47559081148455*^9, 3.4755908348596573`*^9}}],

Cell[BoxData[
 RowBox[{
  RowBox[{"gaborArrayReC", "=", 
   RowBox[{"Compile", "[", 
    RowBox[{
     RowBox[{"{", 
      RowBox[{
       RowBox[{"{", 
        RowBox[{"xy", ",", "_Integer", ",", "1"}], "}"}], ",", 
       RowBox[{"{", 
        RowBox[{"cXY", ",", "_Real", ",", "1"}], "}"}], ",", 
       RowBox[{"{", 
        RowBox[{"sXY", ",", "_Real", ",", "1"}], "}"}], ",", 
       RowBox[{"{", 
        RowBox[{"theta", ",", "_Real"}], "}"}], ",", 
       RowBox[{"{", 
        RowBox[{"f", ",", "_Real"}], "}"}]}], "}"}], ",", 
     RowBox[{"Module", "[", 
      RowBox[{
       RowBox[{"{", 
        RowBox[{"xD", ",", "yD", ",", "xP", ",", "yP", ",", "array"}], "}"}], 
       ",", "\[IndentingNewLine]", 
       RowBox[{
        RowBox[{"xD", "=", 
         RowBox[{"Table", "[", 
          RowBox[{
           RowBox[{"x", "-", 
            RowBox[{"cXY", "[", 
             RowBox[{"[", "1", "]"}], "]"}]}], ",", 
           RowBox[{"{", 
            RowBox[{"y", ",", "1", ",", 
             RowBox[{"xy", "[", 
              RowBox[{"[", "2", "]"}], "]"}]}], "}"}], ",", 
           RowBox[{"{", 
            RowBox[{"x", ",", "1", ",", 
             RowBox[{"xy", "[", 
              RowBox[{"[", "1", "]"}], "]"}]}], "}"}]}], "]"}]}], ";", 
        "\[IndentingNewLine]", 
        RowBox[{"yD", "=", 
         RowBox[{"Table", "[", 
          RowBox[{
           RowBox[{"y", "-", 
            RowBox[{"cXY", "[", 
             RowBox[{"[", "2", "]"}], "]"}]}], ",", 
           RowBox[{"{", 
            RowBox[{"y", ",", "1", ",", 
             RowBox[{"xy", "[", 
              RowBox[{"[", "2", "]"}], "]"}]}], "}"}], ",", 
           RowBox[{"{", 
            RowBox[{"x", ",", "1", ",", 
             RowBox[{"xy", "[", 
              RowBox[{"[", "1", "]"}], "]"}]}], "}"}]}], "]"}]}], ";", 
        "\[IndentingNewLine]", 
        RowBox[{"xP", "=", 
         RowBox[{
          RowBox[{"xD", "*", 
           RowBox[{"Cos", "[", "theta", "]"}]}], "+", 
          RowBox[{"yD", "*", 
           RowBox[{"Sin", "[", "theta", "]"}]}]}]}], ";", 
        "\[IndentingNewLine]", 
        RowBox[{"yP", "=", 
         RowBox[{
          RowBox[{"yD", "*", 
           RowBox[{"Cos", "[", "theta", "]"}]}], "-", 
          RowBox[{"xD", "*", 
           RowBox[{"Sin", "[", "theta", "]"}]}]}]}], ";", 
        "\[IndentingNewLine]", 
        RowBox[{"array", "=", 
         RowBox[{
          RowBox[{"Exp", "[", 
           RowBox[{
            RowBox[{"-", "0.5"}], "*", 
            RowBox[{"(", 
             RowBox[{
              RowBox[{
               RowBox[{"(", 
                RowBox[{"xP", "/", 
                 RowBox[{"sXY", "[", 
                  RowBox[{"[", "1", "]"}], "]"}]}], ")"}], "^", "2"}], "+", 
              RowBox[{
               RowBox[{"(", 
                RowBox[{"yP", "/", 
                 RowBox[{"sXY", "[", 
                  RowBox[{"[", "2", "]"}], "]"}]}], ")"}], "^", "2"}]}], 
             ")"}]}], "]"}], "*", 
          RowBox[{"Cos", "[", 
           RowBox[{"2", "*", "Pi", "*", "f", "*", 
            RowBox[{"(", "xP", ")"}]}], "]"}]}]}], ";", "\[IndentingNewLine]", 
        RowBox[{"array", "=", 
         RowBox[{"array", "-", 
          RowBox[{"Mean", "[", 
           RowBox[{"Flatten", "[", "array", "]"}], "]"}]}]}], ";", 
        "\[IndentingNewLine]", 
        RowBox[{"array", "=", 
         RowBox[{"array", "/", 
          RowBox[{"Total", "[", 
           RowBox[{"Flatten", "[", 
            RowBox[{"array", "^", "2"}], "]"}], "]"}]}]}]}]}], 
      "\[IndentingNewLine]", "]"}]}], "\[IndentingNewLine]", "]"}]}], 
  ";"}]], "Code",
 InitializationCell->True,
 InitializationGroup->True,
 CellChangeTimes->{{3.475528339643612*^9, 3.475528395451294*^9}, {
   3.4755285104945*^9, 3.475528512379149*^9}, {3.475529141197978*^9, 
   3.475529260301566*^9}, {3.475529315286138*^9, 3.475529320994138*^9}, 
   3.475529372707604*^9, {3.475529426468452*^9, 3.475529442832412*^9}, {
   3.475529614427685*^9, 3.475529614992675*^9}, {3.475529656309815*^9, 
   3.4755297052982283`*^9}, {3.475529739538312*^9, 3.4755297624059963`*^9}, {
   3.475529921218816*^9, 3.4755299289428062`*^9}, {3.4755343554221497`*^9, 
   3.4755343623574667`*^9}, {3.475534427520967*^9, 3.475534427910548*^9}, {
   3.475536685102542*^9, 3.475536709909042*^9}, {3.475541498818349*^9, 
   3.475541512498383*^9}, 3.475541795306164*^9, {3.475588645981612*^9, 
   3.475588666003796*^9}, {3.475589036832266*^9, 3.475589037862656*^9}, {
   3.475589264432922*^9, 3.475589271886579*^9}, {3.475589905531138*^9, 
   3.47558994226057*^9}, {3.475590095969461*^9, 3.475590101645884*^9}}],

Cell[BoxData[
 RowBox[{
  RowBox[{"gaborArrayImC", "=", 
   RowBox[{"Compile", "[", 
    RowBox[{
     RowBox[{"{", 
      RowBox[{
       RowBox[{"{", 
        RowBox[{"xy", ",", "_Integer", ",", "1"}], "}"}], ",", 
       RowBox[{"{", 
        RowBox[{"cXY", ",", "_Real", ",", "1"}], "}"}], ",", 
       RowBox[{"{", 
        RowBox[{"sXY", ",", "_Real", ",", "1"}], "}"}], ",", 
       RowBox[{"{", 
        RowBox[{"theta", ",", "_Real"}], "}"}], ",", 
       RowBox[{"{", 
        RowBox[{"f", ",", "_Real"}], "}"}]}], "}"}], ",", 
     RowBox[{"Module", "[", 
      RowBox[{
       RowBox[{"{", 
        RowBox[{"xD", ",", "yD", ",", "xP", ",", "yP", ",", "array"}], "}"}], 
       ",", "\[IndentingNewLine]", 
       RowBox[{
        RowBox[{"xD", "=", 
         RowBox[{"Table", "[", 
          RowBox[{
           RowBox[{"x", "-", 
            RowBox[{"cXY", "[", 
             RowBox[{"[", "1", "]"}], "]"}]}], ",", 
           RowBox[{"{", 
            RowBox[{"y", ",", "1", ",", 
             RowBox[{"xy", "[", 
              RowBox[{"[", "2", "]"}], "]"}]}], "}"}], ",", 
           RowBox[{"{", 
            RowBox[{"x", ",", "1", ",", 
             RowBox[{"xy", "[", 
              RowBox[{"[", "1", "]"}], "]"}]}], "}"}]}], "]"}]}], ";", 
        "\[IndentingNewLine]", 
        RowBox[{"yD", "=", 
         RowBox[{"Table", "[", 
          RowBox[{
           RowBox[{"y", "-", 
            RowBox[{"cXY", "[", 
             RowBox[{"[", "2", "]"}], "]"}]}], ",", 
           RowBox[{"{", 
            RowBox[{"y", ",", "1", ",", 
             RowBox[{"xy", "[", 
              RowBox[{"[", "2", "]"}], "]"}]}], "}"}], ",", 
           RowBox[{"{", 
            RowBox[{"x", ",", "1", ",", 
             RowBox[{"xy", "[", 
              RowBox[{"[", "1", "]"}], "]"}]}], "}"}]}], "]"}]}], ";", 
        "\[IndentingNewLine]", 
        RowBox[{"xP", "=", 
         RowBox[{
          RowBox[{"xD", "*", 
           RowBox[{"Cos", "[", "theta", "]"}]}], "+", 
          RowBox[{"yD", "*", 
           RowBox[{"Sin", "[", "theta", "]"}]}]}]}], ";", 
        "\[IndentingNewLine]", 
        RowBox[{"yP", "=", 
         RowBox[{
          RowBox[{"yD", "*", 
           RowBox[{"Cos", "[", "theta", "]"}]}], "-", 
          RowBox[{"xD", "*", 
           RowBox[{"Sin", "[", "theta", "]"}]}]}]}], ";", 
        "\[IndentingNewLine]", 
        RowBox[{"array", "=", 
         RowBox[{
          RowBox[{"Exp", "[", 
           RowBox[{
            RowBox[{"-", "0.5"}], "*", 
            RowBox[{"(", 
             RowBox[{
              RowBox[{
               RowBox[{"(", 
                RowBox[{"xP", "/", 
                 RowBox[{"sXY", "[", 
                  RowBox[{"[", "1", "]"}], "]"}]}], ")"}], "^", "2"}], "+", 
              RowBox[{
               RowBox[{"(", 
                RowBox[{"yP", "/", 
                 RowBox[{"sXY", "[", 
                  RowBox[{"[", "2", "]"}], "]"}]}], ")"}], "^", "2"}]}], 
             ")"}]}], "]"}], "*", 
          RowBox[{"Sin", "[", 
           RowBox[{"2", "*", "Pi", "*", "f", "*", 
            RowBox[{"(", "xP", ")"}]}], "]"}]}]}], ";", "\[IndentingNewLine]", 
        RowBox[{"array", "=", 
         RowBox[{"array", "-", 
          RowBox[{"Mean", "[", 
           RowBox[{"Flatten", "[", "array", "]"}], "]"}]}]}], ";", 
        "\[IndentingNewLine]", 
        RowBox[{"array", "=", 
         RowBox[{"array", "/", 
          RowBox[{"Total", "[", 
           RowBox[{"Flatten", "[", 
            RowBox[{"array", "^", "2"}], "]"}], "]"}]}]}]}]}], 
      "\[IndentingNewLine]", "]"}]}], "\[IndentingNewLine]", "]"}]}], 
  ";"}]], "Code",
 InitializationCell->True,
 InitializationGroup->True,
 CellChangeTimes->{{3.475528339643612*^9, 3.475528395451294*^9}, {
   3.4755285104945*^9, 3.475528512379149*^9}, {3.475529141197978*^9, 
   3.475529260301566*^9}, {3.475529315286138*^9, 3.475529320994138*^9}, 
   3.475529372707604*^9, {3.475529426468452*^9, 3.475529442832412*^9}, {
   3.475529614427685*^9, 3.475529614992675*^9}, {3.475529656309815*^9, 
   3.4755297052982283`*^9}, {3.475529739538312*^9, 3.4755297624059963`*^9}, {
   3.475529921218816*^9, 3.4755299289428062`*^9}, {3.4755343554221497`*^9, 
   3.4755343623574667`*^9}, {3.475534427520967*^9, 3.475534427910548*^9}, {
   3.475536685102542*^9, 3.475536719308284*^9}, {3.475541520546751*^9, 
   3.475541532354012*^9}, 3.475541798552863*^9, 3.475589283417583*^9, 
   3.4755899789444447`*^9, 3.475590108504673*^9}],

Cell[BoxData[
 RowBox[{
  RowBox[{"gaborSampleRe", "[", 
   RowBox[{"img_", ",", "c_", ",", "a_"}], "]"}], ":=", 
  RowBox[{"Module", "[", 
   RowBox[{
    RowBox[{"{", 
     RowBox[{
     "imgPadded", ",", "n", ",", "g", ",", "scaleCenters", ",", "k", ",", 
      "angleList", ",", "kernel", ",", "filteredImage", ",", 
      "allCoefficients", ",", "sampleCoefficients"}], "}"}], ",", 
    "\[IndentingNewLine]", 
    RowBox[{
     RowBox[{"n", "=", 
      RowBox[{
       RowBox[{"ImageDimensions", "[", "img", "]"}], "[", 
       RowBox[{"[", "1", "]"}], "]"}]}], ";", "\[IndentingNewLine]", 
     RowBox[{"angleList", "=", 
      RowBox[{
       RowBox[{"Range", "[", 
        RowBox[{"0", ",", 
         RowBox[{"1", "-", 
          RowBox[{"1", "/", "a"}]}], ",", 
         RowBox[{"1", "/", "a"}]}], "]"}], "*", "2", "*", "Pi"}]}], ";", 
     "\[IndentingNewLine]", 
     RowBox[{"If", "[", 
      RowBox[{
       RowBox[{"c", "\[Equal]", "1"}], ",", "\[IndentingNewLine]", 
       "\[IndentingNewLine]", 
       RowBox[{
        RowBox[{"k", "=", 
         RowBox[{"Ceiling", "[", 
          RowBox[{"n", "*", 
           RowBox[{"3", "/", "2"}]}], "]"}]}], ";", "\[IndentingNewLine]", 
        RowBox[{"imgPadded", "=", 
         RowBox[{"ImagePad", "[", 
          RowBox[{"img", ",", 
           RowBox[{"Round", "[", 
            RowBox[{
             RowBox[{"(", 
              RowBox[{"k", "-", "n"}], ")"}], "/", "2"}], "]"}], ",", 
           "\"\<Fixed\>\""}], "]"}]}], ";", "\[IndentingNewLine]", 
        RowBox[{"Table", "[", "\[IndentingNewLine]", 
         RowBox[{
          RowBox[{
           RowBox[{"kernel", "=", 
            RowBox[{"gaborArrayReC", "[", 
             RowBox[{
              RowBox[{"ImageDimensions", "[", "imgPadded", "]"}], ",", 
              RowBox[{
               RowBox[{"ImageDimensions", "[", "imgPadded", "]"}], "/", "2"}],
               ",", 
              RowBox[{
               RowBox[{"{", 
                RowBox[{"n", ",", "n"}], "}"}], "/", "3"}], ",", "i", ",", 
              RowBox[{"0.05", "*", 
               RowBox[{"32", "/", "n"}]}]}], "]"}]}], ";", 
           "\[IndentingNewLine]", 
           RowBox[{"Total", "[", 
            RowBox[{
             RowBox[{
              RowBox[{"ImageData", "[", 
               RowBox[{"ColorNegate", "[", "imgPadded", "]"}], "]"}], "*", 
              "kernel"}], ",", "2"}], "]"}]}], ",", 
          RowBox[{"{", 
           RowBox[{"i", ",", "angleList"}], "}"}]}], "]"}]}], ",", 
       "\[IndentingNewLine]", "\[IndentingNewLine]", 
       RowBox[{
        RowBox[{"g", "=", 
         RowBox[{"n", "/", "c"}]}], ";", "\[IndentingNewLine]", 
        RowBox[{"scaleCenters", "=", 
         RowBox[{
          RowBox[{"Range", "[", 
           RowBox[{"0", ",", 
            RowBox[{"n", "-", "g"}], ",", "g"}], "]"}], "+", 
          RowBox[{"g", "/", "2"}]}]}], ";", "\[IndentingNewLine]", 
        RowBox[{"scaleCenters", "=", 
         RowBox[{"Flatten", "[", 
          RowBox[{
           RowBox[{"Outer", "[", 
            RowBox[{"List", ",", "scaleCenters", ",", "scaleCenters"}], "]"}],
            ",", "1"}], "]"}]}], ";", "\[IndentingNewLine]", 
        RowBox[{"k", "=", 
         RowBox[{"Ceiling", "[", 
          RowBox[{"g", "*", 
           RowBox[{"3", "/", "2"}]}], "]"}]}], ";", "\[IndentingNewLine]", 
        RowBox[{"Flatten", "[", 
         RowBox[{"Table", "[", 
          RowBox[{
           RowBox[{
            RowBox[{"kernel", "=", 
             RowBox[{"gaborArrayReC", "[", 
              RowBox[{
               RowBox[{"{", 
                RowBox[{"k", ",", "k"}], "}"}], ",", 
               RowBox[{
                RowBox[{"{", 
                 RowBox[{"k", ",", "k"}], "}"}], "/", "2"}], ",", 
               RowBox[{
                RowBox[{"{", 
                 RowBox[{"g", ",", "g"}], "}"}], "/", "3"}], ",", "i", ",", 
               RowBox[{"0.05", "*", 
                RowBox[{"32", "/", "g"}]}]}], "]"}]}], ";", 
            "\[IndentingNewLine]", 
            RowBox[{"filteredImage", "=", 
             RowBox[{"ImageConvolve", "[", 
              RowBox[{
               RowBox[{"ColorNegate", "[", "img", "]"}], ",", "kernel"}], 
              "]"}]}], ";", "\[IndentingNewLine]", 
            RowBox[{"allCoefficients", "=", 
             RowBox[{"ImageData", "[", "filteredImage", "]"}]}], ";", 
            "\[IndentingNewLine]", 
            RowBox[{"sampleCoefficients", "=", 
             RowBox[{"Chop", "[", 
              RowBox[{"Extract", "[", 
               RowBox[{"allCoefficients", ",", 
                RowBox[{"Round", "[", "scaleCenters", "]"}]}], "]"}], 
              "]"}]}]}], ",", 
           RowBox[{"{", 
            RowBox[{"i", ",", "angleList"}], "}"}]}], "]"}], "]"}]}]}], 
      "\[IndentingNewLine]", "\[IndentingNewLine]", "]"}]}]}], 
   "\[IndentingNewLine]", "]"}]}]], "Code",
 InitializationCell->True,
 InitializationGroup->True,
 CellChangeTimes->{{3.475583999534665*^9, 3.4755841435201073`*^9}, {
   3.475584174049923*^9, 3.475584177688538*^9}, {3.475584256948348*^9, 
   3.475584372810732*^9}, {3.4755844078350763`*^9, 3.4755844362235403`*^9}, {
   3.4755850993861017`*^9, 3.475585099520516*^9}, {3.475585131893334*^9, 
   3.475585163710103*^9}, {3.475585201125169*^9, 3.475585201353491*^9}, {
   3.4755852520161324`*^9, 3.475585252183728*^9}, 3.475585306726562*^9, 
   3.475585986315383*^9, {3.475586086721037*^9, 3.475586159007247*^9}, {
   3.475586392568489*^9, 3.47558652865711*^9}, {3.475586602453733*^9, 
   3.475586685341321*^9}, {3.475586723047489*^9, 3.475586737519009*^9}, {
   3.4755867958749123`*^9, 3.475586857099958*^9}, {3.475589401017271*^9, 
   3.475589474467883*^9}, {3.475589580474201*^9, 3.4755896947260017`*^9}, {
   3.475590165713963*^9, 3.475590186605446*^9}, {3.4755902237452307`*^9, 
   3.4755902819014587`*^9}, 3.475590315359847*^9}],

Cell[BoxData[
 RowBox[{
  RowBox[{"gaborSampleIm", "[", 
   RowBox[{"img_", ",", "c_", ",", "a_"}], "]"}], ":=", 
  RowBox[{"Module", "[", 
   RowBox[{
    RowBox[{"{", 
     RowBox[{
     "imgPadded", ",", "n", ",", "g", ",", "scaleCenters", ",", "k", ",", 
      "angleList", ",", "kernel", ",", "filteredImage", ",", 
      "allCoefficients", ",", "sampleCoefficients"}], "}"}], ",", 
    "\[IndentingNewLine]", 
    RowBox[{
     RowBox[{"n", "=", 
      RowBox[{
       RowBox[{"ImageDimensions", "[", "img", "]"}], "[", 
       RowBox[{"[", "1", "]"}], "]"}]}], ";", "\[IndentingNewLine]", 
     RowBox[{"angleList", "=", 
      RowBox[{
       RowBox[{"Range", "[", 
        RowBox[{"0", ",", 
         RowBox[{"1", "-", 
          RowBox[{"1", "/", "a"}]}], ",", 
         RowBox[{"1", "/", "a"}]}], "]"}], "*", "2", "*", "Pi"}]}], ";", 
     "\[IndentingNewLine]", 
     RowBox[{"If", "[", 
      RowBox[{
       RowBox[{"c", "\[Equal]", "1"}], ",", "\[IndentingNewLine]", 
       "\[IndentingNewLine]", 
       RowBox[{
        RowBox[{"k", "=", 
         RowBox[{"Ceiling", "[", 
          RowBox[{"n", "*", 
           RowBox[{"3", "/", "2"}]}], "]"}]}], ";", "\[IndentingNewLine]", 
        RowBox[{"imgPadded", "=", 
         RowBox[{"ImagePad", "[", 
          RowBox[{"img", ",", 
           RowBox[{"Round", "[", 
            RowBox[{
             RowBox[{"(", 
              RowBox[{"k", "-", "n"}], ")"}], "/", "2"}], "]"}], ",", 
           "\"\<Fixed\>\""}], "]"}]}], ";", "\[IndentingNewLine]", 
        RowBox[{"Table", "[", "\[IndentingNewLine]", 
         RowBox[{
          RowBox[{
           RowBox[{"kernel", "=", 
            RowBox[{"gaborArrayImC", "[", 
             RowBox[{
              RowBox[{"ImageDimensions", "[", "imgPadded", "]"}], ",", 
              RowBox[{
               RowBox[{"ImageDimensions", "[", "imgPadded", "]"}], "/", "2"}],
               ",", 
              RowBox[{
               RowBox[{"{", 
                RowBox[{"n", ",", "n"}], "}"}], "/", "3"}], ",", "i", ",", 
              RowBox[{"0.05", "*", 
               RowBox[{"32", "/", "n"}]}]}], "]"}]}], ";", 
           "\[IndentingNewLine]", 
           RowBox[{"Total", "[", 
            RowBox[{
             RowBox[{
              RowBox[{"ImageData", "[", 
               RowBox[{"ColorNegate", "[", "imgPadded", "]"}], "]"}], "*", 
              "kernel"}], ",", "2"}], "]"}]}], ",", 
          RowBox[{"{", 
           RowBox[{"i", ",", "angleList"}], "}"}]}], "]"}]}], ",", 
       "\[IndentingNewLine]", "\[IndentingNewLine]", 
       RowBox[{
        RowBox[{"g", "=", 
         RowBox[{"n", "/", "c"}]}], ";", "\[IndentingNewLine]", 
        RowBox[{"scaleCenters", "=", 
         RowBox[{
          RowBox[{"Range", "[", 
           RowBox[{"0", ",", 
            RowBox[{"n", "-", "g"}], ",", "g"}], "]"}], "+", 
          RowBox[{"g", "/", "2"}]}]}], ";", "\[IndentingNewLine]", 
        RowBox[{"scaleCenters", "=", 
         RowBox[{"Flatten", "[", 
          RowBox[{
           RowBox[{"Outer", "[", 
            RowBox[{"List", ",", "scaleCenters", ",", "scaleCenters"}], "]"}],
            ",", "1"}], "]"}]}], ";", "\[IndentingNewLine]", 
        RowBox[{"k", "=", 
         RowBox[{"Ceiling", "[", 
          RowBox[{"g", "*", 
           RowBox[{"3", "/", "2"}]}], "]"}]}], ";", "\[IndentingNewLine]", 
        RowBox[{"Flatten", "[", 
         RowBox[{"Table", "[", 
          RowBox[{
           RowBox[{
            RowBox[{"kernel", "=", 
             RowBox[{"gaborArrayImC", "[", 
              RowBox[{
               RowBox[{"{", 
                RowBox[{"k", ",", "k"}], "}"}], ",", 
               RowBox[{
                RowBox[{"{", 
                 RowBox[{"k", ",", "k"}], "}"}], "/", "2"}], ",", 
               RowBox[{
                RowBox[{"{", 
                 RowBox[{"g", ",", "g"}], "}"}], "/", "3"}], ",", "i", ",", 
               RowBox[{"0.05", "*", 
                RowBox[{"32", "/", "g"}]}]}], "]"}]}], ";", 
            "\[IndentingNewLine]", 
            RowBox[{"filteredImage", "=", 
             RowBox[{"ImageConvolve", "[", 
              RowBox[{
               RowBox[{"ColorNegate", "[", "img", "]"}], ",", "kernel"}], 
              "]"}]}], ";", "\[IndentingNewLine]", 
            RowBox[{"allCoefficients", "=", 
             RowBox[{"ImageData", "[", "filteredImage", "]"}]}], ";", 
            "\[IndentingNewLine]", 
            RowBox[{"sampleCoefficients", "=", 
             RowBox[{"Chop", "[", 
              RowBox[{"Extract", "[", 
               RowBox[{"allCoefficients", ",", 
                RowBox[{"Round", "[", "scaleCenters", "]"}]}], "]"}], 
              "]"}]}]}], ",", 
           RowBox[{"{", 
            RowBox[{"i", ",", "angleList"}], "}"}]}], "]"}], "]"}]}]}], 
      "\[IndentingNewLine]", "\[IndentingNewLine]", "]"}]}]}], 
   "\[IndentingNewLine]", "]"}]}]], "Code",
 InitializationCell->True,
 InitializationGroup->True,
 CellChangeTimes->{{3.475583999534665*^9, 3.4755841435201073`*^9}, {
  3.475584174049923*^9, 3.475584197881543*^9}, {3.475584344391974*^9, 
  3.475584348414303*^9}, {3.475584391648632*^9, 3.475584433972948*^9}, {
  3.4755850489231167`*^9, 3.4755850490474977`*^9}, {3.475590290699922*^9, 
  3.47559031830538*^9}}]
}, Closed]],

Cell[CellGroupData[{

Cell["Data analysis and visualization", "Subsection",
 InitializationGroup->True,
 CellChangeTimes->{{3.616255579748644*^9, 3.6162555952085905`*^9}, {
  3.61625636938863*^9, 3.6162563744492016`*^9}}],

Cell["List of colors for figures.", "Text",
 CellChangeTimes->{{3.6279880389474993`*^9, 3.6279880660929894`*^9}}],

Cell[BoxData[
 RowBox[{
  RowBox[{"colors", "=", 
   RowBox[{"Transpose", "[", 
    RowBox[{"{", 
     RowBox[{
      RowBox[{
       RowBox[{"filesAndNames", "\[LeftDoubleBracket]", 
        RowBox[{"All", ",", "2"}], "\[RightDoubleBracket]"}], "//", "Union"}],
       ",", 
      RowBox[{"{", 
       RowBox[{
       "Red", ",", "Orange", ",", "Yellow", ",", "Green", ",", "Cyan", ",", 
        "Blue", ",", "Purple"}], "}"}]}], "}"}], "]"}]}], ";"}]], "Input",
 CellChangeTimes->{
  3.627687256124874*^9, {3.6276914999264975`*^9, 3.6276915142215753`*^9}, {
   3.627988035006838*^9, 3.627988035438053*^9}}],

Cell[CellGroupData[{

Cell["Principal components analysis (PCA)", "Subsubsection",
 CellChangeTimes->{{3.6276493355611854`*^9, 3.6276493459458466`*^9}}],

Cell[TextData[{
 "This performs a principal components analysis, like ",
 StyleBox["PrincipalComponents", "Input"],
 ", except that it gives PC contribution scores, centered coordinates, PC \
vectors, and Eigenvalues, as well as PC scores.\nCredit: after Polly \
Morphometrics package (David Polly, Indiana University)"
}], "Text",
 InitializationGroup->True,
 CellChangeTimes->{{3.610463480140746*^9, 3.6104635609385176`*^9}, {
  3.6162563958363447`*^9, 3.616256436206932*^9}, {3.627633864874752*^9, 
  3.6276338706549444`*^9}, {3.627649329720811*^9, 3.627649331264908*^9}, {
  3.627988087285256*^9, 3.627988178292626*^9}}],

Cell[BoxData[
 RowBox[{
  RowBox[{"principalComponents", "[", "data_", "]"}], ":=", 
  RowBox[{"Module", "[", 
   RowBox[{
    RowBox[{"{", 
     RowBox[{
     "consensus", ",", "resids", ",", "P", ",", "vects", ",", "vals", ",", 
      "x", ",", "scores", ",", "vars"}], "}"}], ",", "\[IndentingNewLine]", 
    RowBox[{
     RowBox[{"consensus", "=", 
      RowBox[{"Mean", "[", "data", "]"}]}], ";", "\[IndentingNewLine]", 
     RowBox[{"resids", "=", 
      RowBox[{
       RowBox[{
        RowBox[{"#", "-", "consensus"}], "&"}], "/@", "data"}]}], ";", 
     "\[IndentingNewLine]", 
     RowBox[{"P", "=", 
      RowBox[{"Covariance", "[", "resids", "]"}]}], ";", 
     "\[IndentingNewLine]", 
     RowBox[{
      RowBox[{"{", 
       RowBox[{"vects", ",", "vals", ",", "x"}], "}"}], "=", 
      RowBox[{"SingularValueDecomposition", "[", "P", "]"}]}], ";", 
     "\[IndentingNewLine]", 
     RowBox[{"vals", "=", 
      RowBox[{"Tr", "[", 
       RowBox[{"vals", ",", "List"}], "]"}]}], ";", "\[IndentingNewLine]", 
     RowBox[{"scores", "=", 
      RowBox[{"resids", ".", "vects"}]}], ";", "\[IndentingNewLine]", 
     RowBox[{"vars", "=", 
      RowBox[{
       RowBox[{
        RowBox[{"Quantity", "[", 
         RowBox[{
          RowBox[{"100", "*", "#"}], ",", "\"\<Percent\>\""}], "]"}], "&"}], "/@", 
       RowBox[{"(", 
        RowBox[{
         RowBox[{
          RowBox[{"#", "/", 
           RowBox[{"Total", "[", "#", "]"}]}], "&"}], "@", "vals"}], 
        ")"}]}]}], ";", "\[IndentingNewLine]", 
     RowBox[{"{", 
      RowBox[{
       RowBox[{"\"\<PC Scores\>\"", "\[Rule]", "scores"}], ",", 
       RowBox[{"\"\<PC Contributions to Variance\>\"", "\[Rule]", "vars"}], 
       ",", 
       RowBox[{"\"\<Consensus\>\"", "\[Rule]", "consensus"}], ",", 
       RowBox[{"\"\<Eigenvectors\>\"", "\[Rule]", "vects"}], ",", 
       RowBox[{"\"\<Eigenvalues\>\"", "\[Rule]", "vals"}]}], "}"}]}]}], 
   "]"}]}]], "Code",
 InitializationGroup->True,
 CellChangeTimes->{{3.610462525066499*^9, 3.6104627273160305`*^9}, {
   3.6104628230705423`*^9, 3.610462829939404*^9}, {3.6104630733014064`*^9, 
   3.610463169744916*^9}, {3.610471756031047*^9, 3.610471756517374*^9}, {
   3.610472278491784*^9, 3.610472280735365*^9}, 3.610472477824851*^9, 
   3.616256115469178*^9, 3.627634193180964*^9, {3.6279884249778824`*^9, 
   3.6279884388374677`*^9}, {3.627988538903683*^9, 3.6279885423720427`*^9}, {
   3.6279900126792326`*^9, 3.6279900164349775`*^9}}],

Cell[TextData[{
 StyleBox["splitData[data,classifiers]", "Input"],
 "sorts and splits rows of data according to a vector of classifiers, which \
gives group designation to each observation (row) of data."
}], "Text",
 CellChangeTimes->{{3.616256453628269*^9, 3.6162564640816708`*^9}, 
   3.62764930849909*^9}],

Cell[BoxData[
 RowBox[{
  RowBox[{"splitData", "[", 
   RowBox[{"data_", ",", " ", "classifiers_"}], "]"}], " ", ":=", " ", 
  RowBox[{"Module", "[", 
   RowBox[{
    RowBox[{"{", 
     RowBox[{
     "l", ",", " ", "d", ",", " ", "cl", ",", " ", "temp", ",", " ", "ds", 
      ",", " ", "cs"}], "}"}], ",", "\n", 
    RowBox[{
     RowBox[{"If", "[", 
      RowBox[{
       RowBox[{
        RowBox[{"TensorRank", "[", "data", "]"}], ">", "1"}], ",", "\n", "  ", 
       RowBox[{
        RowBox[{"l", " ", "=", " ", 
         RowBox[{
          RowBox[{"Dimensions", "[", 
           RowBox[{"data", "[", 
            RowBox[{"[", "1", "]"}], "]"}], "]"}], "[", 
          RowBox[{"[", 
           RowBox[{"-", "1"}], "]"}], "]"}]}], ";", "\n", "  ", 
        RowBox[{"d", " ", "=", " ", 
         RowBox[{"Partition", "[", 
          RowBox[{
           RowBox[{"Flatten", "[", "data", "]"}], ",", " ", "l"}], "]"}]}], 
        ";"}], ",", 
       RowBox[{
        RowBox[{"d", "=", 
         RowBox[{"Flatten", "[", "data", "]"}]}], ";"}]}], "]"}], ";", "\n", 
     "  ", 
     RowBox[{"cl", " ", "=", " ", 
      RowBox[{"Flatten", "[", "classifiers", "]"}]}], ";", "\n", "  ", 
     RowBox[{"temp", " ", "=", " ", 
      RowBox[{
       RowBox[{
        RowBox[{"SplitBy", "[", 
         RowBox[{
          RowBox[{"SortBy", "[", 
           RowBox[{"#", ",", " ", 
            RowBox[{
             RowBox[{"#", "[", 
              RowBox[{"[", "1", "]"}], "]"}], " ", "&"}]}], "]"}], ",", " ", 
          RowBox[{
           RowBox[{"#", "[", 
            RowBox[{"[", "1", "]"}], "]"}], " ", "&"}]}], "]"}], " ", "&"}], 
       "@", 
       RowBox[{"MapThread", "[", 
        RowBox[{
         RowBox[{
          RowBox[{"Flatten", "[", 
           RowBox[{"{", 
            RowBox[{"#1", ",", " ", "#2"}], "}"}], "]"}], " ", "&"}], ",", 
         " ", 
         RowBox[{"{", 
          RowBox[{"cl", ",", " ", "d"}], "}"}]}], "]"}]}]}], ";", "\n", "  ", 
     RowBox[{"If", "[", 
      RowBox[{
       RowBox[{
        RowBox[{"TensorRank", "[", "data", "]"}], ">", "1"}], ",", 
       RowBox[{"ds", " ", "=", " ", 
        RowBox[{"temp", "[", 
         RowBox[{"[", 
          RowBox[{"All", ",", " ", "All", ",", " ", 
           RowBox[{"2", " ", ";;"}]}], "]"}], "]"}]}], ",", 
       RowBox[{"ds", "=", 
        RowBox[{"Flatten", "/@", 
         RowBox[{"temp", "[", 
          RowBox[{"[", 
           RowBox[{"All", ",", "All", ",", 
            RowBox[{"2", ";;"}]}], "]"}], "]"}]}]}]}], "]"}]}]}], "\n", " ", 
   RowBox[{"(*", " ", 
    RowBox[{
     RowBox[{"cs", " ", "=", " ", 
      RowBox[{"temp", "[", 
       RowBox[{"[", 
        RowBox[{"All", ",", " ", "All", ",", " ", "1"}], "]"}], "]"}]}], 
     ";"}], "*)"}], "\n", " ", 
   RowBox[{"(*", " ", 
    RowBox[{"{", 
     RowBox[{"ds", ",", " ", "cs"}], "}"}], "*)"}], "]"}]}]], "Code",
 CellChangeTimes->{{3.6162560957682257`*^9, 3.6162560959583607`*^9}}]
}, Closed]],

Cell[CellGroupData[{

Cell["Mahalanobis distance", "Subsubsection",
 CellChangeTimes->{{3.6276491788194895`*^9, 3.6276491844838333`*^9}}],

Cell[TextData[{
 "Calculates the Mahalanobis distance",
 StyleBox[" ",
  FontWeight->"Bold"],
 "between 2 groups means. E.g., an MD of 3 means that the two groups differ \
by 3 standard deviations, meaning that \[OpenCurlyDoubleQuote]the overlap \
(probability of misclassification) is quite small\[CloseCurlyDoubleQuote].\n\
Source: http://www.saedsayad.com/lda.htm"
}], "Text",
 InitializationGroup->True,
 CellChangeTimes->{{3.6154518901807623`*^9, 3.615451905616692*^9}, {
   3.61545201423662*^9, 3.615452160703336*^9}, {3.615463101375142*^9, 
   3.6154631273665457`*^9}, 3.6154631949544077`*^9, {3.61625648863906*^9, 
   3.616256514191154*^9}, 3.627633787745705*^9, {3.6276491744711943`*^9, 
   3.6276491758113384`*^9}}],

Cell[BoxData[
 RowBox[{
  RowBox[{"mahalanobisDistance", "[", 
   RowBox[{"LDAScores_", ",", "classifiers_", ",", "whichScores_List"}], 
   "]"}], ":=", "\[IndentingNewLine]", 
  RowBox[{"Module", "[", 
   RowBox[{
    RowBox[{"{", 
     RowBox[{
     "groups", ",", "names", ",", "comboNames", ",", "combos", ",", 
      "mdistsCombos", ",", "mdList"}], "}"}], ",", "\[IndentingNewLine]", 
    RowBox[{
     RowBox[{"groups", "=", 
      RowBox[{"Mean", "/@", 
       RowBox[{"splitData", "[", 
        RowBox[{"(*", "LDAScores", "*)"}], 
        RowBox[{
         RowBox[{
          RowBox[{"Transpose", "[", 
           RowBox[{"Standardize", "/@", 
            RowBox[{"Transpose", "[", "LDAScores", "]"}]}], "]"}], 
          "\[LeftDoubleBracket]", 
          RowBox[{"All", ",", "whichScores"}], "\[RightDoubleBracket]"}], ",",
          "classifiers"}], "]"}]}]}], ";", "\[IndentingNewLine]", 
     RowBox[{"names", "=", 
      RowBox[{"Union", "[", "classifiers", "]"}]}], ";", 
     "\[IndentingNewLine]", 
     RowBox[{"comboNames", "=", 
      RowBox[{
       RowBox[{
        RowBox[{"StringJoin", "[", 
         RowBox[{"Riffle", "[", 
          RowBox[{"#", ",", "\"\<\[LongDash]\>\""}], "]"}], "]"}], "&"}], "/@", 
       RowBox[{"Union", "[", 
        RowBox[{"Sort", "/@", 
         RowBox[{"Permutations", "[", 
          RowBox[{"names", ",", 
           RowBox[{"{", "2", "}"}]}], "]"}]}], "]"}]}]}], ";", 
     "\[IndentingNewLine]", 
     RowBox[{"combos", "=", 
      RowBox[{"Union", "[", 
       RowBox[{"Sort", "/@", 
        RowBox[{"Permutations", "[", 
         RowBox[{
          RowBox[{"Range", "[", 
           RowBox[{"Length", "[", "names", "]"}], "]"}], ",", 
          RowBox[{"{", "2", "}"}]}], "]"}]}], "]"}]}], ";", 
     "\[IndentingNewLine]", 
     RowBox[{"mdistsCombos", "=", 
      RowBox[{
       RowBox[{
        RowBox[{"EuclideanDistance", "[", 
         RowBox[{
          RowBox[{"groups", "\[LeftDoubleBracket]", 
           RowBox[{
           "#", "\[LeftDoubleBracket]", "1", "\[RightDoubleBracket]"}], 
           "\[RightDoubleBracket]"}], ",", 
          RowBox[{"groups", "\[LeftDoubleBracket]", 
           RowBox[{
           "#", "\[LeftDoubleBracket]", "2", "\[RightDoubleBracket]"}], 
           "\[RightDoubleBracket]"}]}], "]"}], "&"}], "/@", "combos"}]}], ";",
      "\[IndentingNewLine]", 
     RowBox[{"mdList", "=", 
      RowBox[{"Append", "[", 
       RowBox[{
        RowBox[{"Transpose", "[", 
         RowBox[{"{", 
          RowBox[{"comboNames", ",", "mdistsCombos"}], "}"}], "]"}], ",", 
        RowBox[{"{", 
         RowBox[{"\"\<MEAN\>\"", ",", 
          RowBox[{"Mean", "[", "mdistsCombos", "]"}]}], "}"}]}], "]"}]}]}]}], 
   "\[IndentingNewLine]", "]"}]}]], "Code",
 CellChangeTimes->{{3.6156563834762354`*^9, 3.615656425719136*^9}, {
  3.615656963001614*^9, 3.6156571226946783`*^9}, {3.6156571639949245`*^9, 
  3.6156571744163036`*^9}, {3.6156572115866327`*^9, 3.6156573247627797`*^9}, {
  3.6156573620952168`*^9, 3.6156573969719143`*^9}, {3.615657442470127*^9, 
  3.615657470217781*^9}, {3.615657566172731*^9, 3.6156576001057596`*^9}, {
  3.615657688825579*^9, 3.615657690688899*^9}, {3.6156577298356066`*^9, 
  3.6156579720991707`*^9}, {3.615658005147561*^9, 3.6156580057940197`*^9}, {
  3.6156590037096357`*^9, 3.615659010258272*^9}, {3.6156590750587006`*^9, 
  3.6156590788453827`*^9}, {3.6156619438417325`*^9, 3.6156619447053413`*^9}, {
  3.616159649539657*^9, 3.6161596814108534`*^9}, {3.616170170751959*^9, 
  3.6161701713013496`*^9}, {3.6276343052567043`*^9, 3.627634339384197*^9}}]
}, Closed]],

Cell[CellGroupData[{

Cell["DAPC visualization", "Subsubsection",
 CellChangeTimes->{{3.627649392408806*^9, 3.627649395513003*^9}}],

Cell[TextData[{
 "This creates a modified scatter plot of two columns of DAPC ",
 StyleBox["scores", "Input"],
 " (columns specified by ",
 StyleBox["whichVectors", "Input"],
 "; default is first 2), which are colored by groups based on a list of ",
 StyleBox["classifiers", "Input"],
 ".  The padding and font size options allow for customized appearance (for \
producing figures)."
}], "Text",
 CellChangeTimes->{{3.627990102881241*^9, 3.6279901084567766`*^9}, {
  3.627990175691098*^9, 3.6279903055493717`*^9}, {3.627990384077014*^9, 
  3.627990459750971*^9}, {3.627990501510195*^9, 3.6279905367909884`*^9}}],

Cell[BoxData[
 RowBox[{
  RowBox[{"dapcPlot", "[", 
   RowBox[{"scores_", ",", "classifiers_", ",", 
    RowBox[{"whichVectors_:", 
     RowBox[{"{", 
      RowBox[{"1", ",", "2"}], "}"}]}], ",", 
    RowBox[{"padding_:", "Automatic"}], ",", 
    RowBox[{"fontSize_:", "16"}]}], "]"}], ":=", 
  RowBox[{"Module", "[", 
   RowBox[{
    RowBox[{"{", 
     RowBox[{"ds", ",", "c", ",", "ms"}], "}"}], ",", "\[IndentingNewLine]", 
    RowBox[{
     RowBox[{"ds", "=", 
      RowBox[{
       RowBox[{"splitData", "[", 
        RowBox[{"scores", ",", "classifiers"}], "]"}], 
       RowBox[{"(*", 
        RowBox[{"\[LeftDoubleBracket]", "1", "\[RightDoubleBracket]"}], 
        "*)"}], "\[LeftDoubleBracket]", 
       RowBox[{"All", ",", "All", ",", "whichVectors"}], 
       "\[RightDoubleBracket]"}]}], ";", "\[IndentingNewLine]", 
     RowBox[{"c", "=", 
      RowBox[{
       RowBox[{
        RowBox[{"StringInsert", "[", 
         RowBox[{"#", ",", "\"\< \>\"", ",", 
          RowBox[{"-", "2"}]}], "]"}], "&"}], "/@", 
       RowBox[{"Union", "[", "classifiers", "]"}]}]}], ";", 
     "\[IndentingNewLine]", 
     RowBox[{"ms", "=", 
      RowBox[{"Mean", "/@", "ds"}]}], ";", "\[IndentingNewLine]", 
     RowBox[{"Show", "[", "\[IndentingNewLine]", 
      RowBox[{"(*", "Plot", "*)"}], 
      RowBox[{
       RowBox[{"ListPlot", "[", 
        RowBox[{"ds", ",", "\[IndentingNewLine]", 
         RowBox[{"AspectRatio", "\[Rule]", "1"}], ",", "\[IndentingNewLine]", 
         RowBox[{"Axes", "\[Rule]", "True"}], ",", "\[IndentingNewLine]", 
         RowBox[{"Ticks", "\[Rule]", "False"}], ",", "\[IndentingNewLine]", 
         RowBox[{"Frame", "\[Rule]", "True"}], ",", "\[IndentingNewLine]", 
         RowBox[{"FrameTicks", "\[Rule]", "True"}], ",", 
         "\[IndentingNewLine]", 
         RowBox[{"FrameLabel", "\[Rule]", 
          RowBox[{"{", 
           RowBox[{
            RowBox[{"\"\<DAPC \>\"", "<>", 
             RowBox[{"ToString", "[", 
              RowBox[{
              "whichVectors", "\[LeftDoubleBracket]", "1", 
               "\[RightDoubleBracket]"}], "]"}]}], ",", 
            RowBox[{"\"\<DAPC \>\"", "<>", 
             RowBox[{"ToString", "[", 
              RowBox[{
              "whichVectors", "\[LeftDoubleBracket]", "2", 
               "\[RightDoubleBracket]"}], "]"}]}]}], "}"}]}], ",", 
         "\[IndentingNewLine]", 
         RowBox[{"AxesStyle", "\[Rule]", 
          RowBox[{"(*", "Light", "*)"}], 
          RowBox[{"GrayLevel", "[", "0.6", "]"}]}], ",", 
         "\[IndentingNewLine]", 
         RowBox[{"BaseStyle", "\[Rule]", 
          RowBox[{"(", 
           RowBox[{"{", 
            RowBox[{
             RowBox[{"FontFamily", "\[Rule]", "\"\<Arial\>\""}], ",", 
             RowBox[{"fontSize", "-", "4"}]}], "}"}], ")"}]}], ",", 
         "\[IndentingNewLine]", 
         RowBox[{"PlotRange", "\[Rule]", "All"}], ",", "\[IndentingNewLine]", 
         RowBox[{"PlotRangePadding", "\[Rule]", "padding"}], ",", 
         "\[IndentingNewLine]", 
         RowBox[{"PlotMarkers", "\[Rule]", 
          RowBox[{"(", 
           RowBox[{
            RowBox[{
             RowBox[{"{", 
              RowBox[{
               RowBox[{"Graphics", "[", 
                RowBox[{"{", 
                 RowBox[{"#", ",", 
                  RowBox[{"Opacity", "[", "0.6", "]"}], ",", 
                  RowBox[{"Disk", "[", "]"}]}], "}"}], "]"}], ",", "0.025"}], 
              "}"}], "&"}], "/@", 
            RowBox[{"{", 
             RowBox[{
             "Red", ",", "Orange", ",", "Yellow", ",", "Green", ",", "Cyan", 
              ",", "Blue", ",", "Purple"}], "}"}]}], ")"}]}]}], 
        "\[IndentingNewLine]", "]"}], ",", "\[IndentingNewLine]", 
       RowBox[{"(*", 
        RowBox[{"Overlaid", " ", "lines", " ", "to", " ", "centroid"}], 
        "*)"}], 
       RowBox[{"Graphics", "[", 
        RowBox[{"MapThread", "[", 
         RowBox[{
          RowBox[{
           RowBox[{"{", 
            RowBox[{"#1", ",", 
             RowBox[{"Opacity", "[", "0.6", "]"}], ",", "Thick", ",", 
             RowBox[{"Line", "/@", 
              RowBox[{"Transpose", "[", 
               RowBox[{"{", 
                RowBox[{"#2", ",", "#3"}], "}"}], "]"}]}]}], "}"}], "&"}], 
          ",", 
          RowBox[{"{", 
           RowBox[{
            RowBox[{"colors", "\[LeftDoubleBracket]", 
             RowBox[{"All", ",", "2"}], "\[RightDoubleBracket]"}], ",", "ds", 
            ",", 
            RowBox[{"Table", "[", 
             RowBox[{
              RowBox[{"ConstantArray", "[", 
               RowBox[{
                RowBox[{
                "ms", "\[LeftDoubleBracket]", "i", "\[RightDoubleBracket]"}], 
                ",", 
                RowBox[{"Length", "[", 
                 RowBox[{
                 "ds", "\[LeftDoubleBracket]", "i", "\[RightDoubleBracket]"}],
                  "]"}]}], "]"}], ",", 
              RowBox[{"{", 
               RowBox[{"i", ",", "1", ",", 
                RowBox[{"Length", "[", "ds", "]"}]}], "}"}]}], "]"}]}], 
           "}"}]}], "]"}], "\[IndentingNewLine]", "]"}], ",", 
       "\[IndentingNewLine]", 
       RowBox[{"(*", 
        RowBox[{"Overlaid", " ", "species", " ", "names"}], "*)"}], 
       RowBox[{"Graphics", "[", 
        RowBox[{"MapThread", "[", 
         RowBox[{
          RowBox[{
           RowBox[{"Text", "[", 
            RowBox[{"#1", ",", "#2", ",", 
             RowBox[{"{", 
              RowBox[{"0", ",", "0"}], "}"}]}], "]"}], "&"}], ",", 
          RowBox[{"{", 
           RowBox[{
            RowBox[{
             RowBox[{
              RowBox[{"Style", "[", 
               RowBox[{"#", ",", "Bold", ",", "fontSize"}], "]"}], "&"}], "/@",
              "c"}], ",", 
            RowBox[{"Mean", "/@", "ds"}]}], "}"}]}], "]"}], "]"}], ",", 
       "\[IndentingNewLine]", 
       RowBox[{"ImageSize", "\[Rule]", "850"}]}], "\[IndentingNewLine]", 
      "]"}]}]}], "\[IndentingNewLine]", "]"}]}]], "Code",
 InitializationGroup->True,
 CellChangeTimes->{
  3.612805820937971*^9, {3.6128058950168877`*^9, 3.612805972923925*^9}, {
   3.612806196879451*^9, 3.6128062381767673`*^9}, {3.6128063074275417`*^9, 
   3.6128063149119616`*^9}, 3.6128063628030844`*^9, {3.61280640266294*^9, 
   3.6128065752585344`*^9}, {3.612806758997528*^9, 3.612806772778921*^9}, {
   3.612806822826332*^9, 3.612806829138959*^9}, {3.612807762865822*^9, 
   3.6128079184870195`*^9}, 3.612807967900494*^9, {3.612808106056075*^9, 
   3.6128081198398356`*^9}, {3.612808319767654*^9, 3.612808460756712*^9}, {
   3.6128084911942616`*^9, 3.612808506279952*^9}, {3.6128085419638634`*^9, 
   3.612808579228222*^9}, {3.612808719985099*^9, 3.61280884444622*^9}, {
   3.6128089031492414`*^9, 3.612808909014411*^9}, {3.6128091491201353`*^9, 
   3.612809156517367*^9}, {3.6128092007597084`*^9, 3.612809213162469*^9}, {
   3.6128092621290693`*^9, 3.612809309086333*^9}, 3.6128093544224787`*^9, {
   3.6128169532865863`*^9, 3.6128170805217023`*^9}, {3.6128172077975407`*^9, 
   3.6128172634859715`*^9}, {3.6128180124995775`*^9, 3.612818040601486*^9}, {
   3.6128197883506536`*^9, 3.6128197898667107`*^9}, {3.6128203985157413`*^9, 
   3.6128204180285664`*^9}, {3.6128204997597494`*^9, 3.612820556005101*^9}, {
   3.612820588678252*^9, 3.612820591839446*^9}, {3.612820802699459*^9, 
   3.6128208814011936`*^9}, {3.6128209561091156`*^9, 
   3.6128209681056385`*^9}, {3.6128211470754833`*^9, 3.612821215287788*^9}, {
   3.612821343359711*^9, 3.612821400447596*^9}, {3.6128215012885857`*^9, 
   3.612821511176587*^9}, {3.612821701373431*^9, 3.6128217032057285`*^9}, {
   3.612821788658239*^9, 3.612821874245261*^9}, 3.6128219238497777`*^9, {
   3.612822240464743*^9, 3.612822314644271*^9}, 3.6128223462780538`*^9, {
   3.612822535467137*^9, 3.612822562555318*^9}, {3.6128226256324987`*^9, 
   3.6128226341695423`*^9}, 3.61282272696323*^9, {3.6128227778912926`*^9, 
   3.612822796431429*^9}, {3.6128228272690506`*^9, 3.612822830441313*^9}, {
   3.612823028030012*^9, 3.612823057621571*^9}, 3.6128232738170657`*^9, {
   3.612823320595177*^9, 3.6128233594347095`*^9}, {3.6128234079004965`*^9, 
   3.612823411418988*^9}, {3.6128235050216346`*^9, 3.612823525719305*^9}, {
   3.612823564690873*^9, 3.61282360784953*^9}, {3.6128236593049574`*^9, 
   3.612823750816822*^9}, {3.612823805715667*^9, 3.6128238229201117`*^9}, {
   3.612855245783265*^9, 3.612855253847989*^9}, 3.612855412980661*^9, {
   3.612888227836622*^9, 3.612888228347982*^9}, 3.6137189841293116`*^9, {
   3.6137211747216053`*^9, 3.613721206450017*^9}, {3.6137212438124523`*^9, 
   3.6137213307678757`*^9}, {3.613721375145728*^9, 3.6137214251330185`*^9}, {
   3.613721517641247*^9, 3.6137215774555197`*^9}, {3.613721624438694*^9, 
   3.6137216887296295`*^9}, {3.613721720203863*^9, 3.613721913514247*^9}, {
   3.6137220795388255`*^9, 3.6137221416536956`*^9}, 3.613722179047122*^9, {
   3.6137222528012114`*^9, 3.613722271848666*^9}, {3.6137290157630143`*^9, 
   3.613729067398364*^9}, 3.613729102450122*^9, 3.613729246181726*^9, {
   3.6137340424138856`*^9, 3.6137340859206486`*^9}, {3.613735272657029*^9, 
   3.613735316293844*^9}, {3.613744290327674*^9, 3.613744298367348*^9}, {
   3.6137459449168386`*^9, 3.6137459674057245`*^9}, {3.6137460369008164`*^9, 
   3.6137460387711334`*^9}, 3.6137464579092216`*^9, {3.6137464899198294`*^9, 
   3.613746544705536*^9}, {3.613746625141356*^9, 3.613746631954153*^9}, {
   3.61375242928648*^9, 3.613752512828495*^9}, {3.61406367703493*^9, 
   3.61406372136228*^9}, {3.616160321106801*^9, 3.616160486331765*^9}, {
   3.6162557520246487`*^9, 3.616255752599056*^9}, {3.627691531288598*^9, 
   3.627691573850591*^9}, {3.6276919382053523`*^9, 3.6276919629017563`*^9}, {
   3.6276920299009743`*^9, 3.627692131228363*^9}, {3.627990352796364*^9, 
   3.6279903619498787`*^9}, {3.627990404788314*^9, 3.6279904084112353`*^9}}],

Cell[TextData[{
 "This creates a bar plot of the relative contribution values of all of the \
coefficients in a dataset. Bars for the first ",
 StyleBox["cutoff", "Input"],
 " highest loading values are colored red, and the rest are black."
}], "Text",
 CellChangeTimes->{{3.61625625592227*^9, 3.6162562935859394`*^9}, {
  3.6276492426109447`*^9, 3.6276492553797045`*^9}, {3.6279907921337748`*^9, 
  3.627990880772642*^9}}],

Cell[BoxData[
 RowBox[{
  RowBox[{"loadingsPlot", "[", 
   RowBox[{"loadings_", ",", 
    RowBox[{"cutoff_:", "5"}], ",", 
    RowBox[{"fontSize_:", "12"}], ",", 
    RowBox[{"labels_:", 
     RowBox[{"{", 
      RowBox[{"\"\<Coefficients\>\"", ",", "\"\<Relative Contribution\>\""}], 
      "}"}]}]}], "]"}], ":=", 
  RowBox[{"Module", "[", 
   RowBox[{
    RowBox[{"{", 
     RowBox[{"l", ",", "f", ",", "h", ",", "s1", ",", "s2", ",", "listPlot"}],
      "}"}], ",", "\[IndentingNewLine]", 
    RowBox[{
     RowBox[{"l", "=", "loadings"}], ";", "\[IndentingNewLine]", 
     RowBox[{"f", "=", 
      RowBox[{
       RowBox[{
        RowBox[{"Transpose", "[", 
         RowBox[{"{", 
          RowBox[{
           RowBox[{"Range", "[", 
            RowBox[{"Length", "[", "#", "]"}], "]"}], ",", "#"}], "}"}], 
         "]"}], "&"}], "@", "l"}]}], ";", "\[IndentingNewLine]", 
     RowBox[{"h", "=", 
      RowBox[{"Nearest", "[", 
       RowBox[{
        RowBox[{
         RowBox[{"f", "\[LeftDoubleBracket]", 
          RowBox[{"All", ",", "2"}], "\[RightDoubleBracket]"}], "\[Rule]", 
         "f"}], ",", 
        RowBox[{"Max", "[", 
         RowBox[{"f", "\[LeftDoubleBracket]", 
          RowBox[{"All", ",", "2"}], "\[RightDoubleBracket]"}], "]"}], ",", 
        "cutoff"}], "]"}]}], ";", "\[IndentingNewLine]", 
     RowBox[{"(*", 
      RowBox[{
       RowBox[{"Print", "[", "h", "]"}], ";"}], "*)"}], "\[IndentingNewLine]", 
     RowBox[{"s1", "=", 
      RowBox[{"MapAt", "[", 
       RowBox[{
        RowBox[{
         RowBox[{"If", "[", 
          RowBox[{
           RowBox[{"!", 
            RowBox[{"MemberQ", "[", 
             RowBox[{
              RowBox[{"h", "\[LeftDoubleBracket]", 
               RowBox[{"All", ",", "2"}], "\[RightDoubleBracket]"}], ",", 
              "#"}], "]"}]}], ",", "#", ",", "0."}], "]"}], "&"}], ",", "f", 
        ",", 
        RowBox[{"{", 
         RowBox[{"All", ",", "2"}], "}"}]}], "]"}]}], ";", 
     "\[IndentingNewLine]", 
     RowBox[{"s2", "=", 
      RowBox[{"MapAt", "[", 
       RowBox[{
        RowBox[{
         RowBox[{"If", "[", 
          RowBox[{
           RowBox[{"MemberQ", "[", 
            RowBox[{
             RowBox[{"h", "\[LeftDoubleBracket]", 
              RowBox[{"All", ",", "2"}], "\[RightDoubleBracket]"}], ",", 
             "#"}], "]"}], ",", "#", ",", "0."}], "]"}], "&"}], ",", "f", ",", 
        RowBox[{"{", 
         RowBox[{"All", ",", "2"}], "}"}]}], "]"}]}], ";", 
     "\[IndentingNewLine]", 
     RowBox[{
      RowBox[{"listPlot", "[", 
       RowBox[{"data_", ",", 
        RowBox[{"color_:", "Black"}]}], "]"}], ":=", 
      RowBox[{"ListPlot", "[", 
       RowBox[{"data", ",", "\[IndentingNewLine]", 
        RowBox[{"Filling", "\[Rule]", "0"}], ",", "\[IndentingNewLine]", 
        RowBox[{"AspectRatio", "\[Rule]", 
         RowBox[{"1", "/", 
          RowBox[{"(", 
           RowBox[{"2.5", " ", "GoldenRatio"}], ")"}]}]}], ",", 
        "\[IndentingNewLine]", 
        RowBox[{"PlotRange", "\[Rule]", 
         RowBox[{"{", 
          RowBox[{
           RowBox[{"{", 
            RowBox[{"0.", ",", 
             RowBox[{
              RowBox[{"Length", "[", "l", "]"}], "+", "2."}]}], "}"}], ",", 
           RowBox[{"{", 
            RowBox[{"0.", ",", 
             RowBox[{"1.05", "*", 
              RowBox[{"Max", "[", 
               RowBox[{"h", "\[LeftDoubleBracket]", 
                RowBox[{"All", ",", "2"}], "\[RightDoubleBracket]"}], 
               "]"}]}]}], "}"}]}], "}"}]}], ",", "\[IndentingNewLine]", 
        RowBox[{"PlotRangePadding", "\[Rule]", "0"}], ",", 
        "\[IndentingNewLine]", 
        RowBox[{"PlotStyle", "\[Rule]", "None"}], ",", "\[IndentingNewLine]", 
        RowBox[{
         RowBox[{"Axes", "\[Rule]", "False"}], ";", "\[IndentingNewLine]", 
         RowBox[{"Frame", "\[Rule]", 
          RowBox[{"{", 
           RowBox[{"True", ",", "True", ",", "False", ",", "False"}], 
           "}"}]}]}], ",", "\[IndentingNewLine]", 
        RowBox[{"FrameTicks", "\[Rule]", 
         RowBox[{"{", 
          RowBox[{"Automatic", ",", "True", ",", "False", ",", "False"}], 
          "}"}]}], ",", "\[IndentingNewLine]", 
        RowBox[{"Ticks", "\[Rule]", 
         RowBox[{"{", 
          RowBox[{"None", ",", "True", ",", "False", ",", "False"}], "}"}]}], 
        ",", "\[IndentingNewLine]", 
        RowBox[{"FrameLabel", "\[Rule]", "labels"}], ",", 
        "\[IndentingNewLine]", 
        RowBox[{"BaseStyle", "\[Rule]", 
         RowBox[{"{", 
          RowBox[{
           RowBox[{"FontFamily", "->", "\"\<Arial\>\""}], ",", "fontSize"}], 
          "}"}]}], ",", "\[IndentingNewLine]", 
        RowBox[{"ImageSize", "\[Rule]", "850"}], ",", "\[IndentingNewLine]", 
        RowBox[{"Filling", "\[Rule]", "Axis"}], ",", "\[IndentingNewLine]", 
        RowBox[{"FillingStyle", "\[Rule]", "color"}]}], "]"}]}], ";", 
     "\[IndentingNewLine]", 
     RowBox[{"Show", "[", "\[IndentingNewLine]", 
      RowBox[{
       RowBox[{"listPlot", "[", 
        RowBox[{"s1", ",", "Black"}], "]"}], ",", 
       RowBox[{"listPlot", "[", 
        RowBox[{"s2", ",", "Red"}], "]"}]}], "\[IndentingNewLine]", "\t", 
      "]"}]}]}], "\[IndentingNewLine]", "]"}]}]], "Code",
 InitializationGroup->True,
 CellChangeTimes->{
  3.612818172611655*^9, {3.6128185778978577`*^9, 3.612818698691315*^9}, {
   3.6128190617794333`*^9, 3.6128190925322113`*^9}, 3.612819266656109*^9, {
   3.612819345922357*^9, 3.612819357590603*^9}, 3.612819414248084*^9, {
   3.6128194582372303`*^9, 3.6128194705959973`*^9}, {3.6128196109135437`*^9, 
   3.61281963324936*^9}, {3.612819668846746*^9, 3.6128196917269554`*^9}, {
   3.6128198974439645`*^9, 3.6128199345012054`*^9}, {3.612820367667897*^9, 
   3.61282038780916*^9}, {3.612855568607877*^9, 3.612855570162966*^9}, {
   3.6137328491986117`*^9, 3.61373284996015*^9}, {3.613733062682505*^9, 
   3.613733147468212*^9}, 3.6137333971480365`*^9, {3.613733592078143*^9, 
   3.613733597257803*^9}, {3.613733692719063*^9, 3.6137337155361767`*^9}, {
   3.6137337586766276`*^9, 3.61373377415156*^9}, {3.613733865249837*^9, 
   3.6137338669540606`*^9}, {3.613733907150426*^9, 3.613733922590362*^9}, {
   3.613735388253677*^9, 3.613735528480745*^9}, {3.6137443252323256`*^9, 
   3.613744348622854*^9}, {3.614063887789999*^9, 3.6140639265474005`*^9}, {
   3.614063998319162*^9, 3.6140640102466154`*^9}, {3.614064043518143*^9, 
   3.6140640513246517`*^9}, {3.6140640975683575`*^9, 
   3.6140640986801443`*^9}, {3.61406414112016*^9, 3.614064224758315*^9}, {
   3.6140643338164616`*^9, 3.614064337753233*^9}, {3.6140643882759686`*^9, 
   3.614064489051242*^9}, {3.6140645362856483`*^9, 3.6140645382710533`*^9}, 
   3.6140648529886527`*^9, {3.614065161979179*^9, 3.6140652257252636`*^9}, {
   3.6140653367788076`*^9, 3.6140653372231236`*^9}, 3.614066066414853*^9, {
   3.6154849078279843`*^9, 3.6154849177510242`*^9}, {3.6155867907442245`*^9, 
   3.61558680583391*^9}, {3.615659693299883*^9, 3.6156597565596776`*^9}, {
   3.615660263181262*^9, 3.6156602677274756`*^9}, {3.6156616550246763`*^9, 
   3.615661747949666*^9}, {3.6161617337347097`*^9, 3.6161617348014684`*^9}, {
   3.6161617955566015`*^9, 3.616161796664386*^9}, {3.6161618495708494`*^9, 
   3.616161878922171*^9}, {3.6161619160234213`*^9, 3.6161619540613575`*^9}, {
   3.616161986854364*^9, 3.6161620306683903`*^9}, {3.6161622722937794`*^9, 
   3.6161623169615173`*^9}, {3.616162539582847*^9, 3.6161625510479655`*^9}, {
   3.616256212003169*^9, 3.616256212816758*^9}, {3.616256302626343*^9, 
   3.6162563106320105`*^9}, {3.6279908931203346`*^9, 3.6279908946470914`*^9}}],

Cell[TextData[{
 "This gives a list of the first ",
 StyleBox["cutoff", "Input"],
 " highest contributing cofficients to the given DAPC axis."
}], "Text",
 CellChangeTimes->{{3.616256318675706*^9, 3.616256351587012*^9}, {
  3.6279907510048847`*^9, 3.627990755621664*^9}}],

Cell[BoxData[
 RowBox[{
  RowBox[{"highestContributingCoefficients", "[", 
   RowBox[{"loadings_", ",", 
    RowBox[{"cutoff_:", "5"}]}], "]"}], ":=", 
  RowBox[{"Module", "[", 
   RowBox[{
    RowBox[{"{", 
     RowBox[{"l", ",", "f", ",", "h"}], "}"}], ",", "\[IndentingNewLine]", 
    RowBox[{
     RowBox[{"l", "=", "loadings"}], ";", "\[IndentingNewLine]", 
     RowBox[{"f", "=", 
      RowBox[{
       RowBox[{
        RowBox[{"Transpose", "[", 
         RowBox[{"{", 
          RowBox[{
           RowBox[{"Range", "[", 
            RowBox[{"Length", "[", "#", "]"}], "]"}], ",", "#"}], "}"}], 
         "]"}], "&"}], "@", "l"}]}], ";", "\[IndentingNewLine]", 
     RowBox[{"h", "=", 
      RowBox[{"Nearest", "[", 
       RowBox[{
        RowBox[{
         RowBox[{"f", "\[LeftDoubleBracket]", 
          RowBox[{"All", ",", "2"}], "\[RightDoubleBracket]"}], "\[Rule]", 
         "f"}], ",", 
        RowBox[{"Max", "[", 
         RowBox[{"f", "\[LeftDoubleBracket]", 
          RowBox[{"All", ",", "2"}], "\[RightDoubleBracket]"}], "]"}], ",", 
        "cutoff"}], "]"}]}], ";", "\[IndentingNewLine]", 
     RowBox[{"Print", "[", "h", "]"}], ";"}]}], "]"}]}]], "Code"]
}, Closed]],

Cell[CellGroupData[{

Cell["Gabor wavelet visualization", "Subsubsection",
 CellChangeTimes->{{3.6276491569860916`*^9, 3.627649208696782*^9}, {
  3.6279909187491803`*^9, 3.627990935842142*^9}}],

Cell[TextData[{
 "The GWT analysis produces many coefficients per image, which are difficult \
to trace back to a tangible part of the images without some guidance.  This \
code helps by overlaying circles representing Gabor wavelets, and arrows \
representing the wavelet\[CloseCurlyQuote]s angle of rotation, onto a square \
background image. ",
 StyleBox["backgroundImage", "Input"],
 " is a square image, which serves only as a background guide to see which \
part of the image (i.e. parts of the wings) the overlaid circles correspond;  \
",
 StyleBox["waveletScales", "Input"],
 " is a list of which scales were used in the Gabor analysis, in the same \
order; ",
 StyleBox["numAngles", "Input"],
 " is the number of angles used in the Gabor analysis; and ",
 StyleBox["whichCoefficients", "Input"],
 " is a list of 1 or more integers representing the coefficient number \
(column number) of interest.  Note: circle placement and size and arrow \
direction all correspond to the calculation of Gabor wavelet coefficients in \
the GWT analysis; for each wavelet scale, circles are placed from left to \
right, then top to bottom.  For ",
 StyleBox["waveletScales ", "Input"],
 "= {8,4,2,1} and ",
 StyleBox["numAngles", "Input"],
 " = 3, there are ((",
 Cell[BoxData[
  FormBox[
   SuperscriptBox["8", "2"], TraditionalForm]]],
 "+",
 Cell[BoxData[
  FormBox[
   SuperscriptBox["8", "2"], TraditionalForm]]],
 "+",
 Cell[BoxData[
  FormBox[
   SuperscriptBox["8", "2"], TraditionalForm]]],
 ")+(",
 Cell[BoxData[
  FormBox[
   SuperscriptBox["8", "2"], TraditionalForm]]],
 "+",
 Cell[BoxData[
  FormBox[
   SuperscriptBox["8", "2"], TraditionalForm]]],
 "+",
 Cell[BoxData[
  FormBox[
   SuperscriptBox["8", "2"], TraditionalForm]]],
 "))+((",
 Cell[BoxData[
  FormBox[
   SuperscriptBox["4", "2"], TraditionalForm]]],
 "+",
 Cell[BoxData[
  FormBox[
   SuperscriptBox["4", "2"], TraditionalForm]]],
 "+",
 Cell[BoxData[
  FormBox[
   SuperscriptBox["4", "2"], TraditionalForm]]],
 ")+(",
 Cell[BoxData[
  FormBox[
   SuperscriptBox["4", "2"], TraditionalForm]]],
 "+",
 Cell[BoxData[
  FormBox[
   SuperscriptBox["4", "2"], TraditionalForm]]],
 "+",
 Cell[BoxData[
  FormBox[
   SuperscriptBox["4", "2"], TraditionalForm]]],
 "))+((",
 Cell[BoxData[
  FormBox[
   SuperscriptBox["2", "2"], TraditionalForm]]],
 "+",
 Cell[BoxData[
  FormBox[
   SuperscriptBox["2", "2"], TraditionalForm]]],
 "+",
 Cell[BoxData[
  FormBox[
   SuperscriptBox["2", "2"], TraditionalForm]]],
 ")+(",
 Cell[BoxData[
  FormBox[
   SuperscriptBox["2", "2"], TraditionalForm]]],
 "+",
 Cell[BoxData[
  FormBox[
   SuperscriptBox["2", "2"], TraditionalForm]]],
 "+",
 Cell[BoxData[
  FormBox[
   SuperscriptBox["2", "2"], TraditionalForm]]],
 "))+((",
 Cell[BoxData[
  FormBox[
   SuperscriptBox["1", "2"], TraditionalForm]]],
 "+",
 Cell[BoxData[
  FormBox[
   SuperscriptBox["1", "2"], TraditionalForm]]],
 "+",
 Cell[BoxData[
  FormBox[
   SuperscriptBox["1", "2"], TraditionalForm]]],
 ")+(",
 Cell[BoxData[
  FormBox[
   SuperscriptBox["1", "2"], TraditionalForm]]],
 "+",
 Cell[BoxData[
  FormBox[
   SuperscriptBox["1", "2"], TraditionalForm]]],
 "+",
 Cell[BoxData[
  FormBox[
   SuperscriptBox["1", "2"], TraditionalForm]]],
 ")) = 510 circles, which are placed in that order."
}], "Text",
 InitializationGroup->True,
 CellChangeTimes->{{3.616176664878235*^9, 3.6161766739286437`*^9}, {
  3.6163169038609333`*^9, 3.6163170135345907`*^9}, {3.6163171255479145`*^9, 
  3.6163171976309714`*^9}, {3.616317286479869*^9, 3.616317518374078*^9}, {
  3.6163176293006268`*^9, 3.616318389301017*^9}, {3.616318432663723*^9, 
  3.6163184652107706`*^9}, {3.6163184964629183`*^9, 3.6163186018965783`*^9}, {
  3.616318636237879*^9, 3.616318698582038*^9}, {3.616321437677333*^9, 
  3.616321510135645*^9}, {3.6163216009729843`*^9, 3.616321739834914*^9}, {
  3.6163218371987686`*^9, 3.616321891572068*^9}, {3.6276491662946916`*^9, 
  3.6276491667747226`*^9}, {3.6279909471623244`*^9, 3.6279910238194604`*^9}, {
  3.627991061354809*^9, 3.627991073779663*^9}, {3.627991149624686*^9, 
  3.6279911502193184`*^9}}],

Cell[BoxData[{
 RowBox[{
  RowBox[{
   RowBox[{"mapGaborCircles", "[", 
    RowBox[{"backgroundImage_", ",", " ", 
     RowBox[{"waveletsScales_:", 
      RowBox[{"{", 
       RowBox[{"8", ",", "4", ",", "2", ",", "1"}], "}"}]}], ",", " ", 
     RowBox[{"numAngles_:", "3"}], ",", " ", "whichCoefficients_"}], "]"}], 
   " ", ":=", " ", "\[IndentingNewLine]", 
   RowBox[{"Module", "[", 
    RowBox[{
     RowBox[{"{", 
      RowBox[{
      "angleList", ",", " ", "d", ",", "dy", ",", " ", "listOfCircles", ",", 
       " ", "doubleList", ",", " ", "output", ",", " ", "forMapping", ",", 
       " ", "x2", ",", " ", "y2", ",", "part", ",", "colors"}], "}"}], ",", 
     "\n", "  ", "\[IndentingNewLine]", 
     RowBox[{
      RowBox[{"angleList", " ", "=", " ", 
       RowBox[{
        RowBox[{"Range", "[", 
         RowBox[{"0", ",", " ", 
          RowBox[{"1", " ", "-", " ", 
           RowBox[{"1", "/", "numAngles"}]}], ",", " ", 
          RowBox[{"1", "/", "numAngles"}]}], "]"}], "*", "2", "*", "Pi"}]}], 
      ";", "\n", "  ", 
      RowBox[{
       RowBox[{"{", 
        RowBox[{"d", ",", "dy"}], "}"}], " ", "=", " ", 
       RowBox[{"ImageDimensions", "[", "backgroundImage", "]"}]}], ";", 
      "\[IndentingNewLine]", "\n", " ", 
      RowBox[{"(*", 
       RowBox[{
        RowBox[{"This", " ", "outputs", " ", "center", " ", "coordinate"}], 
        ",", " ", "radius", ",", " ", 
        RowBox[{
        "and", " ", "filter", " ", "angle", " ", "for", " ", "all", " ", 
         "Gabor", " ", "coefficients"}]}], "*)"}], "\[IndentingNewLine]", 
      RowBox[{"listOfCircles", " ", "=", " ", 
       RowBox[{"Partition", "[", 
        RowBox[{
         RowBox[{"Flatten", "[", 
          RowBox[{"Table", "[", 
           RowBox[{
            RowBox[{"Table", "[", 
             RowBox[{
              RowBox[{"Table", "[", 
               RowBox[{
                RowBox[{"Map", "[", 
                 RowBox[{
                  RowBox[{
                   RowBox[{"{", 
                    RowBox[{"#", ",", " ", 
                    RowBox[{
                    RowBox[{"(", 
                    RowBox[{"d", "/", "wavelet"}], ")"}], "/", "2"}], ",", 
                    " ", 
                    RowBox[{
                    "angleList", "\[LeftDoubleBracket]", "angle", 
                    "\[RightDoubleBracket]"}]}], "}"}], " ", "&"}], ",", " ", 
                  RowBox[{"scaleCenters", "[", 
                   RowBox[{"d", ",", " ", "wavelet"}], "]"}]}], "]"}], ",", 
                RowBox[{"{", 
                 RowBox[{"angle", ",", " ", "1", ",", " ", "numAngles"}], 
                 "}"}]}], "]"}], ",", 
              RowBox[{"{", "2", "}"}]}], "]"}], ",", 
            RowBox[{"{", 
             RowBox[{"wavelet", ",", "waveletsScales"}], "}"}]}], "]"}], 
          "]"}], ",", "4"}], "]"}]}], ";", "\n", "  ", "\n", "  ", 
      RowBox[{"forMapping", " ", "=", " ", 
       RowBox[{
       "listOfCircles", "\[LeftDoubleBracket]", "whichCoefficients", 
        "\[RightDoubleBracket]"}]}], ";", "\n", "  ", 
      RowBox[{"output", " ", "=", " ", 
       RowBox[{"If", "[", 
        RowBox[{
         RowBox[{
          RowBox[{"Length", "[", "whichCoefficients", "]"}], "\[Equal]", 
          "0"}], ",", 
         RowBox[{
          RowBox[{
           RowBox[{"(", " ", 
            RowBox[{
             RowBox[{"x2", " ", "=", " ", 
              RowBox[{
               RowBox[{
               "#", "\[LeftDoubleBracket]", "1", "\[RightDoubleBracket]"}], 
               " ", "+", " ", 
               RowBox[{"(", 
                RowBox[{
                 RowBox[{
                 "#", "\[LeftDoubleBracket]", "3", "\[RightDoubleBracket]"}], 
                 "*", 
                 RowBox[{"Cos", "[", 
                  RowBox[{
                  "#", "\[LeftDoubleBracket]", "4", "\[RightDoubleBracket]"}],
                   "]"}]}], ")"}]}]}], ";", "\n", "      ", 
             RowBox[{"y2", " ", "=", " ", 
              RowBox[{
               RowBox[{
               "#", "\[LeftDoubleBracket]", " ", "2", 
                "\[RightDoubleBracket]"}], " ", "+", " ", 
               RowBox[{"(", 
                RowBox[{
                 RowBox[{
                 "#", "\[LeftDoubleBracket]", "3", "\[RightDoubleBracket]"}], 
                 "*", 
                 RowBox[{"Sin", "[", 
                  RowBox[{
                  "#", "\[LeftDoubleBracket]", "4", "\[RightDoubleBracket]"}],
                   "]"}]}], ")"}]}]}], ";", "\n", "      ", 
             RowBox[{"{", 
              RowBox[{
               RowBox[{"Circle", "[", " ", 
                RowBox[{
                 RowBox[{"#", "\[LeftDoubleBracket]", 
                  RowBox[{"1", " ", ";;", " ", "2"}], 
                  "\[RightDoubleBracket]"}], ",", 
                 RowBox[{
                 "#", "\[LeftDoubleBracket]", "3", 
                  "\[RightDoubleBracket]"}]}], "]"}], ",", " ", 
               RowBox[{"Arrow", "[", 
                RowBox[{"{", 
                 RowBox[{
                  RowBox[{"#", "\[LeftDoubleBracket]", 
                   RowBox[{"1", ";;", "2"}], "\[RightDoubleBracket]"}], ",", 
                  " ", 
                  RowBox[{"{", 
                   RowBox[{"x2", ",", " ", "y2"}], "}"}]}], "}"}], "]"}]}], 
              "}"}]}], " ", ")"}], "&"}], "@", "forMapping"}], ",", 
         "\[IndentingNewLine]", 
         RowBox[{"Map", "[", "\n", "   ", 
          RowBox[{
           RowBox[{
            RowBox[{"(", " ", 
             RowBox[{
              RowBox[{"x2", " ", "=", " ", 
               RowBox[{
                RowBox[{
                "#", "\[LeftDoubleBracket]", "1", "\[RightDoubleBracket]"}], 
                " ", "+", " ", 
                RowBox[{"(", 
                 RowBox[{
                  RowBox[{
                  "#", "\[LeftDoubleBracket]", "3", "\[RightDoubleBracket]"}],
                   "*", 
                  RowBox[{"Cos", "[", 
                   RowBox[{
                   "#", "\[LeftDoubleBracket]", "4", 
                    "\[RightDoubleBracket]"}], "]"}]}], ")"}]}]}], ";", "\n", 
              "      ", 
              RowBox[{"y2", " ", "=", " ", 
               RowBox[{
                RowBox[{
                "#", "\[LeftDoubleBracket]", " ", "2", 
                 "\[RightDoubleBracket]"}], " ", "+", " ", 
                RowBox[{"(", 
                 RowBox[{
                  RowBox[{
                  "#", "\[LeftDoubleBracket]", "3", "\[RightDoubleBracket]"}],
                   "*", 
                  RowBox[{"Sin", "[", 
                   RowBox[{
                   "#", "\[LeftDoubleBracket]", "4", 
                    "\[RightDoubleBracket]"}], "]"}]}], ")"}]}]}], ";", "\n", 
              "      ", 
              RowBox[{"{", 
               RowBox[{
                RowBox[{"Circle", "[", " ", 
                 RowBox[{
                  RowBox[{"#", "\[LeftDoubleBracket]", 
                   RowBox[{"1", " ", ";;", " ", "2"}], 
                   "\[RightDoubleBracket]"}], ",", 
                  RowBox[{
                  "#", "\[LeftDoubleBracket]", "3", 
                   "\[RightDoubleBracket]"}]}], "]"}], ",", " ", 
                RowBox[{"Arrow", "[", 
                 RowBox[{"{", 
                  RowBox[{
                   RowBox[{"#", "\[LeftDoubleBracket]", 
                    RowBox[{"1", ";;", "2"}], "\[RightDoubleBracket]"}], ",", 
                   " ", 
                   RowBox[{"{", 
                    RowBox[{"x2", ",", " ", "y2"}], "}"}]}], "}"}], "]"}]}], 
               "}"}]}], " ", ")"}], "&"}], ",", "\n", "    ", "forMapping"}], 
          "]"}]}], "]"}]}], ";", "\[IndentingNewLine]", "\[IndentingNewLine]", 
      RowBox[{"part", "=", 
       RowBox[{"Partition", "[", 
        RowBox[{
         RowBox[{"Range", "[", 
          RowBox[{"listOfCircles", "//", "Length"}], "]"}], ",", 
         RowBox[{"Length", "[", "listOfCircles", "]"}]}], "]"}]}], ";", 
      "\[IndentingNewLine]", "  ", 
      RowBox[{"Show", "[", 
       RowBox[{"backgroundImage", ",", " ", 
        RowBox[{"Graphics", "[", 
         RowBox[{"{", 
          RowBox[{
           RowBox[{"Opacity", "[", "0.8", "]"}], ",", 
           RowBox[{"If", "[", 
            RowBox[{
             RowBox[{
              RowBox[{"Length", "[", "whichCoefficients", "]"}], "\[Equal]", 
              "0"}], ",", 
             RowBox[{"{", 
              RowBox[{"Red", ",", "output"}], "}"}], ",", 
             "\[IndentingNewLine]", 
             RowBox[{"Map", "[", 
              RowBox[{
               RowBox[{
                RowBox[{"{", 
                 RowBox[{"Red", ",", "#"}], "}"}], "&"}], ",", 
               RowBox[{"{", "output", "}"}]}], "]"}]}], "]"}], ",", 
           RowBox[{"Arrowheads", " ", "\[Rule]", " ", "0.02"}]}], "}"}], 
         "]"}]}], "]"}]}]}], "\[IndentingNewLine]", "]"}]}], " ", 
  RowBox[{"(*", 
   RowBox[{
   "Updated", " ", "6", " ", "August", " ", "2014", " ", "for", " ", 
    "Polythore", " ", "manuscript"}], "*)"}], 
  "\[IndentingNewLine]"}], "\[IndentingNewLine]", 
 RowBox[{
  RowBox[{
   RowBox[{"scaleCenters", "[", 
    RowBox[{"d_", ",", "s_"}], "]"}], " ", ":=", " ", 
   RowBox[{"Module", "[", 
    RowBox[{
     RowBox[{"{", 
      RowBox[{"spacing", ",", " ", "start"}], "}"}], ",", "\n", "  ", 
     RowBox[{
      RowBox[{"spacing", " ", "=", " ", 
       RowBox[{"d", "/", "s"}]}], ";", "\n", "  ", 
      RowBox[{"start", " ", "=", " ", 
       RowBox[{"spacing", "/", "2"}]}], ";", "\n", "  ", 
      RowBox[{
       RowBox[{
        RowBox[{"{", 
         RowBox[{
          RowBox[{"#", "\[LeftDoubleBracket]", "2", "\[RightDoubleBracket]"}],
           ",", 
          RowBox[{"d", "-", 
           RowBox[{
           "#", "\[LeftDoubleBracket]", "1", "\[RightDoubleBracket]"}]}]}], 
         "}"}], "&"}], "/@", 
       RowBox[{"Flatten", "[", 
        RowBox[{
         RowBox[{"Table", "[", 
          RowBox[{
           RowBox[{"{", 
            RowBox[{"i", ",", " ", "j"}], "}"}], ",", " ", 
           RowBox[{"{", 
            RowBox[{
            "i", ",", " ", "start", ",", " ", "d", ",", " ", "spacing"}], 
            "}"}], ",", " ", 
           RowBox[{"{", 
            RowBox[{
            "j", ",", " ", "start", ",", " ", "d", ",", " ", "spacing"}], 
            "}"}]}], "]"}], ",", " ", "1"}], "]"}]}]}]}], "\n", "  ", "]"}]}],
   "\n"}], "\[IndentingNewLine]", 
 RowBox[{
  RowBox[{"circles", "[", 
   RowBox[{"d_", ",", "s_"}], "]"}], " ", ":=", " ", 
  RowBox[{"Module", "[", 
   RowBox[{
    RowBox[{"{", "centers", "}"}], ",", "\n", "  ", 
    RowBox[{
     RowBox[{"centers", " ", "=", " ", 
      RowBox[{"scaleCenters", "[", 
       RowBox[{"d", ",", " ", "s"}], "]"}]}], ";", "\n", "  ", 
     RowBox[{"Map", "[", 
      RowBox[{
       RowBox[{
        RowBox[{"Circle", "[", 
         RowBox[{"#", ",", " ", 
          RowBox[{
           RowBox[{"(", 
            RowBox[{"d", "/", "s"}], ")"}], "/", "2"}]}], "]"}], " ", "&"}], 
       ",", " ", "centers"}], "]"}]}]}], "\n", "  ", "]"}]}]}], "Code",
 InitializationGroup->True,
 CellChangeTimes->{
  3.6161766783807964`*^9, {3.616177591220049*^9, 3.6161776587588725`*^9}, 
   3.616230248597579*^9, 3.6163100375592785`*^9, 3.6163110576806464`*^9, {
   3.616312968818966*^9, 3.6163129735783353`*^9}, {3.6163130107286596`*^9, 
   3.6163130240370665`*^9}, {3.616313059023842*^9, 3.6163131533576403`*^9}, 
   3.6163136820240006`*^9, 3.6163137896552153`*^9, {3.616316263275317*^9, 
   3.616316336775365*^9}, {3.6163166303642607`*^9, 3.6163166316902*^9}, {
   3.61631689871929*^9, 3.616316900751727*^9}, {3.616317034444398*^9, 
   3.6163171158680553`*^9}, {3.616317371591138*^9, 3.616317378889324*^9}, {
   3.616321934178229*^9, 3.6163219363167453`*^9}, {3.6163219689358435`*^9, 
   3.6163219770714827`*^9}, {3.616322032659848*^9, 3.616322085006529*^9}, {
   3.616322134568604*^9, 3.6163221482413063`*^9}, {3.6276344085392456`*^9, 
   3.627634416320887*^9}, 3.6276344484589796`*^9, {3.6276491052307825`*^9, 
   3.627649115039426*^9}, 3.627991210169314*^9}]
}, Closed]]
}, Closed]]
}, Closed]],

Cell[CellGroupData[{

Cell["Get data & extract coefficients", "Section",
 CellChangeTimes->{{3.6276457771818075`*^9, 3.627645803335308*^9}, {
  3.627998903716799*^9, 3.6279989157548*^9}}],

Cell[CellGroupData[{

Cell["Landmark analysis", "Subsection",
 CellChangeTimes->{{3.6276497250697737`*^9, 3.6276497416948357`*^9}, {
  3.627664088731372*^9, 3.627664089997006*^9}, {3.627992757617596*^9, 
  3.6279927587296314`*^9}}],

Cell["\<\
Import landmark data from files.  These data were taken using tpsDig2 \
(Available here: http://life.bio.sunysb.edu/morph/soft-dataacq.html). Band \
landmarks in the forewing were taken in a different order than the hindwing \
and are fixed here.
Note: this requires Polly Morphometrics package to be loaded (see \
Initialization cells, above).\
\>", "Text",
 CellChangeTimes->{{3.6276622753059*^9, 3.6276623026079845`*^9}, {
   3.627662336313313*^9, 3.627662359998721*^9}, {3.6276626762357454`*^9, 
   3.627662745874878*^9}, {3.6276637882649155`*^9, 3.6276638369254403`*^9}, 
   3.6279912741863704`*^9}],

Cell[BoxData[{
 RowBox[{
  RowBox[{
   RowBox[{
    RowBox[{"{", 
     RowBox[{"tpsFW", ",", "tpsHW"}], "}"}], "=", 
    RowBox[{"Map", "[", 
     RowBox[{
      RowBox[{
       RowBox[{
        RowBox[{
         RowBox[{
          RowBox[{
           RowBox[{"Flatten", "[", 
            RowBox[{"{", 
             RowBox[{
              RowBox[{"First", "[", 
               RowBox[{"StringSplit", "[", 
                RowBox[{
                 RowBox[{
                 "#", "\[LeftDoubleBracket]", "1", "\[RightDoubleBracket]"}], 
                 ",", "\"\<.jpg\>\""}], "]"}], "]"}], ",", 
              RowBox[{"#", "\[LeftDoubleBracket]", 
               RowBox[{"2", ";;"}], "\[RightDoubleBracket]"}]}], "}"}], "]"}],
            "&"}], "/@", 
          RowBox[{"SortBy", "[", 
           RowBox[{"#", ",", 
            RowBox[{
             RowBox[{
             "#", "\[LeftDoubleBracket]", "1", "\[RightDoubleBracket]"}], 
             "&"}]}], "]"}]}], "&"}], "@", 
        RowBox[{"tpsImport", "[", 
         RowBox[{
          RowBox[{"FileNameJoin", "[", 
           RowBox[{"{", 
            RowBox[{
             RowBox[{"Directory", "[", "]"}], ",", "#"}], "}"}], "]"}], ",", 
          "\"\<IMAGE\>\""}], "]"}]}], "&"}], ",", 
      RowBox[{"{", 
       RowBox[{
       "\"\<Polythore_Forewing.tps\>\"", ",", 
        "\"\<Polythore_Hindwing.tps\>\""}], "}"}]}], "]"}]}], ";"}], 
  "\[IndentingNewLine]"}], "\[IndentingNewLine]", 
 RowBox[{
  RowBox[{
   RowBox[{"reorderBands", "[", "LMs_", "]"}], ":=", 
   RowBox[{"With", "[", 
    RowBox[{
     RowBox[{"{", 
      RowBox[{"x", "=", 
       RowBox[{"Partition", "[", 
        RowBox[{
         RowBox[{"Partition", "[", 
          RowBox[{
           RowBox[{"LMs", "\[LeftDoubleBracket]", 
            RowBox[{"29", ";;"}], "\[RightDoubleBracket]"}], ",", "2"}], 
          "]"}], ",", "6"}], "]"}]}], "}"}], ",", 
     RowBox[{"Flatten", "[", 
      RowBox[{"{", 
       RowBox[{
        RowBox[{"LMs", "\[LeftDoubleBracket]", 
         RowBox[{"1", ";;", "28"}], "\[RightDoubleBracket]"}], ",", 
        RowBox[{"x", "\[LeftDoubleBracket]", "1", "\[RightDoubleBracket]"}], 
        ",", 
        RowBox[{
         RowBox[{"x", "\[LeftDoubleBracket]", "2", "\[RightDoubleBracket]"}], 
         "//", "Reverse"}], ",", 
        RowBox[{"x", "\[LeftDoubleBracket]", "3", "\[RightDoubleBracket]"}], 
        ",", 
        RowBox[{
         RowBox[{"x", "\[LeftDoubleBracket]", "4", "\[RightDoubleBracket]"}], 
         "//", "Reverse"}], ",", 
        RowBox[{"x", "\[LeftDoubleBracket]", "5", "\[RightDoubleBracket]"}], 
        ",", 
        RowBox[{
         RowBox[{"x", "\[LeftDoubleBracket]", "6", "\[RightDoubleBracket]"}], 
         "//", "Reverse"}]}], "}"}], "]"}]}], "]"}]}], 
  ";"}], "\[IndentingNewLine]", 
 RowBox[{
  RowBox[{
   RowBox[{"tpsFW", "=", 
    RowBox[{"Flatten", "/@", 
     RowBox[{"Transpose", "[", 
      RowBox[{"{", 
       RowBox[{
        RowBox[{"tpsFW", "\[LeftDoubleBracket]", 
         RowBox[{"All", ",", "1"}], "\[RightDoubleBracket]"}], ",", 
        RowBox[{"reorderBands", "/@", 
         RowBox[{"tpsFW", "\[LeftDoubleBracket]", 
          RowBox[{"All", ",", 
           RowBox[{"2", ";;"}]}], "\[RightDoubleBracket]"}]}]}], "}"}], 
      "]"}]}]}], ";"}], "\[IndentingNewLine]"}], "\[IndentingNewLine]", 
 RowBox[{
  RowBox[{"landmarksFW", "=", 
   RowBox[{"Flatten", "/@", 
    RowBox[{"Transpose", "[", 
     RowBox[{"{", 
      RowBox[{
       RowBox[{"tpsFW", "\[LeftDoubleBracket]", 
        RowBox[{"All", ",", "1"}], "\[RightDoubleBracket]"}], ",", 
       RowBox[{"Procrustes", "[", 
        RowBox[{
         RowBox[{"tpsFW", "\[LeftDoubleBracket]", 
          RowBox[{"All", ",", 
           RowBox[{"2", ";;"}]}], "\[RightDoubleBracket]"}], ",", "50", ",", 
         "2"}], "]"}]}], "}"}], "]"}]}]}], ";"}], "\[IndentingNewLine]", 
 RowBox[{
  RowBox[{"landmarksHW", "=", 
   RowBox[{"Flatten", "/@", 
    RowBox[{"Transpose", "[", 
     RowBox[{"{", 
      RowBox[{
       RowBox[{"tpsHW", "\[LeftDoubleBracket]", 
        RowBox[{"All", ",", "1"}], "\[RightDoubleBracket]"}], ",", 
       RowBox[{"Procrustes", "[", 
        RowBox[{
         RowBox[{"tpsHW", "\[LeftDoubleBracket]", 
          RowBox[{"All", ",", 
           RowBox[{"2", ";;"}]}], "\[RightDoubleBracket]"}], ",", "50", ",", 
         "2"}], "]"}]}], "}"}], "]"}]}]}], ";"}]}], "Input",
 CellChangeTimes->{{3.6104544006092987`*^9, 3.6104544448758593`*^9}, {
   3.610454624520625*^9, 3.6104546796276217`*^9}, {3.610460751492421*^9, 
   3.6104608248646064`*^9}, 3.6104610634934435`*^9, 3.61046154063017*^9, {
   3.6104615737412834`*^9, 3.610461588795149*^9}, {3.6104622225101833`*^9, 
   3.61046224493017*^9}, {3.6104671125696955`*^9, 3.610467130787573*^9}, {
   3.6276615127479615`*^9, 3.6276615256840773`*^9}, {3.6276615574194417`*^9, 
   3.6276616049239173`*^9}, {3.6276620226331806`*^9, 
   3.6276620816466713`*^9}, {3.6276621440246687`*^9, 3.627662202353664*^9}, {
   3.627662761824216*^9, 3.627662775402439*^9}, {3.6276637816625285`*^9, 
   3.627663782130892*^9}, {3.627664627377285*^9, 3.627664636398303*^9}, 
   3.627744725758594*^9}],

Cell["\<\
Here are the raw landmarks before and after Procrustes superimposition.  \
Procrustes removes scale and rotation from a set of landmarks by centering \
them and minimizing the distance between respective landmarks.  Here, 50 \
landmarks were taken from the fore- and hindwings of 79 individuals.\
\>", "Text",
 CellChangeTimes->{{3.6276633247390904`*^9, 3.6276633676814833`*^9}, {
  3.6276633992167187`*^9, 3.627663409438154*^9}, {3.6276636496592035`*^9, 
  3.627663650879699*^9}, {3.6279916558878055`*^9, 3.6279917582051353`*^9}, {
  3.6279918159531817`*^9, 3.62799192877386*^9}}],

Cell[CellGroupData[{

Cell[BoxData[
 RowBox[{
  RowBox[{"Rasterize", "@", 
   RowBox[{"Framed", "@", 
    RowBox[{"GraphicsRow", "[", 
     RowBox[{"MapThread", "[", 
      RowBox[{
       RowBox[{
        RowBox[{"ListPlot", "[", 
         RowBox[{
          RowBox[{"Transpose", "@", 
           RowBox[{"Map", "[", 
            RowBox[{
             RowBox[{
              RowBox[{"Partition", "[", 
               RowBox[{"#", ",", "2"}], "]"}], "&"}], ",", 
             RowBox[{"#1", "[", 
              RowBox[{"[", 
               RowBox[{"All", ",", 
                RowBox[{"2", ";;"}]}], "]"}], "]"}], ",", 
             RowBox[{"{", "1", "}"}]}], "]"}]}], ",", 
          RowBox[{"Frame", "\[Rule]", "False"}], ",", 
          RowBox[{"AspectRatio", "\[Rule]", "Automatic"}], ",", 
          RowBox[{"Axes", "\[Rule]", "False"}], ",", 
          RowBox[{"ImageSize", "\[Rule]", 
           RowBox[{"{", "500", "}"}]}], ",", 
          RowBox[{"PlotLabel", "\[Rule]", "#2"}]}], "]"}], "&"}], ",", 
       RowBox[{"{", 
        RowBox[{
         RowBox[{"{", 
          RowBox[{"tpsFW", ",", "tpsHW"}], "}"}], ",", 
         RowBox[{"{", 
          RowBox[{"\"\<Forewing\>\"", ",", "\"\<Hindwing\>\""}], "}"}]}], 
        "}"}]}], "]"}], "]"}]}]}], "\[IndentingNewLine]"}]], "Input",
 CellChangeTimes->{{3.6276627949015293`*^9, 3.6276628248372936`*^9}, {
   3.6276628572498856`*^9, 3.6276630078914742`*^9}, {3.6276631342001266`*^9, 
   3.6276632356523466`*^9}, 3.6276635572855926`*^9, {3.627663590135868*^9, 
   3.627663591698378*^9}, {3.6276636936039047`*^9, 3.6276636953226833`*^9}, {
   3.627917421735268*^9, 3.627917422141575*^9}, {3.627991306811594*^9, 
   3.6279914000507503`*^9}, {3.6279915187348413`*^9, 
   3.6279916196339235`*^9}, {3.6279919618205667`*^9, 3.627992268064825*^9}, {
   3.6279923033553953`*^9, 3.6279923085436363`*^9}, {3.627992348262607*^9, 
   3.6279923576592035`*^9}, {3.627992392070804*^9, 3.627992486483081*^9}}],

Cell[BoxData[
 GraphicsBox[RasterBox[CompressedData["
1:eJzs3QlUVFe+P3rXe//31nprvf97a93V9//+Nz3f7nv/6dzOvZ3udDpJd6eT
7nRnuJ3uTm5iBhPnmME4K2KMccQRFZBZUWZknudJAUFlElRAERAUAUEEp2iG
rrfLjdvtmeqcU6eqzim+n8XKguLUqUNhqP2tvX+//cPZi16b/b9PmTLlX/63
KVOe+29Tptg/twEAAAAAAFjHFAAAAAAAAEvxdIoCAAAAAABQBREGAAAAAAAs
BBEGAAAAAAAsBBEGAAAAAAAsBBEGAAAAAAAsBBEGAAAAAAAsBBEGAAAAAAAs
BBEGAAAAAAAsBBEGAAAAAAAsBBEGAAAAAAAsBBEGAAAAAAAsBBEGAAAAAAAs
BBEGAAAAAAAsBBEGAAAAAAAsBBEGAAAAAAAsBBEGAAAAAAAsBBEGAAAAAAAs
BBEGAAAAAAAsBBEGAAAAAAAsBBEGAAAAAAAsBBEGAAAAAAAsBBEGAAAAAAAs
BBEGAAAAAAAsBBEGAAAAAAAsBBEGAAAAAAAsBBEGAAAAAAAsBBEGAAAAAAAs
BBEGAAAAAAAsBBEGAAAAAAAsBBEGAAAAAAAsBBEGAAAAAAAsBBEGAAAAAAAs
BBEGAAAAAAAsBBEGAAAAAAAsBBEGAAAAAAAsBBEGAAAAAAAsBBEGAAAAAAAs
BBEGAAAAAAAsBBEGAAAAAAAsBBEGAAAAAAAsBBEGAAAAAAAsBBEGAAAAAAAs
BBEGAAAAAAAsBBEGAAAAAAAsBBEGAAAAAAAsBBEGAAAAAAAsBBEGAAAAAAAs
BBEGAAAAAAAsBBEGAAAAAAAsBBEGAAAAAAAsBBEGAAAAAAAsBBEGAAAAAAAs
BBEGAAAAAAAsBBEGAAAAAAAsBBEGAAAAAAAsBBEGAAAAAAAsBBEGAAAAAAAs
BBEGAAAAAAAsBBEGAAAAAAAsBBEGAAAAAAAsBBEGAAAAAAAsBBEGAAAAAAAs
BBEGAAAAAAAsBBEGAAAAAAAsBBEGAAAAAAAsBBEGAAAAAAAsBBEGAAAAAAAs
BBEGAAAAAAAsBBEGAAAAAAAsBBEGAAAAAAAsBBEGAAAAAAAsBBEGAAAAAAAs
BBEGAAAAAAAsBBEGAAAAAAAsBBEGAAAAAAAsBBEGAAAAAAAsBBEGAAAAAAAs
BBEGAAAAAAAsBBEGAAAAAAAsBBEGAAAAAAAsBBEGAAAAAAAsBBEGAAAAAAAs
BBEGAAAAAAAsBBEGAAAAAAAsBBEGAAAAAAAsBBEGAAAAAAAsBBEGAAAAAAAs
BBEGAAAAAAAsBBEGAAAAAAAsBBEGAAAAAAAsBBEGAAAAAAAsBBEGAAAAAAAs
BBEGAAAAAAAsBBEGAAAAAAAsBBEGAAAAAAAsBBEGAAAAAAAsBBEGAAAAAAAs
BBEGAAAAAAAsBBEGAAAAAAAsBBEGAAAAAAAsBBEGAAAAAAAsBBEGAAAAAAAs
BBEGAAAAAAAsBBEGgOnd92Py4emrAAAAAAAliDAADCIMAAAAgPkhwgAAAAAA
gIUgwsAktMU3l3x4+ioAAAAAQA9EGJiEEGEAAAAArAsRBgAAAAAALAQRBgAA
AAAALAQRBgAAAAAALAQRBgAAAAAALAQRBgAAAAAALAQRBgAAAAAALAQRBgAA
AAAALAQRxj0EG5H07vsx+fDg9QAAAAAAWBQijHsgwhgFTx0AAIBYatSaxoin
4oPf9/SFALgDIgxYCyIMAACAWF7Yq+T18XD4856+EAB3QIQBAAAAsLoTNQUp
Ie+WZkR6+kIA3AERxhIw9QAAAAAAQCHCmBNqZwAAAAAAJCHCmJMgwkw2Jv/x
kSgBAMBTCnb4hPgcSPtssacvBMCTEGEmLTPHBJNcm9xlIMIAAICnxK3cRF6b
9q7c4+kLAfAkRJhJy+pr1dxwwXIR5oXCBeTDpQ8NAAAg6WRZVvKqldUxAZ6+
EABPQoQBChEGAAAAACwBEca0TLKYikJeAABwNWxNCACgEiKMaYkjjKdyRNm0
dR6PMKYKdAAAroCtCQEAVEKEsRAPRhiPV38gwgCA18PWhKaVELykMeKpuMDZ
nr4QAJiACAPex81Zz+NTVABgXWiQawmYIAMwG0QYNzPJcNckl+EiiDAAYBVo
kGsJR/LikoOnZR3Y6ukLAYAJiDBuZpLhrtxlYL2WDmXT1pEPT18FAFgSGuSC
GNatATiECAM8RBgAAADPwro1AIcQYcyJnyVhscIkMzimcvmNJ8iH2x4OEQ8A
rCXPb5691mb1x56+EMswwzOGdWsADiHCeBAfSe4c+AfyIfktZyKMGYbcLk1e
bv4BzfB8AgCox9faYHmSGm6uTjJDYgKwIkQYD1KIMEYxw+Yyhj+iZL4DAACx
+syw5FXLK8J8bFiepA7/jLmBafs5IPCCySHCuN/09fnkw1OPbok5EeWLxII6
AAAdsDzJhNycmNRD4AWTQ4RxP/E432taWhkVLhBSAADAa4y29ST4L26MeCox
9ANPX4taCLxgcogwrkDnWeS2s2cRhk3HeFOEscTKLkQkAPAyWPZjZm0RWQ4n
NVKj1pDfYHzw++68MADrQoRxBRJM1AySta4oc1G9jLEkI4zZMhoiDABYnaAM
HMt+TIjlyjtj1yujI1NC3q0sjJU72IO/QbQUACtChDEQP3o3ZJBMT8IG/5aI
MDapn13y2VA5X2OJaR0AADcTlIFj2Y8JaUolJ2oKSMYpzYh09VWJmbalAIAC
RBgDOT/YFpxBEGHMQ/knRYQBAHA105aBQ8EOH/ukxmeLrZIr8W8JrAgRxlTc
PFzXPa1jkliB9WAAAGA2aiY1WMxx21UBeBlEmMnMmZVp7k8xZtjjBgDAFb64
dPRS2p+utSV6+kJAJ76c5GRZVvKqldUxAQrHY+0WgJMQYczGKsNyuQjjumhj
kqkfAADDXalaSf7yD+VP8/SFgE5aI4mamAMAChBhPG6e3xk6OKcTIiojjKtL
+3WX4SgHDcQQAACxr29dHmsM/PJql76786uS0JvXI1BOAuBmiDCewgbzgggj
JhlqTBth1JzW2HNOQngaAYDHTwEIumBhiRoAeCVEGE/h5yME26ZI9iVz9/W5
Bv+zeNPPZSyHc1V46gCAx69KEvTmxRI1APBKiDCeIjcKJVnGzRHGdYu7Lr/x
BPmQ+y7G4XLuPzOVU+wfADCJFeWENUY8lXpgub67O7lEzYuxFXe1cXv3+S8l
nyeGfuDkOdleloKHcPpiAUAIEcYjaGqQHMOTCCM58nddrjFhAf4kn6xhPzJK
hwBMSzBYNVx5UkyIT3Sav39+xOt3F4b90UUPNGmxFXfxn27XtAelmnNKfgkA
BkKE8QiFCKN8F/alJQb2iDBOQoQBMBW+ca6rR6fRq/3J//6RK0PPnW1O3/v+
8boCuSNRy68PW3F36WRTwpbV5PPKwlgnzynYy1KwqE8BfnEAWiHCGE7rkFvl
8cYeZnJ8cRD7iTz4o7m6eQIAWAJfNe/qjde72loTN2xrOlyq6arUBCuMlo3C
R1ont6o0KhGjewNMHogwRmFvmNORtvrBNjuYjpP50TL/JrzgnPQwC+326PyM
jAezjOsiDH1a5J4c0/42ASYnTzXO5YfK4gVsCrX80mebfKub+HzBP5lO4sOj
k1tVqp+vUYbuDTB5IMIYRSFuqKQcYSQPttBCIwMv1ZsG9ogwAODQveFxMAkv
R8J/ry+AsGG8UaNlCzEwa/D4SGuSrSrRvQEmD0QYd1IzIrVQKjGE+OdV7mPm
ap5JDTKdx14oXEA+3H0xAGAaNHekfLo02Xd51q63yV+nmvDf0wVsWpcMGTh0
txw+X3h8D0onl5wBAIUI4waCNWZqDqZj18nwJjx7ciY+qZzi2RA3GZ5zALAK
ljv+fmuoKe2zlOBpChu+KIcak0wTmJM764Mmc5YEMBAijBsIFgupGSRPngjD
mCTCAACYh0LuEC8ZkqyDcHXzZ+/gzvogZEkAQyDCuI0gwoj7KksGlunr88mH
u6/VmpMRVrxmAACj8KGGFa0LBudsFdM3AzUZITPs6SZgzoWyeo9euOc5WR+E
Jm8A7ocI4xGX33hCEGHEfczolyzCaG105iRzxgHlqzLnNRtukvyYAOAMtlpJ
0Pw5ZtVm2hng6+r5LN00bor27NVa3SRs8gbgcYgwhmPRQ+EYft8T/l5yt/B5
586Bf/D6QaxcRb/kD+6RZ8ODvwKv/+0DgPP4onW+jXB20NT0z5cW7X7177eG
WnLWpIS8mxO5/Ub/sKev131cUU0/CZu8AXgcIozh1EQY24MDUdZ4ikYV8X3p
7UcWPkQ+WITZnf0Y+XDFj+BxmsphvC/C0B/fg23ZAMCzertGIrYVVIYtNWSP
QnfuyGl+7q+mV7/MDBtTAqiHCGMUrUXoyhGG5hTlM7AIo3U4bf4FaZO8oh8R
BsC03DPIzEs9Qf4IRK3fHb/7Q+eL8T3eRthUNFXTG/LrVr/MzOobU6J3BLgT
IoxRDBx1020r2cjf4dbwZogwcuc08LH0PcMOnz0AAPVcN8gc66xt8ntmoCZ2
Yt3Xpx/3HArVV2TBrxwTjyr5lVSoQ1cm+HVXBK4iT13ypwvL63vVn0T9MjOr
b0yJmiBwJ0QYD1I5vGeJRnDwPL8z5MNlV3efw+t0T6sBTV2pGUQYADCQM4NM
PlmIdSYsPrLwoVN7Xpdc96VpOoA/g3hUqfxd4Al+3XG+E0/dlpijcneZzDtX
YpkiuBMijLEURtfiSQRN/bXMH2Hc9uiaop+LrgoAQCs+O4gnR+6MD/UV+N8a
7JRc96Uw+yNON/wZ2Kjym4GaLzN+9XXH/pNlWQmfrarY/TJ5dNSha3KuOi/l
05WZQZsvDV+XO8YqO1c6MwHXlJ9MYlqOzwdVq54z/MIAVEKEMZbk6JoWrfAR
Rq4Sn19ChsZTlO7nAREGAEzlgS5hGqc/FGZ/BOmGRRXBYQUbppFhZ/qnH5G8
g8kX15GstTFhnb7cvwE1l5q4dhcZz+zz2dM+1zt7CoElIMK4AQ0s/DhcTYQx
rYksVqnnn40zuQyZDgC8hpolNyrHvYJ083X1fPI68lXhXwSHsdkB8oe0PHIe
Fvy4k8MSKvdnHLkJODXVXkM97akbNpT6vlyfuNGV1wigBBHGIwT7Wmri8ckF
hxFGoe5e8kd+oXCBmgbRiDAAMKnoax3w91tDXzdv/fvYWcHtdA6oPGSZpQvG
zUPTQiyHJVTm6UVm9ZYCMHkgwjhP/dCaHSmIMNPX5zvcR4bRGmG0Hq+7tZrg
p1N/RxZhPJ7OdLDiNQOAJWAwaWbGLsZz8nddnhQT4hOd5u9PvyzKCSPxKvXA
cvrlZO4wAF4MEUYffvt4HRFGQFOE0cr9EUb3Hd0fB5x/REQYAHDS3fHngRyf
D5u2zxK/t+/MXhsmLMGwKHEKcLITgrFbqESv9icv3JErQ+mX+RGv341Xf6Rf
WqXDAIAmiDD6OLMLDI0/dNyr3FWMfxRxQBiZ/Us6ftaxB6Ly4yqEEYURu1GD
eXfua4kAAgBuw5oqs+HrheH6mPJXo1dvnSiOfv+XeWGvVu34M997mX+3X65U
n6Jna+lJZbeYZ3mS1RmeAoydxOlqa03csK3pcCn98tzZ5vS97x+vK6BfatrN
E8AqEGH00TrM5ofKWiOM3L4wLMLoaK2MCONmyEoAwIbBbPha3Lx2d/ZjGakz
0tYuLfv0Lxdrck7UFMR+6sePlo/sXpocPC1760c2rlRf8j18erbUI/dncLAU
zShOpgDxdJjJt1BRDssegW1YQQARxnCS43+5ESw5kn5LYYhLogr5kDuP23aH
0Uf8bDgczPOL9LyGqyMMeh0AmIHywI81VWbD1xu3R+o6wtsq/2qrnNJb/oTg
sIlzjo3czIr8+lIP+bwxOzrEJ7o4eLvke/j0bFeu9yhcIRlLHwyci6Ggm1lu
Okyur50HoRM4CCDCGE5haxj2JUsl4ghTNm0d+WAneaFwAX8wPd59P4zTBDX+
dPrJcgUv5ocIA2AG+gZ+4+N97XVLBhpTr65+44vKdIUjY1ZtvjtBEyzesJI/
7MuOBv5UaZ8u3L4yK2blFtvdsXR52Avkz0Vj+JMafzjQiS0gtNB0mFxfOw/C
NqwggAjjvHl+ZxwPkiun8F2I+YkVAXGEIR/0WxYdptLLZhFG309B70WeGR0X
YJUIo/KZ8cqFdgDewZmB342o9eR1YXz7hwo1+NlBU9M/X1q0+1V2iyA00XKY
Y9Gvk1ONrnuN3hjsE0v+aOxcmUpOO9YSURj2F/Knpjb8WR0XCTqgmh7AFRBh
nKc+wry3/yj54G8WZ5nd2Y/xa8PUFMvILbsyyRozwcjc/RHGKhBhACYzumCs
pTgyLOB/Zu/4uWDREe2IlbxmUXLwO2l7lrLbBaGJlsNsP/hm9vplQwffoHM0
5bvm7fMJzl03g65lMnkVhsllxm9sjHgqMfQDwe0KwVOwMlCZoMrJ2MZlFoJG
0OAQIozbkIyjKcLIVfHzJCMMu4tJIoyrWWWShWfRCTUAcLXEiJcO+v0/XTMe
v54dceb8zc/Dew41XrWpfif/xu2R8Jydn/hXbgur+/JqFz9HU7h92d0x4UI6
2E4JWyKoiDFhBbfrqKwNFycIuYoMo6pdBOeftAUgmLoChxBh3IaOtI8sfIh8
qD+efs4vJ3PIDMNjrbGCXjN/2ernGtwZYYx6blWexwy/SgBwpysDPaeXvnT5
jSfG1n0UnTs4z+/MzvgLNi0dscavf5VTNTIwcsf24BwNGxPSwbZ4bGzCCm7X
URkNxIeVhwQl75mWtmOt4Eijmr8J5sgm7ZQZGkGDQ4gwbkYjDF8eYpMZqdKi
GPo5H2EcjtjNMPmiMlawwzRFGFdnFrmHFl+kbiozqesiDMIRgPup3Gjym6sj
N1Iiv77YQ8NIc2djYcHvryc/4uT8CBsT0sF2Y3mioDjahBXcrqOyNlycIO6M
Xe9Kr7zRPyx5vJN7ibLCf313B5hUEGGcJB4K8tFDEo0Y4ggjyCzT1+fT2+3r
xLhuAOIBvKALscMIY3jXYt2ZQt8dPRthnD+PArclC0QYAPdTXmvENqYc66xt
8ntmoCaW3l7cvLY18bv8/IjuFV/8sqhJtWxMjpOJQ0zrcjJBZpk8q6cSw5aR
f4qxgbMulNV7+lrAqhBhnESHgnzPZJURhrweCYa45F4js39Jb+QjjKAhs5jW
SGJ4hFE/76Pw0FYsaVFm5ggDAO53s6foYvwvrzYGCW6nA+m8Q+/RjSk7ExYf
WfjQqT2v0+/euD1Sf9L/+jFfNj8iueKroenIjo3xufkZgpPzg2S2LIoM2iVP
cub8Td89XcsDztECHK8nSBziSRBWVK6yulzrcjJBZtFU+M/TFEh7u0Yid1Y2
HT2v9VEMxP4pNm6K9uBlgKUhwhjCYcqglDeptKucwo97aRoSnJxEG/JhM8eC
MUr9lXhweZgm6PoFAIaTe4ue3h63+8O7BebT245t6CvwvzXYGRu49O471XME
x0uu+IqMiCZ/tQJ2HBAczA+S6bKotJ0zyDVInoRW33xwrwBHTDCSt8SG6YJr
5mdeBInj3nMVzOaq2LMnnh8x5GfXnVkENNUx5aWeID9LQmStkw/qjLrSg/Z/
invWyC3JA3AIEcbV2JwLnYCQm6OZGDNXTqHvw9PGZZLvybMIo/Ide1Ntdm+V
aGCV61TDm34WAEuTfIs+d9179gH2px/T96Xztr1Dv7SJaskFG1ZODKED51bO
9jkdEXx5ZCDpYGLX+Y6Jg081Xlk89VZJumCQrDxNMH79q9Syy4nFQ7QbgJhg
JG+JflmCa+aDpGAhGX2usna9zX4oVkCUuHN+yprlCdvvx0lT/eya6phuXLtd
XXpm5PJ1V18VgEshwrgCnxpohCEfkhGGlXWzcSY5kvVepiFFrvTbihFGKza/
Y6o5GpNQ+ZwgwgCYGRtg0ymS2FV+bLxdmRVrf6d630Qtedm6OSTdpK/6uLy+
18aG0GHPk9eUqo9WsBPSpHN1zRza1szYqxX0ibLEhumCa+ZDnOS8mGQTMHFg
MeRnN6QYR2EVmaCuylPQpgBcARHGFWhqYNGDjsODQqeI15uJ4wkZlE5fn0+T
Dl11JhlhlIevlo4tPEQYBXhOALxAdcy6ZN/lxf4T65HqU3aRLysCFwkOSwic
H/fpRNjZEmN/j4sOoYsSApq3bR5pbWRH3ohaT147xvzm0LZm7vo5LInEmbwN
09WMrp1sbiyXMgzZTUZhFZmgrspTJk+bAnAnRBjX4aMHyS/kg36uPPIURxi5
w9hJxNMxXhBhWDc28qHwkwIAeCXWoIx+mRf26smQx5PX+OTt9ulLfv5KnR99
957f/pL6ZmzkZlbk15d6tD7i5OxR5p7RtVzK0FT+L/cLUlhFdmd8iNZV6bts
oxhV8gPAQ4RxD00buwgCiMNxu1cO7NkmLMphDQDAPQSZwtUKaj/enf1Y1oa3
6RzBkbQQ+yxA+Gr6vn1/4lP03Xt++0sFbMGS3DDYfnvCDybP1paM5OjaqIVP
7Gk3ZM8d8+89OjlTMHgKIowr8J3HKBZh1PQuU44w/JDePE3JrAuxCADUKG5e
S5seu+fhLh5eUpT0b+I5Avq+/ReD9fTde7r9pVz1PcMWLMlOB9y9/U7M//iq
eStrBWD8T2URClMzmhqR0ac9ec8HhvRtM//eo+YPWeBNEGFcQRBhaA8x+kEj
jJogI44n9AziCGP1NWNyFMKFgWUgJowwJrwkALhxe6SuI/zK9R6XPgqrv6ZR
5XjKNntpzOevs0ZkYmoSx1jTnr79/zpU9L7cMJjc/lX2M3T8eS1kA3lZGX73
mUmbYhQWPmlqREZ/iU72LuM3JGXMOd9h/pAF3gQRxg34CENv0RRhjix8iHyw
8whyjUvLXoxaw6ZvTO6eCGNCWp8u7342AMxG0NxYE3HpCnH60InIbWGX9/6w
t3ImX39NtyCs2xUyMvuX49s/tMksZqOJQ9B8rPdE+aX9P28vCaFfXkp9nvxV
uRD7c4VrY+PPb66OjK541xUNzbyAw0Zk4k0wnexdJpmAXDHf4cw/bEuwxDZG
oB4ijAeJ15tJYhFGGd8xwCiejTBYJqcSIgyAO9GWXzRTaCUoXaHvpUdsiKsK
eY/8XzwQ970740Mte5aVz/ZpDM2lWxDGhx5m5fmSi9lI4uhMXRtT/Gc+2nQk
ziYn7I5+gX7Z052+P/tXDU2bSYZaF3AqwK9MeXN2ck40NFND3BXZ8P4Aks3Q
XDHfofsftiGtoV2HTWOZaisfcB4ijCuwSRbl2RYaYcTDe/Kl3A6YCgQRhg1r
rbsqSU2EUfnTTZ69URBnAFxNd8sv2929I/nSFfpe+qWIn2VtXN4e/uOxviJy
4+HlEfaXgHm7xFsQyi1mE0eb8eH+tuy1l8+fFhxAMtSna6o8vjm7JYjnU8TE
XZEF29C4gosig+5/2Ia0hnYdllwssY0RqIcI4wrklYJmEHt+qZwi2NiFjrpZ
RYxREUZAEGEMn6BRiY8hzo+uxWdAhBFAhAGwEPpe+lhr0Nmk/3Xp6MTf/PG+
4dq14f1hf/u6Y39Lb8rcktl5rX78veoyFw+VfKc25TV2i8M6HXYAyVAZpQOF
OW2Sm7MrVFhILoHzbmrmUzR1RTaK2SKDR54E9Zzc0wdMCxHGRewBpHIK/VCO
MLZ7kzXkw/mlU5JncMUaMx3Xw4+uBRmNXqHDuh6MzwHA+4hHpKzSwb/6Q/Ly
saL8gVLuk9lPkVeW7oKfqDw/v0U7rXfoTM+M3FkpXkumUGGhsnuzN5GbT3HR
JIj6Ts4mjwwA7oEI40I0wkihA3s6tud7lDmMMA5nEyTPYMKiEq0RRnfXAoX5
LEG0BABwJ5YsetrOhftlVKVvHyr+7unCT8gIeSD1uVul7/597Ozo9c64ep++
kQcWfZ07HHw89fmG+Hms+Dov2a8x6vdX8h/qq/ETPxBrEUAescHnkXMfPJK5
NkxyLZlChYXK7s2TgfIkiKaacX7aC1vYG0XNCkDwAogwBpCPKoKBN2tKRjMF
nVNQqJcRj9tphCE3akolpoow6mtz+CN1rwRDhAEAc6LJonHXC4FBu8jft4bM
P5GXkvMFP3W4TIgeMLL+D7T4mgST6hU/upD4A3L3MwU/L28f5FtLdbeGxob+
30dDnrk12EkfsWXV4xcXvFMZkSW5lgwcUp4EcVgzzk+K8dNeZtvC3or9u+hM
VqRPGMLgZIAIY4C7Eea9/UfJh+A7NIPQ22mOYH2VbfeWRdGifsEsDP0WH2H4
NVRaI4ypuDrCCBabKU3fyGdPAADXoTu5jOcc6CvwLz20aHfqbyP2+58/3XAq
962B9mKHy4ToAaeOn9gbGD0W//Ozof9pb1y59t/K0t/1iUv2S6/gW0vlJT0a
FDrl4P7/j3x+Z3yIPOLw7qUnP3n8QPJTgubMYAiHNeN832w3b6SiaQmcFft3
0ZmsSJ9QV3dUADNAhHEeTR+SEYagt5O/V+LQwUcYfl6GfYufoGHfEjcBoKN0
/vzWDTjOo0+Ux6tmrNsIDgBcjd/JRfeOmQdSWmkr5ptZL5Fgcmuw88qh5an7
F1zIncVaS5GsNLzgry3+z13uLWF3/ObqSH7m2+R1ZEfqe2rK803eMteD9C1Y
okGS/L5cdFUKNPUBsGL/LrPNZIFLIcK4h2BvF35Oga50EkQY1tCMfAiG4voi
jEt3wDSckwHEmQhD8ia/CaluiDAAIEfrriuSIWK0fEVq0MfH9n2/o2HDmfM3
ffd0hQYfHIt95KvmrXQHzLp6v6Hi7zUGP9ew5F/psiW6V2bT0fMkN4Xn7PzE
v/KT7Z1NVUXK+7ybrf+VeRhYvcJ+Nc6fSoH7+wBIbsaqG9I08BBh3EOwi6U4
wtge3CaG3ahjKE7TiuARPR5hNP0gOn5qo6ZdjIowAADqKW+MLhki7jSW9815
Iv+z/5GR/ezddmFn6aTMV4V/KclZm//R8qac39kbl+U/wpYt0b0yaRX/+PWv
Nu7rned3piVmpqAL2cX+yrikh1tPhdEv0f9KjoFbwPC/Gm8iuRmrbkjTwEOE
cR3BzIsk/r16QYTR1wmZDr/FEUbl2ZxZgaYcItRHDMke1E4+OgCACbVcOTsn
O2B+QFFBYKjCxuiSIYKuRutb9lJbV+q+wvdC02vSC0+P1fr9fexsa2gyeRGp
2b6rvW5JZ01q7ZIXj/n+fKAm9szJgcANxdVlE3/kaZOxwf6LXzdv/frcQTYX
U1oxk7xekGTk6h8fqG8Gaq4m/6HqYLL3NVjQvU5SEtI08BBhXEd9hKFxgyYO
8pJEx/D0FoWuWeQlhk3W0MO2+OYKmp7xB3s2wqinL8JMZohvACZ0Ybg+quSl
yKLnFVbR+LfGTw2NPOC3qD/y0WMBUzVtjP7N1ZHuLdvLZmzK99vMv9FNHjc+
743aqJAb/cPky7aIrKIVT5MXo7JPf8a/1X+nNnp04RM3Dy6nvQXuJP+ZzcXc
vDlw9Pja0dF2+91L13cvfLwh6k32uPT4WyXSE0aThMIeoDoobMfjHuhCDFaE
CONqDlclsfzCUowzEYb/rqe2s3SdydymQAEiDIAJ2ZfQ5DymvIpm9PZ4VGtB
S9AL5H/hc2FPs9vta/4P/vZq4s+UB8lli8LJS0DRHH/+jW5+6U7/sYSuRc/l
7vnzSb/vHw585sa129WlZ+hb/dc3v0ReYsZ8fzPRW2DjLMnWWCc2PE0OO7n8
t6zwn+9F4MWUyy740OF8nHFzXzIxbEkDVoQIYyzxJi98hBF0BhaMPFmEUdgp
hueKjSBNDhEGAKzixu2Rw6d3V7RudbiKZrCtpiFkam/KtsuLX2meNa8xNJeu
+R+I+oHyO/Nx8R0xH0QF+R/mK6bJ41aURJRs+Lg/8tGa7S+Tl5Vyv9cSImeX
HbYf0HLl7NyqTXm91V8PdtwIn/FF2b6rvq+N7VzC9xY401TSsvc39YXB5PPh
vroyvzfW+SXvjL9Av6u1F4FFKZddfH0+78vEH3/VvNXm0TkUTekpIXhJY8RT
cYGzxd8ysKgHwG0QYYxFooegCIVHI4y4T7LgDPQAwXnEszniRmSCbzn5swAA
gPNYqb5ydya6mcv5WS+WzdtlX/N/bPMXdavYO/OS96XFLGk1O2Nynhso/W7b
Id/xTX+8E/9I7c6olsA/0ZmdyqiXhkq/39G4jd7FvzX+hcIFe7I+pZfE7yDD
1CXMI6P3+qhX+EcZGLlj8PPiUQ57W8mVXdA7fpH3EostzsyhaGrYJe5apik9
WXGfFwAFiDCGU4gwNsUZFvotujaMZhAaQ2h4oR80sPBLyybDxITDxXjuXEll
ktock1wGADjEYoJyd6ZvxkZGYwMa14YMnuimt3QVNZTO3NIYap+7p/dNyf6F
+C33G7dHWkr/aKuccr7w329u/T75Y3gtc+rxmLiTW/7cv/B3bQX2b/WU/ZwO
lUdvj8d1FgxF+NpXka2ddmXhf43vWkJrcEbqo7ojHr6Yu2h0+OLRjLX93Sdd
+KR4mu7eVvSOl3Nf1xFb2gbGfdJbytsHWYCS+ychmbDEXcs0pacjeXHJwdOy
DmzVdM0ApoUIYx7KEYYewyKM+kG7mTOOynG4+ghjbJaRvDw116zy52K/Gh2F
S4gwAJZgn4LxfW08wB4TSNYoT54+VPKd2pTX1Nz38PII+yvCvF22uzmltuQv
NekPzy2antfqJzhyfLyvvurD1YXzc/J+/mX2L+iYlkanCz5/OF34XlHdcn6o
TPe+HN/pw1e19EQ/R/6qtEX8cmFkbmZetmFPgSnp7m3lTFOsyOqu9/Yf3VzY
xgIU+bVWN6zpSP+DIK1IJiy+lMkVFFaaAZgQIowrCPaplKNc85IwM4p8yA1u
JU/Orx9jn2uNMO5chGb4OJw8J6zFgZPotem7PK0Rxj2zSIKrQggC0GToVPBI
9D/2Vs7UdC/BSq2T2U/Z92op+An9UrADi8B433CdXxKblPn7rSH/sjdfKFyw
ovz+IJNVQ9AVYiuKX/sqZ6ITJskpY2unkUe/EfD8F0X/b3rGvILqA/z5BVUt
Xwy1dcS84R+0gwyzV++7v7TpTFPJ4einInKeNWqDQjNzuMDMmd0Vx259mdF0
4dLYLT4HCdIK/YV+eTJId1DK85tnby+2+mPNd8RKM7AURBjDVE6xf9wljjC0
CkYwunYmwlCsJzP9UjLCaOXwjvrG2yp7FEjeUdMjGhthnD+PGu6PMOQpQoQB
UO/0oRPH97xO/j8diPuepjvS+Q7WLbm7Oed42gut5RN108o7sJw5f/Pz8B7W
CowYvd4ZV+/TN3J/KdHX1fPPbn82bGV0aWjE3rB3zx189uvzZYJHH8/8IXl5
aiv8uV9SDL+HprgYPDT5xAK/uvUB+7q7OtiNdQnzMlIeJX+KE2N+3ZpWJLgk
L+NwgZnhuysKpnUE5S3Ke55KUtNeTDLmYKUZWAsijGHuRpj39h8lH+JviiOM
QrdknvI4UxBhXEr9lIFymwKt1EcYehiNfjoeSEDQPs7M6/GUCX4Qivw7VPkv
EACIvTuKl22pOxQwZ6yvyMlT8YNSfgcWHgkvW5PCZxXO+jzJl7UCkyz9/vut
ocy1AeT/8RifcMlex12HaqM/D2yNezQ58c1zwR/xs0KjGW82+vxT2e6ps7eW
hObaK19yi+Z/tmtBXMpb/BnazhWGZv56Z8LUjOULIjdmkb+E7JK8j8N1Yq7e
XVFQ3iLZb0FZfWZY8qrlFWE+CsegizJ4AUQYY/ERRlDXLxjDOx9h2AQNPcaQ
cbsC9WN4T21TovS4lVO0jti9O8IAgCZX+y+nh5dcPN3t/Kn4QWlZTmRjxNOZ
Uavot1hIic4d9MmZQ/5kLSucerE+ln5XsvT7y1ONFxe9W7YxaPB4vWSv46zN
MWtXlwVujx7d/5Mvj+1gs0IX+ytLN37vyMKHslc9P319/ke7K2wykYo+rl/i
tO27j492dntfdzKHnFk8ppVg2kUwi2cUNTEHwOQQYVyHjzAK1TE6xsb0Lizd
aIowk3T5kPYI41lGLYcDAJfim4apxA9KC8PeJn+Qq8NepN9iIWX8+leZhxui
Sl5vTHyErVm6drLi0oo/jhRF8tMxDjeavHZxYOuOuqqQ9wTdd0srZh7Y9P1D
819sTErdfLChsqZL0LCXuXF75FBraNqh5smWXBgnF4/JlcmnRq0ht8cHP5BJ
dUy7iDm/2yaA+SHCOEP94ijdEUbcopm+qc5HGDVYhYs7I4z6cbgzV+WVo32v
/KEAvA/fNEwTusVkVH78waB5aWkH6Y0kLNR1hLOtMAVrli4FriEvB71r5vLT
MYP1p5s+WNKVXq7wWCQQFVV21JZ/PLdoNutmdvPmwGE/+9+Zxk3RtnsNez/f
kZTXWy0+A1+VQz7fF5k2lvj45Bkha108Jpi1kSuTl7zdkGkXD+62qQ8yF+iA
COMMhxHmyMKHyIfCAeT1SHmdj1yEER+pXPjvkc0uzRBhkAUAwHUETcOIlt6U
uSWzxX2PeReG6z8qnv1C4YIPog5OX5+/JeZ+BWVZQenKdVUxEcmC42PKXw2P
LkletmVXVMbnMZ+U+DxcGmf/y1a4p8J/eVbs2nQ2L1Obn7Nq3aHUiBjBDJF/
9YeCbmZ3xq53pVfe6B+23W3Yuz0h7dV03xXHgsQXHJ07yEpgyOd0Tqcn6snu
hY83RL2p/WnzcoJZG7ky+RM1BSkh75ZmRBr1uGx6zpndNt1AvDDPnZkLcclr
IMI4Sbl/sjjCCFKPwwijno69RSYDRBgAcCdxUhArbl67LfuJVRUftQ1dyDh0
9tLw/Z0+dvilbfc/eCnykeNpU+ktLVfOvl2yeGnuSwkVi3KqRjbWx+5d8zJ5
ZSlY/Sfy3eyERvIKsmd7EnllKdr7Rn/ko1n+y8ir0qZ1eYeXR2TO3rl7eVpu
foZNqpuZ7cEWAXTXy+4TFVcWT71V8kALrPHrX7ESGDqnM1br17L+KfIS1u7j
jn4y7tHbNSK3mk4TuVkbucEz/S10Nvs5ObRW3jvVPMQL89yZuSw3RQVyEGGc
pBxh+PEzjSo0wijVZXDNmfVdjL77uofzBSm6O5vJcbhvJgCAepJJgaHrx9K7
ivgFY7y+nu7WPb+zz3Hs+6fL0349HvyZf2v8K8lrZ+xIy6lpst0NGtFHk3KD
l/e2t9jubXd44eIFcsKTwS+SO3aG/frAruijeZ8MlXy7YP8c8roTstb+Pr+4
RbNNatDLimvIeD50e2FozCq57WCG++oaAl7oPZGk85kyH7qaLiFS+ndHKZf2
K+/JIjd4pr+Fc+mPCb775alGPk5K/gZ5goWIKtW0NC3aVZNQorQW0Vg04p0+
dc4jDbpNPkUF6iHCuA0/2yIeyd9f6IUII4PmRK31Rw4PQ4RR4KnmcgDeamID
SqnFWszghabGhN+dWvMSeVEYmfMHkll84woE682k79hW0xAytbvKPro+nfcE
eSnpKXj40I45TUGv2B5cDMaIB71sv0s6nt+2Ocj87+obhebBkcvXFY5RLu1X
blZcuH2ZPeB8tlD4uHd/C6PDDYKhtaBXg+Rv0HmbY4rIaX1DyhwfaigX/Tgw
eSDCuI7DFWK0zoXO1NAIQ0fdavZ5UbP7iRl6cBmYqrQOp+lDswuQK7eR28rH
1ZenwDyL3xBhAIxF8khQTf7SPeXl9b3KuxZ+1dt5deOHd5pryOdj12/T9WYK
dznflT9U+r3avb/p27/ki0tHO1Kea8555lTFBhZq+MVgapDxfEXRifJj+7S+
q+/dlEv7lZsVs4CjsFbtYn9lXNLDrafCbFycpN/S+htUaeDK5dDM4o4+AxqG
a+KiHwcmD0QY1xFEGHFdDB9haIphEcZheTsfYeRK9b0swjh5Aa5uxebqCGPI
M4lIAuBxe7Nb6JSKyva5bDXRheH6Dt/fXn7zidEVr4sPO3Pov2yVU7ry/tcR
339hMwUk8jSu8Vmzq7W8oIVmn+SqmhlbCjYfLNB38exiBGucrGuss7bJ75mB
mlg3PNbJsqxkX59YX1+FtWqlFTODQqdkZD+r5oSoTIfJDBHGbeQijO3ekJWP
IYLxNr96ShxY5CKM5wv87y6KE1+bYIhuyFIuo2pkdCcdV+8giQgD4B3YlIrK
9rlsNVFx89r6FY+Tz69+Okt82Ph436G8P6RHPH4g6VdspoCkpAjffeRPx/Yd
1TQuzQ/OIX9v5+zIo/caqY/qjnj4Yu4ih5dNM8vo6jn0Ysb8FjUueulE+JP1
hcHanwMT6UxYTF6aT+2RSIVGOVXkdzn/e43JM2wq1qpJ7i4qxyOV6dbKTe7c
lhTcDBHGg8QNkynx7Ik4wjiMJ/QA8TFuzTUydT0ejDAOE4rDA+QC4yTdMxQA
nMa3BRNjq4lu3B4pjps1VPKd6qRXJY+8fK0z9cj73UM19+87NjKYGp1dcK6/
Z4jGpTP9F33359a0naYH9EQ/R/5wnQt9NMw3/lhspsJF0iR19bO59GLGd6+u
2fkSuW991Ct6f25PYpMvd8aH+gr8bw12uu6x2pJ/R14Kz2c+qu1eRWsHi7/d
lPaWTX4cbnhlusOOATardfRycltSMDNEGCfRuKE8CHd4gOQ56edyd1QZYejn
/Bv4Hnkf3qh6E+djgvNnMDzCGPsbQXcCAMtR3wu3NfPXZDDcnf9v/I2seoIv
o1Cp91Rs/Z5/zl+/ZItvbsyaaIUjO04NfLajuaL8HP2SBKv+hMC6pJX93SfV
P5x5yE2+KMdJfQbPHWlO+lt3/UFN9zqZ8aT9d533E5sR4/CuuvCh4u+eLvyE
3cLSSmrUmsaIp+KD7f/81JTYW6ujl9ZtScFCEGGcZGCE4Sdl6Gnp4Na+atq5
FUo0wtCBt0sjDJteEcyJuCLCyM1hOST+XUieSmFax9g1Yyp/IxPB1lG3OjX/
0jBhBGAq6nvhlq70rd3/WsmqpXxRP62eiI2c3hjxdEzAOxnZzyo3CnjghHfv
mxX/ckVw0tDpDoUj2eBWR1AyIbnJF/VxUnfYUbMQq7drJHb3gWMHX+o9Fmcz
YhzenvN7+0xQwU/ZLewXmhf2KnlFOBz+vM1MJfZq5oPUwEIyL4YIYyDZOHN3
PRX5E0HGvfQ9fDo8FoyQ2UCaHMlHmIkBs9TYlS/qJy9DCuUSbO6APa4rCu3l
IgxPXBOkj9dEGJVURhg1aRERBsDj9O2iONp5tnrVju7tq/k+ALR6ojDsbfL/
dVXYC6Oj7SobBdD7lhcsy1gTeLaiXTxo7DpUG+YbXxaWRm4vqr1CB7ea6s0t
Rxwn5fKgIOx0Hq8OWxd9PHiWwyIRNQux1OxQo8nYxZOnct8aaC9mt7C0cqKm
ICXk3dKMSP549Sl44oKlNsRJCF7SGPFUXKDSNq9yjGq5jIVkXgwRxijk9UI5
wtCxJb+5iWSQsXEjTLYYTOEwNhZlEUZymRPj0gijgK2OoxHG8B0qTUJuSkXr
sy15vBlazAGAgtOHTkRuC7u894e9lTOVj9Q/Rr1aaav7lzsF076+1NOavrk/
8tHjEfYh4pGaoweDPsxIs9ez0EYBl2qaclelkWxiu1eM35pWJH5nuzT2k8Hi
b1fE/1U8aMzaHEMuMnJFFH+7pnpzLyCZB8c6axs2/bo2/X0adr4ZqMnetoY8
V3EbdkhmE37mRc1CLDU71Ni0Z4SCHT53N6ZZLHcAazSnPgVTkhvi8PM7Whk1
H4SFZF4MEcYoDicF+AhDYw45XnkkrynCUHylhr7JAhdtSiIYfvM/keTaJ/EY
3hKpR26Cw5kIw2IRIgyAadH1KhF+aVUh75H/YQfivqd8vOQYVfDWt3ipUm/X
yJm0F+1vizXbJ0FOBr9IHutc2NO2e+9aJwQXsjPU7atKmBlVttXeP5kW40du
zCLH+Ee08f2QT2Tbay668h8WDxqvXRzIWh2eMC80cMtRMywu8gjJxnGCUpqv
q+df3fvDyoAlg6XrJLOJwszLyaOV8YsCK1MTdFybckYQr1hT3nnTxrW/U9ku
j5HcEOdIXlxy8LSsA1tVngRAE0QYJ9GhpvoCEzZTQ7OG3HoefoUY/7k4X7Dd
G8U7Xboowhg+kBZEGHrZchFGed5KzJDqe/HFyEUSV6zRQidkAI9ruXJ2btWm
A8cqV4YcLq/vFR9A16t0HZyTHZpwLunlsb4i9i31RRP8W98X+yvDD3wrIPG7
fF1GXuqJg8u3XJrzzK28EPsxRw7UB7zclr7Kdu9d6+HQtewMt8ZutWY2jV8a
s91razba2R1f1Fr5+Vv8nu/9vdXHsl480xIneUm9DT1pn8ST89AvvWY7GIeU
V/oJSmkUJlauHots9P1+f8osuQPStweRl++kVbsdXpJgsRZJKNVhb9kzwr7P
JItrxLnJvjHNqpXVMQFyDyHYTBPAzBBhnKQQYRSyABmEuyHC6MD/IHJNzxQi
jCHtsJSTl8kjjL6zAYDJ+bfGk797H0QdpLtSig8Qr1chqWdOdsD8gKLo0uWC
CvGuoobSmVsaQ+1/6Fp6U+aWzM5r9bM9+IY/LTmJTvpXvi7jxrXbnauXswAi
WOd/uG3noqx3jgb/lZyhvWeEpq3s/VsbI54+GDix80tx89q4g/++L/1nR8vn
K/y8rC6Gn8qxce/Sa38KLUZypZ9CGpUr0j+768kjCx86uf5huQcaudxfsG9v
37nTDi9JMIcyWvgBeb0eTnlZborHWq3DALRChHEdGjcE42Q6/henHt3Lt+SG
6DaZDCK+Ua7lsvhIh0u5LNTR1/muAronXBBhACxn9PZ4XGdB29AFuiulmruQ
1DM1NJL8SYzYlFAyY1NdoL2nbtn+lf2Rj1YsWGL/mz9v11hnrV/OK+RFYUW5
sJxBruQkL2EDiSQpIfa34gW5aUPZVHKqxcX2nUS2p1STh14eUVwQ8iYt86fH
3Lg9kpLzW/KXPCHnN3JXfrG/ck1QGK1/4adybJPpXXrxSr8vOxouLnsuP/AX
kv3KaI74Mv05QRX87aHTvftfvdlZxm5hOUhrybxgsdbB7FNZQSv2x1UhqsDk
hAhjFMm5A/Eo1/kIIyi60R1h2B3Vj6gtUY1iIOUVXB7s6+WieiUAMBBJPVGt
BdGlzRVLwmhgITeeCPoT+atyJvC50sUhUQuj8ldtqvjsBxFZfz539oBC69fz
RyOig/57Y8Y88nlB6FQ+kvD6rzSEVL13+kIW+Xzr8cTX9gUuLQ87fbQyNXBu
iH84q+K/0phVuu9XffmyFQqlFTN3BX9r+96dk7b+RRJd5ndh3V8k21/THHEz
arHDKnjWykxrybyA1oJ3vvmDSuhIDGaGCGMUTYUnbApAR12J7mbCAgrZByjT
FqEgwgBYyHjfcJ1f0uCJbvL5yfqCxMg3pue9HxI7i7xkRK3YS0sqlFu/FkY8
FhQ6JSXY/qrRfrIyPWR2bblE6Qq/Po1OG/XdGLSJ+tM6XAw22XqOqaSmwl18
jLimhvVt1loy7yS++YNK/D9LozZqATAKIoxLyeUaQYShkYTNcWgdoCqHEb6U
xiMbmqikex5KDa/Pa2hWBmAV/tUfkv9blxW+mff5tp7qRnqjcuvX6wNt1XGv
DJ8pk/wuc3h5BJvuoQbbL+WuSmsuauffrpdbDKayVD8v2a8x4unk8E+UD5tU
FGr/VXbP1rqoTIfBtpqGkKndVbJTKuJKH/6fpVEbtTg0eVpGgJMQYVyEhhSH
kYEeQEtIJiLM3U1kBCNS5RE4+y79RLB+zBURxhUrykwYYSyxBSRt1o0IA2AV
o9c7D5S93pj4iGDOpW1g3Ce9pbzdPm9SlhNJYkJm1Crx3el2k8diM8Xf4qd7
KL4Yn5+jIZrqd80tmJ5den8Vk8PZGTq2LAh5g1/JdrG/Mi7p4dZTYeqfAc+S
K8kf66xt8ntmoCZWxzkFOaUoJ6wx4qnUA8ttqnd40b2ozMDJEcFmnQJGbdTi
0ORpGQFOQoRxEYVqcXGOeGCozO2DyQ6gI3DlYnl6jDjCuIKri2L48hw6ONea
JtgZ2KXqGOSbNsLwiUzwTwUAzE8w50IH1SGlYeT/5c2FbeSWwrC3yR+f6rAX
xfel201GfxolOd4WvIPNF+ML5mi259tr/5cXvM3uq1yqT6JK83J7L82W9fP4
lWy0c1pG9rN6nww3YclFbqAu2OpFE5JT0gJDQnyi0/z9yZf5Ea/f3a7lj5IH
S/YuEy8qU1m64nByRH09C1vh5vBIl1LfMkKuCxxMEogwbkYH0izC0DgzMVS+
G15oAJEclwoijCBHeNNaKbkI47DdGQsdrNm1MxHGtLzpdw0AE4PqPQtKpm+o
3hREbuk+05wV8XFjbaH44GsXByqCk06ELJUcbwveweZnXu7P0VyttB17+Erb
mpii93rOZsldlSANkagSGfB/NGz8tWBs2dWVHrn/W0ePr9X947vH/SJ6mYG6
YKsXZeIpm+jV/uTVPHJlKPn83Nnm9L3vH68rkLzv19Xze+L+KTrnl4KZIMGA
XGXpisPJEeUyK0tT2DAUJgNEGDdjW1vS0TiNMBMro+5GmPsfD+LnVujaMFdP
hTg5B2HU5dEFZg4noSjBNZu2Hh8AJqGhU8Ej0f/YWzmTfskKKOigumz+JvK3
rnTWRoUz0B0283qr5cbb31wd6Y8ITNqUTOsy6MxLzgfbxhIfJ2PjiT1oqv9i
f4lpdjBvIkhDcjX+VpmFMXaKgZ+yaStaO1j87erodxI2bIyNe8vhHqZ/vzVU
VP6aeCZIMCB3WLqiknKZlaWhm/QkhwjjIspVJ/xonK9VUUAjDF2fRu9iv9eD
YcfhEjKFWCH+lpoIo+mEuqmcdMDcBAB4SllBafjW0KHIHxxPmyp5wOlDJ47v
eZ2MUQfivkdvERRQjHaerV61o/+IUt033WFzxbEghWPoaQ8c3E7SSlq1X4Jv
6mH/2eRxRxJ/tjHzLfvisaJ3LzbOiEv4Z+UCFpXreazYvux8V/7lsh92NG5T
c7BkqT4fIU9mPEleiLvzfqJcS8KTzFNkQP5l2aLx9f8pV9QvqGYCmOQQYVxE
XAvDrw3jh/dqIgwrYBeetnIKuztNHGoijGQ5vL7Eoe9e5NEli/f5tV7e13bM
/ZdnoZ1GASxBofHUDr+0qpD3SFLoifq25H337ihetqXuUMCcsb4iesuNa7fz
Uk6EbS+XPKGk0dvjQTX5S/eUl9f3yh1D68c3V8wgf06Xlr43fv2riNiAqoiH
MiJ+Wrfw5eygZwc+erI54q906mS0raduRfCFsnqVF0DRRmdnK6wUW3hnDv0X
efXsLVf1B9lhS7Hhs9VNqS/2HotzfqJHuahf3HHOIX2NzszZE8xTV4WKG9NC
hHER9RFG7ngeG8+LCzrYXIn6dV9G7SwjwF+bcrRxUYQxOUQYAKtTGM329XRH
7Qyt3/f77pPS1SVX+y+nh5dcPN3N3yg4oUJEYvZmt5D/rxfvCKJzKHLvzOc3
LN1S9IfEqrfJwG944Wun987qPRF3dt8jvYseJX9aR7fMroz9PMw3rsoniPwp
btwULbpce72MrV96moZvdGZmcs3Hxsf72uuWXB5spl8qj/P5lmLOtz4WLCYU
UN4pRtxxziHJTCQekwtK/sU9wcwQajzVqQwVN6aFCOM8lZ2KlQ9TjjAKJ6HJ
xQwbvihHGGOH0x6szbdEtnKyjolvpwAAjMoGubpPqGYPkbHrt/2jd2wP+g4t
P2HvzLdcOTsnO2B+QBGdoGEzAmzgR8u6z8U8feXgZjJILtuxoS3s8Yb1P2sJ
CLzRPyx8mPaZ9+tlrlaeyXquOfKp8OBP4/ZHhfnG10altWY2nW3No+2UzzSV
tOz9TX1hsFFPi1FUruxS39BY8khxab9goRqfpPpS/4NfTGjT0jFMmWTK4DMR
m3ETj8npv42WxCU0QYvXEJqh0bH6TmXGQsWNaSHCOM9hfKDxxKVvwhsSYZQH
5yprduS4P8KozBpah+uIMAAglt96YsaOjMDick33EsyhKEeksoLSleuqsoJ8
Bvd/qyL217T8hL0z798avzRxycyCmZvSF/P3YgM/vqy7qLEvJ+Q98lfibOA/
V/n9Bz2SjbTtTQMOr8trWmm7eXepWPvMun2/t3cJDnvZJziBvNbErLHP2rBC
/rqEeeS79VGvaPrZ3UDlyi7luQ+HR4q7MbOFanTWpiluFktSN6+c7M1/kS0m
tBnXMcxhyji6M42k3fKV+8RjcvpvIyehWi5Beyo+qOTMnj5gXYgwxmK9fPlG
WIIIo3vCxdWUB+fqt540lkL2UY5FmiKM7jG/afeOAQB3WhydSf4czd0jvdKm
IyWjZPqGo5u2CFZnaapu2OGXRv5YNQb9RbLiZvT2+Kpie7X+oiKJwbBgk5EV
kTUfb0qK3TM/J/Bf9idOzJizOQth04A7A6Mtq6sTF8fEhJ4+VlcRnDR0usPG
FfKPDl88mrG2v/ukmp/CVJxfGGaT6sbMFqrRWZvRrXMUkpRRHcMcpoy41O7A
xWnB4bK/JsMnGd3GmT19wLoQYYwlGWEYmmLe239UMsIIBsNmGxvrizDOtzUW
5xQWBvlv6Zsc0VFJJJhNo3eUnGJTmHdzdUNsAHCz3ivD6zIKmvqky1gqPt5I
/n6WzFwn6GasvrrhcNvOmfmzVu9be7Q8tTHhd90ns1L2rGuMeDp+1/356KHm
N+NKf9Vd+1t2C3t3WrDJSN/w9c0HG6pPNqVVvNXTPzFzxOYsSBqK6yzouzEo
voyL/ZV08ZiKp8RcJLuQqV9CphVdHnY1e/2VhX+8mRWpcOSZ8zc/D+851HjV
8GsQcLiDjEpyFUYepGlPH/AaiDDGUl7gxCKMfXpFtPmLgwgjtVmMAG2qzG+U
qfPH0EUyRLhiZxYWDfgOCeShJSdllLOJjpwoGUwkf0xEGACgejNWVC5Y3BE2
09azdmJ1lpSJfVta/cTf2lA2lby4LCyaSoaOGWm7SHipCXue/PmqCnvx/kF3
Buj5W6u2D+7/1vG0qezdaaM2GRHvAuO2EbiTJLuQqV9CptWpzM0ha6Kq1yxx
GJGicwfn+Z3ZGX/B+Qd1z+9Cfe9oAJdChDGWQoThZzEkI4yk+xUo8rteMu6P
MHzRhPp5EFcM4NVEGMnAoibF0F+rQiTRmtTMHGFQCAPgkNa19yoXC/lXf2hf
wVU+W/yt/isNO8te2ZP3OBk65oe+Sf5qHQl7PiVgbklMqODIi2d2N0d+my42
M/zdafEuMAaOwF1K0IXMdeiavWi/YPJCH7en2GFEam6/ticoZTT+cefb9u4r
iJpZOMs/Z7WT51EmqDAyQ7Myl0JTZdNChDEQK3KRHEs7XIjFzykwbBfLB4KM
afDDXYfDeDZud1GEcRignIwwBlYnIcIAWJrha+9pJjpbvTuu3qdvpFYQkWi3
sYV70hIrtpGhY+vpI0lBcz/bHOi7pUhwnqLtYTmztqcv/qw68ofnjuxQ0+qK
bfKib5GYUcuTTEvruim6Zu9U8J/u15UodqgmGZDuKERbhOmbSaH32lA6j7xU
LSuTiMCuY4ZmZS6FpsqmhQhjIEGEkRvu8uX8/OeSEYaS6AamMcu4YcysPsKo
pLKHm1x4Mbwfgr4TmjmtSDJbERaACRk+u0EyUfnHT6d9GEj3ixREJP/W+Kmh
kfaXlZiJ14gU37T1S5IPLBDGk7QPdpdNW5cxZ9fopXxBq6verpGQrWWhq3NS
Fyfxu1KyTV7Ei8TUqG+oXRiZm5mXre8HNz+t66Z6yiJrl//oZDS3HuNuh+qL
2f8RtKlEvOkPyYBFlR1jtX60RZi+WS16r8CDR2gE1nRfZQ6DrcmblTkPTZVN
CxHGRSSHu/TNfH6ORmHhmYMmxvciDF085vB6nBlIu3MQzk8BkPyiphUzizCC
6QOXtnRTP85HhAGYtBxuVdly5eys8uWppY/3Nk4vWx/G9osURKTR2+NRrQXR
pc2Xhie6RY32jZZtKehvuSDYVaS9uip1/s7aRPuUgWD1Gt10JvKjhKI1L3XN
eOywz2+6DtWG+cYf2ZfRmtlUfDCsMeLpg2Ef8YvEbFcrvzryvWPZ/7OmbCud
qRH/CP4xSe/tP7p6n4mKu5XRhV5Ht72ishGZys7MzInwj0j8POr35/s33Rk4
m/9hoP/eOeFHtu51kC/0zWqpuZe+FV/6gi2AGyDCuJRgHkEhwojHjSr3YeEj
jJNbt8jxVISxadxNRrwCik0MKU/o6Fg6hXE+AAi0DYz7pLeUt99v5OVwq8qJ
9sXFr10ueChkZXTW5q3jl8botxzGH4pOtVyIfpSlGLmFTzeu3a7Ia8tIiGz6
+Bfk72H73MeyNsewTV4Kw94m56m+1xxgottw0l/t0wf5U6LDH2PxSmB46FJ0
Skp3V4eDZ8c0JpqzhT6ttRGZZE8zsfyEisRl81L2PPD8kyd/Q1ITyXrrc+73
NG4rWjtY/O2mtLfUPLr6BWZyUUXfii9W/WTCRmQwySHCuJT67SydHxLTLENe
ZTy4cz2jUJlCv8XHIlfsOEOfeRph6OeGRBhXNFgDAKujcWNrRgsZo24ubGO3
O9xoY/T2eHjt9kOZP8nZsoykiX2r7tfm0/gT6/+5fXIkcJHcGb6+dXkg8xV+
wZjywqfSipkJQc/ULvlV9o6Xj697scgvgG7y0n2mOSvi48bawokrp92Gt84e
KX83ccPWQ2EHWpMyxot+XZa8ilxPZtQqLU+PudibswW/cSZyGV9lr2Z8Lu5p
RoLeRd8XGlc/xjd2kPulj936MqPpwqWxW+yWkxlPkhN25/1EzWWrX2AmF1Wc
XPHlZCMyzxbFq3xDAKwFEcalFMpbeLQiRpBiFOY+7O+GiYb9ZoswcsFEX4Th
M4iaxMEfrz5IKlDe8Uclyy0qAwA1aNzYv7dWMEallIdPtOzl2K63srbv7Go4
zG6nI+GCkDfvdk5+QeHRBQvGlBc+deRWlszYlL9kY8n0DeUfvS/XkYB1G74/
U3O3oKMw9I0HJmu8pRuVmvG5uKcZCXqnPv6x7sYOw2erm1Jf7D0WR79UjlHq
F5i5qDhF64I6AeeL4kfqo7ojHr6YKxvnFTicDwUrQoQxilzlhZqKDD7C0MhD
x7pqIozg/GrWkknO+Bg+ulY5t6IycPGxRUeUYBejHH8Uvst/i/yONK1wY9iT
bEiqch6ajwEYQnm2RXn4pNAZYLD90sHVASkBc9Ji9tJbxGvVZIm6YHUVNZTO
3FI6dwf5Y1j67sYDS1e/nbw4+9gq5dNeuzhQEZxkn6m5u+lM98k8frLGa7pR
6Rif22tqQv69Y/ULvSmfKTd24LPJxAo9qTIcw/db0bH0y5mdZRR+NJsRRfE9
0c+Rocu5iEd1rGdzOB9qIKvslOQFEGGM4kyEYcjYWOu7/fT8air6GRZh+Doa
PsJIXrP6bV800RFhbFoWdNEf1vkIwxNEGJUdFXiIMACTh+7hE+0VtmfxQbY4
LbK6S7BWTdbdSRNb8/0q7MPLI+x/Cef61/klnSus9jmwmO1Bo+G0D7JKNypa
wn88woBuwzQX1NX7DRZ/py3tiXNhTzu8C59NJlboPViG09lwoHL1j45mfuww
RmlKJZKZSND/QcCZXX4kfzQDfTHU1pf81uGSuSbfWNMqOyV5AUQY52kKKQ4P
ZhFGfXWMjiG08h2NijDKMzvK33VyORx79nQXGakf3ut+/gEAFNwau1Wf2pBe
3sEWp4nrKWTdnTSx3bzfQ2y8b5iEl8ET3WOdtWlxv55ROGNV2TTagFfDaa1p
ooRfRdxwiOaC5vzfkITYVfBv3VWy2+6wWQl+ioet0OOPPLzn2SMLH6rc9Cj5
PCF4SWPEU3GB0mlLkEqU84jk1JKg1bYAv1xNa/WK5I9mOIfzZZomQZRnjvTx
+p2SzAMRxnkKqYTf9sXhwZTC2JtfaeZSzk+4sIVwcgUv4gMEjIowutEI4/w8
BXqXAYA+bNNJrXd0WH2zNu9l8gd2cbGqXlhewF7CHzJVIW7IzW6Ib6dD6AtR
S1qjf3c+ZK7Cg6qflbg63FEb9/ZA9yHyeV7Yq+Ql43D485KXJBjAK+cRSaOn
ChrWPHqxdJfDIw3Z0lE5ZLmCpkkQV88cgUshwrgIjSriCKMsYWbU/RGvaPNK
hQijkIx0dFo2KsLwt2iNMCaBCAMAKkkGh5YrZ+dkB8wPKCqv79V6QrbppNY7
SlbfsMHknfGh5sKVwZVvnb6QpfXMdCuZY7GZWu9ocnJ1KHK3K8840Kd6vH6v
jlmJI3lxycHTsg5spQ+dGPNrhW4Jgk4Oagh2TVVgyJaOOkKWnKLGvllbi3xC
tirss2nTOAninpkjcBFEGBdhmYJ9woayauOGKMJIoquYjI0wLqUjH7mzx5rh
5SFaYywAWFTRvrjSxT/P2fpAGxP/1vipoZHT1+evDxLtX3+v4l7unWr7QrKo
nKNrX+F79qohqL5p7xlZGXL4VMYn4sEke6s/e/9W5e7NFL+VjDcRL0+iS4zG
SmO1lvnb2yZM31S1bJ6+cTtr8kYu6XDcO51zDe6WoNA+whV0hCw5KyJryP9H
s7dmYJ9NoBBhXE1ThHmAlgij/no8nmgsEWEmW5G7oD3CJHwGAJzXHr3gyMKH
mne9yt84envcP8Vny+cLqwLmiO4wUXGv8E61w/fMW66cnVu1KaItnfw3r7da
8oBZkXFk7Lc7pkg8mGSzDGq6N9v4BmV36V7qZn6CJUbqGwLQtgmlc7ZIjtvF
y8Py/OaF+BxIW/0x/ZI1ebNP6m0vqwuNd9gtQa5oxdiW1870NDZE3/D1jQm1
KUUBo6Ne+O8NdECEMSN14UUfj0cYd9K3aeYkHMAjwgA4T+79bXb7WGdtk98z
96dU7lXcK7xTze47WF+Qu2T72cwIwQH+rfEvFC54J2PbO9tT5qc+MDliHy2X
vLCz+I8v5Sz/KCH+0rBESzQ6+1Cy/j9bP3y6yP+vGVtWa6pc0L3UzVQke0oL
lhipbwjA2iaIvzXa1lO2YF3Mrlf5lWlxKzdt8c3du3IP/fL20crhOX+6kRKp
fisTvmiFjy0sDZ3vyr9c9sOOxm02jQXsfGk87WncHfkzNXcEcANEGPO4P9cg
F2EUo411s8nI7F/Sn92de9OQITp7wvkBvOHtjnXshik5UYWaGgCrU1+G8IC7
683qtq20h4XPNgu+OXp7PK6zYF30oenr85cGlfPfojMsSfkPx1W/2XdDuOdL
S2/K3JLZea1+5POmj39B/u61z31ssHiJeD5IYarl1tit1sym8Utj2n4ik1Hu
KU3nTY4d3sEaAujYb4Vq3J5kn6BZuOVKcx7LEfWZYcmrlleE+dBjWO64ce32
4YOHelbPPZlVRHJESumQXKMtvmiF36mHtbw+c+i/yOCht9z+0qapgJ0vjac9
ja+dq9T6UwO4CCKMsZQLH9h3yV9LcVU+HVEr7ZkoGWHu3WhUhHF/FHJdhFGA
CAMAhlBu/8XTV4YQu2u2vctuwIysjavHu5skjwlJa7KX2+w7wt9on2E57X+l
YxnfWpnxr/6Q/AFcmPfusdjMw4mbapf8qiRg9v35IG5nTO+YapF0+Xz4WOV/
72r6QNxTms1WCCr6ye0Xlz2XH/gLQY0/P9Mhpza0LGv6rrL16Qo5gt9qhx62
d0smecFaEdil3GiLzphU1lykd7/YXxmX9DCtfB8f72usXLTrQDFJQJoK2NEf
GMwMEcZYkhGG3SgZYQSlMQ63fRcOZY1edebB2RxDds/UMNTnnjq55OL+PShd
tIWok0yyFyeACckt+FHY8l7b+e912d23KlTumLHrtzMOnRUvFWNL18QzKaPX
OwPSZ+zcESBdm8/tjCk51XJhuD4i+/mgXcuKw4Kc+ek8q//Iz8iPefnQP4m/
xVIGX+lPcspQyfdaQn9/Yd1f2C00uXSVPmk/VfG3FdZosWeS5IjrUeuurvwb
f7B4QxMaN0bPdZMc0dl3S5AmBKUugmbCpRUzg0KnsMp3w/dbzEv2a4x4Ojn8
E6NOCKAVIowrCIKM0tTM3VG0+p0xbV79brx49K5j5Kz++eFP7v4IIxdVEGEA
rEXQ/ouhy5M+z2hROUcjJ3vv6uTgd+K2fhC9NVLredjSNcmZFEFt/gNEO2MK
0LmJnXGvKQQr87t5ve1Cw5/HhsvE35KcraArss4X/Qe9neS4hsKn6Rqttnz7
J30FP1K5Rks8EcNShso9Jfk1YzbRjMnNmwNHj69lle8n8jd2LfxVbcQ7aq5N
jYLQqWr6PzC6V9+p11UXPlT83dOFSFWTBSKMK2joo2vEHAq//krlHIrarmiu
p1xxrzxydnJcrXx3V5e0mzOqiCG8AGjCJj7olvdJyU0qi7L5tVti4rkeOsuT
Wt2lEJHY0jV+JkW5jZjKJmM3bo+UHd2UErC2q+Gw4x/NW4yP97XXLbk82Ey/
JDkuNPupqqL/JLdc6T/RnPta98FVKtdoiSMSyyCSe0qKy/D5JWcOndjwNHnF
affR/KJT1Ng3e2tJaO5J8jm/OK39ZGV6yOza8jiV55HbYYcSz0Dp0J7ze3vA
LPipMycBC0GE8RS2lsz5fUO8OMIoc+noGl25KEQYAE0ENftyczS2exkk4dj5
ifVm3NotMfF56CzPstjjaiPSPcq1LZoqXxKiPmiMfDI+woCNC61IvJuMPvbO
2JWf5h1+ngRYMpjfFtHQVbBOsKekk/vID/fVNQS80Hsiid2iMjXQ3Vg+2l1h
Ey1OkyQ3haT8XBmyzm3s4slTuW8NtBc7cxKwEEQYN5DMCwZGGE9x6TyCOycp
+FE6+2Vh6A4AOqiv2acZZMHBxol2WI7WbgnQWZ6u/jG5iCRHuY2Y+iZjg+2X
8iP/Yl9NFPEH9Y/uHcRzIpqaFQvQztgril8jAZYO5hOCC4VzLkbvI68yNfQN
X998sKGle9gmWpwmSXIKySHdfQP4iSExY3fGAbNBhHEDh4NhyQZlznLl5jIU
Sxmu6CTmztJ+hQjjsFgGAEAfmkHODF4Tt8OyhLp9VTGfr0yJfCM7cY2nr8Xd
xHMiKmdJ+F7WjL0zdkdK35nPvjqVdmH1rIzY6uHQtXJnM2TNlc1l3cb4Ds9u
oDwxJCgX8izkKcMhwriBYPQrDixmjjBqooS+COOGeRZxhBEuD1N8lugvjt5l
MkcYL+4gAWAV6ls3q7lv7K45tFGzM5fkHZvCqNddFNMf+e+nYn1tUnMiKmdJ
/Ks/XBw748yS30jO19AcFL/zQ/tvJ3CW5NkM7y2mwPlRt/IsifOUJ4aUy4Wc
+X9KB1PlKe+ACON+LLA8MPJ/cCxNj6EzAprqVhzUwmjPNa4LGmrObPijCyLM
/e1EHd1lMo/hEWEA3ImOrMryTudG7v7i0I9ogb/6vdrF2H1ZqT5r1Gz0tXsP
8cKw06Gv3DnwD11hv3HmtKPXO1u2vSKeYaElJF817yE5SPm34869Wuiou2m9
n+55HzXlM86swXOG4P8po6a35GhqvwBqIMIYRU3QEJS9GBNhHryj4RHGs2iE
0V3yT/5ykg+FA9REGDkGzsuQn9Go7gHu3B5UBzRJAG/FGpEJbme7w8gdcN+9
jmR0ZBXkV9oa/wdW4K/QFsAhdl9aqp88LyYt0Cc5+J2k3XhDWJZ4YVh5xoza
3X/K3fu8uDkwHf2WF7SoGYpLztfQEpKmwjfmVm1KTN2ZHDwt68BWhZMIehS7
qGUxHXUfSD5H5310TMqoKZ9xslOBJDVPiOD/KXdOb4EhEGGMoiPCOON+VLFa
KtHByQije52e8uwDIowOiDDgrQSNyBhas7+5sE3uANu9aZcrVa/TwEJHVhd6
rhwrPXLr9CrbzXaHK15UdkK+NXar4POsiYZjij2cFc7v6qVBJiEOGnQ0nls7
X9wcmI5+t++oVhiKK/8S8/zmhvgcSFv9sb2u/5jj3UIFPYrpl8F5T4kH7c6n
Gzbv46KlUIZ3KrA56uEsyZ3TW2AIRBg30LQSTGXMUdk82eQcrhNzZpaE0Rdh
pq/P17GA6s6BfyAfWh/LDMSJbDKX/wBoJdeIjNbsXxq7pdCpjE67pO/PletI
xq94kZzNcdgJmWWQ+wUsij2cBfjzq1ka5MUkmwPT0W9/z5DCUJz/Jbamb+6P
fPR4xGz23biVm8h3967cE9dZ0HdjUNNlnDl/c+3e5uC818mgfW/RLMGROgbz
ciy0FMqoftdgZogwbmBghPGO5MI43KHekAijCZ3xIU8yiTDkQ+swHhEGALRy
uEiMP0ByNmewuapk6cKuPNlVahIZR0sPZ75y/+ZA+tHMb412rFVzx0lCbjMU
Hv9LPBn8InmlOBf2NPtufWZY8qrlFWE+Oh6dzgGtDG5cvddvZ2Kd8HHvDubb
upLZ3Bm/HkzNlQt0HaoN840/Fpup41IBDIQI4x5GbSVpiQjDFgvR8bymdU00
vOio4jck7JBLZRHGJuqrDADgcZKzOYJcI16zpLZ7mJrVZVqmb7wbm0zRuhnK
YFtNQ8jU7qpEuQPae0Z8dhXn+KwZiF/cHfHwxdxFXUUNpTO3NIbeH0iwJELn
gDr7bimsg+Lnzvj1YDq2ccnaHEPGMzFrotXfxVg6Ypd50LKpvNpKV9QuTTaI
MO6htbGYQ9JZxhx1Mc5HGDU38shfZqMiDJ18cfI8NhWdBABgkmOV/s6fiuaa
rvp6mlzyUk8kbN88Xvx9laUu992LJ3LFNWU5kY0RT2dGfKR+C04vxiZTDN8M
ZW92C3kl2uAT2rXrp737ftwd+bPDyyPs77DN28WOEVSmSO44w2IOX1bPrwfT
dOU0O1w9ElYRnDR0usOoH1YrfbtnmgSdMtuVvtyo1X2TGSKM6wiWhBkSYVhy
MXOEMZyaCGNUXkCEAQD3YJX+Rp2QVVvcuHZ7sPy1Lwr+r0vxD19ru/tWv8ri
/Xury+SKawrD3iYj6uqwF426ZksbbKtpDX5xcO8jfFWLgpYrZ+dWbcrrrVY+
bLSt58iyPTlBWV1x+2+cKutLfuvaucrxvuHCDSmhm0vY5Nrto5XDc/50LXg9
DSn+1R/aWwGUP3AlxhbgmyQ7uHn3TGPRKbPugQGU6jgPEcZ1DOw/ZruXgCyx
kAwAACiFqRZW6S/xrXs1+45bMXMeqKm5M3Cl4AUSN4byp9m/1Lj6S27hWfeZ
5qyIjxtrC1Wex4uVFZSuXFfVsOdvgqoWBRsrsmftPLowPUP5sMbtSWXT1tUs
DxXcLtjHhMaTkfdfpiFl9HpnXL1P38gDOwepLMBX2S3Z0tkBvA8ijDs5s0Ug
jTDv7T9qYCy6z3PTN7qbABsyXSJZfe+63TwBYLKRm2pRbrHLalv4IhdNcYb4
+tblscbAL6922b+4O71yrT1J0xlAwbZNyfP8ziRs2zi+76GmyGfV7AgTmXWB
3GVzTBf9Uq6moza0LGv6rrL16YJkQSPqqTN1tIyCxpMv25sVQoq49Zkk9ZM1
OraGAXARRBi3IQGERhiHszNySYc2BzZthNG35Yf6CMNXu9D8YrYI46l2ZFi0
BmBaclMtgnfUBVjNPl+8T+NM3fIfyWUQh8U1wm5mWraGAYGMsrVb/XZ1hf2U
/Nm/HPkDwY4wkrvn0EVER1qGVoYcLq/vlVuXRafAcso7ZvkV7vbdObTqbf5U
ck2Sv7h09GLib0/vepz/58GqdZR3h1HfLVkcdiRrcJzkoqD0ZUeDmqQJVoEI
4zbk1YqGF90RxuSlLnyEccVgXhxhjD2/85z5qZ3ZkhIRBsByHDZSpvjJmu7W
jvLlT8ntj2lTUVwj7GaG3mJOoM2KTwf/nvzZPx/+uGBHGNYBTDwap6X6W2KO
Kq/LWhFZQw77cHthScIfg8KmxCb+K/+44jKKK1UrycjhbOA/8/88iuM3Nkc8
mR3ygVG7w4jDjmQNDkW7bx1qvKr1UVy0h+aNqPUKe4+C5SDCuJP+6hgaXu5F
GPF5Jnr/mibjmH97FKN2sTcqPhh1PQDgTfjJGvK5/8r4/E2L+Y7KfMYRz/g4
mJfRsjXMfZi74ci1R2YdwMSj8bHrtzMOnb007CC99g1f33ywoaV7uLDkTfIq
k5L+xBeXjl5K+9NEfwaRr29dvlK7uS15XlLWi2y2pTDs7Yu7Hr40/8mx0tiS
et8DyY8IJoacJ1mDQ9HuWzvjL2g9p4v20PxmbERh71ExrJozOUQYHXT3FnM2
wsifx2wRxiQUflPujDCaYo61dqLRt3oQAOQICl74yRryeeyuOY0RT8UFzGDH
Sy9Iu5cy6LxMfHG0kaHDe+duVFaOiCm0GtM6GhfnlOstJZeWPXclP4TOs7Qe
+BcWQ4oa+2ZvLQnNPckOFsy2dJ9pblv5Ep164LeGUU+8H416dOGc3FY15uei
ySAwCiKMDh6IMM7xYB8zrR0M6M6Sct91OLwXhAXJ3xQ5wOF5jB2ZI8IAgErC
cpUH5YW9Sv6iHg5/3v7F3Zxyu2uPxIK0eymDzsvcanlPOXRo26FG39yNFbDK
EfrlYPul/KUxh+fvulBWr3xH/9b48NA39cUfAZpTJvrI3cWWP31963JT+u/3
h/6fLIbQxWYf7a5gB3deKg8vfK62I5zdwqYe+K1h1BPvRzN5uGgyiDdSH0W3
LnXdQ3gxRJjJwGsijPJ3barnRNwcYQAAVBKWqzwoe+/q5OB3knbffVv4Xk6R
CCCClOEodGjYocarV5EJVoXV7avKe28HedFp3ORgJ/rR2+Mte16g8cfJgvEH
+sjdxS9/IjEkp3r23OJZtHyeLTZjB/OzMJItBbQa7xuu80saPNHtzElcTblZ
gZn1RD9Hty719IVYEiKMmd2PHmyFmNuXijlZRO+wu5emBV3iCOPkejBEFQCw
BIWcohBAVPZhVtihRsh7V5GJ3Rq7deJgXVtM0Y3+YYcH0/jTETjP1QXjcuXz
X3Y0dGx4NvrAd7Or59Jif30rx6zIqGYF7vfFUBvdutTTF2JJiDDuJ1hORlsl
Sx7pBRHGIYcZRHliRVOEER/MIowh/Qf458pmvnyE/W4ATEhlylDKKVIBhJ62
a+/Tt3L+26WEnxt2ud67ikwTyU7C7T0jK/dUFO5LUF8wroNc+fyNqPV5G79F
Xi4Ts39DpyRu3hxoSVtwecHfvLggnTY9Kz52EZvdT0KIMO4nGWHkUgzjzLaY
lmZIyy/67CnkHUQYldDAGcBYysUvjIaJEu60o+nftVVO+ebYrzRfllcvGHOe
5FQI65bskUv6ZmxkJN2/rmJR7rHFbEpCZUH60Kngkeh/7K2c6eQ1uH/jlYMh
xcEr4mI2JLjtEZ0naMJgyHq/yQkRxlPYBjFbfHNdFGHUnNZytNb10CG3GQKg
dwz+veOnADAP5eIXnvJ8jWClGT3tFxdrdU6aTKYFYzqIp0IuDNfvLXwnLCvr
0vB1lTNrTmqt7Mh9f3fF/irB7VdbKisCn+8vjrRxBely4aKsoHTluqpToU/f
OfAPfdHfEXxXa42J+zdeydgUTQZR0asdFCuZiqAJw+RZ72c4RBhPUbPHpZPM
H2EU5gUEMxqMvgij/nbDsd+yUY9otskd3azVew3A45TnazSU5KuBBWMa8eUY
4t+Uw9bEymGh61BtmG/8sdhM/sacz5LKpq3LWhAhOPhK2Mfdex6N3+nH7ykp
Fy52+KWRF5Qd6w8Whzyx90AgvZFtSam1xkTrxivOu3ZxoCI4aeh0h9se0XmC
Jgz6OsWBDRHGBIydILDW+Jb8RZVrMubqGhy3RRj6+9XXhVuStX7FChBhABzi
d65Unq/pO10bGrixteKgey8QJty4PVLXEd7eFne57IdtxzYIflMOWxMrh4Ws
zTHkRSRmzQNzDSP9Vwt3F5w/femBG+ujusN+fCbgn6tDX+X3lJQLF3093aG7
///27j24ivPM87j/2qqt2qna8mRqN87sH1PlqbF3a2fHlbGTMJl4diYTsskk
GU9s4sQDxgomvgSMkxhMbAcQ5mLuFwkhgSRu4ioEMkJC6IaOuIiLBBIggRQh
g0ASWIDERQaGRNtSo6Y5p7vP2/fuc76fOjVjjs7pbokUp396n+d5Nx86cES9
26ayJaX8TSk9Jo4M/vJ9v0gKtxIGEcZ37kUYR/o7HLweTXHnJA/oRxi9lRpZ
EIrHBlyIMAASnrKFpfbOlVoEe2p00fzihLP7fjxQ9dj5iuhfzsQdTSyHhc5z
hVH7WsrE1xrkIb1tK54uLa+zvKek3paUjgz+8n2/SAq3EgYRJiDcuN82FWGM
44A10nfkaqQyEWE8n+QmY6EBgAXKFpa3btzR2LlyiBJz5D+K99RoUzW/aJYt
QURf34XmQ+8eLtu44Z2lVdtM95jH7mtplqtDeqMWZazxYL9IY8Es3PJ9cSqM
iDAB4fuSgUEcEEk3mtcvPaO+h/dmVUj7anUijMiQLjuDvGxGmISpGQNgyiNb
WMaQu8UrMkZK/8bWrfy6nRM9LA1SNb9oli0lCbm9fW3mFjsH2T5vWd7Y7E1T
F0c9f62p/dB7aR3lR/XeGLuvpSkXL1XlrhhVlzliR/ZUa0eI1d3cuWtqfktl
sG74E4/vi1NhRIQJBY8DTlThlhIKDHpS3LhCa9nBIHDJQ5XVUw6k48e9cpFS
N5cQYQDEkmvGSjJ+IP3bdXClrXoYpTRIvaYTxhZpp8jt7dNnlNg5SM+VS8Wr
V134/emo55syd0qfJnUfP8iGZ7YW7B2TWjsnzc65BlS/wC+rHLs7/UXpfxU1
Gd+1eUzFodURKY6Vzy3We4Fea4nSxqUMB7B8DZZ7cJr2TOsu/Up9/suWT+0Z
3xenwogIY4fbI8UUpgOCvbopvajiRlu9Ace3YoyNMPLfYNRqkWTO+7uU7hWD
CCOebphFDMApcs1YQeZkg5UaQXJp0JH2k0rpmlMXGRANV1vGRT4uOl8j+Hq5
vf1EfX1jZF53zpeO5I+yc/aoUcZ3e2+2ba+6denBKKrKt2dLnyBlr800OIJy
E17+aZbe8oryC/zbt7v2FE/dsfIXdQdtRTC1/t7+xh31fZ29X3TWavbp6LWW
KG1cynAAy9dguQfnZMHXpXuhc0VPWz41gowIY4fDEWYodzhzQJ9aPyww2G7S
A8rfoGaEkXOHQfoQjzC+FwoCgJ6smraMRb+SAtH6ea8nWMnQgsYNg3tQHl5m
9o2n1jx9N/fx9uyvWDipMkJZHmXcO/0VzT1ZrrW21Eydf+mA0awG5Sa8JOOn
essrUb/AHxxKlvnUxV3vWLhyA+o+HfXqhl5ridLGpTccQJzlHpzPW2rqt333
/OH1lk+NICPCBIiDESYM5IovkQgjJwVT28EIMj67QXgRXyGSTyFHmNE5tRZW
shxfjQIAtd7+ewX1HZUrqoxLhsLo2p2+9a3FF251N7f3TEmvrjh6XvCN3R31
dXnPnzu508JJlRHK8ijjm8vfs7zho3ITfu7s8YKM8bmZ34s7DVgeSnYu62/i
Hvx408q07D8pqRZa3VD36QiubjgyhDlJMEPDAiIM4lJXVdmkjgwiLTYykQij
xA2bVytY8WU2wsj/HRVhBFtdiDAA7Gjq6pu8vaGiudv4ZUrJkDdX5bFVhQ3S
v71z1nqx3XPUCGX1niwN57eO25tS1DjLwmEFpwGLDyVbm/830gEz131Z/qNI
4pCXeM5sGSuyuuHIEOYEpu4SSuYZGpYRYRCXSxFGIbgwYRwu7EcYeaHEy6YV
uvUBeCCrpm10Tu3skia/L8RPvTfvqHdvNKC0z8gLNwerPtXsAbFmQc0bg4Vt
FSmCr2/cPvtS1v8+kply8VLV2rwnC3d/X28a8B+69t8r+Nr9MzniF1Ocv7Au
c8S2rHflP4okDmWJR7kwgxc7MoQ5gam7hJJ5hoZlRBioGTR3uLFxjClmw4XZ
xQulXUXvjbTkAwgjuU6ss7ff7wsJB6V9Rl642ZebYrxXi6lyqWs3W9cfnXyh
J/5epbKTad+9m/v47zNGxF2CuV/ztvTK/yj54Z66Cylz9y7YWhE1KEyexd21
f53yTFR/jZw49m9bUTomtWJO9ERombLEo1yY/LxT09WCT28CmwX2u4SSHBEG
akGOMHFFrb+YXY5RWvuJMMYcXJUDgKBR2mfkhZtLF9uN92rRW7wwe1evWWPW
3bT/WPqoc5GNml3z6k1b/th/+f7xuX/sbXkva7+UvMbNL5qz9Ll3F1Qr04zl
Wdynlr+ovP3c2eM7M9+KGl9W8naqdBtQ8lpq1OVFJSPlwuSvikxXSwyC5Xzw
ABEG1ng8YFmEzQijx+b2lE5RzzTz95KIMIA3Yn9tLki9yQvcppRLRdVWmb2r
N1tjNhCzacuDlJF/fNra8kU5P5qZsUE9zViexd3f3Wo8suxyS3Pp+3N+vz8S
9fxv0iqkD/3xc3dp3sDL09VO7V7j1ApFYOlNYIP3iDAuUW8+EvzDWhA3wthd
tQnAXGi5c0ckL0gfIsbTBtQ/DWvpz3KEuZv7uPQwezqzAhL0gEQS+2tzQYm6
yUvARdVWKTOTlRnLxm83W2M2MDSBYX9e0bqC0XIZm7z+kjJ7z6cL3peCxub8
Hyp1SoU5c+syR2xeOhhbxEeWqZ1JWzjjo6z9qR8a3MCzQgEvEWFckvARxoB8
uy49bN2rBybCiLzSgwgjKPaaNSPM4C/uYooGBSvlNF9GhAEcp/za3OwbC1d9
YH/XS8QVVfoVVVulkGcsl732iV6QsTOmrPT4tG27//JaxX++2Pj6hc9v/mre
7g9/t3vth7lRQaM4/SfSB2skY+SAwMiyqB05ZZrbx0eNAhZZobh3qu7qpFH9
e6N3yTFmqgNFZNQAEgARBo4Tn5asSWMXyKrHgt+J4yrxgCAYu+JGGIMfOD1B
AJLBscM1O96eUbJ1k94LBEu/5BnLlb9cLm8WY/k4mm7d6dlT8bfj9vz75vK/
GxgebHXyWEHUhIHTtVX5y8ZFCjcIHXNoR071RjZ6IwssjAK+kZ4qfZz1TjeX
r02t7yjLYRayEkKECANr5FtcwU3n7a476EeYJNn13vs1jiTPjACw/aOFUugo
eHOO3p6YeqVf15raa95ZUjwhq6WyWakii9osRnK+rSdrYVV97WciJWQGWx/O
rUuX/rl+d/8M5ZnYCQOm1j7UG9noHVBmYRSw5mpOXMbrO+oyuYHh5bCmhb+I
m5VEavzsrJHBVUQYmKXUiXkXYfSFKMJI/5aGKRcEoJAPAHxUnVayc8yiDe+s
M7snZlPmTin7FP/7nNLfrZGryDQXX4q2nciesfjM6r8X2XTGYL1DGaE2MLxc
cqR1TdSGLMrah97IZYVmyZbeDi/qkWg+UpfJKUSyksHfjsLOGhlcRYRBLGXL
xdg2igMTn7B2Hy7eVxI3lcQ9lPgVxu1hMSiaMltPpRlhaCEBgGDq7+2vyTmw
clbpiryjIntiKu723myY91H1++PPbR4fu/iiuHXjTtPmN403nVHI6x0ln6bX
ZX1ja857ZWPnHFuYG7uXpbJcEpVEpPv547lrpiwt/+XyffLIZb26LFMlW1Ej
0dTbzXvJVJmcmsHfjsLCmAV4gwiDWMYRRt48RSa+vGIhwugd3EKE0XtLbISJ
mhis5JTYwOJIS4gcYQR/MiESotUxAEmivLhsyvTIzmWTu3O+dCR/lMhbirad
kD4R8rJM377e779ydv+0KeXv5R6uiqpDkwuTth759dqKF4635BpvOhOlJOen
Q7Pm/nlw7SDlY3kvS/ULlOWS2CQi79Q5Pefg7M3Hjpxp1avLituSry6sklJe
4476vs5e+Uvq7eYtKD+366d7xu+s/ObApUQeywynEGFgh6vDtfRug8XTkJLF
xN+it+mJZmBxJMWIX1uIEGGAwLleNXD4qWS+OZw/K1/6RKhb9kPpzr89+ysi
b7l1405N2dmeKyaWYBQLGjeMLJnwi+zNUXVocmHSpL0/0+wu0SNPCbu0c0Vh
3oRDB4oPzdrUdbhe3stS/QJ5jJj0310f/WD/1lE78j6syxyxKe2tXVPz6/ec
KtjXErucZNBlo/196RdW2dxu/lf7fjN45NJ/GzjOWGbER4RJWgZLLW6wUH4W
N8LEvU9WvkdjPSnPSo+B4UgiH1xkA0fjpRm2gAQQIM1jBxvckvjm8EL7uRWL
N9dWbKvLe/7cyZ1un05uUWm63BEVHOTCpJau0k+PThpX+ppen3h108KUPWM2
HHwwFix2SlgU9QuU/y5eMUpuElGXe0UxO1XMvcKqizc+m3fow5ZT7wzctttc
w1zlZECESVq+RJi4RWKmmP1Vv97rlfHC9gOIsxGG8cUAHHO3a6B9mv2bQ9jX
23qwfta3VqX/QPpYfGPrRPlJZUCZ/Mf39r4sfXXsnlflP8ZOCYuifoHy380n
q7anp0RKcht31PdWRzSHklmYKuYX8V6bqG1GkZCIMHBQ7FYjUcQjjONLGNK/
ZnEjTNAYryKNzqmlXgsAgmiobK+refHk7Q0Vzd1RX2zNm3Rg4hORd7+R+smU
rb+aLXeXrMxap+67+Xjfz6UIM6F8rLXzK+VhDVdbxkU+3l2VennPnzcs+yez
G7I4SG9zGXHivTaa24yKjFBGiBBhkpwjqyHKWC2zWcBgE0w3IowHi016rK2n
EGEAwEdfdNZ25n9HZOhxtKGyvc59X5P+oZ5d0hT1xbt9ly8UL7hy4og8Dkvu
LplS/Ja678ZmvZZSHia35BzY/bx0PW3FT29eOtHaAWOZjSR6m8uIM+61aW7v
0dvBRyYyQtlHpvbuwQARJuk5G2HMMogwbrMfkUzFB0rCjEmf8tLD76sAQqOp
q0/z1/tw1tXIFMGhx9H380Nlezeuniyo7+js7Td+rxvdJUp5mNySc6at5kD+
yNPrvqpsnqJu/7fGbCTR21zGKfLINYMdfPRGKFsPqo5S9u7x9zJChAgDs1wt
u/JsWcGzCCM4UiDJEWEAU7Jq2jR/vQ9n3e+/EjX0+MzWgr1jUmvnpEW90v4S
g6sat88+m/n17Znfzyj8JzlnGc0HEBteZzaSRHWyFObMrcscsXnpO+LfhSa5
Uq7ofE3vzTuaI9fiMgiqmt039iviNMXuxam5zSgURJhkY3+D+LgRJuoUplZY
BHOB94OIzSYRZccZ9Rv9LWYDkDB6+++J/HofxizsFFP59mzpE7DstZlRz7u9
xGCT3N6ev/lZJWcZzQdoHlue/f+kfLEje6qFc+m1nER1shSn/0SelmbhFGpy
pdx7h5dZPkJsUFVodt94FldNbTOahIgwycZ+hDF7CjeKxLyJMOpvxHKEUY9i
C12Eof4NQAKL3SmmMTIvNs7IA8SqqtPGRT4uObC9Zur8SwdCtle73N7eVL1K
KGfd7SrJGMwXNRnftXAuvZaTqE6W07VV+cvGRQo3xB7B1OqDXCl34ZYrRZWa
3TdSXD1RNq1n6r/aKcMTEXeb0SRHhEHA+bjzo7W4p7mQFNK+eyIMgASm3ilm
b96iKdMjJ9NGxG58KQ8Q+3DLOJu/7Tfl8qm0z3P/rDDz+wb96XG17Tu4fMqm
pVO2iO9cKTt39vjOzLfqDpaon+xu7tw1Nb+lMs4dtV7LiZ7YrpyyyrGbP/mT
C+98ze2MYFncbXrgASIM3ODgykvoNq8PaVoBgMSgNEeYepe8IrNg5qbYjS/l
AWKdHSfWtxZXN7caj72SGXeIG1+hXN7WlDEYptpWfdmgPz0ueS6Z9Fg1db08
Y9nyoSSHVkfyxmbnfrxaury1mVvsHEotNg7cvt3V/skLIhlBMFU5Lu42PfAA
EQZucHXCmBxqrMUEhwNR1WODDwBAYFhrjpBXZE7U1xu/LO7YK5nxKLMFxxYM
XmHkfc2vKmGq7dORxbtz4van63WXD243U5qyesvru+et2zJjjTxj2fhQxvp7
+xt31M/7eJt0eblzFgo2EMWdFawZBwQzQuXCUilV7Xo/X+gbQGIhwsB7Nvtx
iDAAAD0ONkfELpcIjr1Sd4h/0Vlbsuv5lD1jNhx8sKZw7dRr68u+duGYVif7
9aoLxc+vWLAqbphS6HWXy9vNvFeRMqCasSx4TANy1juV9dexFXeaXJ0VXLOi
SoowpamfunFwBBwRBs4SiScejBTQE7qytCRB0w2AALK2oKOM5JLLybo+fWlG
yfek40wqffnBK4Z2jRm4PVj+FF1yNrQn5sDx6CFUBoN8o4ahKbHLje1mFN0d
9bEVd5piZwVbVv5pVtScNHlhqK+z1/7BFYOrV3tTihpnOXhMuIEIA2fJ8cTH
kGIsjBFGnmItzzfzkasb3BBhAASQsqATd+d3NWUkl1xO1r1r1Nnaqen7Xj7d
oXHD31Tx+urt/2f/ru89+LMq3aiJD/I1iF3dNcX7Xv/trl8s2jDvZWd3G/Fm
B5OSjJ9anpMmTr16hSAjwsC+2MAS2AhjQU/Ks9LDxwtIhggDAI4zlTuMKS0w
yhqHssel8oxyOmUkl8GGI4qCA69L2SS37PvyH+UBzl3710W9LGqp5Wz93oZV
3zxaEr3D5oBWHZ3S83489SPp06T43+esnTjZ2d1GvNnBRHNOmuNcXb2Cg4gw
sM9sYAnXzK64EUb97bPLPAAEhGDrvQilBUZZ41D2uJSemb9gkhRn8ifOFj+d
Uhi2u+59KcJsjIyWnzmS+a8HJj5xavmLyivPt/VkLayqr/1M/faKzMH1iAMZ
34k9ctu+g1HDx+RJYuVzi/u7P2tc/MnhjG01pR9r7jaiea64qpsWpuwZs7L8
B9Z2MPFmBcegEg8hRYSBe/TmkgUhwjhYueR4hPF93QcAEoBg670p1+707Znx
vbZXn9n3q2/Le1xKz5S+mSrFmdJXU2csqhQ8nVIYpiyvyM9sLx99oXhBf3er
8sqibSfmvL8rL+uRRYE5S5bmrnh35rLlsUeWBynnfpCrrEAZN4yoI4/mueJK
LR/1SKePAHW/ieUVnLizztTEK/EQFkQYuCcqwqhv9Z2dupw3NttsnZUbzRdO
fVNEGAAIpsbIvBsZf9b7679qHvewrfJaa0tkyvzq1Tt6rojGpajCMM1nHjx/
405N2dmoI392qnHJ4rT6qvLYI8vDx9ZnlwguCcmRR563rHmuuC5dPZYeGa3Z
6aNH3W9ieQ96U7PO9H68CC8iDDwTqAhjMA9Z3gjMwpFd3Q0HAOC7U2uevpv7
+Odp/233gtcMGm2Mt7b0QNQKlMEWkA7OWxbnSL+Jg7POTDG1+gP3EGEQdnpl
aXGGj+lEmGUrHrMcYQRZ6Iu/8tJz0sPZywAAiCsvLpsyPZKXvkIeJmzcaHM1
MqVmxQsfLDiwr+66wTFFGjQcaeJQ2mHsHAQyV3e6GaBtRxgRBqFg0D5jMcLo
0Cswc7DwjAgDAIEVu52lbP6sfOmf7ukzHozDMm60ud9/JWtNlfT6hRs6DM4V
t0Hj3plju7Kft9/EIbfDlGxJj9pXxV8Ga0NB5vbqD207gogwCAXNnHJg4hPS
I+57HVlJkSMMUQIAEpveviryrvQn6usFj9N38z8+jfR09dw1eE3cBo1b2TM6
3np2X84PHGniENxX5exnt3+3st14/cgR1TOW7x2dWjbRh00kvRmDZg1tO4KI
MAgvLyOMjAgDAIktdl+VWHorNY77Q2/P7Z1Z9zvbHTmawb4q6nHKa3Z1x10/
UpR/mmV5ZafyrVnlr0zf+9pMC++1yZuNbOAqIgwSQFhGeMmbVPp9FQAAW/RW
amL9oWv/vYKv3T+T48FV2aEepyyyfqQQXNnRdK21RR5MbeG9Nlkeg4bgIMIg
AdiJMF7GHyIMAIRFc3uP3swxkZUa2f2at+/mPv4fJT+U/9hwtWV00a8XpL6/
f/ZHDl+uVXJJ1dFjy4XGKV+vGjj81MClh/VXBis7gKuIMAi+uFth2ikVM44w
6tZ76WNIelg7i8yN+Waa1POrAQAWGM8cE/TH/sv3j8/9Y2+L/Ed5+Wbcml+V
pUyTn6k8Ojllz+i1lS/dO3Ps+gcvfVE1OKo3ts9dZErVukU/r8v8xvolr6oj
RlzmSqqaxw4O8zxO/RX8R4SB2+IGEDtHkAcgy9HAjXQgRxh5xrKdCONIphD/
HokwAGCT8cwxmcFKjaZrd/qWFU3Y9tEvG1ePlp+ZUfoj6Z/rd/aMupU9oyfl
2b55bwxozUAWmVJVlPGC9FlZvfLbpiKGuZKqu10D7dMGbjtTf8UGK7CDCAO3
2Y8wBpS7evcWONTbxFjmcYQBAHjAwkrN/f4rvXVL711vk/94obM8rexHjS2r
1J378gzkvs5e5V3ylKqC1al1mSM2L31H88iFqz7YkvazTYvGORUx3Ob2Biua
7MwfcE9I50v7iwgDQY7cyTvOzl29g9+Re+FicGsbnV04AQA+GpxLVv7JJ4Xl
xis19u3MmjaYXJa8XZz+k/Orn4xkjNR8mchtsDIwuW3PsbKxc+pW+Pmx7vYG
K5qU+QOFOXMN8qDH2HvUAiIMNKlXDcbM2D34W6ZARhg7QhFhHvxFBCDCXHnp
OenH5eqaGgCEiPhcMgPqacZ6lORyurYqf9m4SOEGzZcpt8EGWUYZmFz9m8zB
CTPjF9m5+DBS5g8Y50GPxa67IS4iDDTFRhiRd9kMBR7fHjt/OrHlkqifp/Fl
+N7VoqQzIgwAqClzyfQ6YnpbD9bP+lbX/nUGB1FPM9ZzMlKUvzQlsk2jSV+d
VpTbYINf6SsDk/sufH5o1qbuE+fif59uEhlTEFfD1ZbXKn6zrexvLzaa2NHe
OA8i+IgwcJDvEcbUDX8oIozvaMABAGN6HTGteZMOTHzi1PIXDd5768Ydg2nG
xrVhUkTaPXFqbFoJ0a/0RcYUxPVgOaz0367s+7JTF4bgI8IgjPRu++MuHgXk
hvzKS89JD7+vAgDggN6bd3J3NCydXxFVD3a37/KF4gX93a2Wj6y5nqLkGiki
VU/4q4qpU51NKw3nt47bm1LUOMvBY+q5daensvIXDdn/8+Iu6z0p1+705Zxe
d+TwC72flzt4bQg4IgzCSGTlwo0I41QCEokwo3NqpYf9cwEA3CZSD2aB5nqK
kmuiItLgeIHIx0Xna6IOYnba1YKaNwYXNSpS7F+/iPY1/1f6QD+X9TfenC4s
irbMqsscsWXlL/2+kOAiwsB30j/FiwufGRy9pS/uC/SIN/JoisosXi7iRMW0
ZSsekx7yf/veIAMAUDOuBzPlWlP7offSOsqPxn5JDiOndzdq1okp4wU2rnmz
LuvrG7JekZ83O+3q2s3W9UcnX+g5OHC9auDwU/JGme7t4fLF5aYLW16+8fuq
+C9VXU/CK14xKjjTBoKJCANjHgwiczzCyPtRyv9tZz9KyeDAllemW367JnUY
MeBBhAl4Gw4AeEZkMpg3mjJ3Sp87dR+vif2ScRhRxgvszvrh4N1v5j/Jz1tv
jWkeO9jgObRRpi97uBhcT8JrPlm1PT3lYMV6vy8kuIgwMGYtwngzgVmv1Cox
IozgEewsMxFhAEDmUiWYBXd7b7Ztr7p16XP5j5ozx4yPcKg6d2vWqKJ82x9e
d7sG2qfJG2W2lZRlTF5Xm+nr/C7V9djEVpIJgAiTMAK1b4tTF6N9nOHBX0Hr
FolaHPGm6sxmpRwAYMDRSjBnBWTTw52z10ofx2s/0lgb8pHeOOu4AvJThR1E
mIQRhAjj+DUYRJi4AcFy+4wF8nX6EmGCw/7qEgAER0BKy0yVgZ3ed+KD1P1l
GypNnUJkSeLGxa7KtE2XT5/Re/u5TQXXP3jpiyrnm2U0ybMLpm3cqznOOq4Q
zZ2GHiIMHORljDIKCEMZx/sI4825AosIAyCRBKe0TFz63KLxs85+nLpX5MVK
h77NJQn57a2TxvekPNs37w1rBzFLnl3w60h6wb6Wzs8Dt3YGDxBh4Cp/7u2H
K80OTHxCeui9ytq1Obu2wm0/AASTl6VlX3TWduZ/p6U2Z/L2hormbmsH6W7u
nJoxa9rs9JkFS0Rer3To21ySkN/ee/bc7Z1Z9zvbxd948VLV+k1PNZ6yMmFM
mV3g1AEROkQYuMpOhLEfFkQijNmzEGEAAM66GplyfvWTJzb+2+ic2tklTdYO
cmh1ZPUbK1PXLJNu7Bsj87pzvnQkf5T6BU1dfeqI9IfrPbe2Zt2/2O5Xb3tZ
5VjpE7Cg0LEJY44fEEFGhEFgmQoL6j4UUx3u3nesUHUGAB5zqbHFqcPe77/S
W7f0atfZgvqOzt5+awcZXA3ZVNC35+8GLmWcWvP03dzH27O/crZ+b8Oqbx4t
SZNekFXTphmR/Optv327q/bItGvXHItOmgfUTHMuYRnIS0QYGDC42Va+ZLzS
4RnNCKOermyWe9GGCAMAHnOpsSVw/TLDO6d0d9TX5T1/7uTOQ3njz69+8mj2
D6Qv9vbf04xIxoVkva0H62d9q2v/Otcv3mnlxWVTpkdOpo2Q05wHZ2QZyEtE
GBhwJMLYyTgPg8lwe8tDsc/EUCKMhdTg/zwxgW8QACDCpcaWwI1ijtk55drn
F2sLpl06d1L9KvXiUcfnR9dWvNDQvk3vkK15k45N/fP2Vf/rRtNGs5fT1NU3
ad2RCYsrLMw9tm/+rHzpHmDBzE1ymvPgjI6vK8EAEQZ6nFos8DHCKG9XNriM
HVPmf1TRQ4QBgCTm3vKHevGo9Pg06WNx24HX9V58t+/yhU3/cn71k5d3v2L2
RFk1bWMWlFube2zfhfZzKxZvPlFf7/2p4QEiDPQkUr2TwxEmUcKF9JEkPfy+
CgBINHHThzyCzHhdozVv0oGJT5xa/qLjl6dePLp1p+fQmZVXb7YbvF5u1bl3
vU38FPKIgPqypk2H2teVNiXk3GNvxiAU5sytyxyxeek7rp4ljIgwCAXNDn2X
dn4ZnVMrPZQEp5Fx/IgwbsQNIgwAGLDcrR83fcgjyIzXNQaXP4oX9He3mj17
EJgdERDGRnhvxiAUp/9E+p9KJGOkq2cJIyJMMgvROovvEUZkscbVn2dCxo0Q
/S8QQMIQDyaWu/Xjpg8L6xrN7T1T0qu9bCpp23cwY8qGHb9eZmGhwexeM6KN
8NerBg4/NXApEEnH5n46gk7XVuUvGxcp3ODqWcKICJPMPLuBtHAiuRNfLgAT
n5CszdKiSVQLj+8Rxl8udQwl8E8MQGAZBxN1wPGgW188T60qbBBtKhm+zxes
dNJ72c7Za6Uf1OpfZ3kwbzluI/yDeqolb8gj19y+HgQfEQbWGDTpx96XhiXC
qFc6AjIsWo9LK1B6gjv0AABMUoKJZnzwdE7y9aqb5X+xJ/0tkdP13rxTsK9F
qKlkeLSyYKWT3stuXOwqX5J3ePVutxca4mrbd3B32nA91aMj1/S4tBMQgoMI
A2tMRRi3ON2TolmsVf7KdOnh4Fkc4XGEAYDEo5lWPJ2TPJQ1eiufMz5dw9WW
cZGP19XtMbgnf2QlZXi0smClk3hBlHwlRedr4r7SWTtnr134u9Vblpiopwrc
lj1wGhEGnhoOHXK/iVNHc1HVYyYiTGJMKkuM7wIA4vF/V5eYbVw0LWjcMLJk
QkrRbIN7cm9ay+UrmVSS5XFXzo2LXZVpmy6fPiP+Fv//cuEyIgw8FRNhYpds
nEk3Tql6TL00s2zFY9LD4MWJcPMf77tgAQgAvHTtTt/61uKzly8Y3JN701ou
X8mS7bV+bfXiry86a4/PG1f26qy6FXRx+o8IAzXv26stRxhfelXiRJjkQIQB
gKC1WjR19U3e3lDR3O3BuUx05Qwxe20dnx9dW/FCQ/s2qxfolquRKRXjfztY
mzF+kd/XAiIMHhHcCVExSwPqCGOnXSUsw4pJTwBgiqspI2itFlk1baNzameX
NPl9IRrMXlvp8WmLC5/ZduB15RlvNpGM637/lYt7lxyckdN94pz9o1U3LUzZ
M2bDwTfsHyo5EWHgHkdGkz1gWN1kHGGMT0qEAYCEZDNl9LYerJ/1ra796zS/
6nWrhTwn+ffv6u2K0tt/r6C+o7O3P/otAdhCRePaDN2603PozMqrN9uVZ7zp
9PFYavmowcai0pf9vpCwIsIkCV/KrpyMMI5ehrXXhB2DkQEkFZspozVvkvS5
eWr5i/Ifo9Z0jAOO8+Q5yQf+u8iuKI2Red05Xzqy4dmOsv+ydvdXoyqyBjes
fH/D4XU77F/UxUtV6zc91XjKfEoyGa+86fTx2KXzq9PL/vH0yXf9vpCwIsIk
CR93OQlWe77i0WUd+xFmZMkE6TEQ2O/XMMIkQ4IDgCjGMeRu3+ULxQv6u1vl
P0at6UQFHDuMWkU6Fg9U/6eBpp8+mF3WW2Mwway8uGzK9MjazC2n1jx9N/fx
9uwnSmt+FFWR9UVnbf5vByebrf1ojYVLPbO1YO+Y1No5aQNDmS59+XeXrXis
oND8RpPDO9dYuIbEwQ/BHiIMzFLSkGAsCugtvaXpYQYpIPgRxgARBkASMhVD
otZ0ogKOHUatIrVPDn5U1fxXkePMn5U/ftbZ6TNKujvq6/KeP3dyZ2xF1tXI
lJblXy2d8TtTA4oVlW/PLn9letlrMweGMt3cD9atWvnza9fMt6iITZNOcGI/
hID0AQUQEQZmyclFuuMVjDDyyzxeBlLfkyvdLtK/7dLDzmFt1mKJJAVf1st6
Up6VHh6fFAD85WAM0RQ7T0BzwoBRq8ithoHjzw9c3S1yugvt51Ys3nyivt7g
Nff7r/TWLb13vU3oG4hxrbWlZur8SwcGl6Ks1ekFbZLbF521nfnfudG00e8L
0ZWQfUCOIMLAGvG78bgRZvB5p3dU0YgwVY/JEeZu7uPS42FrvPrULm/sIvJD
o2MFAEIqqjItdp6A7oQBv1vvrXe1mBS0SW5XI1OkO4TLu1/x+0J0JWQfkCOI
MHCP+DKN29nhQS4YOoVohPFpn0rBCBOWQWoAkEiM22eiKtNi1yl0Vy5stkXY
TkBllWMtdrXo05wboPcTEJkw7EZJlc1lKfiICANxYeyYkFtU5FxgrkXFpwgj
iAgDAN4zbp9RKtNMl0vZ7A0ZSkAdh75peUfI27e7ao9MU7pajJKacFzaOXut
+NwAkQnDlFRBjQgDceGNMFFP+jifDQAQXoLtM16XSw0loNKjk6Lmj1kmJbWK
t0bkv7FUY8lDeMHoxsWuyrRNgnMDLl09lh4Zfbpjp8FrKKmCGhEGjgt+0nE2
wkgfGdLDqaMBAALlfFvPhtkrDn74DfFdYEy0uluoAdN5S+z8McukpFY+I0N7
yUNrwajj86OxC0DBGqXld7cRHEeEQSzNO3zxWcEiESaMk4f1BDbCBPbCACCA
9KqniradKPjVj53aBSaahS4Yq40zpjKFqSWP0uPTYheAROq+vIs5bMKScIgw
iGUzwogcM5EijLMcXMOyG2GC3Q0EAM6S+1xqf/NkVIoZXFLZdehs/mxXxi9b
6IIZfkvD1ZZxkY+LztcIvu+RTOHoqoTmApBICPKuvUX1czaeyYCwIMLAbXJa
0avdMvu8W6oeu/LSc9LDg/FoxgJUhkeEAZBM7vZdPvHJP7u12hJDuZG2vFXK
gsYNI0smvHd4WfyXDgWW/jMrH2aK5rHlq340ZXr1zmWTu3O+dCR/lPnvwAG+
tLeY2tIUgUWEgVlmw4XxgotxhPFuscZqhJFnnYnv5LJsxWMP5zkHnvHVBiht
AYAT4nbrN3X1Td7eUNHcHfsls7/bl26kt/32n99ZXbw075i13v9rd/rWtxZf
uNXd3N4zJb264uh53ZfGllHd7Zo/M2/8rLN1y354N/fx9uyvmD17eLm9pSm8
QYSBWe6tj8QeWS/CyJtU2j+j/X0kAxthHEl/LkUYtu8EEFJZNW3SP62zS5pi
v2T2d/vSjfTizZ9KR5tZdCqq999sGlpV2DBmxu45a/X/zdcqV7vQfm7F4s21
Fdvq8p4/d9JoFJirvuis7cz/zo2mjX5dAEKKCIPgEA9HURHG8u16Au8jKfIz
8StKEGEAhFRv/72C+o7O3v7YL1n43b7e0cymod6bdwr2tZytqwlji8fVyBTp
E/by7lf8vhCEDBEGCcDterPyV6ZLDzlhJdKYL6IEgGTjbCu33tEM6s3Ki8um
TI9kLt1sUPplrdLJqRaPM1sL9o5JrZ2TZvM4gu73X+mtW7pzVWpd5ojNS9/x
5qRIAEQYhNrd3Melh9tnCV+EoRMfALRYvs/XbLrXO5pBvdn8WfnjZ53Nmb2w
O/tPS7J/oHmuvTP+pe3VZ6onf9PUFTrV4lH59mzpI6/stZk2j2NKcfpPzq9+
MpIx0suTBlDbvoMZ7284vG6H3xcSAkQYOMWXOcneRJjwIcIAgBbL9/lF207E
Nt3rHc2g3kzuQPn9mmekD69L6/6H5rnq3/rqlZeeax4n+usyyzPNNF1rbamZ
Ov/SAdPjBew4XVuVv2xcpHCDlycNoJ2z10r/M1v70Rq/LyQEiDBwimCEkXvA
Hck78kHcroaSl11sDhCQv2tGeAFASA3uDvNo070BuZAs7/BneuVkt6+ePL/7
u70X9mi+vXrjxwff/dreJSnRX9DZzCUqXllINDa3mNSsPTOopoOeGxe7KtM2
XT59xu8LCQEiDDzmeoRxaAFCOayUX+R2fjnCWIshRBgASB5yIdmEzXV65WQW
6WwxHxWvNBeMjNncYlJde6b0BxlU04WSo5uBwj4iDBzk7LxlizHH6QgzMDyR
bGTJhAFK1wAAOksMyvKHXEh2tvuGXjmZRVqzkWOZWjCSDW4xuamgb8/fWbtF
V9eeKf1BBtV03ijMmevkiACd/Ai/EGHgIDnCCC40xM07dldq3OkHcSXC0LoC
AKGiucRQtO3Eh6l73siu9ad6yuYygSO36Ner/njoL6/t/XEQNo40NSIgfh+9
Vn6MSrIdnx9dW/FCQ/s2G1cNUUQYOMhUrZSdJRuhdONOLhgzY7f0cPigQ5fq
3p6hAABnaS4x3LpxZ+aW445XT4lOObaZQcSWeExdQ3XTwpQ9YzYcfCP2hQZf
coqpEQHW+uijkmzp8WmLC5/ZduB109cK84gwUNjv1PCs18O7vSY9XB8xFWFo
qwEAvxhsLiNYPWVqexrRKceOZBCbHr2G1PJRI0smTCp9OfaFBl9ynMh8A2t9
9FF/3bfu9Bw6s/LqzXbLlwpxRBgoQnRXrI4w7g5zDmqJV4j+sgAgwdjfRFJ9
hLiTu5yfcuxVZ/qlq8fSI6NPd+w09SXHWZhvgOAjwiDszEYY6rUAAHaY3Vwm
NqSoj+DD5K4k60y3MN8AwUeEQbJxO8KMLJkgzy6zz7t6OQCASeLbrxiHFHUx
0rpFP6/L/Mb6Ja86e6nRbJScubfbi6niOnG02CcqIgzgLCIMACQDuTxpwUfF
cVNMVMeEwb16UcYL0j/71Su/bepKDFrjHc9E7q0Z2S/P00SLfaIiwiCMrHWC
lL8yXXq4cT0AgGRz68ad7KURC00WBvfqhas+2JL2s02L3zR1QIPWeGuZyIAb
u710N3fumprfVHzEVHmeIMEWe/kaWip9HYYAM4gwcIpIgZZTTeiJEWHUu2cC
AAIutobKWpOF2VaauAxa461lIo8dWh2RPg3L5xYn+TXAFCIMnOJlhEkMRBgA
CBFv+u7Li8umTI+szdzi6lkCpb+3v3FHfV9nb5JfA0whwgBecnslyN0R0wCQ
xNyooYo1f1b++Flnc+cs7M750pH8Ua6eK4i8GviMsCPCwHfe3XX7sclL1FIL
EQYAEon4XDJBF9rPrVi8+VTWX9/Nfbw9+ytOHTYUGiPzurP/9EjuX8gDn92b
fhY0dOJYQISB7+zfdYtO7nIkwpg8SFSE8W5TTgCA+1zaNrG7o74u7/lzJ6Pb
WxLyrl6pnTu15umh4PZleeCzDzvm+IROHAuIMPCSS3uyeDp82F6EUSPCAEDY
DXb0b956NPWbxhuaWI4eUROYbd7VO75mpEuzHkynSEyunUv9cM+B7CXq4OZN
5V4Q0IljAREGXnJ7W0kAADwmsqGJ5egRdfDYu3pTqURzzagwZ25d5ojNS9/5
orO2M/87N5o2mr1IDc1jB3/dN1QPFudJuXbu/TWL39u89qM1Dpw6wJQftd8X
kgiIMAAAAJaJDEmWosem8kMVn/zY7O7zcQ9uqpJNcwp0cfpPzq9+MpIx8mpk
ivQfl3e/YuoKtd3tGmifJteDxXlyyI2LXZVpmy6fPuPAqYec2Vqwd0xq7Zw0
pw7oCOVHrf1lRhmYQYRBQARq3vLiwmdGlkyQHrqv8GMygI+Y/wwANrm0+7ze
3jRRFWgGTtdW5S8bFynccL//Sm/d0nvX25y9Qrss3dhXvj27/JXpZa/NdOmi
rFF+1Npf1lmlgiYiDAJCKMJ4FRyIMFGIMABgk+M7Wuoauue/svMf3UhMPrB0
Y3+ttaVm6vxLBxwes+Au/VUqxCLCwEt2e2E8CQ6mbtfD0ZLvV+BKsqAHAIEw
dM//h6Mjjs3/yLNiKhe7PLixhxYiDLxkHGGi4oDxuox7hWdEmNCfFwCS2fA9
f2wxlXZ1mRMtGHG6PDy3btHP6zK/sX7Jq35fCNxChEFw+BxhuN8GAASe+Hzm
2GIq7X4cJ1ow4nR5eK4o4wUpUlWv/LYjR6tuWpiyZ8yGg284cjQ4gggDY36N
QfbhvPYiTOwFy7vVhGCNBgAQHna2htHux0nESq3CVR9sSfvZpsVvGr9McOhB
avmokSUTJpW+7NwFwi4iDIwlUYSxx40IozlSQKTOLXQ/PQBIDOJzwKyfwsMN
H8vP7Xppz5uZ9UudOmDH50fXVrzQ0L7NqQPaJDgm7tLVY+mR0ac7dnpzVRBB
hAFcYr/UjQgDAOFiYXKyeGGY996vfEP6GHpj72tOHbD0+LTFhc9sO/C6+snu
5s5dU/NbKn1YBvJuTBycRoQBXGI/wkj/zksPp64HAOA2C7fEdgrD3Hal4ZX1
ZV87d9ixnUpu3ek5dGbl1Zvt6icPrY7kjc0un1ssfpzzbT1ZC6vqaz9z6sIQ
OkQYAAAAv3hZGGaaJ20y/b39jTvq+zp7xd9StO3EnPd35WWFatsXOIoIAwAA
kESGpyj7WMFl060bd2rKzvZcuWnwmvB+dxBBhIGXPOjRkJvoXT0FAAAesN8m
o11wNTRFed2i1+SdU0xVcOkJYF6wUJ+GECHCwEtmI4yFjSNDHWFM7aoJAEhs
9ttktAuuhsrDlJ1TTFVw6QlgXrBQn4YQIcIgyMxGmNiI5PwOmKaY3GuGCAMA
icTmjGWbbTLS2Y/N/Pua1fM1C64Ed04RRF4QFMDlqpAiwiCwLFSdWYww9ja1
9OfIAIDAszBjOWHODk0BXK4KKSIMAkvOI/Z7Z+Iv5RA0AAAu8HfbEWtn11s5
Wrfo53LvjGPXl5RYrnIKEQaOs9DAosejCOMUohAAIOT01m6U3hlfrgqIQoSB
47yLDGK8a4chwgAADAV/T0a9tRu5d2bDojdtDkkDHEGEAYLDy/Q3ZsbuuNPb
gpZGASBcYouywr4no/0haQ8M703jxEUhGRFhACfZW4ghwgBAIoktyordk9H+
5i9esjkk7aGhvWkGjv+DExfls3D9DSYMIgzgJGrJAADDRBrqHVvX8JXpArmh
vWkGbifCbOHE+BsMHSIMAACAXxxb13CaqcWFsBfI2RHYv8HERoRB4omaY0Y1
FAAAZplaXIgtkANcRYRBAogKKUQY6yiEAwAMYXEBQUaEQejEbhYTkJCSNzZb
evh9FfYQYQAAQOARYRBkmlu6SPkl7igtXyRChAEAhEeQd5kJwZwujwc7M0fa
UUQYBJnerpTBjDAAAHjJXBO9t7fQIZjT5fFg5wSaIx0ERBhALSA1aQAADMRb
yzDXRP/oLXTstpvOCkErjceDnRNojnQQEGEANc8iTGxHjzaaUwAgiTm5lvHo
LXTstptAiBBhAF8QYQAAcbm3liGy7SYQWEQYJDkqxwAAfnG7misJ8SNNEkQY
JDkiDADAL1RzOY4faZIgwgAAAPhCvJpr3aKf12V+Y/2SV924jCAPZzaLArkk
QYQBfECHCwDAjKKMF86vfrJ65bddObip4cxAABBhkJzU3fSinfUOIsIAAAQo
6yOFqz7YkvazTYvfdOMs5oYzAwFAhEFy8jnCAAAggPURQBMRBpA+HaSH31cB
AEA01kcATUQYJDPGkQEAIK6pq2/y9oaK5m6/LwTJjgiDZEaEAQBAXFZNm/S5
ObukyeL7r1cNHH5q4FKGoxeFZESEAQAACLiALH/09t8rqO/o7O03/cahHSf7
q/9+cJrN8X9w49qQVIgwQLiYXTnKG5stPdy7HgCAB+wuf7jBzJKKvOPkmYx/
GWifNnC72e1LQ8IjwiBcAjE9zNeRyEQYAEhClpc/XNQ8VnxJhR0n4SwiDMKF
CAMAQCDc7WJJBX4hwgAAACBolG09/b4QBBERBjCLOWYAALjN9LaejDtLJkQY
wCyDCEO6AQD4Th7/1bV/nd8XYovpbT3N9OYYCMjwNxgjwgAOIsIAAHwnj/86
tfxFvy/EWw715gRx+BtiEGEAAAASCeO/7Aji8DfEIMIAAAAACBEiDAAAQIgk
RquLTSHrWGHUgNOIMAAAACGSpK0ujwpZx4pDowagIMIAAACECK0uA6HrWGEb
UKcRYQAAAKCJojUEExEGAAAAmihaQzARYZDY2KgFAADLKFpDMBFhkNiIMAAA
AAmGCAMAAAAgRIgwAAAAAEKECAMAAAAgRIgwAAAAySNk+9oDWogwQJQDE5+Q
Hn5fBQAArhDc156kgyAjwgBRiDAAgAQmuK+9YNIBfEGEAQAAQBTBpAP4gggD
AAAAIESIMAAAAAij3taD9bO+1bV/nd8XAq8RYQAAABBGrXmTDkx84tTyF/2+
EHiNCAMAAAAvOTXu7G7f5QvFC/q7Wx25KoQIEQYIparHBh8AAIQQ485gExEG
CCUiDAAgtBh3BpuIMAAAAABChAgDAAAAIESIMAAAAABChAgDAAAAIESIMAAA
AABChAgDAAAAIESIMAAAAABChAgDAAAAIESIMAAAAICiqatv8vaGiuZuvy8E
uogwAAAAgCKrpm10Tu3skia/LwS6iDAAAACAorf/XkF9R2dvv98XAl1EGMAz
o3NqpYffVwEAABBuRBjAM0QYAAAA+4gwAAAAAEKECAMAAAAgRIgwAAAAAEKE
CAMAAAAgRIgwAAAAAEKECAMAAAAgRIgwAAAAAEKECAMAAAAgRIgwAAAAAEKE
CAMAAAAgRIgwAAAAAEKECAMAAAAgRIgwAAAAAEKECAMAAAAgRIgwAAAAAEKE
CAMAAAAgRIgwAAAAAEKECAMAAAAgRIgwAAAAAEKECAMAAAAgRIgwAAAAAEKE
CAMAAAAgRIgwAAAAJvVUfTJ+2CdVPX5fDpBkiDAAAADWDaaZjU1+XwWQVIgw
AAAgNGLzgvJM7H9Ev3546eSTjRuVZwefG15Gado4PvaNukcbfPWgjVVVn7AQ
A3iKCINkRQ0AAISQjQgjRY4H/9wPhY+Hzw5/DMgfDKpoI340PkcATxFhAGoA
ACA0rEcYKWk8shzz8Nmqqk8G/9AzuJhSNfwqc0cjwgCeIsLAB7qRYXhRXnvJ
Xv0C1YcFNQAAkDwsR5hH3zicQOT/P/R/H7xg+Ctxj/bwc4MIA3iNCAMf6ESY
RxblHy7qP/KJE/2CAWoAACCZqKuAH7K6CjMcPpo2Kusvw0+xCgMEGBEGPtCO
MOqPg+F4Eb1ooh18qAEAgGQhugqj8Suv2F4Y5V9/9W/AHjxp7mh8iACeIsLA
B5oRJnpojGaEUZM/L6gBAIBkIhhhhn6h9Whp8sDDz5EHE8lUx4qqSZb+09zR
+BABPEWEgQ+iygAeFnbFXYVRV489kkSoAQCApGAQYWwdBUCYEGHgA3O9MBoZ
JnYthRoAAEgKIqswVo5i5SUA/EKEgQ9MTSQbWu4f/3DpRP0CagAAAACSDhEG
PuBXWwAAALCKCAMfxIzEdGUJhKAEAACQiIgwAAAAAEKECAMAAAAgRIgwAAAA
AEKECAMAAAAgRIgwAAAAAEKECAMAAAAgRIgwAAAAAEKECAMAAAAgRIgwAAAA
AEKECAMAAAAgRIgwAAAAAEKECAMAAAAgRIgwAAAAAEKECAMAAAAgRIgwAAAA
AEKECAMAAAAgRIgwAAAAAEKECAMAAAAgRIgwAAAAAEKECAMAAAAgRIgwAAAA
AEKECAMAAAAgRIgwAAAAAEKECAMAAAAgRB4DAAAAgFDxO0UBAAAAgAn/H+DF
QjE=
   "], {{0, 0}, {1089, 549}}, {0, 255},
   ColorFunction->RGBColor],
  ImageSize->{1089, 549},
  PlotRange->{{0, 1089}, {0, 549}}]], "Output",
 CellChangeTimes->{3.627992495391224*^9, 3.627999124840725*^9}]
}, Open  ]],

Cell[CellGroupData[{

Cell[BoxData[
 RowBox[{"Rasterize", "@", 
  RowBox[{"Framed", "@", 
   RowBox[{"GraphicsRow", "[", 
    RowBox[{"MapThread", "[", 
     RowBox[{
      RowBox[{
       RowBox[{"ListPlot", "[", 
        RowBox[{
         RowBox[{"Transpose", "@", 
          RowBox[{"Map", "[", 
           RowBox[{
            RowBox[{
             RowBox[{"Partition", "[", 
              RowBox[{"#", ",", "2"}], "]"}], "&"}], ",", 
            RowBox[{"#1", "\[LeftDoubleBracket]", 
             RowBox[{"All", ",", 
              RowBox[{"2", ";;"}]}], "\[RightDoubleBracket]"}], ",", 
            RowBox[{"{", "1", "}"}]}], "]"}]}], ",", 
         RowBox[{"Frame", "\[Rule]", "False"}], ",", 
         RowBox[{"AspectRatio", "\[Rule]", "Automatic"}], ",", 
         RowBox[{"Axes", "\[Rule]", "False"}], ",", 
         RowBox[{"ImageSize", "\[Rule]", 
          RowBox[{"{", "800", "}"}]}], ",", 
         RowBox[{"PlotLabel", "\[Rule]", "#2"}]}], "]"}], "&"}], ",", 
      RowBox[{"{", 
       RowBox[{
        RowBox[{"{", 
         RowBox[{"landmarksFW", ",", "landmarksHW"}], "}"}], ",", 
        RowBox[{"{", 
         RowBox[{"\"\<Forewing\>\"", ",", "\"\<Hindwing\>\""}], "}"}]}], 
       "}"}]}], "]"}], "]"}]}]}]], "Input"],

Cell[BoxData[
 GraphicsBox[RasterBox[CompressedData["
1:eJzt3b2qZcfZ4PEe5g4mfLMB34AD6RacDygSEkKBMr+TOpQCYxwZHDiyNZGV
GyOcCDp6QVdgcOhUCCaeaM/uru7qOlVr1apVn8/z1P/HRrROnz69++xa/1O7
1tf//PJ//68v//urV6++eP7n//63V6/e/PoBANDvFQDAhNU/TwAATYg5ABhA
zAHAAGIOAAYQcwAwgJgDgAHEHAAMIOYAYAAxBwADiDkAGEDMAcAAYg4ABhBz
ADCAmAOAAcQcAAwg5gBgADEHAAOIOQAYQMwBwABiDgAGEHMAMICYA4ABxBwA
DCDmAGAAMQcAA4g5ABhAzAHAAGIOAAYQcwAwgJgDgAHEHAAMIOYAYAAxBwAD
iDkAGEDMAcAAYg4ABhBzADCAmAOAAcQcAAwg5gBgADEHAAOIOQAYQMwBwABi
DgAGEHMAMICYA4ABxBwADCDmAGAAMQcAA4g5ABhAzAHAAGIOAAYQcwAwgJgD
gAHEHAAMIOYAYAAxBwADiDkAGEDMAcAAYg4ABhBzADCAmAOAAcQcAAwg5gBg
ADEHAAOIOQAYQMwBwABiDgAGEHMAMICYi/LDp18/H6ufBab6959/8XysfhZQ
j5iLQsw3RMzRBTEHAAOIOQAYQMwBwABiDgAGEPMRPv/m++dj9bMAsBFiPgIx
BzAZMQcAA4g5ABhAzAHAAGIOAAYQcwAwgJgDLX73m78/H6ufBUDMgSbEHEIQ
c2A0rouICYg5MIhr+A+ffk3MMQExBwbxMV/9RLAFYg4ABhBzoBp7PyEHMQeq
EXPIQcwBwABiDtz1+TffMyeHNMQcuIuYQyBiDgAGEHMAMICYA4ABxBwADCDm
AGAAMQcAA4g5ABhAzAHAAGIOAAYQcwAwgJgDgAHEHAAMIOYAYAAxBwADiDkA
GEDMAcAAYg4ABhDzhX71j18/H6ufBQALiPlC//7zL56P1c8CgAXEvLufv/zo
+Sj5TBfz5+T882++fz5GPzEAhhHz7spj/gy467mv+ujnBsAqYt5Lxe3af/j0
a2IOoAti3ktFzAGgF2IOAAYQ817czPwPf/vl6icCYEfEvBdiDmAhYt4LhxcC
WIiYA4ABxBwADCDmAGAAMQcAA4g5ABhAzAHAAGIOAAYQcwAwgJgDgAHEHJCG
W1ChAjEH1krTTcxRgZgDa5FudEHMAcAAYg4sx+Qc7Yg5sJa/CezqJwLdiDmw
VnhTb8KOasQcWIuYowtiDqxFzNEFMZeA7dced0/Yks88jDnjAXcRcwnYeO1x
MS9J+g+ffn0WcwYGyhFzoBeX7vC+3uXzc+cw7AOeKQwi5kAX5VPxDDKOasR8
qMJN8jmXC6dz0Ogw5oVtj9ZV3OM5Sx/4dGEOMR+qMOZMw/TK/yAm5piGmI9w
972235b9kumwp4bO/Gvtq96y0uIzTslxFzEfoXr5lJir41/l8EX3r3vdj3Wm
5ahAzMdp3BcGXaKY1/1A9z/NiTnuIuZAF2cl/+mTj8u/CAssqEbMgS4yM3MO
VcIExBzo4mzxnJhjDmI+1M9ffvR8rH4WmCFdHm/facLecJQj5kMR8w2lR7NU
z8yJOcoRc6AvllmwBDEH+nJnD7VfpwW4hZgDIzAnx2TEHBiBaTkmI+bACMQc
kxFzADCAmAOAAcQcAAwg5gBgADEfijP4AMxBzIci5jvjvsyYiZgDgxBzzETM
h2JbBjAHMR9qWsz/3//5H8/HhL8IgEzE3AZiDmyOmIvCsgyAOsRcFGIOoA4x
H6Guye5PcXN2ABWI+QjEHI04rBF3EXNAIB9zfr6jEDEfiotao04Yc6boKEHM
hyLmqJbGnKojg5gDMkUxf84KiDkyiDkwjWuyf1x+chTzOU8SShFzYI7Pv/n+
VswdJuQoRMyBOcKM103OSToyiDkwR3XM018DKWIOTHM35kA5Yg5MQ8wxDjEH
piHmGIeYA9OQcYxDzAHAAGIOTMZxKRiBmCvCveFsIOYYgZgrEsacsAMIEXOl
iDmAEDEHAAOIOQAYQMwBwABiDgAGEHMAMICYA0twtDn6IubAEsQcfRFzADCA
mOvFeUMAPGKuFzEH4BFzADCAmAOAAcR8NA5aADABMR+NmAOYgJgDgAHEHFhC
1Fs2jowygJgDSxBz9EXMR3PbrJzNFoBJxHw0Yg5gAmIOAAYQc2Aame/RWDC3
gZgD0/g1N1FJJ+Y2EHNgGpkxhw3EXIJwG2czN8y/vrzQ6I6YSxDFnM3cMF5r
DELMh3j96ne/+fvzUfjpbOD74LXGIMR8iCDm7hf5sKcbONu4VbzKGISYD+VL
ftnzX/3j12zmO+BVxiDEfJyo5O6R34TZxjfBC43uiPk4hTEPP842blt0NAsv
NDoi5kOVLLOwYL6PNOa83OiFmI+TTssPPy3cotm6N3EZc4YB7iLm44QZ/+mT
j5+Pw0/7/Jvv2XI3Eb3QmdedIYG7iPk4hcexPDgxcBvlLzQjAXcR83HKzxsi
5rsh5uiOmI+TWVrJYCsGUIGYd/duQn7zjH6vIuZcwtQefqbjLmLeXWPMf/WP
Xz8ft/4IMbchDPiEmDNsjCHm3X3Y6fn61ZsHUGbybJyYG0PMuwgn4eXXY0m1
bM5smwawuoJqxLyLtNs/ffLxrZj7o82J+YY4BRjtiLkE0SUTK1baoRqXdEA7
Yj7Oh5XzK11izszcAGKOasR8nPKYe24r/uHTryv+OmJuACVHNWK+XPr+ui7m
MICYoxoxH8HNyT//5vuST3Yb7x/+9svn4/lHKPnmiDnqEPMRbsX88XbN3MWc
km/ucGb+1W//9Xzc/VIsu+2GmHcUHV5efm0WvwlXnP4JSzIxv9tzYr4bYt5R
FPPyi99WHJPGpmpPZgzUTc6xFWLe3a0zQMvvVhByJSfmZnCQOdoR8+58xsvX
zB8vDzW//GRKrl20BDci5gyS3RDzvvxZ/HevZO5jPuiJQZR0f0r3aTkx3w0x
7yi83efdmP/w6dfuMei5QTLWWNCOmHcUrZbfutAW2/LO1r70zOFtIOYd1cX8
q9/+i4mZYX/806vno+QzV736xNwGYt5R3bTcx3z008MShzE/XIhjGKAFMe/I
r5mXl5yLsezpbK8KPUc1Yt5RxbQ8jDkbMhgDqEbM+6q7YRwL5tCFZXaBiPkI
5Yeac4sZaETMBSLm3V1OzsNip78m5gAqEPPubsUcALog5t19/s33d9fMYU/5
4eVAF8R8kMOes5CyD2KOyYh5L1G98zGn5wD6Iua9hPXOL7MQc6jAISu6EPMR
2mPOmaFYjpjrQszHCZOeP5I8jT8xx0x02wBiPk55zFl4wVrE3ABiPk2m2MQc
C3FLWRuIeaO719Ry0abeECIsOUlXjZg3qrid0IOYQ4w05vRcKWI+wtkOTQIO
4Yi5XsR8BGIOjSi5asR8hM+/+Z50Qx2WWVQj5oOwPA4VonrTc72I+Tjd7zrx
nPA/H12eG/A42ftJzJUi5uOMizmbG7qIAp4+Vj9B3EDMJzgs+Ve//dfzUfcF
2dbQURpwBphGxHy0w5m5K3ldzJk4oS+m5TYQ89EyMa/7gmxuGIGea0fMR2tf
MD/crNjW0Bcx146Yj9YY88ylM9jc0BfXaVGNmAsXblPEHEMxM1eNmCvC9oUJ
OI1IKWKuCNvUzm5dn7Namm45Mf/h06+591YGMe/rp08+fj5WPwsYND/mctZb
XMaJeR4x7yuKed8Ls8jZuGCY2Jg/2o7pNY+Y93UZ85b5FfunMI2oMeYbTswz
iHmLdFEl/MjhtLzLm2VRGxpMYs6gDjFvkVkhH3Q3CjYxzMFIU4eYt/jjn149
H4e/Negy5mxiGISzGLQj5n2VH83SfnmWuj8LHIomCYwxdYh5X+VHs7Arx54/
/O2Xf/3iL8/H6idSiTd9qhHzobostpB9FVzGbcScy7NoRMzlI+YqqM64w4UT
VSPm43S8YRzk+8Pffvl8rH4WrSi5XsR8HGIOjSi5UsRcqfmbG6s93f3Xf/7H
81H++XMuz/LgCFidiPk44+bkS7Y1Yt6dj3lh1aOYj2h79Zo55V+OmI9jLOYY
R2bMH3cSzWhcjpiPxqmg6GXyMsuDRKtCzCPlxyRkzuV3hu4AJeYYgRGlFzGP
9Ip5WHJijkt3d4YOwhn9ehHzQ+3HDBNz3CIk5iFGly7E/FCXE0CGHmTeGPOW
O3Dl/+yv/vHr56PuK0MCGq4UMR9nQswftZseMccZvW/6Nr8D754xn3Dm9ejT
P+efdq1x65bs5y8/ej4eIhdYHjoPaCHmxHwEewvmijZqFYTH3FPxum+ecWfP
mM8xrucLDzngPFAIRMwfxHzkLJ2Yo5DwyTlUIOaDYj5n7ydUa1xpmXZCKFQg
5oNw5Vs4mdmCj/ldLuPho+05wgJiPggxh9PxrZ/v9iYxZ03vFmI+yOYxZzMc
wXC3DzGKbiHmo43eASrT5pvh4XV75t9XrnoZBxoR89H2jPnmzmIeHUEX7ve8
e0nzklk6Md8KMR9n85UWpLrE3L3r2W3JBZf2ivnrV28es4y+m7PSC2ggVHFQ
4uZLWDhDzIeac3mWEV8cc9y9Dehjv92gKLRXzHtzLS2539C4v33EV8Y0FTGv
w/q5ecS8RUnMgTPh8S0VMb81RSfm5hFzYCYX8PBR93XC04VYeMGDmI804WgW
VlrU6ZhxH3BjMWcPbx1intcyrqbFnJ5vhbP4cYiYH/rs2x+fj0d2XEm4hDIx
1y6aorOyjWrE/JCPeYaLeSbpc04aIuaqRUez3Iq54ck5KhDzOu4gludjYcz1
3ngXnmu4f9z6s8QcIWJep2NCq1cIhWT8h0+/fj5Y5ywX7gOtLjkQIea3RMly
U6PG48wbY77q/nEeMb+r/YAWIEXML4Ub3YiY10nXWIRM1FGo/ejExifAgDGG
mJ/x3S7Z6OZvFyyYa3e2zFKyD5SYI0XMD/30ycdn6waHy5vV20X7GouQTZJl
lgvJRd7SmLuPHMY8+iC7PpEi5ocyx6j03VdFzHdRcMXO8ls/E3OkiLmncYeU
qJ5jhMyqS8ekc7KSAcTc0xhzh5gb5jJ7GNuKmJ9FW2bMebt3CzG/JDnyZFyL
knOKM3rFVmC0M8Um5rcQ80tDY179TlnamjnyCmMueeYwiC+2+wUBr0bM1zIT
c7bBLnY+mYiYNyLmNixPOttgL4fXUZS2NgKBiLkNy2OOQS5jzmGKcIi5t+3b
2woSruVunh+QxBwliPlD84WPVk3IifkEUcw3XGlh7e4WYv5YPSdvGbEqVlco
f6OOx5nrQsxvIea3jJggNY7YcT3vtSkR88fVVSDylzQ3H/PDkUbJ7yLmt9yK
ubvQ99Dn89AQczxOYh7dM27b+1MQ8y6IeYt82+fEfC1m3S26BNzNz1VP0aPz
hqIPDqJxH1keMb8rDHjLqsuv/vHr56Pf81qDmC9nIObeZcA7Fp6Yo9eyeceY
L98Nyjviuz7MyQsujduXxmNjDqfuiBDzM4qGDTFXp2PM707LJcf8cCC5KTQD
7BIxP0OgOrL3lnYhwzeqSK/N8vz10MEj9udaha1jfjIpcsPpbDV4+TR4si4/
1MzE/PAfMvlfZ6k/qTTmhcOvbveNpW8mMU8/7GOe/pacqxRWuzt678bc9i7R
pph3Wh6XvE6ykO2BV2LrmN/03GBFlbzuyYzuANtU6l3tiTlGIubler2b7nUc
i6ifLMgYeuUfwg6HmOeN2AxtHGGOW0bH3NJu0EHMn8RHzPOGzKmmH1qMcQqH
x+idpMT80lnM//inV8/H/OfTHTG/ZOZIDIwgJOaFWJNJEfMd+AM5LrdEtpE9
lbxxC6+WP6jn5dPyXhejmCban57uXmeHu0fMM1zM3Zj3m+Hzh3i651HgdlGx
e5TzpO5KK50W+zDmfa+RWH0SqLRBmyLm5TaNefGq9XPrK4m5QMR8jqjV+QPR
/S8GXfC2sOpRxlVUvYSZf0gdYg60cD8BP2T8aGhNWGlxCq+gqDTm7rvnp+Lp
N1PLP2SQTWNeIJqmLtmB9fk33z8fk//SLvZ58xvG/M3/X8V89POpiLlY0Si6
jPnmNo15wcz8MOZu7WLaKGqJ+dq1oH1i/mIwvBxXn3374/MRfeaq/mhZJA/t
M4q6IOZnoi3x8f441Zkxb1Eec3+puo4L5vtshpcxfz7CBfNeI+fuqrvGmDtu
LB0Op32GWYlNY17gLOaHG6Pqk8v6xtxveptsZfESylHPfcw77qzZ57ahh8Np
t2FWgpgfcttgevlEt82mMxy9Me9+D5dNtq/Thr/MdXwcy9vf7TU/r465uil6
OKjI+BljMS8pUsn6w1nM3Z/9459eZbaFv37xl8a2z9zvGU7LOS6x3GHM00T7
93eXhy/OpO5yLmG6GahniPmhdI0l/LP5k391xdxhA2l3WOkPAymYk2cmxjPn
zIpiHmKsnjEW817yA6Z1rbJg4XROz//95188H2e/y1ZT4vT0z/evcrrAIiTm
Z5RG/tLyN0SjEfMKhzEv3wxLLoE7OeaH3SbmJU4XT6KYB598+TXXJl1szC/X
yfOfQMx3U1KwLjEXtcnQ7RaZlXC3LufHhoqYi+VanblJ6OFJRrOf5TrEPFKS
tbMtt3ypXFrMSxx+Z9w/WemRPL3k5t5v5+d340zMncNd88T8DDGv4M8DjT5+
K+aibjZU8iOMmJ95joQ335nDww6rDixfEnOBP0E4zuoWYl5hxJnya+fq+cmP
V35w726TIh/z6ON13wdifkv5fQdsI+Yt0sFTPU0VtfDSHvMNp+uHJalbJBfY
VYFPySPmDjFvEQ4eN9qNRaz6Ha6x78NoPpXhbSNEXU1FzjPBGWLeS8tolzMn
j7Bc2SpYe4lX59xvvVycERtzIRiQGcS8u4pJ6aCY302B3sunyxXk+kXMw5K/
XGmn4WcOd4a2593MDwjLMR9zO6HDDc2fwl94dMeco1mWx3yfNczcRVcOx+H5
IYtMy8+UxNy9BLf6TMwVqI155sX154BEH49ifrkNSjs08ZZbh+IT85yjIdoY
81vv8rT8vCi/tqeP+eFrYabbhyzH/I7wVb6M+eFvue3iWfXn4/rvW3ET0l5b
bnnM2/8uC15eUPHFNdwKYn73JauIufyeV8y0ifm2zl7ly0PKx20LZ1durHb5
VLlG9BDR8ngY8JMF8/DXo0urIuYloos5G472GWKetzbmfRexifkyRzF/c3mf
85hrmTPPl7ko3M4lf2wZ8+4z3sewpE+OuefvykHbL+UWlF7efiiaFbjLtbED
9C6u8HmGmLezt90R83LlMU9/P3M0S+dnqVnmWhP5CfmI4xgl2zDm3dk495Nb
Kw5UFXOq7mQOTohKHh2XSMy31XIABjFHThrzgsOZiHkqv8YSxryw25bybjzm
d44AbDk02sx2R9IneX/S0OFvmhlOc7SsohNzNbKHgR2Sc4B096NZyhHz/o4O
XHl3rNT7sPs7WBHzEvnDWpY8pbWMxzz0fmsacTTLCAtjPk7+FtImhcV+vDzY
9SzmKMExipGNYv5eJuZypuULDZ2W7xvz6H/fH6zo7xDKVPyus1Zv2/MNY57R
JebaN0zWWGYILrRFzKtljkgk5ltJp+gdY6562/Q9J+yDkPFG5bneJ+nEPPxI
r2UW7Vuob7hbFXn+epPNobuzy0G8GXjJ5Lz9r9tn1b1wQKZXxDU8kneO+Znq
pEeHmmtP+jMLhzFnun7D22J/ldzu2cfc/S8xb5GeJXR45Hn0yfYQ81Q+5plL
b92KufxLmp+VgWPRb0hiHo4fTvbs4jLmi5/fLMTcKT9jqDzmqQ8Bf/1Kfsx9
rg8nM8S8zmXMCXsdw1PuQsQ8vKrD6JvjhDGff3OKamwmQ0X1JuZ1uDocMfdj
4DLml9c2L+SSPm5m7te6u3/lnbeURmeDhwNaeiHmxPzxvlGNMS+/0BYx31A+
5vOfjyXhMYp//NOHmj1/Hf7vXepGOzF3fMN7HcqSIX+1HHpteEDL2TKgj3nd
OiEx1677mrmNqRfL5iOMGBsbxvzMs+RbnQdKzBu5CfnhtDxzPoi6yflWG0VH
+aW5ETHXfl39vrYat3vG/Gz6XbGL8zLmh38qirm7OqLkazl22Sga1zA1IuZz
5IcWMTcsPCks3O/ZeLxK9bapJeaPtu1iw5hn9Do4Co+robXJwNsz5o/kHLFb
S+UbHpngj/vaZJLTRT7XAmP+u9/83T9WP5fbXLEPo+0/rm6f5i3bxvxQSdKf
o0LgZjiaj/nqJ6JJOE4Ofwi6n/5yhpP2mEetTttOzPdRGHM3QhoPG1C0D3TP
q0M3con2oZ4Z8z2XzR9Jq6OYm19sIeaP2sMRo5j73aB//eIvJX+8MOYSbnJH
zCtEMZ9p85ifFZuY76DLseVFMQ8uyVISc7djdPltQDe811sXtt/UC3QY86jh
hq+juHnMJ7+yd5dWJMT8ORUn5hVM7lsRu4s/s8Dif+2evNvkxf5DWuwZ8/aT
9x230lL+llbROrmXxpzFlhLEfKYw5uH19sOH+esMm4z5ZW16TcjDmP/1i7+U
7xLVu6rJynmGtHq3HJeiceLhnMX88NMuv87IZ9rZnjEfoTzmz88sifnzS0nY
++lEJw0R80PEfL4ouZe3wSq/WTkx39OtmXbhZuJjvnzZ/MHSygDSyq9UJuaH
KY4+bml/KDGvFi67VVzMvPBvERLzCuaPBGskOeZapuVn8ksr4eo6Mcejdh/K
u81Ezz3jQrfm58RcL+0xP5PGXNdCSh4xr2Zyh/ghf+siFlu6uDsn17u7XAgf
7XSCwcxctV5F8jG/u60NvWfcCGHM/QcvJ977/LA7cxjtitNCifkt6Xw7s+Ti
Ym5jfr5bzN12dBjzu5uYi9XZxcwzwnuAZpJ+61CWvkvrh2cJRT8EifmlTMyX
PJ9NRGspZwP1clepOnvG3L924ZusW1tZ9bQ8lI/5rTj7mHc5W5NTPhtR7LVK
Yn74yXnC12R2i7l/b+X+tzHmfmbe/sTSQ4JdnO8uyNBhCYj5WoMm28RckLfX
uer4ivRaSchcRHr56npmyaVw78OGh7UQcyHMLKGU2DDm7V+m+2pw7ky9Ts+5
GjGvc/jNqY68tH2gWnaIFC6J22i+yZiPPoJOy0hulF6dwIfdDX6WdDL67v0k
5tVKLsxSeLqocFvFPN2U5Fz8JLX2xE8X6nzM3RbNweeHWGmRjJhr1zfmdZOl
8AxQt7pytiQuIeaHv+XvnHsZ8w0XWEpu4lwdeWnzc9V8qIXv1iy3Vcz7clvW
3R/c5TEPf9CIukJL+XSFmB/+7t2Y+4ZXnNSAM1HMC+fqkhHzCn7B0L/ilZtY
dudmWO+hMb91Z2o3Dw+vbqFo+XSCywi0xPzB5Py+woviEnM1uh4T4g8y9x8Z
sYn5eo+ek2dWVNxvZW4zRMxv6XWL57VJ1/WKl8d88hPrbs+Y+1WyijVzX/Jp
QzqM+Yiw34r5rZG/4TJLXq+9otJiriLvmek3MZep5OCK7jEft3G5evsnOX/l
PFqE2Srm6VhqrHHjGkv6v0L4bUFy1dOLsRzuA9Ub9q1i7jcl9znVe7HTEWs4
5jsj5ndJjrmX5pqYK+K2yr4xnzMzjxBzAIe2inmvr5bG/K9f/OX56PX1M1ad
5ZQumJjZbQTYsEnMLy9XVf7+V8Ubye6imBu7EDT2dLg/VO+o3iTmec9MzY+5
//my/LqIZzK7L/UOeODx/jCt6BJD0R5SdSOcmD8WHXShJeaH3xyux3JX+67P
zAdxVybm7hOIuQrtl2LocpshL4q5qLYT8176xpykd2fgmHNifija9KKllX1i
7kTnDYWzmlt/ELdk9qoT8+6IuVWFMU/dus7JOzcvNXB5dGLfhD7/OZmY54f9
njGf8LZFZswnnxmNCDE/VL2KXhPzm+bH/PnI3N98ztNQhJhrj7nSi+ISc6Si
XZ+ZH22ZcG0b880R81U2jLnSV2qms+NY0utasCcUEGKrmLuMhzG/G3YDs44S
Z1PxNOZ69xYBno0JHjEveRGjKyVK6PnMi7RcXgt6ztPYnMx1chvKYy45+1vF
3ElfjssXqDDmFXs/yw9EjOo9IeZ+fk7MJRga8xEHxAqZ9tQ5awIxl8O/Fi2L
LWeb1biYL7kHaMkOUMetnLN4fqjXDSlG8HekHR1zFRc8D0mO9pk9Yx4tttzV
cY5UuBFFVzWfg5h3ITfmvuFdb6p4SF3MNdot5o9OPZ9syWXMtd8nCHnzzzU2
VnJpB98S8yU977IdSbhRRXp/Z6boWhDzkCvzrWVSYr5cS8x7LbAQc+xGcskf
VTFfdaeYM5vH/O6fdTFPL3/EYWOYTNS8ooTwmD907vQM7Rzzuj9+eC27TWIe
bY+H14IOZ+bS3oda0j7kXMY/xHzkblA5Jc/sCSLm6jS+ZH27fTgv+t1v/v58
9PorOsrH3B/TQsxViI5LHDpFVxFz7faJea8fuzvHPOK3CxdtVsu1OLyEvsAL
6Y+jfRJ+aOeYm3xBx3l2+2x+dXjB84lPDffE3R5/nLk0bts3NkvfJ+be4Umg
y8mfjYcxz+T6OTnfJ+ba34xsNRtPEXPthJz7GXpuUCpi7ke+z7WrWXg3Iu19
u0X7P3bDBRbDNox5i3ExP9ua8hvazEPNM3d29jFP7zG3Fbln7p95u8Cyc8zP
Lt2v0Z4xV3QZczkxT0WHr7jrjBHzOX/XJkfDDhJddyiNuag12ELEvIScA6sc
Ced+PpKYP4KDFUffCBU+5lS9wuVUnJhL1uXwciFVFxvzR9Vp0WhBzBudhV3d
5fiIeSFRMV8oHPmHGV/0vFBj59Vyj5hjT2cjf/PVcqWIuaOo2BnEXLWZN61I
Wx0us/iYqz5UD8tNfvOrbvqdYTjmmdtT3jrqIB1dXW58+eEmLw3kxPzsIxjH
5Gr56JiHby2fv7iV8eiTK24TOZTGmBe2IvNpLTF3W5CQmD8EXFQ5vV4iPZ/D
RsxH19tPeNKjEG8dXp5O4KWtK1qKeZTovj3hSLAzUcyZnOOWyTH3Hz8seeYK
TulvEfNxKk7ZKH+T5Y9mqXpqB2zsezpbe1n1fIBCh/crv3s5Pjf+hZxAainm
FW6tmPkpRJfJeXhZjOqqLz/gPIo5c3JocRjzVD7XxFy7jist2mPusboCXcIl
9OqYi0LM0Y6DEu2xsQx4qfwqW/J7TszRjpjbEB5htUnMH8WVJubYRHS5rfZD
NzFfr8NldZFf6UImYz7iSqRclSUvDDgxhy6HPf/rF395PpY8nzoaYx7tZUt3
uhHzx/STiQg4JKhYHTpbNk9jLvysfzMxX3KTlwknEFUvXU4+0MXFnKQv0Wsc
GjghrmJ7ubxos8y7Bqc0xvxQe8zdVzhr0eHM3A3+oZuA6pjT9jmIeYuzmPuZ
edhwP4eXdvrnw1DM22Vi7kp+tsyy5yZQgrm6IvscvhI5PM3fzYWeMT+7CAAx
VyosubrF87WIuRbbxjwSxvyh6lgXYn5LOEVnQh7x+zIIOCYYsZCYpvvyLFE5
tSfmJXzAw2l5Y8yNHdP7rDcxx0xLYn72CX2fRh1ifilaMH/+ouOFtizFPA04
VdeI9ZbHy58UUcmFpDtlLOaHF3pqPNDFx9xPzllgORPu8WTvp1LE/JGN+dLn
lUPMC7Hfs0Qa89XPCPVsTFpKVmMuK52/BG7T8+vHWMxHiDLeWPXGaY/MWROT
cJOIefoJ/hf+DubEXJFo72e3mL9+VVFmYg70dXk7ucPbhvqYz3yqefZiPuJS
LV0yHquKuVjClxNFeX6jllx9YjeFV8o6i3n4C5/u6JNF9ZyYlyg/A7T7O1NF
wU8n50zXDxHzOepifvhxYm5Gfk7eFPPXr/JHJ0qOeTSwiTmwEDG/1H+BJXCr
1dLCnl9aYSFdHWkDTKzPvv1R1JzcIeaXiHkdSq6OrgGWN/TWEp9/830a8+W7
jYh5ieikoQkHnC/frO5uC1ul++6rM/N6+zaOJ2xXF/Mo0eFhje7XLtf+19GZ
ocRcPmJ+KBy9Wy2Yy4z5hKvrmxfG/LNvfzyLuSPtzFBifoZTPi+lYzi9E6jh
pOcdnozsuLB33/zJeF8lN14UtXJOzM9wDfNL+ZiHH9mw51HMn98BPzkfFHN1
NyAWxWU5X+/wOucPeecNEfMSxPxQ4bvLPWPuhJcF5tjyVfyPuczPu8uYRzet
eAiblj+I+a7cOKy7HHTJGN454KHMYgsmcPUuifmlaOrij04UsmD+MBrz0VuQ
gYk6Me9u8h20UaLv0lM48v1Vtoj5UL1ifhZtAzHP6/v+cZOwE3P5LtueH/mH
Me/8FBuYifllwCtWLM1H+1DjKN3kGMX80Yl+sIXDctB+T5Sri7l/GxutqMuZ
kzvEPGPnmN/6I+kRiQOelyzEXL72NRa/MH4Yc/9bQubnZmKe4uCBaTYJuFLt
x58vP4WtThTzaGdoCR9zv4Z2uNJCzEcj5lhl4UEsabq3inmm1ZmYnwU5Kvnj
ZcCfqRe10mI45hgkcyWK6DSKrWbsYfGMxVyRqNWFe6WjmPv/TWMefoKPuZCk
E/O7dlhIz79zLIn5bufyu5LLnL7uEPOzCXndIUZ3V06IuVLEvITP+CY9P4vG
Jv/85biUwYOYo0HJG0zDNQun4pmYu3036vbgiH2jUWho3uXs9AwRc1STs1q4
RGHuiPkSM2P+u9/8/fkY9HeVMxNzLoKxRNpzaZeSE8LGTz1dhb97IKJ3OYCj
q3IR877SmHN69VDhbtA9Y54pmxuN6fCbkHS3u/NZsMZ7VRz+62zHPDqI5fIz
L692PpmNmP/0ycdRzDnbbrT8QVmGl8q9s7K5oTgz5mGx+8ZcUbrbaZ+E2Ii5
33z8RzSuUlqyQ8zPHK74DR2Nl8X2hb/1ZX3PjSX91nlDKZnT8oetmEcfJOar
lNxvy4y0dfnROHpYprP0R23MnUzMlXaemMO2wsFcslCwVczTXTM+cenq32NW
zMOGt37F16/ePI4ojfmh8jt+il2NsRpzt8mwA7Rcx5gbli47ZPazH8Z82j7Q
lgXziKVotziMuZwtgpijhZyRPMfZGrJLun9EH5/7HN8g5qFx9xt6SNoE9Mbc
7/RM934+v7csmA/lB/CG93Q+3C0YljwcjRwfK8HQmMthKeauGOEJd2xHg+wc
c+fyIHP/v4fzCnWTDe2T8x3ojfnjZc+fI839Ioq5uq1GGi5hdFf+KNn07H4h
5w8eCt+G2O652Pl2OdUxd/ysL4q5mzES80bE/K4o5n5Muv9NB+S4mPe6LYVr
eBpzS3lvibmQH8cGYh6JYo6M8N4rFPuWfMcOJ+fuI9MOOH+Mv5K5pZi3cDFf
nnSrMV/9LHQg5tWqY+73MrgPLi9AHrkut/ylNBNz951kTl6BmHfnD2LxO3Tc
x8PxKWQ6l2d7aaULOa+g3phHk58w5jOfho17cpXHvPAz5Rx8O0F6/GF4jGK4
Zh4eZCUnArdkltDNuHUKs5zXUWnM/bEr4QfD7+qE73Df8zImq56KE/PU4cHk
4ekPuo5gKUTMpdEb82ggpSWfE/Ohf8U41UsrLMhcngeUnsgWxtz1XMUaS8pw
wA1QGvN0KzA27ZmALF867HZhzMPunZ31MOi9pJ9m+Je412tNzFNyamMv5nK+
txKkW/Hdw1dKPvPuCaEypaU67HbJpx3u9zz7EdB9lh4uAHaMOSU/JCc4SmOe
Ied7K8FlzC838/KYa7+/c2GsymP+CM4YynxbBi25dF8GJOZ5y8tjL+ajuW1E
75m/UZw7LraoLnk7n/QweuEpyUufXTck/Qwxv1R3jabRp0jr3fvZfR3VsFs3
2YmOLQ9/61bMuw/d58Sj43B9cZ2Wk5tWbMi9aj9/+dHC50DMK3S/+P8S3WNu
4FJFkcuYZ27oXP2X9hq6fnD2jbm78RAxjyyflj80xPzMwitFK4356Km4vZjn
CV9w0DU4NZIQ8BAxv6vzDRYn4rT9oc5WV0YvmN/6GdpyZ+eQ8B9kcxBz7fTG
/ME6+UiKYt7r0rgtX0E1n3FRPdce8/nfTI0NxwTpPeMEcj/NGcONiPkI0Tdz
wlnSzMw3FE1EM/d0Fh7ziMYxPIjS67GEtMc8QszziHmd8pjPfV4vVOyA7n6U
S58vtQIx3xDvUnFIWszd//pHOmg7D2PlMTdAeMxb9rMMmp8TczgLdwKWjO18
zNUdWCvf8vVzYn5Xr4O7oJ3wmB+KTpFgGHch5ILGwmN+ZvkZQ2wF3m7nCoWi
cbh8peVSFHNm5l0sz7hDzMsx+A/tFvNwQi4h5tVzwlXj+Q9/++Xz0fMrslz/
ltKY91V4j4Dux7FsfuaFUmeX2Fo1J7+MubSftqNivn3P5cd8xIG7h0enH/5W
yB/XR8y3lTkoUdoCi2+43wfqPt7r8NT+TW5BzDXHPL0JV7nJt36GGZmLJUpz
GPN0j0/1zCSK+UXbDcVWbDGEx9yVPLoE7tkdFZ2729qql4aLiOrix5WcmFes
rqR7Pyti7rvtfhH++vTPDI353J8UxLzO4bQ8anjJ2Xl9tbxRjZtgK+aGbzYk
p+FeSczzSX9Uragfxnwlv2Y+a/FcZs+Fx9y7dc+X0VrWzAU2oSPDMVfqrNUG
D83qF/PLH3DEvEXUwF77mxYe02W76hCuyxg+nJaHA3vSIA8DfhbzO5GXdvxP
IS0xj7iYt4+ThT9hw3spUnWNBB7BcmhQmtIFc/dQEPPg132/OWtn7Epj/jAx
s416Lvlf5K4p91//+R+rn4ggqmPePjMPA54+Wr7yPRXrKsRcs2eFWkI0/G3X
+zvkio35s1rl3wT3mdovKGpbrzPgStLdc2D7Dqe/aFYywmWuljvEvMSEmD8f
/ecz/XbxV8d8t12i46br1WM4/8J13xOaHn/eP+ZnQ7ptnBNzabS8+Q2NmpPP
PV7LC18CezHPv1jCYz5h114a8/7Dr8deTnsUxbyweIdbk/DCR2vmo2Yy6OHs
2iyrns8tQ3eGXn5ah4GdH8l7j3N7MXfC7es5nxG+uUWHAdwe85kxTMzHEzu6
ph1iJyXmzT779kelxyU+9MQ8c5rn4WGKUczlH4bxYgfo3RGbWT8k5gNkroIr
SuYk0AmGHNZCzM+JjXn+JP3DmEverPJeLLP0Gqu9M35ZBnvL42fC18uPuorh
N2dvmqmYD1D+807y3s+HhpiXvDXz1yDNb01+ii5trt4/5tGBWz2+Zj7mruT+
kf5W+xNYLj/BGBdzacO1nagLExHzadKql+yBOtyyxMY87G2fvZ8l58TdlB/J
vtj7xHyEw29y3+EahmvVzePSmC88yULvukpEfsy9w5ifjYE05uICfqJ+VM9a
Ib87BTUT84zGJT7f8MMr7duLeUpOzPUumyuK+eNokzncFZWflmc+otjE3Z13
h7rtmBcu8eUdTsjTmHd/a9nrrkOPhhXyaUsumX9suNLiY66u5xpjfrbVlO+K
ctuCwJi3Tsun0DjOe1l7kHldzOe8XmZi/lA7OdcV88fLbad6OxKYcWfgm83a
2ncZ1TYm58uvn1MxbqdNMrUcu3Ko+7doya5SsTEvP4il/e8S2/aeLk8sOtGl
BpZivvAJhO8oC0ds9NqNC3uXmA85CbqA+7Z0zC8xD529mo2v8uFWULhpaHzn
VaQ45reGqI2Ah5bH/NG8Qjj/2iy3RDGfNtXvHvMlxMb8TONs/O5WEH7+zjF3
3/Nb34Ew5sbCLqHqXmZIR7+la71lwjfZ2BatIuZDz57O5939rnvRt1iNSdy6
5t5ZtIn5ONJi3ig8gS49Ravvt91/Q1R8Zy6pi3moy1FhxPyFZJZeMRu31G0z
/DBe/UReSKfxxzEffPeWaXsWhlIR8zPTYu4/R+mrHKvdGVqyZh7FfIe2tw/C
CcKRPHkYZxZeStdkhh15ezg5V7qZq475ofKddOUz7Y1i/tLdGcthyYm5HNJi
fmn0ipallRbtMU9f67qYX4Z9yVawXHRcYl3Mxz5FFNC7Qihq94RwZmLefbEl
CteeMX/+WKz4Jxs+jkUpy0O37G2m2X9+QHvMve7vc3d49TPSt5/lb3nC1RV7
MVc6V1Q6nq+vqlcbc6XfkAzJMT88QinD1Ub4NYcfSk58jmLuHp99+2PhH7fX
cE9pzFMqalZyidQ37u8hVfHPv0VdzH91fkehOTFvHwMqYv54e7mh8ApymZgf
pnuTvZ+eln2gnqma3Yz5cwM09c9/S3LMDzXeqKudvTFwpvwc581j3uUQWcxE
zKWZvPmEc1R7IyEU/huFr1lJQMZn63HYefu13KWt6KqOecaI7Wu3mJevkJ/Z
5EjFs8FmZnVdlC7XP3clJ+YTVFwJM9qglk+WVDe/1ygl5gvvZGFVlx+RHW+x
JIfVmC+3yRw+ZPhWzr2sHaX7DMVyXaboQsiMuRnEnJjLsc9QLORLTsyXmz/P
Kdwcfvrk4+cj/PVu29Gz4dJWFPGg5+8Zy7gjP+aHKy3ug1piHi25aDnOvEUa
c2bpEhBzx1jGHdUxD1sxOuy3rh/oTreJPtlGzKN/WjliLsHhuN2w8MR8NN9t
P6lLS55+jjMz5iUr4eHk/HG+vbiwK8p7Sczp9pnJNz3Mq776a/f4h+N/zrYQ
xtzMkovemM85FvFwwOcHs8t4FPMz6mJewsWcNfNHclyWzJjf/SPdd+unMR+9
Ofh0hyUn5hMcbgJLYl4ykstL/tBznZYKxPxxfpCttCNpnctEn20OfZ/GtI2i
veGiBrnYmB/exHnhxVjSMRz+7uSnBO1aRnLH+fmtPUHpH1R95G2XCTkxL3G4
33PmFY3SgOc/DSGTy+ZCTs8fF/Py39Ve8oehpXJPbMwzJsd8HMNrLMTcwLn8
Jalvv4CPLqKm4hGxMc/MzGc+jaErKiZjHo52k0kvNCfmdbP05YevyHF3Zk7M
K1iNucmAh4j5TLduSu4Rc8/FXHKiy8mJecl7WDlzm2rzD6nFJiaPZEtczMtn
6TLjLzzmz+/Y6Nn4wk2AmANyEPOhJsS8Wvt7T5MxlznOAfOEx1wyYn7IxZzV
chvsrZbf2uOZzkzCu8ZLm7eoi/mgiTrrjX0Rc0/1MYqbxPys8MR8qL4bgm/4
WcwHDWaTc3IcUh1zY86iffbxn7/86PmQFu0zWmK+akJefb5z3iYxZ34OUerO
9yTmfQmZzHRcJ9fV88Lx7D+NlXNYcjn+JVwWQEjMhVz1YoLwmrfSYh5dFzT8
rVsxF7icCJQoXzwv/IMziYq58KR3X2ORU/XookN9LyVH2KGFhCZXExJzR2bM
q2/IcimK+cKqD718HDEXS+ZLM25DGPHvlfM9FBVzmTINb1zJjwbt2il6e8xZ
YFGn/C4qMy2JefX4lzPgiXkLmdtCHWK+oVu3ODTJD1fVCywOMS90OD+/uxVI
WB4/Y2Awo8JzVBPz1c+iD2JeiOvflrC0aWChOVuKsQmMnJjL3Pt5qXBWIzbj
fW+eRczRhcCYy19FJOaNWmIuofD2bmsL9JVej0XmfF5OzDV6vqx1641yjjB/
9Nv12ev5ABOUb33R8Ba7OCM/5t0vaV59gcT0duS37k4SEpJxp+/gJOwY4dYm
k35yOizLv6DYekcUxbxXItpjbuO6oJdDNJPlut/anNLvjJBjXc7ae3jOXfTJ
jWvdxLyv6ApOa58MMZfwKqij9JsmJOZnSi52pPQ7f5eWmHubvC7TNN54BWf4
Xs3Ufd0y3C4k7/QMCYl5+aEsa48OsjEnD4WDtmWujsfL74+Z75XwmXl36fFd
xPyWTMyjvZ+rYm5ptfyMlrVBscwEPLRnzFc/ixpCYp4R7f1ctb0Mzfiqg1v0
jltgEL0bhfyYP2RMeIg5Ksg/bdCqzMEt5XS9cMR8Z8R8NGI+R5rrkphfRl7X
C6ci5hFd32HJopjT9qEYt+PUnU+d/yPqNgf5MU+PMGej6CIdqy0XaeFFiaTf
EL5FQ3W/1cvZZYvERl5jzB8mtovlZ/Qfjkli3gunXK3Va/si5oNYmpznV/mg
XWap3MDo3YTYbh9SGnMhPvv2x45H4S6JeclwZS9enbMVQr6NWhDzcaRtCH1j
7kxO+t2Yi/r+a5HGnO+kfOoODyDm0khebNnh+z8H30mxfLTDHaAd78Y1jq6Y
e2wLAEZIr1YkP+MOMQeAQ1oy7qiI+Z7plrbeYulQooX47smXrrQ8NISdmK+V
KfaomL9+9eZxHzFvwa5PRQ6vCy2/6ipifqb6BnByLJh+18YcLci4dsR8KAMx
x25IulJiG+6pjjluY1q+GqtVGISY74WYL8J1tzAaMUdfrlE/f/nR6iciC+nG
aMR8F7Pm5MQ8j6rrIn+p3CPmu2CBRQZiPlzXoU7MKzDIQ9LOGEK7aIQz4Efp
FHNFGXfMxNzYYYqdY860fJ2zw1eIeZMxQ/rwdKH8p8khJ+aNjMW8M2K+DtEe
gpgnzMRcu4HrKrXDXuaIBXCImAtBzAEJ9A77tTHnHagQdQOYlw9CNSzCEPM6
1GCs4iFNzGFK84q6xqSzzGKTG8zs9wSqEHNpNB7i0mfx/E7GNY5bpXgvM0o4
4HedwxBzadKY38h71TAm5tOUxFzjoF2PmFuPuTqH3a6MOcNbJ2LeZOMFxuUx
7/jGM9oKdG0Urtg9D1AcH3N/TS1WD7CYH+GdYu7v/hm9aZX8NtZezH3Dw5jL
D/uQjJ8P6btjMnyZovPTiTnW6z0hJ+YSHDZcfsybRGN4VswBQdKYb7bYYi/m
XjhLV6p0ur7ZoAXeCSfkUcz3Wzk3GfNovUWvprWXzUbyCLwHke6s5I8dx7/h
mJd/3A6OYOmqLub8CMASJmN+ZpeY98s4XarAN02E/SY2VmNuv9sZxBybO1w/
t46Y72WPUY29pKN6y3FuI+b7LpLfVTvImaKPsMuhs4MUHIK7FWKOEsT8TMt3
5izmqs9lnme/gw/zbMQ8ZeboxCYM9fHO7tdcobDt+IARHlgS8wnTvDDm+24I
7AmdqGPMLz8IpKzG3Ju/LXz27Y/Px8y/sYuzE/zdi5W+ZOR9jt0nJChmdZll
IZMxL//4bgZNyKPfpefXtl9yIeZAi/ZLkOVXV4h5KWJOzPcm+ZKeKgy6nmQU
cGKOS8R8c8S8Ua+Ap7km5riFmNdRujB+ibbfNS7mJb+FUhsswhDzOi7mZpLu
G354d5UQ+z0j+W9Il28XMb9QEmpijqx8zBWlPgw4Me+oY8xJ+qkNQl2CmPeS
pltRzFFh2s81Yo4Sy2N+eEKKRmG6yfgObIxbmEHMW5ytnBNz9MK0HIWWx1y1
MOYEfGfjLncQxZyq44ycmGucn7O0Aie9duKg8UzMcYaYT6Ol9hxq3sL8MIZY
cmKuV+EyCzE3g2JDIIExV7elsGa+m2iIjh6xLJijBDHvxUbMmZZXOLvkey/E
HCUExryEwFFNzDcUZrxvzJeMcBtjeFvEHHnkPRUdskLMIYHSmEtgZo9nHjH3
8ocdKl0ehBnEvNrliZ82Yg6vJdeqU89IVoGYdyRlzBdcRI759kyqr1nxkDOw
kUXMDaqKOXkfR3XJoQUxN6Xhws7R/Sm6Pi2bBt398xB7/HFJfsyFz2pkvQPt
cZV+Yl4oXDwh5liOmDeSFXPMJXxwtmBgqyM/5liOuXqeyaRzkQp1pMX8crvg
/eZ8xDzPTMzTgNuMudF7hhJzeER7c+nNVnSX/CzaxHwdMzMfmTiOBRHLMTda
8oe2mDMtr5M/qtz9mozDy8dcd+SJuQzEvA4xH8rqO8ezC1Yoi7ndekd0xRy9
pDFf+3xUsxrzlPSYb7auEiHm6g0Yq+T90j4Bj+iL+TYkx3zb7eWeqgGczzUx
v2RpcBbGWfq0fHvEfCvRgStn0SbmWyk8sFxxyd2Ex8157M7ep8X88B645Hqy
qOFE+66zEWtmJOd3ekqPeRTqKODEvJOo3sR8ocOGU/gSh3OS9OMG+G7ryLhz
FvM9TF5mOdsWsBwxr2B4AOuod0am5EYjv3bN3PC2oA4NhynEXADDb10XMDpu
JbNxapv6mbnjV8sLtwLN28uqmKd3aUkbTtU7KB6czMx7qYu5tB8BBmNesi0Q
8/syMc9/MoqcjMlMsYl5o8ZRKi3mBmkOdYn5MU/HPK3u737MGz8ZDGOJrAc8
tDbmh3Pys42CqUuRcPS2jWRivi0jayyPva7WIvBoFmLepF/MsS07MT90axVd
D4FHsxxS8R5W/ibAZBt4h5iPlD9Xmpi3u4w5tZ9M+/tN+WP+DVvRPrMk5pcX
uOBE0VWI+WQu5np7Ljfm+603iop5+SeoHv9AiMHcmcX18BKillnKaZ/PABhl
v4w7QmJesZCyMOZy31pCG6YlPe2acUdvzL3524KCmO89qhUh5q32Wxs/IyTm
LdgWDuw9qtU5HMMM7CLpUM+vmdvdNGTuAC3HgIcBxLwnYj5RScwLg8+Ah3aM
4YF2OqxF7DILx5b3sc1IHmf0UIxiTts7OLz7p3USLoGLUXYayeOMGKt+v2e6
A5SYd7DlsCfmZlFyqc4yDrQQu8win/QDFCm5VDQcIxDzakJjTsOVI/V97Lch
EHNrdr0whV6smQ+x3yZAzG3abyRrxOI5OjIZczYNCBc1/HLEMqS7sTvPIeZb
szuwZSqv99kfRCu7Y95kzB8M/kJ2B7ZM6bBkmQW9EHNgIWKOXqzGHBCCUGMO
Yg4MFcacw1cwDjG3j4VxMYg5xlEd8023iLtxJubABoi5PsTZhE1HL4ZRHXO8
U5J3fgQIQ8zRl7qYC9kE1l9l6+7l94k5YJrwmJ+dZLHq+Xgu5it73uVeKhQe
sEJXzEW1ff3k3Cm5d+1+N7cFdiMz5meJFhXz0LKwF96InGjLJmQY50mZveCE
ipiXDPW1m8P6mOc/4UHPRSPmaCcz5pGStqvYHBYg5iKlp4WufT4wwEzM8QbF
VoKYozuNMccpYi6elsHMooo6xPwuBjlaiBrMoWhgM87VURHzFEckQjtpVU8H
NkNdF+0xZ2foBRZepFo+Si+n4sRcF6Ux9w53JLF36QNijpd8omm1MYpinsny
2TWid7xwNPVGVnnD11+zAndYivmtP9JI7iDnzH10chhzuSN/e4piHtn0lM9U
YaWJOXoQNPLxEjFvJ+XyiQA2piXmhXdOXHKuqIi5CklHJyLGM+4j5kYQc3TC
OrlSWmJ+aaNuA3MRcxWIObC5y1bnP4HUC6Ei5oQaSqkYutUx98cuEnMJiDkw
jsChW74k3jhjx2QqYu4I3C4AdTrGHKIQ81u4rgXE6jUmGdtKKYq5BMQcYnUZ
k6yB60XMu2NbgAqHA5XRqxcx747NASqwLGMMMe+FIY09MfKF2Dbmt0ZgyScz
pKECA9UqYn75wczHAXW4cbNV28b8EAerYDcMdTOIeSiKOW2HSRx/aBIxD529
A2Xkw5I05oxwA4j5LZcr7WwU0IhxawAxdzKD+bLVxBzAcsTcKYz5g/VGbINx
rgsxv6s85mwLUI0BrAsx91qGLpe5gF4MVBuIuddyTiibA/Ri9NpAzOsw/qEL
I9Y8Yg7sgJibR8wBwABifgvTGwAyEXMnuhhL/tOmPSsAKETMncKYA4BMxBzY
DZMWk4g5sBtibhIxBwADiDkAGEDMb+H9KWRiZIKY38ImA5kYmSDmAGAAMQcA
A4g5ABhAzAHAAGIOAAYQcwAwgJgDgAHEHAAMIOYAYAAxBwADiDkAGEDMAcAA
Yg4ABhBzADCAmAOAAcQcAAwg5gBgADEHAAOIOQAYQMwBwABiDgAGEHMAMICY
A4ABxBwADCDmAGAAMQcAA4g5ABhAzAHAAGIOAAYQcwAwgJgDgAHEHAAMIOYA
YAAxBwADiDkAGEDMAcAAYg4ABhBzADCAmAOAAcRciZ9f//6r937/+ufVTweo
wTAeiJjr82aD+O6fq58F0IRh3Bsxv3Y66v753bs5xvvfjT/Tf0IwCXnzOe//
983vJ382/CIvvuD7r/bd69e/Z1aDO9IxnI6304H3fjr9++++8x9lGMtDzK+d
xPw5KN+NRf+rl5958AmPd2P5w6d/FW4dua3gxVfjLSpuaYj5y4EXfJRhLAwx
v3Yc8+dYDCcbb4dlPAM5/hHwZkry5nd+fjMzef3+sy62gvCr/cyUBvfUxzwa
eMFHGcbCEPNrhzGP34cexjzkxq0bzG//++6T3w/v/FbwYuCzFeCm6pgnbzbf
/g/DWCJifi3cA//ifeblzDxcW3kxmP/5nZ/MJD8ImNKgu2gMh0O5YmbOMBaJ
mF+7t2Z+UPN0YhIuM7774Iut4GCxncVG1CudmV8OvDefyjCWiZhfu3U0y9s9
/l99mIeEnxB8oehggOcvXxb/dfylg6/25q9gK8AdhTG/HngfFlbefxGGsRTE
/BoHxEK7TMybvgoEIebXkvXGIfMJNhSMUzIzr/kqNZ+CQYg5ABhAzAHAAGIO
AAYQcwAwgJgDgAHEHAAMIOYAYAAxBwADiDkAGEDMAcAAYg4ABhBzADCAmAOA
AcQcAAwg5gBgADEHAAOIOQAYQMwBwABiDgAGEHMAMICYA4ABxBwADCDmAGAA
MQcAA4g5ABhAzAHAAGIOAAYQcwAwgJgDgAHEHAAMIOYAYAAxBwADXgEATFj9
8wQA0MH/B3v7Btg=
   "], {{0, 0}, {495, 864}}, {0, 255},
   ColorFunction->RGBColor],
  ImageSize->{495, 864},
  PlotRange->{{0, 495}, {0, 864}}]], "Output",
 CellChangeTimes->{3.627992499698633*^9, 3.627999125199043*^9}]
}, Open  ]]
}, Closed]],

Cell[CellGroupData[{

Cell["Image analysis", "Subsection",
 CellChangeTimes->{{3.627649748391262*^9, 3.6276497495993414`*^9}, {
  3.6279927611850457`*^9, 3.6279927626063275`*^9}}],

Cell["\<\
Import and convert scans to standardized squares. Scans from the \
\[OpenCurlyQuote]images\[CloseCurlyQuote] folder imported and preprocessed \
images are saved in a new \[OpenCurlyQuote]squares\[CloseCurlyQuote] folder.  \
Preprocessing yields standardized square images (see figure below). If the \
\[OpenCurlyQuote]squares\[CloseCurlyQuote] folder already exists, this does \
nothing.  This takes approx. 5-10 mins to process all images.
Note: original scans were very large files (600 dpi).  Here, they have been \
resized to 1000 px wide to reduce the size of this demo. Also, masking failed \
for specimen PV18 and had to be done manually.\
\>", "Text",
 CellChangeTimes->{{3.627649685022503*^9, 3.6276496999041348`*^9}, {
   3.6276507677590675`*^9, 3.6276509410014763`*^9}, {3.627651289791172*^9, 
   3.6276513099353805`*^9}, {3.62765278106212*^9, 3.627652789126765*^9}, {
   3.6276540641272593`*^9, 3.627654079375002*^9}, {3.627654141486771*^9, 
   3.627654303013605*^9}, 3.6276570428944006`*^9, 3.627660961366403*^9, {
   3.627690311699139*^9, 3.62769031300406*^9}, {3.6279925370778885`*^9, 
   3.6279926395451794`*^9}, {3.6279929222008204`*^9, 3.627992984933965*^9}}],

Cell[CellGroupData[{

Cell[BoxData[
 RowBox[{"Block", "[", 
  RowBox[{
   RowBox[{"{", 
    RowBox[{"sq", ",", "scan"}], "}"}], ",", "\[IndentingNewLine]", 
   RowBox[{
    RowBox[{"sq", "=", 
     RowBox[{
      RowBox[{
       RowBox[{"process", "[", 
        RowBox[{
         RowBox[{
          RowBox[{"ImageRotate", "[", 
           RowBox[{"#", ",", "Right"}], "]"}], "&"}], "@", 
         RowBox[{"(", 
          RowBox[{"scan", "=", 
           RowBox[{"Import", "[", 
            RowBox[{"FileNameJoin", "[", 
             RowBox[{"{", 
              RowBox[{
               RowBox[{"Directory", "[", "]"}], ",", "\"\<images\>\"", ",", 
               "#"}], "}"}], "]"}], "]"}]}], ")"}]}], "]"}], "&"}], "@", 
      RowBox[{"(", 
       RowBox[{
        RowBox[{"filesAndNames", "\[LeftDoubleBracket]", 
         RowBox[{"2", ",", "1"}], "\[RightDoubleBracket]"}], "<>", 
        "\"\<.jpg\>\""}], ")"}]}]}], ";", "\[IndentingNewLine]", 
    RowBox[{"Rasterize", "@", 
     RowBox[{"Framed", "@", 
      RowBox[{"GraphicsRow", "[", 
       RowBox[{"{", 
        RowBox[{
         RowBox[{"Thumbnail", "[", 
          RowBox[{"scan", ",", "\"\<Small\>\""}], "]"}], ",", 
         RowBox[{"Style", "[", 
          RowBox[{"\"\< \[Rule] \>\"", ",", "40", ",", "Bold"}], "]"}], ",", 
         RowBox[{"Thumbnail", "[", 
          RowBox[{"sq", ",", "\"\<Small\>\""}], "]"}]}], "}"}], "]"}]}]}]}]}],
   "]"}]], "Input",
 CellChangeTimes->{{3.627653466376025*^9, 3.6276536805709686`*^9}, {
   3.627653787514331*^9, 3.6276538287934275`*^9}, {3.627653867745858*^9, 
   3.6276539436013265`*^9}, {3.6276539783368053`*^9, 3.6276540189684253`*^9}, 
   3.627659054250811*^9, {3.627689055028575*^9, 3.627689067339238*^9}}],

Cell[BoxData[
 RowBox[{
  StyleBox[
   RowBox[{"Import", "::", "nffil"}], "MessageName"], 
  RowBox[{
  ":", " "}], "\<\"File not found during \[NoBreak]\\!\\(Import\\)\[NoBreak]. \
\\!\\(\\*ButtonBox[\\\"\[RightSkeleton]\\\", ButtonStyle->\\\"Link\\\", \
ButtonFrame->None, ButtonData:>\\\"paclet:ref/message/Import/nffil\\\", \
ButtonNote -> \\\"Import::nffil\\\"]\\)\"\>"}]], "Message", "MSG",
 CellChangeTimes->{3.6279991255428104`*^9}],

Cell[BoxData[
 RowBox[{
  StyleBox[
   RowBox[{"ImageRotate", "::", "imginv"}], "MessageName"], 
  RowBox[{
  ":", " "}], "\<\"Expecting an image or graphics instead of \
\[NoBreak]\\!\\($Failed\\)\[NoBreak]. \\!\\(\\*ButtonBox[\\\"\[RightSkeleton]\
\\\", ButtonStyle->\\\"Link\\\", ButtonFrame->None, \
ButtonData:>\\\"paclet:ref/ImageRotate\\\", ButtonNote -> \
\\\"ImageRotate::imginv\\\"]\\)\"\>"}]], "Message", "MSG",
 CellChangeTimes->{3.627999125622218*^9}],

Cell[BoxData[
 RowBox[{
  StyleBox[
   RowBox[{"Thumbnail", "::", "imginv"}], "MessageName"], 
  RowBox[{
  ":", " "}], "\<\"Expecting an image or a file name instead of \[NoBreak]\\!\
\\($Failed\\)\[NoBreak]. \\!\\(\\*ButtonBox[\\\"\[RightSkeleton]\\\", \
ButtonStyle->\\\"Link\\\", ButtonFrame->None, \
ButtonData:>\\\"paclet:ref/Thumbnail\\\", ButtonNote -> \\\"Thumbnail::imginv\
\\\"]\\)\"\>"}]], "Message", "MSG",
 CellChangeTimes->{3.627999125747219*^9}],

Cell[BoxData[
 RowBox[{
  StyleBox[
   RowBox[{"Thumbnail", "::", "imginv"}], "MessageName"], 
  RowBox[{
  ":", " "}], "\<\"Expecting an image or a file name instead of \[NoBreak]\\!\
\\(process[\\(\\(ImageRotate[\\(\\($Failed, Right\\)\\)]\\)\\)]\\)\[NoBreak]. \
\\!\\(\\*ButtonBox[\\\"\[RightSkeleton]\\\", ButtonStyle->\\\"Link\\\", \
ButtonFrame->None, ButtonData:>\\\"paclet:ref/Thumbnail\\\", ButtonNote -> \\\
\"Thumbnail::imginv\\\"]\\)\"\>"}]], "Message", "MSG",
 CellChangeTimes->{3.6279991258097143`*^9}],

Cell[BoxData[
 GraphicsBox[RasterBox[CompressedData["
1:eJzt3QFu4jgYBlBWe5K90l6g0lxgpT3FStylJ+k5eo3ZUiCxY6cE+hEKvCeN
lIEQQ6f+sJ0/mb9+/fP3rz83m81/H3/+/WOz2W3/BojaAKTdOtiAxyFVgCyp
AmRJFSBLqgBZUgXIkipAllQBsqQKkCVVgCypAmRJFSBLqgBZUgXIkipAllQB
sqQKkCVVgCypAmRJFSBLqgBZUgXIkipAllQBsqQKkCVVgCypAmRJFSBLqgBZ
UgXIkipAllQBsqQKkCVVgCypAmRJFSBLqgBZUgXIkipAllQBsqQKkCVVgCyp
AmRJFSBLqgBZUgV+mPfXl32/3Ly8vi/Yc7fX2/bkzkFju11Shef1/vr6tkIz
b9tzOvxHjz3u/hEV21NvcNj9Y2O/83nNXap4mw2pwnP66LEH+744dMpBMWTY
bvdPDt187O/jcTbjc/tXvRz6XdPN67aOw4zhmEPD2+3+lcX+x2N9NrLbHHv3
ca9OqowfZRhhjMcctw7vYNEHlypQ23eOz7HKoVM3qVJ0m2Gz6VxtDx7zZr7f
lW1V+XTo08VYZT5VxnQ4NbSpZ0djMzOpsuiDSxXo+kyVQ/doxyrVV3y/c5Vj
gP1OdWCcTJVyl8Mxy2x4+2Ks0qZK7yO0mhRtxioLPrhUga7DVGVYlphMZap+
NztWGSLgsHs19phPlTKMloxVpn353FQpJmpjcIwztmlWnvzgUgUmPvv19rVY
re11yenay5frKkMfOz5yXBXptr4tG5703O66ynZbNHNoog2hbqrsjtdbajke
8+O5KmAXfXCpArVxXeXYO5ZNH+rXn9zprFSZ13lvnbHK7CeoWljQXIdU4dr2
3/RrnJS9nukYo56VzHSYzljlyyYumQH192/HUa+TVPkqFssGL/p3kyopJ0p9
ntb4K3rnwXL/nqYK7kdWFl3qsuHiQyvrMwQLPdlUuWVl0eqlPs9qEiuChalk
qty2smj1Up/nNVkWMEukdqUZ0A0qi2orlPo8tWbA4sfEIJ4qN6ssKhqvpmBX
K/V5ck2uCBYOkqly88qidUt9nl4zERIsfEqmys0ri9Yt9bl77WgjwdotyVS5
bWXR6qU+d+86qXJ/wXLed9/3Grr8Z1Ocs7zJb+T+t2XZ28+mymN59Cq4q6XK
nf3Q1kqV75RYLbja58rOefdS5XldK1XuKlJ+19fuHU8pNAt6m/IMQvnQpLZq
+Otku+iWx1g4r5iqueSwLeuq43E4sdFbPzyeW522cnyqPbhUYYmrpMq9Rcrv
amIyrWUqxgXtfQqKLtg75vDEfrs6F3EiVdpiqs7tEdpuXldgtOsKk4KwfsnW
XJGpVGENj3JuuSmH6l+wt+9Wdedqa6uGh6bb4wsXjFWaYqpy2rM/Ur/p4TDd
e64cHq6erf/txsCZHlyqcH2PUwfXG6vMftFPvuBfXsqZ0ees53im4v293O6n
yuJiqu5YZVrW1b0Uen6s0i/ZmpRuFTVjUoWraktV7uy8T6m7rvLyMl02addV
6vWHyWJH+eI6KMqxyvJiqq/WVXo3WKmmceWh3rbN9pdPDUeRKlyR6wsv0azW
xs2kyvw7OecpqcLVPNQoZV2d2UVW/2ZQvXfyOhsQs09JlbOcU97DZKTix3aG
b1XB3ZoquLOsc/+nBzJ8Jfq50bVuqtRjv2IaWKxK10tSX1cKfa6pjRHaHnDJ
rZmkytm6V3LCwc9KlWrdekmq1OfqmgNeeJMo4Bt+XKrMPtJJle2QBkOITAc/
C27NJFUg6sapMrk0uD+Fma8U2syNXtoDGqvASm49Vqn+R7aZscpMpVBTvFSt
tCy/NZNUgahbp8o3zrN99wJ2qQJXsVKqdKsxb5Mqxio8mdUrstSrqILjwa3+
vSlVIEdF1o5UgRwVWTtSBXJUZO1IFchRkbUjVSBHRdaOVIEcFVk7UgUCVGQV
pAo8OFVwwJ2TKkCWVAGypAqQJVWALKkCZEkVIEuqAFlSBciSKkCWVAGypAqQ
JVWALKkCZEkVIEuqAFlSBciSKkCWVAGypAqQJVWALKkCZEkVIEuqAFlSBciS
KkCWVAGypAqQJVWALKkCZEkVIEuqAFlSBciSKkCWVAGypAqQJVWALKkCZEkV
IEuqAFlSBciSKkCWVAGyNgBptw424NH8DyA/uJg=
   "], {{0, 0}, {370, 136}}, {0, 255},
   ColorFunction->RGBColor],
  ImageSize->{370, 136},
  PlotRange->{{0, 370}, {0, 136}}]], "Output",
 CellChangeTimes->{
  3.6276538987897477`*^9, 3.627653947402006*^9, {3.6276539946373034`*^9, 
   3.6276540221947107`*^9}, 3.627689008937087*^9, {3.6276890609287205`*^9, 
   3.627689072080592*^9}, 3.62799912585659*^9}]
}, Open  ]],

Cell[BoxData[
 RowBox[{"If", "[", 
  RowBox[{
   RowBox[{"!", 
    RowBox[{"DirectoryQ", "[", 
     RowBox[{"d", "=", 
      RowBox[{"FileNameJoin", "[", 
       RowBox[{"{", 
        RowBox[{
         RowBox[{"Directory", "[", "]"}], ",", "\"\<squares\>\""}], "}"}], 
       "]"}]}], "]"}]}], ",", "\[IndentingNewLine]", 
   RowBox[{
    RowBox[{"CreateDirectory", "[", "d", "]"}], ";", "\[IndentingNewLine]", 
    RowBox[{
     RowBox[{
      RowBox[{"Export", "[", 
       RowBox[{
        RowBox[{"FileNameJoin", "[", 
         RowBox[{"{", 
          RowBox[{"d", ",", 
           RowBox[{"#", "<>", "\"\<.tif\>\""}]}], "}"}], "]"}], ",", 
        RowBox[{"process", "[", 
         RowBox[{
          RowBox[{
           RowBox[{"ImageRotate", "[", 
            RowBox[{"#", ",", "Right"}], "]"}], "&"}], "@", 
          RowBox[{"Import", "[", 
           RowBox[{"FileNameJoin", "[", 
            RowBox[{"{", 
             RowBox[{
              RowBox[{"Directory", "[", "]"}], ",", "\"\<images\>\"", ",", 
              RowBox[{"#", "<>", "\"\<.png\>\""}]}], "}"}], "]"}], "]"}]}], 
         "]"}]}], "]"}], "&"}], "/@", 
     RowBox[{"filesAndNames", "\[LeftDoubleBracket]", 
      RowBox[{"All", ",", "1"}], "\[RightDoubleBracket]"}]}], ";", 
    "\[IndentingNewLine]", 
    RowBox[{"Export", "[", 
     RowBox[{
      RowBox[{"FileNameJoin", "[", 
       RowBox[{"{", 
        RowBox[{"d", ",", "\"\<PV18.tif\>\""}], "}"}], "]"}], ",", 
      GraphicsBox[
       TagBox[RasterBox[CompressedData["
1:eJzs21dQFk30MHhFSSo5qSASFAElCZLk6SbnHESSZBAQSQISRLKiICAIKDln
EMno000UAUERlSggOShREBFl3929/u5291/1rb+qqTNnLmZqZrrPdFdNc9q4
6dsfOvAfkv97+7/2/4fMclzO9cF5hIfJoUV6RjmEHLnZkNiiTMLGt46e8W1p
kJth7UJGIQ2Ih7POOeVJg/1cz8SWcm+QzR9ZGzl+C1iY7Rsrh90CNS8qnKkD
PqPvLiR6/Bc+I/Gum6sTap/RK03eqwWTFHCv4sceswYF7HSzZXIyoYArTGyl
zaSCcJq2yv7HAD804nH95bZ+Dpaf7tl5JyuEJTJaK7LOnME6X9Ll2hSp8XQS
pYFZhQs0c3n0sybZEcbfc1hUX7ODHy+VMK24FcBfnuZsH8ry4eksHXOv4Hz4
LPshduAtxn2OVoK5LUXYejz0uW5REc4cODqTstOAhcfWiAzPGnCiUFoRlUAD
ThZU4SdvyofyUrLRD1zzoaDTNnXT0QJ47A3hD6GgFif9TBIXUq3FT/uki4jD
tbhU06z9m3oTJlWC5bTDjXjtzMslDb8mvHv660uj1w3Y5L6V0LxNA97Qi7rw
5Wwj5nF30eqcbMCZhN8dvv9dV7uXM7yNuxE/uM1BqbBRj2f05O4/j67HmQ/2
C9BEPebcTxTIYq7ChowPsHjOc0yYvGKc5/scr0Y8ZqhwqsP3wrpuStbX4ktc
NoIPjtZhepH63jGtMfibto2DvXAUvlL2282+Ogb9jyUFrd2dhSL5mquiJ2fh
1G62TEfsLHy/cVny9NAkVLzHJ8UXMAljyZTJWfon4X1V7hcans+xlvkRISHW
5/jLGw6vkoxKvJ6+Zs/brwCF4o9mFV1UhNMsZ0jofYSh+Jg03x1zV9iafm2V
t/oGfMsVnTpU7grJYyJ2Bj15sUq3V2jO+jk8J3HZlu0AH+bVs7nLM3oI4ohk
0m23Q/Ai+SnSvapDME+SKBtDXQYqk4zPpOmWgrljXCQ8DiWA3l5qs7HpKuoR
9Uwfpb6KVr6RDp0TMEb/g13mn3/++ed/SxtpTD+1HGIJT3YfGbXzxBL0xNGx
wuFYwodehtO/tocIzDMJpmMtQwSHC2W5zrzDBKGHRUqtRG4wX1wY+j2RG7xY
LFPJ+cMNpI3zqvPGzqGxvpRJgfRz6HdzcevMH17EvyRgGfjLCkxThqm8H7IC
xOxds8/61kC1gkQ+VPspeBF1/BUt21PgxNRhOOHxFAjuqoQkqlaBNYbL0fri
VYD0+qbmM9MqcNyDuJZ8rRkETPp2e2k3gzEpHF3k2gxENmUMery6gPCn5Hfx
/8W39EXOQ4ldYLQ4QeBQ9nuQlhe3RZL5HugkRb5k730PpuMeaJAIDwJTf4lo
TqlBQHLaQeCa8yDwf0Mqn+aCQRrzN6HnjzFYYa2mjX6HATKTcljSz0AffNyU
v93OQNK+Z5NpajLQCyGfhhGjEHD2y4tp3ushwIP08be6ByHgdMC6TKakMtIQ
uMFL0FdGLl2+3M/vKqOyGJtPnCn8YG+kudIglB8MB6Qs/v3ND2icAutvZFEi
3uApppZICnTO4Ul09ZOjqMZzt5CZXhckCZqvno3XASaj0nFP4nTB/qlCQ2rD
BNCl8Ps6vJAAiGIs4n/DE8A3vel4noJwcJ46yU87IBzk3eTrqOoLBws7mSa0
IjYI0/ZvxR61Qekiy6/v6NmgejkxYfVENcBg8D66xVINfO2bB+MdaiDu1qtg
mdfMaMJ/ONY9+b+Yf1W6fo0ZfQoaTfxLu0G4cJHWrnt5nfDRx1bCVmyDUGxF
q1xolkCc6o3kHBNNIN728nBiDk0g/q/aW4Mdy4cvIk8IShkZdmebEglbfd7H
SiWfEH6mfF6c8q0kmm3+6PmqUUFMr7abM7pQSRzP6Yi5L/WHEOlxQNFzeo8g
ftCXQz7wD8F1nePKKQESxKWRsRhHToIkkJ9qpyUJMpNlVZn9ogRWgtcGP3sr
gahyq9jVn0ogW9+aSX7xBrh3x0p5Nf0GWH9AbXFU0BUUhn0VjwIBgI4pPC3n
dAAI1GNGja0B4GJvxDmWkCDwauAzc/fGHeB89WFK4moQmOxJN37v6AzqEr+Z
kR11Bq5dYZHgizM4lpdmrRESiL5wNVVzyweiZt5mRLEWiLpNehKtcp4hcqOX
O1cjnyHKQ406F5aeIbpPnxkNXApR+3RX+1+DQtQoHWJVl1uIKgq+P3GetUPE
zOdSO+N2KPXl/rT4bzv0pt7zJouJObC5eP23MYU5IPladq3mqjn4zBjRYjEn
AqzO2Zv9NBEBu0f5fk8PiwCfiLNSQU5KgJpjs0aHSwlQyksi33tKQGf0+eGL
7qKAeK+rcH/9InAkkpvViIqCzWsSrj9jbVBcSeuer5ENkqUMe3/8vg3SP/cm
eYY0Bm2OxN5w/BGNPoY34gC6GHSDLNnn5l4uMmAkl0lrzEUn/PJps07koeSm
3Ghy8xp00z/+94Mf1ejLES5KN98axBzKq25B34I61qKvJC81I/15K7Uh0II6
U4XsRuK70Oat0VIfjy6UWGpTX5DbhczYxRTsPfrR1xZ5xjitfmRntGmjHNSP
XlEb+gqwfEL+p6Xe2619RLrsfianFD+h44cnLxaHjyB/mUAqffURdF1guOok
cQSdmjsQSl7/HsnNvJ4v9n6PDjcNv00deY8+9EGN36AAzDs7tfAt54P7f+1J
9G4XgOcfa8xu8FogPt6brxaCLNCr83qBcSwWaOPDy4VFA2vgoFZPNSppDfRL
i757NVmDs+8iKq6OhqH3yScmmKvCkKrLx3jWh+Eoha/cf5GmAH2+a75Th/NR
FeEn49vAAvRmtM5ZbtQAldiKf602MEBlLzgPyz4yRN+G6mSSvHzA7HePgR16
H9BcEV0zFeYDjrjOP3pFHQIePny3rFAVDLiLT/UZUYUAnk/rqLAvClx7TWlx
XDEKGNl0WMh8jAIPJfucpx7FA7JlASN9vngQf/qe0npIPKDIFOg8HZkEaitP
a5BsPQHpxuYPpw2TwKmMjEqtiGdg+7eCiNziUxB7uoPhr/oz8NrQTlPDOBVo
ZSgPn/n6DFyPOLMRpJgKlNt/lcv9SAE6V1dvhRangBtbRb2LP1OAIo/AxewL
8YA5v9B6+kcc0JS6INskFg/0/0zM7ckFgc3MG8EPDwcB8fGRoW+aQYAjRJil
8nQWcgnt+XOWPgtp/9xMiObJQl5/PDrj6oqRx9wRIU1iMarhH0jSzStGQ2ps
M0T2KCDIHJJpv3QfnEw1vyfDFgVi42+aoKEwED8ybx4VFgYETnfKUvWEAaX9
FRL/rQTginPUin0TwPpmwobW/QRQyjBxwrg2HTg1Sj4lzKaBDxxPaKLp0gGt
nYzYH+s8oMaYUXRrJBec/Ji5rUqeB6gaCq+e2ykEB84HCVNHFIK+IvWczsRC
wOx88dyAbjmgG0mnrvhUBtgs3bmZJMqB59OSD8EMuQB3ulXnvsgBL++avGk+
kQtWvW8fCaLwQjbJjy7/KPVEN9YOdNgxeaHHka2Bvg2awO7bgdXToppgJZH/
EcUbTcCmZMIW92KToDcaD0i0NgkDnXzfu3vWCWfmvmZb7OuAodyNrFcGOkDU
WVLSoU0HzNfEfZL85Q7yZSy7GbA74DH6LOzH4AEM9rX7+VZigHmwnAtVXAx4
t5twpOVPDKj5puTc/MkPrPxK7tQL9wM0z7rPnPvgByjfiE6Edhsjy19vDZ/e
NUY1fmW5fp3G6PPMiBAHozgwynw0m9J3CXSrvFFn+C+Pbsjq454hRd4W3jqq
maRo9gTd9Z5JUjS5rtueo9lFIH/b8JX8zxvClqJKv6x6F+EwbzggaLoT2mwf
ta4ddydEmzjXa/6XX6hphuj7KWK5y3ZjptspYsxw2PHjuqeIsgyr3BS1TgTt
k38bq1WdCPRjIZkZAk6EaZrvwUtN94lZH68y1OjfJ77v2PQtkLxPPPqM6ofb
bBHhj56KcWRgEWEHM61p2BQRHD46SqvFlhCEbr1ksThdQuA2p6WxOVRCGIhf
5xUtuUeM/ZH/w0/5HhFQJRQ+FLhHpLw41lr014pwrsCX/Wi9FUEw7Fotd74V
oT6S991wvTCx6F5yjIOHMHFWRZTYZSlM3CU4RFnETstwGGo+WJOZlikbjlA3
4p2W+f9yLPfPP//8888///zz/wb3BZOHv0/mEnYoj13I+J1D+DXjPaX3NYeQ
ZTXcSqr2lmj+sqRg5Wc38czvPAmJP13ElZC+7hWqEyCGQHJt5tNxMJJ3t3s9
/zhQHyjqyT0iADqXYoqiPl4ATxyrnikaCIIPv34U2j3SBSv+7HzMtLrAvJZW
TkBEB2xsrWZEzCUB/Z5S36a9JHCvQeHJAFcyEOZ+/d4poxowkX8jr9SpBhHi
KgdfBVSD5t3GUpXVdrCkOX1Aw78dOHSRP0pdawfV9vuX87f6wf0jgZC0sR/Q
bHnu/WjuB+Dn45S9N8PAPbvRL858GASZmuu8tRwGD0YUDyyQfwWKmySDWVGT
IIgxI863fBLoK4xwcByaBU0SIsEl7TPgaQzx7KeSGeDAZev9fHoe9Iu/t1F7
Pg86n6wWaf8XnY6qUSxVLYCMbLPf1ywXwDUSvltChQuAk6c1bs5tDlirg3G5
oVnAYRAto6A9Byo0JI/8/jsJ4MCseVXjJDhM6RuMKb+C0HyLcT3SfhB3+/TZ
E5nvwdFesgm7g/1ApZqrkcGrCUkSVFJf7DYi49973oJyTchid1y9jLCAaqdq
Zy//mUfx9+KvXTVcQF9Jbjz6nfAbCXrmvkk+/xvlhV1apC35jb6acDs6OZLj
AeaMlvbj5Hjq+8X2q+Tk2Fo54rFmCh3u+m/SXnmVDo9bm1M/jqDDl4Nsn7aO
s+APKjq5hvdYcBoso1T/xYJpe+08zFxPYTlHKfl35KewsMjVOrJLp/BlIZO/
jKKcWGppdfbNHAfuUF32OfWNA9dYVE5X6HJhQQXaE/fZubAYzZpc/2UufN+i
I5RanguHJ51gf0XGheci8flqJS58mJVImVbHgekkS40+J3DgpXGGe6FEDvzw
q9LUypfjmFqK1una4HFMmjNsOkR1Arey9/i4vSPH+5p9wfMvyXFt/nngR0aB
84I5O7/6bIFPntuBxrJbwOPHSaea9C1w/dPLnlvy7PDvgTieSBt26HGRds8s
kB1a+J08P2MmBOst5To5xYTg+PxGolmoEDwxwdOaeU4KkkhTBZX2SMJZJ4o1
+QtSMFRVUvqNgTzUJbxTC1OWh1Gkrb+6rOWhfCvriZkzKrDT1OfH2A9lyMTz
/NMvKRVoamqXb0CvA6M4/6zbvdGGZ/HyTp2IDhywubpyUJQV0qp1P29ArFCb
GBHziZsNPtLFLjjpPM7TuhbWiPjx35X247HHzmOnS403fpGy4RZ44/FS3kls
HWzSorN3Emc9zq8LWj+Fuf5M7nusseGl82M/ds+fwsxP8wGbNTMeF+W0zo5h
wnyjhlSHG5iwMs/UfQY6MuyuKW2SqkmKyR3WBZEDKba49m4sZ3wHlA0ZWLNQ
74A7b0+vZfz9Cb7GCt/GSuzQJfvFSJP8KfgmY/eLQf4pmPWIhaVpTBBO9dRx
7o0KwIgF9iOzjYKQqFhT2N4tCQ26A7dvrUhAkWv0cp1VknB4c/VITq4cJERD
kvvLsvDqLeXAKB85GNUp4aoYrAJdPqTRDg4rQ96dwO5fmiowomqrjcClBd9V
SSzs2WjCM8/qJj8ua8LuFsNrB9/rQv5UVY15K134zGZ1deKJLtTb+KrDa6cP
Zx3+6KZS6cMuiRHOPSl9OO/nYGQzqw/fzJEOa77Wh2+fzyusbOnDE4f4N3fz
9GARs76Pg6EetLwV6kIZrAfZt9QmYuy0YbIMHTdVnBaM/xY/Z3RSG54Yjj9R
76gML31r1LlCogzj/QOO/fwvZ9MPm2sQkIR3Hz0T+sIhCWmcRukrlSXhx/Tf
a9aWPJij+7r8kWUeHHL98cNFiXPYdsxA+KY/A46+6sbvp8iEV8OzhK1rmfBo
10ecrUyA1wyjtVinZGDDod0WOC0DY8faqV8ZycIPpiJTtjSysIymjY5nAUL3
IeNptQ1l+GEsssmSURlKCCdeOGagDDWSFzyatjVhK7eIH/d3DfgwibFl/4Im
bJQVqXSn0YPbj7fTrr7Uhbb0Js33YnShPMEsO6hRH15/8YuL6KgPvWh2xuss
9eG+Z4HwnwJ9KD1wWfUqrz4cL1Md1LPSh5LBwzlbH/Vgjbn1Ma8revCD/6O2
bVc9qOWZaDP8TRtWnb2L3v7WgmqZ5Ap1UBsO3n3xfXVUCbrpuR767qQEj3/j
yB2YVILpyITouysGj7GOR1+LEIOLAsdjslbFoF1k5fxHdzZ8plQlj26aFUcX
XpIrXjqFVfSM6l8Vy+P0IQOtglB5nPCTx7GPTwETGGzlCur08PknEf6FgXqY
5NIh/OSvHm6j7zF2ozLDMpls90yHTPGxHuVjAZfNcKXcItd5cRv8WGdlRIvF
Bo+4HZuc+i8WZU/36ozYY1Ge2/QVmfaYU2m83HvMHlefdvjiZ+2Cz6y4hcqw
uOCPQWVrPMEu2OlXfMGfHlHoaPnMf/P3RTjrtvh8Q1AUWs2613NXXoHMp+9H
uahdgQw1me/8865AEdd6+XpLHcjK8or9/pg2rPtWBJ95/FcHWk3dF2S04TcJ
vS+S3VqQ59WfzM4b2vASMbZ26JUSdD8gcbTjlhLkx86OJ+eVYABlW/ANJTFY
FsQae25ZFP71EDnkSyYGB5nFXvL5cuA+sqRXJR0cmPQB1eCn1xz4CqCPDHmp
iHcvx3u8aFDEv1LOBAQxKGG5ED0/yQwDTMcbS+IVY4Bjmi48HTtpiD1+Hyo7
xmWKw/tfSymeMsXDvY69JJGmuE35eLzyS3vMEyXmfCzbHk8FTLXPrdljsupd
XdZkDRyY7lmx16uBk7uWpSfCNHH2uwuj9x9dgfVK/UZkrFegS3jjiA24Apst
WkQLsC6U1gIhSrG68Kk8G8e+ry6svVVpMl+kDwOoH569JqMPY4radmtu6EPb
z4NpCzZ6sOx+S4nDjC68FPm1d/e//ro2azD24Lg25K2eD03L04Ipg0E5Rvta
0B3Ipl4oUoIfxsdV8/mUYOUHym3PYCU4zeR7p9ZCFPo7vI4hn7oINQUoXhHI
RKFpazInTcpZnDk7kGckcRa/cmyQOBDOg6X8xPK3xZQx7biFEJFZGWPTQzWe
X5RxjKZFEbmhIY4JKnE5omqIL7z7sn21zhCnUQpK/026hpWuei1yh1/DiVmA
b4rGEt+daymh7rPGfmepbAVHrXFCzVDLZWsb/Jd/UViH1hnXX1seypR1xtyt
x/sWdpyx3PlR/PqvFj5UGmplVquNi8s4XVVzdTDDrxvIqckEBg2klB3gMYHL
FS9Sz383ge8uSlY9vqMH9w/MZpoP6sKAlUcrbhl68PyDZhe9ZT3Y/ntkONNd
D+bf7J2iIujD6AgLE48wHfisrdK4a/O/dlYiJidArQs17pYXjkkrwJ7xWuzf
IQ9j2mp/kHspwGsD1j5nmEbAB9E5mx3+YaDefPd6ePNn4PNutEm4hQeWpt9h
7NHlgZUslgGSZOdg62EO5/BTbFAhzv8ESzErJLVqu5zcwQZ/ceeHBP1gwBJV
OOZAHgMG/fJWL+cYsLPwJ4KYBz2WiGtuxifosfTOM9fHfPT4jc2w9EEvJqzz
9VTp0mdGvDj+5a+I9n91ko0gMLK1AFwkIzpOmCyAu5Qvf9txLYB3ZIk3SHoX
QfvIk2fTQwuAR2c7w2Lqv5gcFrpvtgBawzdDkuPnge+9wLtmvfOgS72Ub6F6
BVTJBDB3//kOKjmedT2uXQHGUXEBD46NgQjX8xLHPEdB/IrRp2yqMbD1xyXl
rFQNGjTzC43orUZ9Qc+/f5avQbnZVHvbW4+B6onDHEJxj4HzgbBI7t3HgG7w
ucdWmg1o06wcZ3ljDej4u45KPLIB9vYiE1m75eCVUmS1o105SI9nM5U9VQFy
BYXkfzwgApsTZSLvzhDBbj0rrVopEQzXLWrJi9mjjfhtx8UyOyTBfvz6SW17
dP3v5NRHfQtU7mM0Yy1sgQgzmd8T3S2QN0vn75taV0HhM7o+xSNXwbUrbuHl
jlfB5mQ867cWPnSnkD//tz8f4vFx+Fj4hQ+FrEk9Vft8CP3ee9Itk3QIaS/2
SG0uH0JhMi+OES60Ep470fOnrLUQvAUel7PLthL+p+cr//zzzz///PPPP/9/
N6rCmrh45x2RvuKUtfOHHqL2lZvdU6udRG4xg3uOovbIfZufNPOGHYpwZmjX
nLFDNbJyxsxCGUiMnvFE0Foa0tQf0j0ak4Y4KwVzn9SQQWv3u7cqjpLBSWae
yY+nyeAjbrm/UeSXsKkjaTensRgWsnBr1rMVwyruMbd8ngtA0Xnhmt0QEVgf
vnK6QUAcnni3dovM3h5LL1PIUQY74HV595dR+9dxZ/UrwZ4iO5h5YeVcf+dN
mJqkW1Rg5wUT391TPL6IsPGNMT/LMSJeXe4k40wi4g+jcnKLL9/CLUZpxsei
b2H02VvEqZNvYTv44h/tPAR/v8MOIWuDsOvoZFOExSDUccxJfEC/CHPuJl4x
GV2A3tlZRz7ILMJbaa1T4aIT8IBvnNiz0nGYPqtlY6Q/AWv4Vxg3Uicgv8KT
3DyyCXhhMEL2WMMEDH/VI6vhNgXp3rz+NHl6CvJf/pspUDQFr0um+NzTm4Ec
DyOrqE7PQHbf/Nw/vjPQX1R/nYlxDuY2lv5efTMLN8j92HaPzEHi7S8bPjXz
kFUhtd5DfB6q596siTWah7dvD5bs0S3AS1z7jZLS83Asys/SyWAenow2qg54
twLPujmXay9/h5lPYg+yeq3AEKaLtq05a5CRtTdBiGINijqbctGxr8GPNAkJ
fGdWoI3qdVKZ0W/w8DujrfsvvkFFq9k7ASVtMPHgeLeHdhuU+kE3cim5FTL9
3Vb6cTMXK/zqOPBiMQd3nW4NdHLKwWON85tfjSNhRFmo4MzDCCjjeuH4NckI
eOR31nn3UVWsIrw5ubengge4qlIDAlSwS7Pux86nB+A7sMX2WGwfpH4csmux
2Ac377FmRpT1Ilbzut7p8beIYTcMUHf2oKTsElYp9UDAXXGnfjA4AEz6PXu5
cdsf/E/3m3/++ef/vyKVKYUmjNwJGp3i1KJn3Anvz55aFPZ1J0ge3Kw0Ch0m
PHLZJ/0kNExwupjTmVg7TKDaP5qvLkmNnudTKdi8o0Jk8TZzbp7UaNvNy8vN
VB2kJh3dqTyiDoojvW8tPVYHp0/Q3FbrdUT1yuF01ncdUWFdsjc96XXU8+Gc
rmfqfXAloVyoQfs+WOuho/QavA/uDNG3dt6rBLJfb1BcFawEwSHT53haKkGj
q9ruomgVMFBuELx1tApUXs6ogOJVgCbYUo1xuArUEf92WVdVgb0EF4OvHC9A
c8u4lG/vc9B9KLCVzOI5iOnge65LXQUYcj8z9d8oA5QFSUfZXpcC74yZHZnc
MlDGUPCYty0XPJaxqDc0zwWPVp+mfx3PBc8N+4qFeB+Bl5/5SchvxgCZ++lZ
7pGPQMPdzG7XJ3FIRuan1G+xOCQR5uyt/j0OtR18mlVKk47sajW/kHKloec1
yYqSj9NR6px+/MypFBRUF78pKJmMBm8i70OqKahq9kiWp20SMFKj6FvaSgJK
AVe+Zmkkgbyb/ZfGGVtAbPSvyosiLeBYyOFWHroWwMy6s23c8QE4WJDAqdcf
QFJMh+yJmQ9g++8c2eyRWWB8u7/IiWEWxKmSyQ1fmgXPpQePezcMgIcvhEqN
OwbARMA9wecrA6CcaMyenVCDeNI+WhWM1KCiE8SfgUdrUZEfy210/BmIH1D3
uln3FAhnKR4khD4FDeanmQUOhoOXA3NBQ/2hIKa7OnHkVBiYvun7cIDvIeg5
eV+Q0vkB2Njc7jzR/wD4nPlod+GOD9D9PDndzuADKETYyf2RN/BU7yuNd/NA
EdOH9TOm3dH1t+7nG/jd0Y5qQ82iUyOgFqq9UaXQCOi+MY0PfGoEX2SEhyzD
C0ESOdf3qVuFQN3HtMetvxC8HORn4PhViD44sLJ4PyhEL2/ovLoqV4SOTLQ9
jd5MQudG3VYqbyehAx+XnnJqJ6Pu5fzt79+SUDjl9JhTQRI67H/sac6ZZER1
wv/Xh8BodEW/swV8jkbB33jWeT5FI0bnKyOFMrdQwzLxrsHoLeR1QPXzrYZb
aIC3bLguwQk8aNql2GB3AOK3DNBldQdgO5p6mo06GKD+U6VHVu4Ag4PpX/yc
gkDJrcJO/cow0FnhlMTbHgrIXlWLaZ8PA9Ut5gkm3aEgc/505LcLoUBZrHDo
cUgoSJQf4ap+bwq0dC/+MU8yASYprr0KUybAyU9kf33pGQhRVVkQt30GRgJe
euedTAUPmklxkE0XIJqgnrvcXYAnwyH5clYXIKffF62QngJv2890S/NOgXd2
TmIjT6aATMeCp/ClDdBgWBwgN7YOxCl4rp5w2wALuY6689/+gPQahVseiX/A
Uw2DcpKMv6Bg2zP7+xApTOyxJH9XTgqj7/Lp1RPIYOrykHHSIWrIbDww6jhF
BS14T1+7okUNK99f9h5doIX7urGRboO0MPls/BIfPR283h1a92O8G2wdQMuh
jd3Awant98RENyiT89YXq61Gi6ScXZ8LqtHt3YZ2ibZqtJnI8zdmNgvYBJ69
bv9fZM0dOOLEng2q+KwVa/7woGIBPsMakcPgyYlzKW0Rx8H88smTx4o9gZ5d
0DfLEU9g6+hVc93AC9RHj9FOzFSBqouzP4mZVeBLVd/rXx+rQLXY72+hCcOA
pI1TYdRnGJgPHH+FnwyDXNlAC6mKNZBh+WJKyWsNbAycvMPWtgZe7D2stD56
AKqmW4vIuu+D5ePdjwxOH4DPpB+OnPSjhAoJkvy3ZCih73WWBaomSpiwplh8
hIUeFiuemvP9Swf3OIu+/OWmh/YZQ5+cPVhg8Qix2hKywCbpza+jISzQLd8z
9xgJK9Tm6f1N7DsJ112vBDhfZoU+auU9c39OwzkTciX52tNQEj3QSuTggEZW
rwTiRBmgKC3Hus88PTTksfm8bcYAKTLDQy1p59CZ95Das3EWlfix3LohPYfc
RK+d3ZtpBkrygt2ajc2gYpd3bJWlBcQL72SYW6aDc18pVKny04DPCll1f2g6
sJUztMtg6wIRyt8VNAbegFteZ2vTx7pAYq0lpXrxHBj5zBcarTsHzht4b+XQ
zAPuI30v9nvrQGjMjTUVizogYceyKb5fBxSv3znFRZUOnHmNss5KpAPSQHtx
g5l0wE97c27qfTzY2Qn2P9YeD6iNKdJ6Eh+DeWyv63clDl1OsqqWOxGLsqIS
c4suxKJ7pYe9ck6WIgePrAIy6RLkfDbp9Lx+CarguKM2tlyPrJHkNgVXPXKq
dLiuq1OPhGoSa7inMepPAEWP5xAaOHakKYwWo6hAR2apnWb08E4td1JsMyJ9
WeRXn9SMiP6rR5SoX6KJyvyctbtNiPrI+UrugCa0bWcjmpP4FKWdf261/SMZ
HWAVmagxSEHnsxtJxU2eA5IiPt++1UrgYmgpSWr533dGZ7FDqGESDKuqy4xn
TQIvb1+tlJeT4MltrEB9fR5kJSKD85bzIJXlWriT1jxod31jEtJTgJbEKCaO
sBYidbsnQffKC9B4gbJHbmk+sO4xLjjRng8u2/sIFS/mgzoq5WfC9tlI9hzl
Wj4hG81pu6nz6Wcj36Wx8cf5DWiTwl3/1Z96BBQekroSGtDphnWuJZXXyKjF
T3XgSQcaupG8TdrUgXLytV21T/ShuZgYiV9KvQimGnx39OhFL6udqP1EB9Cc
Rh+XbdsHJFL3sN7/6AC60HCLL0OxC8XzXaJc8nyD9qWHfT9tv0HlQsIexNFS
1G+lw7WkV4K0/TvyM7RK0VUC0fWDaDlSec9UKMJShqpbd4N535ehUueEyvNH
wlFAYK/1bZMwtHY8X6UmNgzN8pwiHoNZwFHr6pWy95lAcNuoK4cqC/S57kpS
BRWCFo9SyyS7QtBDLyx9Z6YQ0H4uXCw0TgPnu5cs1qfTwN+ei/R9Qeng3t26
5qCcBBShKrpwjuMxstUIFeh0eYwgeapI3PBzRJPhbFOr9Rxdnb9XrhHwHG0E
Myse06tBD85eGhnOq0ZRZH0qdQPVSO1JBcsrl0Z0WCQ5Pe9+Azr/5W5rfX8D
StRN+LPBS0RaVurD/SWvkFVIW4tF5Ss0QEpnOkmBkf5j8fiQToTOXLrSUhuC
kMpY/bFES4QsWcZLGfeIKGR1p1c+m4hG3KPfVa43oJ2rrvIpTxvQsdl0KuTU
gIyzztVPmVWgR2kcPxtWylG6/eIN3rlyVJp+j1WCRgdJ/vHQKtDWQTGjBuVn
Lmuhpx6cN19x3Eap1evV1Rd80ZGPz3NoT/gi+N6MWN+eiJQ1L9V/Op+IPBNN
SBQZE1EL63Z6umMuuivmYUjSloM4+bN/RPbkIOdOP/MN+wrUZczp6GtRjt4U
qcimuJWjko/UMMyiFv3tcRDb2a1BvzLvDiwP1qD+zbIEthdNyM7wzkbyxSak
5nOo/dy5JrRkql91sqwF/bb8+EjLuQUFnIx6ItjYgqYOkVxuetiAdMZHHG7Q
NKCzM5d4PHsaUIYZbYUtdTqgquhOdJJOA+8J1U7BXmmgpYs/nv/TI9AyaLSq
/CwG0L9kEdbwiQE16ishti+jAQ7oVmVJeQh8l9LcclwfgjJb8lFJ7TAwwVd9
3SAhFBAp+b5nBoWCh3S2Z1W6DMEgC9mnyAkDUBw3eET7tCGgt5EpIe2ORBQH
qLcuUUeioA7Lu2ekIpFu8WNSz5R0tJueayF0OR15TjJ1qyWkI9GfjLGc+yVo
OvR53uRICZJteqUswlaKXmb6Tnd8qEbXPZxpfoZXowFqOVOZ2Wo0v9vyKfS6
I/DNtzRbl3QAsndCJ2Xk7cC409SpgT//FaVGOsezVgngaZa59SP3BHCcQ9E3
6lUCME9d/lbHmADqZOZrcmkTwKotzVzmzWTgJ5v/4mh7Ejhc6mcU3ZIEesaQ
51flNGBX/2iwyikVTA+k0a15pQLZ7csOLoph4FjeO/vwtFDQFmdvxlkbCt5K
ovcZNDZItVHcr+6WNcoO1w7VjbJGsXlDMbl+BHAwZp08MUwGGK3XWLhkyADM
7lA5PnkYPe1SmX1/8TDK8/zgJ652GL3+eeZ+SkoJwffc00MWuJjA9uQFVcfz
YoKNipn5nbxwgt0l+ryK4+GExiWZiQDOCEK0l+7G70Fv4jT1sEmHkDeRkelt
0o02b+IU65Uz34/qE+TenCm+FqxHoHr6WFprR4+gLXJTkvkcKbH7lnyDbdhh
YvFBU93fNKT/y3WX//zzz/9+VmZJNLIlLQkz/AFbMr+uERotUoliJywJC/M/
j4pJVhFd3UMpxJmqiDaON1ameKqI72SeZRq0zhAIkzoavCkzBBkKNWWP8hnC
beUztvV3yJDI+Z2DdLpkyH1f2YHOkQyVQC/RX+X84FWIdEa/Lz+Y8ZhfYU3g
BxFvewJH/S4CJY2OUi/Di+CZ6V6nuONF0FR1Q130ODdi8n1PjF7nQmyBJlcW
DnOjKLrqmP0D5MDHK9vI9QMZUB9oGCEukoEfEZ2kR3omiMKGaLDswQTx2ZEt
7a8lE8S4bw+88qcRgeHzT/Wz+YiwO7mVb9+OCG2NtzklcSQRpw04isRHEuXO
F7SLFUUSfb4b+XO5MBFeF/he6IZMhNPdDgY+RkyEotTzBrc1nhJv8CsO/2xP
IW543RHV83lKpLGS1Cmi/0OYsL4pQxWwR4g1I4+TU/9DsNeiyGRk4UYTf2p+
8NRwIRmpRC5FaW7EeJZAU0RBBeTobfu0l4+C422PDg5IHwV/ysOOcWXIAtfa
h06vuWUBE0NtT94hOXDuTsfX0OBg9DnLs5uZPxiV0ulNypQEo/a3aYLVysXo
r1aWcvF8EUpWuN1b9qIYPa0IdY3vrEd8kIcJ5NQjbQJTOAt1A6IMVKQqk2hB
R7qvp82ytaC7pMtleV4tiHoF7D2neY3E6LDG1kwHCqK7tHVQ8jWqbxojERTr
QjW/7x6BJF1o867EfhB3F/qNZo+8Pv8W0SdMgo9H3qKuN1xkd7jeolHvarY/
Yb3IgLN2aPxJL5pzcA6TS+1F8WUT2rV33iK5iP0DMf9FBrJjsalhb9G0t3b7
xPsuVP7xgkh4Zxc6QyYek/e1C7WvO/1Mnm5HRkcHzJf72lGM97zvMGMHcnFt
jMt8Q0TAi1iZ/JiIzNOrTlD0E9GR8z1OV45UoB79YXiQpwK5rbudA9nlyHlh
PU40JRCU1D09Z6x+B7ATKgLate6ADK33D/QHq1A3R7n2G9sqNKJ16MbhzCrU
sbPLhD2GUK3gtmDR6CC6W/jZzIBqCK1Osjrn6X9HhX5kNyoSv6HdQ9ObZwjf
kWlAihnBbBf13TsUH7z+CzFG2Xgd3fqFaolcwsMyh3B2W+8xjkkSPBYO65yn
SfBJs58sF+0p8WcX6aaAHArcURyiZD1IgUn5bp6N6qXG250NFXqu1Pgu08vk
MTVq3N/7i8dwgRZfPsImT4FpcRTzz2L/Zlr8cIBGbEKXFofPm3/bpaHFk+Ea
JVfkaPEHDcOxwAxKHO6i9stpmQI3cJ3rfnKLEofaHNK/+WEH6erJiDab7qBP
txM5H47toK+ZOIamehFwfD9XKjWwAC5JrzoY3F4EBtr7DdlnaOERljMM0640
UG/pxLEHGzTwQED0FeYSbpg8sMh8/RY3dEhqrhls5IZWc6RC05wXYYjoXt/T
URH4Y/aLzabARbjPejWax1YGirI5rGfsX4aWdAWWdauXoaaFZot9jCJcpqq6
5CSnCKEUlh31VoTK4FcdjZUGTGSe3OH5qQ5n824+YfDTgDQNQpKpTbpwwKjb
teyuLmwrH4oKe6oLExtsmBVCDOA8gxVNMq8BbLc53nhT0ACqWOoKRw8YQgU9
iv2jyYYwQHxKsbDBENo3xHoL/TKErtaDS9lVhtDFRI2N/b98d8O6YSnVAMrm
0ou53zSAh8h77w6nGcAvdxyF4tO14Wpk5vZclDbsME4+ZfVaG86/Xnqt7CkH
Pep37nSaykHq4XtnbkfLwelEthzXzwHAhvlgc5BVJPiwNDPq/6UVMe2M3GQ0
UcEliQWT/YEq+OqjmKzCZyq4VVbMwbzHBM/IzedQvjDBJARtGultE6w+eyy7
v8EOm3H9aF3ysMO3GaZKz722w98Tag5dmHDFbCuhbokDrtgyae0w98GbmMGb
d3Ep1hOXA2fVSDdPnHOLgyO2yBOX/fhmk/P6Np5LWvksnXAbp81OWZ1avo1V
TUZKgz0vY0KH2qA3IwE/RyVeJsUELKLZYaijbg6bwWj0lWtm8GxHyG2pQjPY
E26ZRrOsC6trGF6lntaFUfyG5ElauvD17fdO4QF68NmL0CnvaV3Io94zsf1X
F4bykjTmNWnA45ljhlLV6jCvSV9Hfui/9xm0Myr8UBYev0iZFzMK4RSTY3Tc
Twh35VP1bhJ/omPnO65PvdpBPneNAl2+7qDFNVdlvcsq2Jbv8am3d5WxTKnF
calRZZxclEdZDv97Xh7DSMH3Kp7LpXwxIWmCbWJTDhWY2GFvNkpekiJbfMJR
O2Bc1w4bnF26llx1Az9z3TUTjXDBTygzoKPHDSzif/Co/6Qn1s/e0x628sRv
9NdMGls8MR9fxe4PHl/8umMhgTPJB7+bBB/UKHxxy588NsUAf6ypOB1i1eeH
uThMan+e88ca8stGQS8DcSHH0dINiUB80dfI5mtoICZ2Ofsikzt42tDj0wux
O1h+V93PNfwOPnaZtSTdOAAPKB70JH71xzF1pyLPXwjA3rdManNe+OLjlmUD
RrS++NIAz2ZeqC/WqD3aIzLugTdSXVhG4z1w1nQJw/isB77YkxB7Ls8OH//J
j6Rz7HAxxZ4JRacdZtnsZozjVIZR5zy7Hq0qw4JHxER2QxXIXeg7OF0qDNWe
KL7gdhOF101uveceEoV3R4Z17EMc8YbBAX9dcUecwBTTGwQdceZX377d+86Y
uXeqUIHbGT/wJ7BFHnDGpQAwxl33xGvbJCwOtR7Y0l+848amBx4XNhZo2/XB
KrdYm7zP++Cg1ZLsYHsfbMtdM7XY448Xa8vZPEz9ceUnHf4lGn88nvo3cETw
Dr6rk1X7iBiIpw4IFJ2tDcQPNx7Q2E4G4gPqc+qqHIH45nnVztPhgbhe/Pnn
2QcBuI27tfJ3tz82Wtcmf7393/lueJiPrPji3W2noTFJX7xFdWzssbsvJucv
7GFm8cArbbIsx9vdsfkldhNBPg/Mr43H+rSscWLE0a8iP6zwffF94htja6wo
yH1BsxVALlduRnNhAC8MzCzuOMvCS6+3KOQvusDph3Hsj/acIYvYMenINRc4
2BDScWLBH3aeSVELiPGHBY0FRoN6AXCO+moXJ00ELFXbefJlNhx6B0dd0b4Y
Ae3f1QUzk8dANu6jk4afo+ELQcrbZz5Fw7/EhLatvniYefvq2uv0eBhSqkD+
5208PKzvF3KTLhk+295NoHyXBF/l8tVSnE2GeUsWqVrICJP4CiXVNRtiM/Ee
FHnKCOtFBBwgTIfgX0Na2hkpIZg4v3Pt0GwIdt7w3smu98VmbE8xtbUv1t3n
+xk75IuXPmvLdLL74smF5BPRH3zwT13JpZvGvli1N1L4ToY7dmeOvf7c3R1H
SvOdB73uuLS1w5cs0BLPJ1vTeP26hrMyIwMML1liDlnBYSp7VZig1Gzv3aUK
h4rvX/9RrgqPHrQRcKJwhzJqsq3Lh9yh4oLJwGVVd3hm7l1yyGwQTLgNenvf
BEH+Rd7cA0V34QjTpQMXJsJh8auvAm1D4bA9J3vhAX8E/LjetXqHGA+Dwz6H
gIJ4GFvBKJQ0Gw/VuJuSeAm34daZ5sMyVrfhFVbm3I3l2/CA23onw1QIZvp1
DzpFhWB+u69mluUh/9UJGkXfTj9M0HlBVR/hh69Re3TK3/DDkcYBaa+fBeKQ
Pm5mzb0AbKqfqSOiG4jvcnmaxtr647vkI7Fa5X4431abvM7KH+/Ks4srlvrg
OlgSP3jNB08O7gcoF/ng/XLWIGtWd8zB6xaTHemGf70yEvOncMcFKROEzRQz
PDr49PnuqikOfC5xdEvGDPddtKTHegaw4nbTydPf9WGpeGbImV8GcOVtU9xL
AU+YoZO1uELnCdPZ/G7frPGEz+Lfs/klBcPvmvEJ9g+DYRnl5aCSuWDIHt96
w140Chbo6wfycUVBit2qyMzHUTB7J4s/oz0G3pNv/7DyMQZuVpy+ZFL5CKpy
SCjYwCQ4tRIsIWaXBJeTd1Sv/U2CRSIpSzwfA6F+iQg/u/kdKHrli0unQBAM
JQbKcxmG45kD306fmAnDvzr+TJJFhuOnF3RjP4n4Y/b29LGhS374nDv7W2NX
f5x+3Lha6qM/vuUUs3OV3R/TcPuncFsG4Pt/hDsl+H3xOkvs3ky7D2Z+v0Lh
UeyLuyuuX9OWdcGHmjs+Rmc54/maX5VMmS54TtdCXymXFfI43nt+lpwVjusI
7cYosEGmgUqFbXs9rCfbnaHMoIdlT3Z6epbo4SCJ7/N+lxTxzp3SNqfvCtjo
j4TSjY+KWL/GWYG7VRE6F6TxG7sqQvuAk6aReYqQcuxgmBdRCe6NjEVpGSrB
1zx6bMxOSnDlo1s4facqnPE10S5kVIXK6WMJ2gmq0Iv6Wz3TNB3+6F+v8+km
HR4cYItZ1KTDr7oiJdpCabFOqRoz53saXPX6d3v+Jg0eOaOpMvTf+G74tYjT
I2oKnPiA/UmvBgX+mqpszK5KhZ/g/k6f9GPY/gYrfqNHhWlNsuNYgzdQ0lE5
5fRTGyie9jXT7IMNVH9IYOuexluQkc88XVzTA8QsjP5eO/sWZAW80b60VIiq
zEpFh24VImvXq0+EpIpQ/ikK45mwOESn94rXRPYROoLrqw+7xiAmFfwmyngA
bWa9YrGY/YByFMb7e/kGUJUiWWOr7RQ6VETqx844hfT1v3pXmE8hqo69gB7J
BnSlyE/NRqQehS82KaXk1SMNSxoBuNWCPm8f+juo0YK+CEbLJ75pQd66Myrt
N1tRr1zQNYvTrSglq+Nl0eNWJLSlFFCU1IYSetWzK5+3IUOJp+43ZNrRK1Wi
4V5GGeKX7pOoHCxHS8OR+bKulejBoOrEtlATYMtT2ZC93QjaS2wFDZQaQRCv
LFtRRD345rhzYXepDmhO1AgqcNYDmuDE6xayNcBiRvhd9lw1ID8UumMiXgNa
+/+sU3XyAxk/4bi2LREgZdKTw1sqBOr5+e4+KriC2Lj2PBsbriAN41mptZ9X
kOC1N8vVV0xBpjeP9eqaCWB7PX3wMLspqCidbqC74gN2CQrhtJHeoLJlkoi0
fEBlYrXX7lgCoBfQCeyOSAB99mzT+p0JYJAxgJ+D+g7o0DFKetYcCIxb9Fh0
vgeCk852NfdlbRBH+4oeH4MNMqPQfBx23gYJjf4uPeaqBdyq564GM2uBfgpu
6QJNLRDTpr1z/y4f0r0QuUIpyYdaTIypSu34kHFL0LaE+RaBZjbsRRzbFuFN
d2e0ntIWwSDmXWPQbC7hHU/FmcXcXII2n9r3vne5/9ZN/PPPP//8888//4+x
czaR3QPsqGwxoW/n1UnUa3Yjgi+ZBb2V+XyYPisFeF2wfbE6nQSukenp9VMl
gRy6r9NfjlaBGtfWK28Tq8DTbIWcEzTVwJRD7u1QtCCmXvgjtSQggAVYC9KK
pi9g5poEgzVXU9gdNPDFz8gESkyzh74AJlCF8SMPC/k1qC3Kf+7ZjgmMNeIp
NecyhB/3j1l1y5rg5lUa34UKaZz+aeZziPoVyJgxM13ypxwKOlA/Mq8ugQon
5ealyIrgH1oSEknjr9A98JxCRPEklFAovWx6exLe5J87f5NuFV60X2a+ZbYC
B7qWJ08+W4Gm7/w7qcrWoWC05JX4tTX4PcfoEIPqGoxJzT/mZr4G6xvvjLjk
rUKnkRGvwpUVuPwxeT2bdR0+F0PV60lr8N2YV6FrxxoUaLHsBPNrsNhR9h6U
W4OXaK7fNvVcg5l3X+jF1K1BvXWfBlOZNTj3jf0cv8UarNOySaEsWINWx3ed
fY6vQWv40KpFYA32StNeequ8BulPVI8FnF6FlY7y6WamqzC6eXP1BliFY71C
LHu536GDNDhZZPYdKsfn90zdWIEnvgzV3qv8BvsHHNP7TL/BoCfZSkTXb5BW
LZurIHcJ0qdGjO11L8JffgpKxr1LkNbnkTMUWIDxeaea4LVZGCzmULIktQaf
hlutHdD/Dt0UDdPOLy7CF/PKQeaLs9DyfaixBfcs5Gk0nhoXn4GF3WIkwrmN
mDP48KdilwZ8hLT0Sg9rPRbaEJppZ38MEwJKHBTG46DGl7ComtOxUJbQ97HY
1QgLb/VvJ50wxHY/fFPZavUxZ6OUZJchJX4l/ON77smjmDxnT8RF7Bh2iWdQ
dPBbQdntpzaeun9Hco3JnmFs3xAN5njaJJUONJ1V1GjF04DGtv9yxNKzf///
//PPP/9LEb1HDG/vUxI3uN90ScZQEklyzG5qRR0hPq6tGrov20BgTDeUsR2o
J4irvvXgaG4gsD1eYfb6Mk94pv6yLvfRPCF+PPN7te0CgS7vh+vNLnmg8E3h
wGMfedBdyRb15bwCSGDunC3bvYoaXJda+x2uohYhCY9DfiZIgmxWp3o6GAiy
S4iIhgSDtPtvDmldDAH9Uy2Fz4Nqwd+44HNCl2qBKFN+X8Z6LWiLSpU861sL
Lpd5D238rQHrpbniWe9rQd03+gjvkHEwxPTwL8WfL4BJZV0HEMeBmg/jIU+1
WRQv37XQwTmLEt6UVazHzKJvPEHaOooMWPfIC3HMzIB5v/80C3ZlwGUvP7jt
UjLi2oYLfr1TDNgrTly6mpoRaz5uXLxEwogvWznLRE8z4Lc+W3wZ5oy44RI+
uqNEj9OfzxwyGKHDElHM58Iz6LHXcp/7h8fUWFmlseLiIhX+K79JtjpEjR8l
b72+c54Un9oJ+FiBD2OK0ZumAdqkmCvgzIDihxX0aCft3W/mFbR52kbv09FV
pOnsYVhfvImMeBIVUt5voiQ5Ha+7G5uofeGYPYmYOG4UJsvcYxfHvfURNfkq
4jhIZyHulL06liXQOX0yVccbNvffCgSpY+NfVqIvg4ywX4z66T5vI5zbKEze
F2eEDT9beKb3W2Coc2ojecECsy/0SHksWeDm5bAP3lPWOPTvp/sflq3xxSlS
kbekNthf1PkHmd91fErMt8f18XV8O1OMmbv0Or6ll6fdvqyI6ztlb5noKmH6
ETB3RlEJP+OO+xLEqAfLHJ0VFn/rwgHkkvf2ih5k/Pjq7by8ErTkPmKje1EJ
Fn1XOy/uogRZJ36UFgb9dzyhyU3IVQlKxohZdJYrwQ3wYn28E0KBeseT78Ig
HNWclWJlk4XNvJfVHQqEYY2PhtqDeGFodu9Tm8SqMJytZpl+QrWEnE6coG4v
X0R1FynYe3uXUd/2tSfNVrL44JuOgwvysriOEwWPPpXFVMrCi/tEHozVeRb9
XvHgtj9R1tlHzmFZr63D9y+KQP1huv6Ln4WhQX0R1UVDEWjLfv1gabQIZIji
pOlgE4HwvewkX4IIVFOnuCZhJgXjOj84so9IwkO0wTbnTaTg8Nqs4E1PCNky
puc4fwB40Xei9/+8j/NypjN1e3JwisnZTzxPDnqfpw48PCgHIxcUYvf65aH0
mN8T18fy8EKQy0xGkzy80v1g1CRUHq7X5N+c1JaH1h3CS8Fm8vDc70PJ8Z8g
lDE9G3/KFsLA36V77HMQrjacFfpCJQ6/XRY+mVZ8CW6uuB8MThaHcj21Xd15
nPC9vnimqTonBEffovjfnJCLr+/lU0pu3MzkNe1QzoUD5TkZuwS4ccye8kuR
MoiLM/IrM65BbB9n9TLvL8Q05Bm8loGamC9tiNfGRRO39j9w/XpcCxeT/kzT
FjPCv9R9NDWHDXGremePbawRXvr6eaBw2QzbRROjOLLNcGVBtId/mTkm6jv1
eOpa46cGJQKKktY4xFP6YneNNdbSTHA4/MAOs7/4GnIz1A5XaDTHxb2zw1V1
DPK923ZYde4VlfOWHRZSHDA0BfbYQe2DyM7qBVgn7rS7U3Qe8pU8cD7ifgFe
J+tjKjAgwEtXQh0elcrAUnOqXxLsBEhH/HyLTPYiHH5tsHduQwTaUNoX/lC4
CC+nvKXc7+OB7Tm33PJDeKD74aLm3jkeuHT/6sQbPITmEkmeBpiOoin321fG
60eR8rzshW93hTGzaDfJvoMwNh+itlsPE8auWrGGKe3yeKUoPratUh53Bt/N
+NUlj0Vjbv89+Fkb09/Fntq3tbFHzNlttYM6eJG7tmfy9BXcDmxTz74wwiM0
vHnf5K7gGIWj0zyh5vidXH9MmLw5ZkjTU/j81hynavV7TpyzxlQhLZ7xJ60x
k0yYfJmUNe4tss2i8LbF/wc7Z/kVxBv0fQQBURSkQ6QbpUtkh1K6Q2mQVKRL
BJQUJCSkpDsE6Y69UFoBRSkJCQMQRVEpQby9/4fnzX2e3+fN98zZ3RczZ+aa
nXN2VltI6/JJIzsUzGgRvhBlh2QTv13sI7FHJYxHmM98tkOiYj0h0jL2iEbs
tctTagcUl58QTf3DHgXdHlkkUHdAT226wyirTNDcAaN/u6UJsiT6Qcf9yQTt
EgYQJT6WhM+bQu9v6EiC3er0htGyJLyyzCfkSTyCXrx8Fveu5AhqF2jL+X2K
EPH7BJZMCHChS2QvWBdHOdEkcSuFyg0u1KXncIz7kgz6XGHxueinNGouu2sc
91sG+dJzR+QduYQu7mm/TGlSQVzpS77KNy4hFX/W6ROxNKiYJOEeCQ8NMiG4
amf5lAY5GPLUTBTVYvILlEEB03bYubmJ47dGbuH2T1q7NpySMFJxr5jLlcm4
/RmPk2GHT/DF9Y9sP0MPsDeGI0aSovvYwZPFW+Ym+5gT96xU+21SeNeci12P
J4H0+rGfhtYkYMh7+KXlPjlkPHMsS794Alqez1HqHj8BkV14Fm0sMQwNNrtz
aR4FlZQNR+5OIrjRZPUuX+EpRrhx5/2x86UYdursuzF1hEtaBoSt/eszI6Kd
PRJJ1Ig7s64y14QGZZ78KWLmxIeIHqS29FjzodF7An9KOvhQdyXfbPRbCfTc
QqplOFYCldlHp31YlkAvznJLiBcroc0dtYe0EUro3dnDkOxKJcQ/lA+v1RSR
bupmKjUoouCAiIci4oqIUzyzOsh7H/d5/UdN0eA3HnHYxcaSsY+3fxYtGexl
RhpfWHVIk5jR7ePeen8+MaMLvl6N6zvMSOGvx7wBOTOy/rNgt3SGGf0U+lGb
sXwWnTWmVeM9ZEH3Lj/+Ef5Pn9dodZleYEcrjS5rBb/ZkJGdBvO8BDu6as9y
dpGNA8lHqu6ESnOgbPZZYWpmDsRyr4jF/oAPGV891jS5zYcq4yJ/dYnyowde
iQRmRzgQ/3WB43bnORBBiUq8fjoHIht+Ubf0gxNGLve5tbFxgnzq7ea1Tk5g
0EqPOveMEVblJgKrmxnA6e5z4mv2jGBbWU7U9pQE4m0+0BXtE4PEOV7zQl4S
+Kt+r5SYfwe/a+X2IGRiGzfRZzluLr+Dd3Sciuk/Q4MmLpIRkpymQZ7EZdqT
d2gQUr1lJivGg3JD2KRecfCgVH+hedI7PIgh3KAxoH0br1rx67jeu4uHS+zJ
Bb3fxdt/FFJnTbCBYNVZvglDNlD24798O4wNbqqG3/mZzA7UpaIVrX/YwN5Z
J8ydhx32zuznSjzkgUVulCD+ghsyPrOmZ5/kAYnGQGqj4wLAdDTMzjibH/x+
3OJgLeAHlYffy4WkhCDNsyqZhUAIGmck77siQRj3HclreSgEt25GJkzJCgHF
gULnhWVBGPrS+/7DVz5I6mC5SZHBBxv08qlfHPlgp/HrN/bTHNBk9CZK4yU7
dAaSPaUfZIflm2OMO6Rz2IOZ89+0+2exz9+8mfo4ZrFFI9LkYa0PWPlJrQ9P
nd5js7nS11LN32OSJs6mVt5HISTrtD/3IhFMjDp0Vw4SgUuho+NKKBV0u2Yx
D66cBsKvtymufT0Nx2QV1h17z8D2rmDj4QtmECKn2jadYwb1CjnlelEuePrs
KjXFFCdsp0o9n2ziBKpQj0AvM36YuCofSPSBDwI/nZvem+KDiHkbsxFiUfgm
RV2WNSACPa+P/NKhFoX+ErkZ2Yt8IGQeNubRwwvdxw0XZoL54KShK2n3c3LU
QvK2jHrvBEqq9l/lFCZHcWxibvjcIS7m2U42VPQHf6gkF8V+7w/u+buHSBPt
4w4Lkm+0i37jQPM4SiDoN261KZIV4PMDZ3L+7nn4bBM3Ug87Nlm9ibcI3dhX
yunB5R7dF/bGn+HnYyvFxw6e4XTl52LvBm1h9VGfeBVGf2HDtfo5vbu/sGNy
vlTXuMkh+xz96suJE7BylJHDUJAcNqQDWCM2GWFH9b3SjwlGeGneYDRKywRD
X8M7H9/ihA41HTa385wQ/2r42rd4Tmi+//JyxrkZPMfT0kdjYRon7fqy5Tc7
iXftTMW2mh/915eLozVwIjRhV9/5aZQIHbq7ncvlJkIOysOvmCIJUeflPILH
4YRofvacTjwRCbpsWilM4kiM9J5lQ7kTMbJnMgrj2yJDGVLz554KkyGps03E
9dJk6HFZuWyd0Hd81kfaSUj7G86vk/iG4OY3fOjNl2qR+zOYXe7kWET6W6yF
ScH94O1brOCQfq2ruhDTmeyLkKMuxKbGz1R3KRdh+5GtzxTlQrERXQpTy6EQ
rJGL82HhXghWLafa843ECWvb2pVIlHPEGmb1x4LrHTAlwqtstJbmmPB2T8ib
CDNsa7xdWbrfDBv+ohKRyaGCL7z1lt4JVcaJJgbkmzyUcZJafklSV17MQztt
1LWBB2PVqVEtS+HBRLemfvg4H3RtpasmkEXtd80n6XF5uux3ZYQivtiPr+Wj
Sv3Prei8lle2f2aQofha/pXO/pGrKLRL6c4Upb9YaNeiI2fde47Q//YF/h+T
mmVeNnTgJD9OtWOtt+QkL7bcmsnR6ySf5Vx5VKOjRt668uu6HG2t/Inw6FGX
qjr5oap9OQP6+q7qU19lRJsbu4pz5tuO8z3r4mywu7g3QIjtDZHPJrATYclP
S+yyA4mxCSLJ6OUiFrwjluCXttdZfJ1Wz3pggB3Xf+I2vFobiqXXV9h9fxKK
DX//cF9yPxSb6GSaedRng1XdP7Z174UNpmRU4jcJtthBTDh5a4wRPrL/JJT8
gRGODWAiNmTG+AQDA51FkBzmcv0csecdOezKrc+mgfQXMZFQ7U/04VS4WP+M
414EFa7pepTp+AYVXvlF+d3mjRX5tabK7z9ursij4HfmM99W5GXV1QKppKK6
gl1bxpB0VFcy1dkPp1uj/r/LNycr2tWh5pYupoP+b2tmLV3KdKevpMW2dPlZ
isoPxyljNQ0pgpw6ylhFmyKJtp8yZrP8usDxiyvOeuTwe32MKz6mWvL+9KAr
fr65S+kZXRJGfylBNP5TIhaqn6bOQpqEveK58DxbtAw/NnEu989mKX7h40bl
CGMZjgUaZwSqv8YseKfeX6R5jWHL+7x9Uq+xjL/dH0r3ZrALfApYYPMMFmYu
/fLb1gy2UGw0ymPxAvu6WlqpTv8C+0JXQ9ep+wILEbfS8Kqtx9spJouoo+vx
TyPX+5jL6nErkbeOAdfbcJZVL4Kzl9twvpuH1kwubXhNnc5Vi+km7K3Gx8Np
xSYsrvXS202fJqxVoiH4dmorFlwSFys614Kt8X/h8u5qwXS3HquIjw9gJfHJ
opT7/Vjfo3X2oU/92OurcKk0cgzrEt+4kLPwChMwEj9/kmgMW9LfW+wun8JI
C8eVY9ImMdXGZqbwV5NYvn/YitvjOYzw1/XCGOdZjFZYz+zbw1nMlDIvoJhy
EQtMeKTHO/8OIyEWuLjOuYDNH58+1YgtYlu50+tVXAuYT43mo3jzBUyP6Yw7
S+M7TE30ODlRxjwWLW05W/p2HgvYfnF5kHsa02P+fGXNfwoLeU2/E+s3hTmx
h8pzFPVhDknDf6fP9mGUd5W1qHp6sZi7TpEL9CsYsaT4VkzRJ2zggbR4keUK
9uayYp/ZSRoQoBOKuDBADfqKTE/Z3Gmg+nz2u7l1bkg6xm3TOMINONtDZgNh
HpDi+XP1mZIYTM8YeOxziYH13FKbXIgY8F1sfzFXfwEufN+mqve7AEzDxcJn
xi7A/tKThpdKihC/0xNaSK8I3qa/gUtQEQxcxdXPokvgTHStwTLjEuCTdZGl
RZfg0h25x+T31GGtKs7+0EMdknzv/L7yT9uJn3d3r2oC83CVwGSLJqiaHQsq
eqYJT1TJDH1qtECVmZAr200L3ru6vqNJ0gKfVnrWoiOaoHH2q4FilwbI/pFo
8jzUgN6NS3o8AarAQ28hnyCpCpQPnK6vaKjCKfrfX0aQIvAEP16uzlIEM2+c
dsRCERgaJV8aNolBVc3+qHmEGOSAp1a1phg0CamS1eseQTmzlDzi4kQoeM2o
5ZceESIi94o6nyKDuh+/WIoKk0F+oxMJpt0ySIhMnK/nrhpyPGynvyemhkqy
el5Idqqhm/n87/vbDFC/rzULX5kBshTJncJwA+T96OnMqN1V1J1n7zR44Soi
1fvppK96FTWu3OA8ELJC39ryKi7ctUS6/inNZ3otEdnVuMelv2yRcMirt92L
tmhuhyaTuNcWibyXZXa+bI90fe3HVrTtke9sqEiZgT1yMYirWe5yQCrUFTwP
nzugtJWb76WoHBFZenUZq6wjqt9/+ML6jQOqTQquMzVwRDOChkbkfxzQ9n0u
x5QBB6Tes9sqct4REU+nHQQU2qNgqeG+v5z2iIXrTgNDqT0CreDXbT+voQlm
hsoZh2tImmHqAyd+DV3p6ZyPH7VFXptMIQ15tojygNBRaMkWjTqf/x121xoN
PfCtOLlihbb263nG3KwR16Xma6UeZkgzNbt4cswUka7J3HYSMENxpCqvxx4a
I/3KUUNpAmOkbiAh1pJjjCijbvsOsushD73ksIUiHXTJn93An0kXben4G9Mf
KCIro9L6ST5F1GitQawbpIh2Gviq2TjpYPND1e+o32cgqnkrSTebCe57ah5R
S9eDm0v8ZvqM+hD+ayxkuksP9Dt9ut38bOFXL7c6cawtuE80GVyrswUrksxu
9zU3sBlJUNQicwfqbj1r5evuIDfJe3M11h8880ccoxv8oVV5ouLjT39gdssp
yo0Pgf4DyUHf9BB40GP06E5fCBCY6C+ly9yDtLOrqTYC96DnV+WRL773wPz6
2Q4KqnhgTq+ofMARDx23le5bG8VDd96pS1UXkuEwwJDxzblkOLMxzXvLKBmm
/pBiZ9ZSwfxCIH1iUipcoujf7PlfO/B+tpJeJpjSB04TiWZChCNfUZl5Jvjz
7Jy8Kp8DhQoDKhzfsqHtBO85Qu0cuGLcONWfXQBe/Jc81xwK4FtHQYN5YQF0
6+YsUvGFgr2AhsCXlRCoKh29XHYxFDRbbssfWdFEzJvl5D9ztVFIb0irZqMm
+u7quLfxxQUcZMf1GUJvgFdq8JFzTi6wu8tUk/HcHUzln92vj3WDDqEr7jzO
7vDkvDKpzjt/0L+f99pl2w/e6LkI+lj4w2BbjvrG8VDgqd6m/+QfApW3SG/v
5IRA3gss86v7PbgS1+Oe3RgJImffM/M9i4Qjs6o0DaJx4F9svhdzORbqX5uW
6mTHwrf7ToR9V5OgzmBV8WRfIhg4vMhyvJwEgrJ20jzTKTAnIFZwwJUCxsac
OvrPUsBCYW9wySYD9MiuSvW4pEN4YQnhMa4MmCzjrtAxy4a0j5MfbwRlwa3Q
veIFkmywXiz9Ovg0D76b/UgdmMkFvVvpmr9v5kFHSrqB614+FJb2yVDG5EOs
yhlcpyMf5I1k2FJrCkBign2f7GoB/D5KeuStfwF84nYLY8ELoDQAuX5JLgD2
gyx+o/oC4Dpr7br6MB/UTJmirbF8OPnx6ETnlXzg6FhQdjyfAz8D0ptFtLNB
dLsmzrMpG1wZ2vSZbqRDPW3EXZM3aSCb8uFyuWo6MCiF8F9xSYTP4u3W02SJ
8OKIG5WIcCIE/Dmi6DziBduvRi/3T3vACauLhcuYB2Rc5JVw7Q4Bj6O1nuOv
7kLz+bfeIs534RYfHh76JhWWi6cM7/mnAv0uU5SGTypwkq6FpYmnwfLM+vHO
wVQ4cP7m/yE3Fe48vmI/3JAJ9Kdrt8vbHsG76s6g0bVHcKBe1LSVkAuJxNVi
fa45wH9C/zN9ZQ5cr97kE2nKByGnVnkbpXwgHztwucKRD0a3E2YfXC+AlGeG
r+8f5kPgbjwt0U4+pE+/cJgdz4ebP8jI3Uzywf/oyd2su/lgY9/DQxubB61B
tSc6CnPBiKbks1FfLpSocwg3d2XBy3a6+nsTmWB9sEO4ypQFv25dn5h3TIWq
2OkLtMMpMLxxeXx3MwUkIiYWOWpjwJtfP8l46T7MeJtYxKfdh+flzUV0wx4w
klH/9emUO8RiKVTqQzfh3FF2iZw6L8QVsCzWRuaDShcYzM+f9kNCX+nf5JXH
o+ddVQH2dfGoomJyiOLnA2RPaW2nvPEIPaM1K/b+8wj1fKHpuXg3E2nTVXzb
9y9ELJHsF28nFyKTJJGcvLuFqP9ErkHWWCmi+dqbzt9ViuKefid1PSxFNUrv
uNOmqlG0tznL0SfVKO3RebluwRpUL6Bvu2AQC+Uub6+FQAxoq8urcerEgL1t
kfNfgiJQffpXsCSjED7SOVxgeFcIfB5Gh3T+WSCazBbycjQTOEqiNFmMskCR
kTOeliUTntgeOU8S+Aj0ksfd3N4/gqKfTWrfKh+CwAyViDztQyDys/P67vQQ
5NdoP5Fu3YOaI5NY6IV70PLu9FKU4T04Ncx39XyXDRzx4xXV+GEJar89F2kD
LKE8+cdyeEgI+lHl69I/E4JeHL0k/acxFBkca2tnlXqI9k+cPVnl9hBl2Udd
fx6RglaXTOV/x2Ui0/dR7VIzmWiETbpsJC0L5bi2kU+dKEex+lrr1LTl6Ju4
gs7wg3L0ofLxdJ9rBEowpKxpUo1EsWPFkJV6D42ZRHafCiuCpdQs5wKaIpAq
i9AQZCyCKO+7sQoEuSDh8c0kLTcHyL0kFIYUcmBOxi0gIiMPSh8EpRmM5wIF
vWTJvb1cSNn5bfhjPBuuEt8ophjOAhTiVMoRkQ2sFyt07bwyYIaN7f3I+3Sw
lpMg9ubOAJ+oI3bXpJIhi9+zh6EmCZhmffbHh5MgcuDw+Jx1OJAlOD8QGw8D
Q0J1jztXw8BS/CvnyS45ZHyYVC1Ar4JYsW3uHEVDFNIR/MnwcSR6af4UTzt3
D3VyM/4OeBSF1IPMbkl+SkWJLOwuNcJpqOuKjJfsWBrSGxtlX/yTj7zT9hh1
OAoQw/k6B8eIAuQ8UTAw7l6EzpCoKkZUFyG56KaIuzbF6I5h3W7YsWqU5Uwn
+9qlGrkUke4/s6hBz3/u91Am3EcjtO1jSSdi0cuOqmUci0N7ulPrudYl4CDF
Y4zeFoPdBbriq+4lsPJ03e/7yVwYjXIqiSDMAfuvSfUePP9sYsf377r/9Z+W
ldaSg2z4BT/ipWhyQd/UTcv4MAOC2V/mfovKAFOzztReyUeg7y9rxSOeBDV/
QxpL2xJBKLN1xoMnCdobnhAL/owC7qQdWW3PKPiZo9d2dCMKOAnfEDtZJcMi
m9g5Q8JkoA+7ZKUZkwzDVIHv7c5FACtDSqHtRDjYbvnaUj6IgM+DxPcqt6zQ
G7r6TudvlsgglpLXds8KzfifSHEWugp/U3aIunauQN0TqtoehatQMP+s/emh
MbiPBtnz0hhD4a3NiA+2JmAj/PtUXboNQtYGIeu6NqjNlC13WMIGPbGd2mg7
7YhaSW6cCgcHdKqh7A6BtwNSJXB3fq3rhKr2C6NI4hwRlaLRa6efjojrTdFw
J50bYl+mo7oZ5Prv/pgkFhs3JDbJR9VVbI4y565YvzY0R4wM4lZ9zBaIU4yb
jSVLHw5Ovgrr29GDsMDjlJxG+tAXkf2WNUgW6Ohr1YNMZYC/6uhyOqMs2Nrp
zu6KCMHLGIa9AkwQfBYfO9m8EoTIwcye4D+iKCPFi5EbF0XOzGQ2g3fEEN2l
jo+BwcromJywmZutMlocYnWbG1NGL+51zsXsSwFdGEvhqIAUMJ67tk0YJAWX
mxmMaHIUIdo/8udTQkWYoM0QMdVQBPXLiyavCC6B95lXtAOZKqByRkiYekgF
4L3bG0tePTg+ohgawawH5z/+mahU0QNqce5XneNKcKf0r6ThtBIopeS8fHRS
GR7oXEkSZxVEx8Vv9OtUCaBLujcvkvzTOLLF+kYfGpRYFDyVNk6NZjVq2Q54
aRB3i/SbrhB61EMXHGfPTo/O6dDO+KfSo9uXn/pe+vdKnlJhVXKqbhJrf0nM
33R1Elt4jYU3UY1gBUvKZi8Sh7GOFw2HbnPD2GIRa1P1tUk8gv1J2on1CfwT
pY81C+UknjRf32ce8RWXq/GfjL77Ba/b712VivyK19yZJGxKI0SNdOPLlJcI
kZgnTaJfPCFa8Vb4/b//gVpnbw1azvyIH964YjG69REfPbonHJK6jLGeJ4y5
RbeMyZB8N3dkWMZsrjcrJ/FNYckjBCcE9Cex+yLCt0bTJzFSSmWnlzc/Ydqq
UTLxfz5iWsMNkerXPmE22P2E9+rPsW6XBeeEmSHM4yCo6yTXc8yIulwqhqEa
98nj8x/IeYIbOHps9m89wVkK5cUlq1OxOyuHrTZ6qZiZYrBIeEoqlkd2Oyin
wgPHuAl/nrT3wKvkHZz1Ej3wd6KW5x68kcEWaL6+OXtdBjMOqO1WrpfB/gxl
uTIIf5RnSnBWjHz1Qf46Bd/FbvqP/+0X/Md//Md//Md//B+m4URBfS25T9ev
G9wq57u9u+hLB7r7BH26WNV+Ggy9X5T/nPiFhKV4UZ7K93lDzeGifG3nnPlR
U1UsWqdOnDJYBZMzEVS6taaIrQ64/SKoa8cvrsTy5xm04hl6fQQvx5pxk0S/
Xhf9VOybAXFIXZ4/jjiVb1b7l+Onkw8er6waQPgwWWVLlz4YXvHy1fTQB409
NjHS57fRFhO/0EW5AGR7oM53jigAOTRwEO3XFMD10b8cZ5byIYedRjd8Mx/a
1zPcxHza0GNccexKeCt6RdEk6UPbhhrf6JJnTSzCVORJwbNbC1AryXmNoW0B
/sSMER85/wOKxT7vhFZtAundZTfa9k0oq1l4plO0Ae0nnd5zBX0FCZ7T1zNl
v8JGl/PUWs5XKOrL29frW4d+v4clorWfYczFIFI4/iuIW0owxz9Yh1j5XxZe
1Wsg0yNc/j3qC0h40vbp8q0DqZs032PvNSDhmb07eeoLUF7+9pTd/zOEjws+
qKpbAyWlozlDbuuQOaC9nDT47/l3U0QJtmswo/nygZ/dZ3DqnOfz/7oKbU0h
LDsqq5Bco6/Y4r4G3F6iMZXfV0A6sPAoZeYKXFe7qpgwvwqLP/VVs+NXYHqj
mfgz5ydgdWNhOfBch6fs1R9ZX63CaZW3tRraH0G9YPA4x68vEIZrDeqc+gxX
A1hPqsh/Ah+5Z+8uGn+BmcvsdDwBazDrVNiEmj9AsNJAFqPTBqzocjXfs1iH
YV7au9qRK8Cz09jzfG0WkjfJ746cmoXf11KMqq1nwIWoYlfidC1SXlY6VhXx
b+4MOPWZ0+IJOu97Vqf3ZCwwDe/eN9qIBqrFyzr3Fu6B5fEIp+llDTSze2Kk
76saGl7wuM0mrooeAc9iUXwfRlCSKPukbhgXXii5flNiGb/rIeMZdXoZV2qi
ejlcuoTbifsyyPIt4bfuX2Ftm07C7DMrePwckzC6k9QF2GLif9///8d//B8A
Cvi4XyVdlq8q17xFqXlZvi93wMqh4rL8TvRvlbO0j7ti6JerSXsrujopaJUO
RR53FRvS6nv+mpMvKibPpEuekze7vu/LTD4vH2PdxNwayoLfIkLTV3hYcIlG
9MmukAUnFDKWcyrVxjrjuZc1ZbSx/Bk5v8ombex8dptTdLo7rljb+JFL2h0v
mRNxJ+hyx3OoPQf5155g62+NpDTin2DXldy1845XY/zExMT1c1UYlpxsxaJY
hf3deM6b0V6FXZd0puOxSsbcj3HwEscnYaWD52jUiZOxcQlNO3e6GJwjLeHm
o7/ROMauWXfsyX188YvSh1s363FO1j0U+7kOvx1lLTf7uB4v3SYaZfr4Cv9t
lclM+uAVbhu02H2RdAzXCrCmKyMYxyYJBSMeHRvHSEnGfRq1xrGYiAdZGlMk
aPZL8GkIIUFXHlTvfTpKioxj928ZP+CAYNdfLE5XOGDX8fbfn50coMpy6mDp
nTrwlTJf8EhXhztpsnpNFBoQ3xxaME+qBZR3DG6Q9WvCWb4zx2+c0IJrBQG0
Q4zakKJxr+zUrBaQjUSXcTzQhucUx4zbX2uCsUfeuSwGTXh9k923Q14L7rq7
GxJ7qQERU9A1liVVyEzAPETy1UDAdttT5aYySKWf7n98XBlGGpOXsChlEJP5
aMptLgAlzRljduH8MCb7gOHlfQHYUunNmH6mBHae9eH2RUpAtbE/3XdKGSJt
3v7dCfMCcnmnFF9nL8jwW6tzzfaChfYrb0YcQoCl1ZotwyIEjs3/iS33CYHW
xqoxBrdocIk9aLSxjQazjqT33OHRoOf25eJPo0SQ8E89v2+VCLUbuStd1xLB
0J1fc9/kIRBRi2gWWz0Eu3dPOOzvPARSpoOqjOhMmNTynJTLywRylo3TuygT
ei/yPAtaCYKUh+NMxYrBsGGDjxjqBgOPdLt1KR6MksXd2rMLghEvY0eDg/Qd
VMxR6Nl0xg0FaRodJznphtSaeJKOObghfvFstnU6V1TpXfUo7IQrkpWj0uuw
c0VHaKjKfw3YINsCcJ1/bIPeWUjOOlLYokKLqZOl388iooFCLTEnVnR1Str4
Yyob6phPk1odsYFlPYVjl3JtoEzmg/Aqqy1MrIhqxaYFwBmSkL1S+wCg4JrA
x78EwO/Wzgo2VjsQKL1GunTaDpRd7i8XGNtBfGbb5b98dsjw11Xy1oFraCZW
tadQ95+tMx/P0GiDOvacqSg1bFDjVHpURJcNmrmTKPj1oRMS6/OzzWFzQukT
Cn8j0p3QxZmC1u3vLogmMP5SSrQLckkovFx29Cb6Widudv6aG5JaHVB698YV
8QVds33H64bS28ryZBddEUmTf7hRtCvq4xAlt+93RWSRAQIqyzdQ+Pq1s4el
N5DSrha3WNMN9P3hjqTNXTtkVxnWYXTZDvk7w40XmXaIGMTOz9HpomlOBps3
RTqIqPaebhG9Hnrm2xaufF0H9C+IXpqq0QbBydHdyUc6cGxBsMWF+SY0V5fQ
R8a6gI8zwbPnMjfB/QkFtFYHwFpPIKeLawCIphKPr30PgDof9w8q6uFwVS+G
9RSEwxpdg+l2fTgYaMn6OYbFQOrQjgA6HQMd0uRvKH/FwIFJzP2g7kSo7rHO
QUmJcMRTabNRJAnGYrdzdUJToP7qT9ORaymgrGXWXbKdAhwrecp+UhnwSvP1
MR3+DGDgsTeLCM8Akwe7caeOZIJmo+gd1t1HMEjv/8LaIBM4b7ISk7JJoze6
G46MduLIw/eTq6epJKq9Sf5yU8gJDT6pSYzucEROtl0EtLRO6Kqiz7F+E21k
cXYpPHxcC+mJ12xGe2gjm9dyl687C4DcrI31rAY/GPLgfgkN/DD6Sa/OtMkG
PDwfXlKIsQHFPM3i/hc24EgRMaZz0Qu67XW1doS9IP5R21K5phecGJaezjW8
A49DZAz+5T3cUGVJS7W5A7rsedLK7ZHgLfWu3+5OJDiiVPXJmUiQoHFhiDyM
A+rig4vv3ePAk7yE/dy5eFBFv+pj95IgkO6J2crLJLh00J42z5sMSLpKb18v
FTTl7zmQKqTC+6Hfv0adUoHb361vxjADyCzPx3D9i9t1fSuX304Z0Chs241P
PoJlSdkiviePIDidXdaJKhN8WXjutpLnQH7q40dJk9mwwy+JQnVzoFxw7o/6
QjLE3XRIZcpIBipGj4GOYw9hcS7c8E+ADTLJII+ZV7BBbwny/aIybRAVW6Ap
LmINSy6srJ3VVnAueC+mP98adGl3KmM0XMBZTJnb4OUNsK5c+VWZ7wJxA7S6
Xxr84MTIo3caLn5w94nZrLCTPzwP0XXgpgwFGW7mM7HTIaD989iL326h8Jrs
/cQcjRKcsEjR+9yiCFrets/1vJXAJuL5xeAONfRu6abcn5Nq6OdTWmwiTA1V
BCZmyKwqIT4UDuTmSsiJ+T19eZYSuulvGPJYSB2d9uuz/x6ohnAHvsnwTTX0
i/b7CWEFdfS0g2HhV4Qaem22opvUr4Y4J/cieg9UkF6QQ2entAqilNm9c1JP
BS3FhAvNCp5DSveDmzQ8BJEQ4QeG1mwB9GLp57MNRQVgYKBefCSpAIOnpyrH
dhRAx/QPTYGrGSyklZDdBDNIVoo1se0xg0ohkYFk6euQZKYQ2X3sOlio1I0K
O14H2ZeXIg1NvEH0Dal5C7k3CPR/RGDlDfT1vebbHXeB2Ny1fj3uLkhPd+Fc
r+5CZFc33XBqIDzgnKy+nhkIM9lqUhEhgaA76yIXtHsZGX6rYKV4exn9sbM5
f3XrMtr9JfYruZoR8g6fWBFWMkFhFmt0+TsmKIugHZckIIY+y5Kg790EECvR
fFlcmwAE6M9H97xmhp4vK0V9KUywoS7WPKjGCJwCtzZYJMWh0nRvIcFJHIZy
LIrjx8QB2t8ey21SAtoI/avLJ5ThuMqb3rUxJXAyGAxgKTWGtptMpOSpxhDz
uDDse78x3D69qyZ83ATEs+Sl5khNgDH6uzprmAl4pXLvykXoIdPthAd0Nbro
r5lFbJmVHuL8TVsZcEYNpdqxNPNyq6KXyqnyRa9UkYg5Regvf0AXzy6JUVph
6A0eG/M1AUOj/Bp6Kr5CKKK7vzHshiCqOjXkqnhNEBX95AiyqXiOCfpGXmGU
/YyxvjJamHr9FXvaMsr4huICmHh931LGL8D610rHFAU5yBNkY6zO5EOvs4+s
ac5zo5bEb7XSFjzohD81XTinDqJkOAg7I6aNLtTc+qB3Xxtp9VYNczLqIT9D
/oLr/Lqoe+ujiNJtXfSn6ka0gKsh+llbunWvxwB1xUnIVx0xRASfTBnIh4yR
irLv1mtvYzQS3HT9b6AxWjd6qdYnewXRF0twkTBfQU8DpyD/gwk6aPlZH1J7
BYVz9h68db+CulfsuCY5r6A5DRY4jRmjbwfqWXKHRuiPnLtN2isjZMtvs7Yk
ro+28/UVtXb0UJKTwPLqNz1k7HpTR+0UA+J6EL4iXkiPjM83nJF1pkcNJv4z
YvHsyDCMv4Vpgg3dnaXx9xtiQ9STk/GhCbLI9VfA+MikDHpeHhjL0imDNiV2
idJi/9UJDx+n9AdldPPwHP2pVWX02eqWGL2cNpLN/XhwRkEL0bd/IXI30ELX
5otcS3gN0Vm/aY/DSQOUUyjZt9JqgK7TtKdJLpigMO9BMdUgE5R3qvTPDy8T
VHDXZEEl0BJlPRnxjGC2ROVtRE9vF1qihfL7nr13jFD7lECGJbcRevPlQtnc
P39vCw7yZRorgNWHx9u79QBhqaUyjlMAnsUmZ9+PSMCn6UKK3kNxOI+WH6p/
Ewf6SNoq8RZR+Ltr/eHbEVFgpteg/7ImAlvV5O89aHjAZn6pLF2BG6Ry/eQ3
eLlhZEjppnahJ1Z48Kj5G/8NnMVHV3Fn5x5WJnGu5FLfOYRRE52kmRBCkYf9
HiepzyH1EFZknaiAFP1ubH6xV0Cqp/se8GUooLZm58b+65qI1JA/ktFEEzVx
cVxQztZE6R7696qsDJHe0YzbzEyGqNtAdv1uoCEyQd2FzK8ZIScbisabGCD3
J3XSxSx6qEojUyOslwW2HBVhllUZCIy8nFWxKwNjViaKeedkgfDxBMlHUxnY
IXvDXntVBorVqu7pe14Eje/GHlHFcsAS+232yT+985MyxzRJAfRvNfkeo1KA
a/c8+kLoFWAgNPZ3uxs3JAmesZRu5YLYa/3mxGNcgEudvdttcRxVGTNLvPAm
Q96/wkT5i8jQC/ZeNb6HS1hZt0DECukSlr9mTRFIvYQ9O2o9/Cj7CeYsVDj/
510VljX+MFWKrhq7eTq90o7XCzfT6iuJfuqBPxmoS3SkCcDH2drKu6RD8NQw
xwKl4WCcKfiC/jO+u/jIq2KV6Je1+CWD/deSDLV4pLOUX758Lb5x5t5nwaPN
uK986JNdwiZcmJ2ensawCWchDC6UpHiKK6+FnebI7cZVzHiZD5914wGXg7qG
HLtwMjX+xNubnXjIiba/o1e6cPnwI2E3GQsx/+degreeFWCzkjFhpYMFWHrY
xiWF2wVY+OWHw3rkBVidvPXwJccCLL7mF770pgBL8tz+QxJXgIWOf69lXizA
Wk8JmvOdKMQovqpGkfy7fuZHYyo/WSHGq42lqT3IwR49fEgzaZWD+SeTicol
5GBnthmDzjknY6rXU7rzbZOxw6c2lyfskrH9e7lMtHvymGDuWefs1/IYFq3n
OsUJWCf9YRydVxouyB/o4OOYhlev/xg0a07Dz2sV5knMVOCLdadeJT6pwPO+
ka8xzlfgVwbj2jgZm3B5h7xjvX8b8eB7qhN0fE24opz6JYa6Lryxnw+/f6cL
L085I36irwvPdUvvIHv7DM+9OnWRefQZ/oDnDJHMyjPck/9t3a5dP35Ksj92
2aMfL1DzVzwW3I9/PSJasPh+EH+0+Mbg0tIgPi/1ZJtiYxC/kp85FDg4hLOS
HUvCO4fwsBrPncDdIXxkt5/q9udB/M+63o/slUH8mhuhQ93VIRx9rI7SOdOP
axbHayXQ9OMiND601bf68b2QuO+9u934hTXzXcu/3Tinj67qmsJT/MuefmGG
fAO+LOnHnKTVgPcuX0/QdW7ADzjpLWcDVLBOWn7pwXUVTPDmhAylohJ23+hD
Qf/AI0y971LFdfdMLDjcBem2Z2KlB6TnVjNLcbJDnU8G2yW44rlpysmFEnxr
/bvPun0rnjSc+Yh2pgX/OHmp8v61VrxNyTk/ivJfHgVUgPBthNuaCOYTcHfj
hxGKFZ3zvfiGSXzfbnkvPh8SSV/d3Yun+z6jcaYdxFsVayOTJgfw5TvH6/O4
BnGG/KWGRt4XuOPq/Zywuee4X7Y3t5H5C9zW9q8lq1IMts/EkPXXOhrjKucY
j0+Jxnwsc0PENuswj0vVBHbxdZjEpYyTPOV1WL7+8dFmgzJM7qRjgWppKSbE
/jQxCZViz+RjZW0XirG8X6ZijlzF2C1ltmv5GsVY0QWSSm6qDIykX2zr6fV0
7JgH22tbhXRMW+fu9hKpDe522k3YZ8cK752iHldbsMZ9zzZ+jvcqwKdK03cI
jxbgX4hDyNnm8vGKwnrHkck63DPV2lvIqQ6nUtn61ChQhzc/YC26uNmOD2tY
W/bbtuPRFxa0iU6347/iLeqOnXyGM7D235GLf4oXGo4UaNg+xWs/US866vfh
Op8ZR7aKenH9VxzJpjd68RNZHxKKYQi3djE05goZxAdDVI02ZQZxuaWuL/mn
B/ElinNurVYD+I9k7xPOBgN4Ilvt4qDoa/z7yvETyZVjOO8BZfClpjH84put
K5I7iZhztO/XHto0zPClS2KBfzqG15mSj5/+jUvert41a93Dfx0WrPqs7uFe
yrK/LWp3cXcrtqJD5108pp7r3vHcXdyHOTCRyf4p1i6QNVLj8hRrSng/Ufrw
KSYszFM895wM7lolkzSnkYFXKNt5/VoyIPPzOFZ5hwA+fZXrZ7UkgHkL8lcF
HgQQ3F3dUsK0hlOd/vjWu2oV/z05MRP/dBWnOP8i6rfMLF59/DwJI/sM/oWN
Np+p7y3+wPZKHlveJn62ZqZCYe87Xn47w1Jq4Tv+IVaAdez1b/wJy9Bz2ek9
fDHS1u3J1h6eyv28tOYGIbLfp9h8m3YEgbQcS1zzESReoe7FxUWC8r39BWvO
E6PDt9eeftQgRtoZQkKS/MeQsdtk3B9pUtQm7no614EUnWaLO/i+QIJqhtY6
dDaJ0QU6mkJaShL0VePb7bxWItTR3b1jSUyEtBaGy9VFiBAfM/WBt90P/JuF
C/nq4iY+dIEpYnN8E/ct+Wxi2TWHJXLty/96O4vpet6ZcWubw8z/nlcYPvIX
575A3b6dfoiH9CJNMR8C5GpeceFztSJSTE+frL+tiKa/q61cZlRCyolGBEHU
RqikzZU94a8husImcZvL0ghlnD0bsuRpg8gY8v1dLWzQHseW8FCtDQqPo2De
jXZCim/DvmeZOyFnjv5e/TonZMKoQXp02hUdnt0x50pzRQsf2nlm2l2RK3xq
Cgn1QrFu3a/W7b3Q4LUv92w8vNAjox2dq7d8kfHtoPFRd19UnLXyKc7DFz2v
Pj6jreiPOpk/B3px+KO3vlO0YgL+yJPShdNhwh+9IBcS9iv3R+6vWLJXe/zR
j/puD48oP3QoQiR51sgPRVWVTLbF+yHml+m8VqveyLot9X5DnTf6Ilw28mvA
G9FJ+IzvB7oj1huBLUwq7ij7bxeD5ms3dJTrVLqnsB3SekNyK5nIDjn0jmqY
D15DaV/ZntASyKNPY2vtc75yKJgt6C9HuhxKFtWRuSdoDpMpK/RXNczBX1tG
WTrCHCod5q/+8fYAf6aPe83aHnBXOn4uodwDuCm+fHYkDoStLXt90b3boEHZ
7qfCEAh07ELTNF5hcNs9qaboahjcFxQm87UNgxFB84w7z6IgvUrVw0guCrbG
Zcl13aPgVxN/T7d5PKSyrmUYycZDpL/7j0XSeLguzCvhiSXB25vU3RuKSSCQ
8zpVUSUJtthlXS5eeQglMffYtaweglOhUCdD1kOQHKYbqppMga0v3JX7HimQ
N//s78CHFEg0e2GUs5UKvbwOI7UdqcAWp38p4WwaUH4tqWhQTQPT4fdHOdpT
wZXe1VlAJQ3Wufimm4rTgHNPxt7xIBVilJn9k+3SIGmPakR1IR06I1JLOAvS
QSJSlC10Ox3ogm2P8o2kw020IRx+PR2E+3T1E978s/lPZTjtp4HR8GUSkYQ0
EDEk6cDq0+BzG236dlgaWBCuBkrQpUG+ccGqt0caMM/KHbsznwrMyVRa5Jqp
QBdk4LJWkwqMOr9eHbVLAVpuj+m1/YeQ9FvzehpvCvQ9tsv7zv1vDifLj32Y
kwQbyS5mQ9VJEOlJ2/j6eyxs8ZTTSf+KAdZvphLdPrHQ1GG9olAWBlShC15s
A6HQ+8PquzJrGLSdiFVySbCHu9ydMfObNkCwHvdzmcsGrhnRWWh13EY3zOcI
+FKCkPzj73YPY4NRflDja0urJOTKOufM9TQJJWsSXjT7k4Ruw4Xzz8NzEHFU
TkNPcQ6akUwN57iWi6RTN+8lJZcgP1OzyrDWEsQZcKrd8mgpSjrNU2upVYXe
T7JonLCtQm6deUaFlVXo7Z/16EOBOnRvyT4pZbcWmS8bXGDVr0MiVSvmzAGN
6LJf73p3UCMqmMql/F3UiKY+fCpXEW1G0jKCGhGnmlF46OqKin0zMtZlnFDr
a0fBXywGiGPbUdY19r7zf9qRp6t2IbtiInLcUGPmMktEWSV1XauMSQgvhylZ
0ySQWyl01v6bCPkytSOG2YngFZGcLBgiDe4/YrtUkpUhR/aAY+vCIfbz00CH
ZLMdGiI3Srxifg296um5pfvKCf2dHhMtpbqHck2ff3gnFokUD4uvqkfcQ3YF
am+ujKcicuUkpwi9VMS8xtsR2ZSKErMcNfon8xHj3VYCOY98tBt8hE0pIR9x
KFNKNNWXotsnfGs76EtR+lLwX83wUmRzkaCY1LkK4flY3/eCSrQTmnpPra4K
iQjdEGb5Fy9tGM+64FuLbomuZdfT1CFc2XVSOKAB3Voj3/7bUo9OKie0glMD
UjxJ9HSeuhlp2Qln3g1uQjIR6c3ihM1oJPpkyS5PKzJg6ExRSmxBmk36GyJM
ragqhvYj0mhD5jnqVDu1rUjTS/Cp/Ok21N4nQM+/04Zm32re3Y5sQxmVa57G
qA0VJRzz3iZpR+kJLOe4v7Sh957PuHbZ2lFvSMXRntZW1PChr5RbtxWVqRc7
xoa1Ik+lJgnaxWak0O8uLinVjIiK9oA7rxmNf/TxexvViE4FhQgpnmhEE83H
pzWTG1HfV32Jybg6xEs6VxmA1aHJezeFeELqkLC6hv7KrXK0WerMQNNUhgQR
jVhAeRmyUHh2rrC5DK1xaBKyc5ah3RsE84QqZYihjpbm0LgOHX3Fjamw16G2
5ZGxKfk6ZGTHexdjrEeDLQNKqh//xbFFItt/sQ6NSmRsBJE2ofuPe9fisEZU
orJ/JyenEQ2O+ggJmrcgF6cN8T/RzaidNVXi8lwz0n3ykYz8RSua0634QffP
X3JWWftFzlZkdTf1OIt9G9rI33h89l0rIjV+I6C93opOLS+sExm2os7A7KzP
WS1oe2PBr5m8FWkP6hdoE7egZTIfqkOnZrRleXr+V2kzoltW2/8u1ITKYq4P
NMQ1ojHRgWPUi43okkPiWz++esR2mj72ZUcdWsijYM38VIcu06Zy3+qpQpt5
zMZr9FVI95jYCYq/lWiCJ4gmorEICfaV9T1kKEJyiRDF97UQ1a82Lj1/mYze
GkYLzSslIbdHJOrobSKyJqGa3skKh1tNeXeKeCIgM2Zi901RJLS/3aaJmC2B
p9/SaZpZS+H7prXc+TulkDCUNfo3uRG6PdYUOhYawT9LiOJPbiMkbwevm+50
wbvx9Ajy5S7IBgftJFocekDofI/tABwMmhTOSw8Ad2Y912bkAEg/DkotjstH
0fd7fohs56Eg3onkGpl8lPTGg9YqvQPlc56Nc2boQIKNAwtmpR3olkXeZINF
AyKP+AwFB/WIWrxTSD6sARlsc5buWzcgqVf4pxv79YirMYle2b4BXfDoeeJz
thYt/ioZYzGrQdUL4zrPyWrRutsfvnGncjTwMVly5l9ecc0XdzmKlCOh/RJK
ZcVsVCM1lvetMwtl3tfLCDLMRrHxifIS4Iqk79tUTh91QaaX+tq8Ge0RUyVl
g3dWJhg8eWF1xywL7PxMHEqxXODfi/UPYnkMViEtdyTDHsOnW3NSNYaVILjl
ujrRjAMX3+RJ83/aJDhc3WiAoLxZOfPgXBbwNrLbsV3LBmaTj7et3+TAetid
8NGyTsQhPtrhRNuJXlqvBhlc6kQVHzLdIvWbUItkS5aBaBOyu+NgwbTdiF4c
vbAXRtuM/BnY5zxLm9DT3ABm1bEm9L1XsdaSsRE9C5ma7ndsQOHzjUu/aRqR
7ZKz0b5LHUr+li7s/q9enjUtBTrf+Fd/9Olq8yNVaGnnsg6DYBXSaa7wTf13
rovd5Tx6waMYPfzkG1hCXoxGc6kM/aeK0L4HcewoXzKSvnImnlc2CfkxZJb4
eyagWEuzDv24O7Bdbajf9ywURgwqSrKFI6Ht7/ZEz0IRnFnibfB3KoaqWxGx
NQolcCShIcBwqgHyJBs6XTkaIdh+aHg3pRGeHrszdfCkDXKI6sYpyNvhxp0E
osoP7fCDxRed2O2HpKXZG83/8upkHrfnk/cDMNPQcaW/sgISminmr+c/hvHS
1DlOv0pwIKwsZOJASEQgASo8cfT7ozZJliNCIwthYj22jYg278jWaksDqmNZ
/3QzqRGFGq62WJg2onLGy1+ef2xAFl+O+K6gRuRSk74lrFOHov9WxrD8O5cD
f2RVrGbUIVvKKX0t+ceo5SdVtXReBXpWWbHrdOExUpfROGnRUIK2fL0OJ7VK
kNJXweKTP0rQ2d4ZChr+OkTAU+ETN1+L4gaSRB2D6tB1x9fg8isXxacWbokU
5qKngQF/TOny0d2t6Ix0gjRoyhmwnHVJBUrSkrjBulTQAII1MalQqDohzVhR
GQKjWyK2EgUhQG7F7ReUEgrLDAMzi1dCYRY2+S6/CAHGeex+++8H8PleDX2O
2wP4ijmdFb/wALZj5BimZFPAetMkRO/WQzDR4DXRyXwIpSlx5dSlacCwUa5r
9DEVyH99FDTH0mCJ/OcJEtZc6ElsM2IKzoEzHF2zSoa50Lvfd4tl6AFIFTlN
lBo+gJV1CbL8MwmQ/DUbbyG4g2SzjF3K94JQogH5b6LiYER1d8Dl10UbxH3L
8FXkbyvETzyXunbCBlGHj/AePtdBmlatauVvtFFoosyhQawOWtpv66NhsYey
oblV7UE7eNRM9+FLmD1YcPXYlel7g+/vqmTS895wKEHj05LiDSJttO/ole0Q
q+Dfj6cTr6GRm5ZnBj9eQ+ZjMQrqMm7I47eUd8B5VyRcep1oCHdFemS1+0o5
nsjD4pyeiIYnSmlZvqMZ7IkUeHfOMC7fRnY8pFfIJm4jC8J6qmHewH/+nPkT
eMQN8TrJPPh21g0xuDEmtMa5oQkWXuZEzAIaTiVJddaYg3ou0w3IMYdn/BX9
Mq+14Vl/PpfYjhZoxYU0fdTQBjHpQteVXF0QN0RUTbS68OxYrQ5Zhi4It/2c
sPm4hPVN0K7SSL/HPlWC5NvCZcyxgtapmHodGyVISjp9fA27dPmg+pzLKtZg
wCRMFkAPrceqqZ7v0sF8iJfCr9P08HYbvyl8hBuoH6dcJ1fnAnsjauvdfS4Q
p6qaEbKSBg1qlkX+X1IQZ5Z2/kBLGnTses87fTsLLPJvzx6vOQsDgbkX/g1R
EEUi4wYNFOiDlG1f/lEK5MAa8Pc4BQXi5s4Y7xbfxKW6Vnz/XP2Oy3eKSK8k
fsfPfn9X3jVBinT6gva7rpGiRjWMUmOQFDkKLpT+zFjBuyNfvJ6EFdxcRlfv
gf0Kzs06/7ByvBd7XFp35uPVXgwZvHrOVdiLab27xmyV2Injm9WU93k7cdKN
B+wvuLrwR8aD3RVqcVjIVnuNslccVt4rRV7uF43lRPsucQxVYDoUxw3XiCuw
r3KEu077FVj5t/jxTL4EDKr4XMK8H2C3uKejTWUSMNun6e9LCErw5/WH+Kfi
YtyI/0M4+7ESXNp+O2Z6vxxPaLsKIW/KcV3PGTVj6wo89bxIzs6rh9i/OTbv
jM9DLF3bSNBi7iHG+cTEL/FGLibeNT3KdSQXY0z1tVxoz8VKnS3GYvTisdEb
n7hoNuIw9gA3oqi2eMyY8MInPVNXPGPG6FbE3k1cnvbqsMOAKx7YoUqztmSE
VW2mcXVmGWFnOLlaRwSMsXww6rGYFMF3Vo68Cs8RwX342Yl0qURxZpXHQ3M0
2/Jo7Xia/fMteWWFLx3jttvyMoThd03rquRj0JtT9XpV8kyj/dmbp5/8t+/w
H//xH//xH/8nyaIUzmckDJBnv/ztDUXDLXn3ikeyXmcC5G9v6/RkKi7JPzHN
sJg9siQfoHofFVguyVtEe27xxGngD65ZCbULaOBa3ALCkm0auCyPZonbGQ+s
M1qU/XOFB4auvRhYfOeJzcce3SGbfY4x0Z6aZ+wbwH5SzPJt9vdhFOcEKR69
yMdVa9+0BdGVY+N9g+cx4j7sVrJe7qMwQ1T1TiLk1JI+6pw85ZYVrY/ytLZG
52NCYdchDyiMQ6DsapMAnUkIjLvzx9jzpSGXd8W/aiVSkEbFt3gOyRTUfDGW
inLnMcQyXjvBq1ABLlNe0Uw/H4NZsfEfgu/rYHDK7y6nwjrMKV0ta8xehwEj
AfMN9W9Q3RggRG21AZav5c/wS2yA0W4RYQnBVzjJV1pomr8O3AN8+xQDn6Hu
CqV7FVoHvbE3CpVGn+GXT5kZDK1Ba+mHlFcn1mHHrrKA8+IanGu7QK2fsAIt
5HmBj2k+w/6e3/evPauA9kiI1uI+QaNlkvxG1iqUj9BUx5qsAONELHWY2yeo
+J357qHOKvwPe+/9zoX/xf8bRfYoSUpFZVQyIsTzWJmREoWyE0rZKcnem+y9
Ze8RnqfMJCKbsmdmqYjUp/ff8P3h+/lc1+v2y7nOT4/rOtc5j8f9/sPj8eDn
2SvCnjEH6Y/uO3Qqz4FJB6Xf/aIFCBAt801emgNPjrG8m0fmgIWx51f8wwWw
la71e393DmLffRlxZ52F77UTYm3Ki6DlqWTGUTEH1vg5KTxvBhJXWyRYRr5A
0upVxZuP5qHFgzxxwmQKtJcJQn+ml4HzvC99BNMCBJ6f1xLImwKBSIY2Q8Vl
OPogpwufLYDoOS02G8IMaEiUKGZ3L0OEpl7LxuIX0FbkCOl9uAgF5FIRwqOZ
cJ3Jh1r/QhZ4OCotyZ3MBW5qHs5l+iRkrahJbfFNxN4fbD+eFSRhb0jGwmiy
D3wddl47muYNLtm55kN3vSH+lN+VvhfyOEe21X++Sw6tG9I+147IocQRvbc5
M0fhcVicIW3GEVi+zbJyROQI1Ed/CTYLqiXY7jJMFDypISjHiN7b8KkmrM2S
JA7sGBMXvpg1XRIyJpLKfOhKtTAi/v89f//xH/8vQZnzifOcT6akaHPaCJtC
pqRdf/+5xNFMScbVrmqF4OiGAMv7eZyK0Q3XnvBSmyxFN0R8PNDVtWdKSl8j
Mseva1LKl2ngYui1Kam4Xon25UUxIjslw/n+TDHilu2kfLWOOPExo7jqBpUP
Ie/rTFFsmzfhUVm5r/Q9H0JHlvi7L9PpxJ0Vgti98nRiWf/o+hYhg6i9KPK0
RPEtQfWMvtHo3rcENSaS/oev3hKs6rI+XfebJDQ3c3/oIUwSPkuGB5rWTxIO
0ZT2XpSdJnTwbHFXd0wRcsu0zp5SnSZUPjzX6xE8SSgiSRb4bTRJ+JN+UFzq
5yShR1VukPPgCuHEazHP9DfLhKjwKa055xWCnfTco2B5emR7sH2Q4QcdCnYb
k8s50uNTvYEyZjt6VD0XRyk7TIer9UmHTbTpkfPvaZr5pR3im9W2BN3lbeKV
sVb/RuIOMUnzJw+lIgUUD0VobSfvBcf49z++WVDAR6154RPf14gru5xf03TX
idtjGhpHZ9eJBvb51hUTivjROGDzXbkismsb/ZDMVMKYxm2O76LXkYn5w9Ag
2XXccfwqx55xHUt89RxHzQ2xPWWQK/CkIUb283gyxRliqVLG3e4TKtjXLc67
66CMO5SWP91Oq+Au/2/mNVNn+Pz7xbiPvDMwwYGlH9XOcGqtlO8vhxv86onw
VKZ1g9rLlyg4TroB42rMJ0pdD+AiVYjT1/IAIdJPw1v1HtDiz3Go1M8LnB7f
tRcT84IXA+pbMmzekDAiTC503BeiJ+17ZXN9YJK8LIfyri+8V/le1zrtB2Jv
v8VJGfkBbaWUACOlP9T/kT65LzsU2m6tW/lNhkBFZ7uxC2UYCJY7mV+V9YSm
X+16vj4e8NGwh4vzjScY3x41Go+Lwj5DS7LEuih8bhSR6fEv3+JjeabkkYr1
JefXw1+kYm2dAldHeCoa1tjeDW3LxjSLjc3t9mwkvbIT9b0/G796eBbIxxbg
fEyPqk9TAZ6gXjnKkluAT+IvL6rRlKD2E8k7JMdLkKizlvaetwS3FnSjmm0q
cYjNa/ZVZCXSPHwYV5lWibe7Sq5KEiMwOVAtLN4oEqdKlyeFuSOxnsn+Wn1o
KrST7jGm00uFHT4aYY/aVEjQ3vG+JhYBbn9aqv7QRICuIWWgrHAEJLa+2TUp
DoFzktdFd6+GAB/P3u1rUSEwpF/bE6fhCkmPA3JUfZ7DlA2VlQm7K4gEZBqQ
09zAtXYQ+VupjQHwTL17Rw/Z1g0EXwn6opzm4D5jK1/sfpv22yTPD7su5I5d
YkzBllOnj/ylTMG35/P2Gy+n4IskGs3owIcYsvqo8AHBGq+KK9W8S7DGe/P6
ueNTMWD2hq4pQz4GqNj+MlevxIDgPZJhWqdI4Pz+btRrOQLMYY/uQ81ImJ0X
eLCSHQWtXpfDV7miQONOq5iObxRsCVW7R/dGgdHee5cGlaNgv/KX3eNjUZB6
WJqrUjwK3GcEb0WUvYD4JgZ+ffIoCP0lsuQlEQm7XmSd3PURcD+ExERjJAIo
aaiDRRpCQCSq+caJgmAQ2bS5bz0ZDBS1fa8j6LygypP0FSmtJxAG3u66G3hC
Kw/jpdt1phDB4PJXhNwYdPllKmJ0DeCiQHyvc8EzLFg8TBos4IJWGzz9b6Jc
sSuPp3q7JhL/pH07FBIViSVqfufdz71AA7fZtNSdFKz0VdErmkvBjpibKhFa
qdjxp6z9VHAWljBtLzVnZiFzOKVen0A2UuRqFayq5eP089g/Ypt5KJu43F9F
VoCu2twjmVwlmMySKl1PUoLHQpVbs0tK8OldfdOO7jLUjlUJ1CKWodAlWajQ
KceAiqKJv+crkbjV+JhasBLl2MyKuAMqkeHKwOnfflW4JXrMkhhchR+vMN4Q
n6hChl+U04EDdjCbk2tib20L/NzHKummbOH7z5uittKBwE+Weep+ZAAUl7BQ
ZPQEQJIHWdrEQWuQDMr0kBq1gkrnpfnj5A+h6sKfNclnhniuKK0l3tUYP7Rb
MxMfmODn35V/5Rv8kGPSR5qK3h8Vz1LbFEb74wSn3jRTdSwmngqWk5KKwxmL
xBsj5+NQmeeg8outdLQkv/6z8VQGGt4X7o08k4EJ8UHiEyde4s7iaOAU2Us8
q/rtjJjhS+xz5RFMO12M3RbUhQLZRXi9RuV1+b1i/PuBPY/laBlGf73FoktR
hs7Gl24KaZWh9DebgCWFCgxJ6z9+X6MCKUkcTH/ZVWBJsbiQIU8V/vWk3utx
sAqrejo8fK9WocSlwVnz6Sr8ce+O+6veKnxQqF9aK1iNn+9ceCZ2oxaZFK3S
Y6Rr8U7AnxylnFpsyUm3spwtQZ5u9r7G6hLUk/FOGjtWiu2s1Ulzam5QSjUo
fkrPFa5v3f1Dle0KW8LKbNwUHiheolwpccADnc3CKZ7UeKAjtxrPd9YINCVN
72zZE4FbLXaaf4oicPYgvcZB5SScsdeS9L2QhA7NQv0vm5Ixvzg7QFIjCwfO
x/7+fS4Llyzyg1J2s/CvgT3vyKA7rIxwThPuuENAxsiYmKM7CFvnfZukC4cU
lTCX0cQweH7xqxrraBgYP6NQ7x4NApEYsgFm6iB47edvo/w4CC7qeFBQ8QYB
i+3otTCNQChTrnto0BII/ZTwm6LPDzbf5d0UovYDQ95kqw1+P+DpKbz7/JMX
eE48/dn02xMsPlzf5vnqCZSaw6cZh5/CEu9DxwNKT4CbP0PFssgJntzi2Dcj
qQujm/vPs7VrgY/YQtULmavQyZ5oE//IEacWQxws5B7jQ87wq62cT9A9NclU
fSsIjd4/HRYNDMYhbZsNUeYQDNSXvCz4OBYnA79cSzSKxZC6e9E3B2LxteOj
l5M/M1F/6gDd5N9MLDEcOcbDl4Ws228vXP2Zguqa0bU/zqZi9FXvDn2yVIzQ
NRZQwHAoS9MY+GwVDlMHc79/rgqH0DQF6zQeP0j6yDCS9coXCi4fIiMe8APF
ADq730d9wSbmwq+CTh9QfHIpQ3reB6xLZYQ1mbzBUmOFtybMCxLisqq+DXhB
dfYTYfp4d+Cma3Kta3GDjvdkblk9brAmIufWrPEEaB2jbB+qPIYZH+W4A+uP
AelHmvZnyUCrku7BL7lnQGZc/7LpSwFwkLuqrVCmDU4mpd4nAtRA791l//2O
akCXS6Zy+N8+OPiXJGN0MRwyrGnCGh5HgMujVs/qkHA40GvPytUbBoOZm7SL
UuFgOC3bUWIbBkd+1X57WhYK07Ujf8ImQ6GHbuqR5tlQ+PN3U6BHIQQEPLxr
a8xDAJl/iq+6BkHmoNjmlaZAsK9ZfjKoEARrh7mt1MwDoERr1Yguzh/M5nWL
5Db84dyd4c+G173hgzn3Ww4PL3AZcn5+u9sLLq6uSIj0eENuz3E7KlpvoD/U
1Y5XvOH+/Ou8LzEBcG2gou/GK3+Qkc0KovnrD0HKG5YXukLgd1kZ5/3qYLgt
WSDeezAESDRolm8rhYNAawfr2lYYaEkxfSInDQf+q0U/HjZHwDQ76Xp0XAQE
OVQpJdhGAImDRi8L5QsIe8H5rLUhEiQUdy81e0dC2QidhWtcJOw9e+R4jlwk
tBpUR2dxRoLvRhzfAnkk+Hsxp/rn/zuHOyK54nMj4Jftn9R1Uhv4wM7eRXhm
DSWM81c/R1mDq+1T1Q/xD6BgJ4pH/Ol9EI6qzyF/dB92D2deb1N+Cqs7nC8m
/Z+AfadHvbfdE5DsCHY2dnCHuf7el9/m3eBLyBx11rIboPrsa2nwgfGq32I/
nLzhskv13t9B3uAQeSCWjjMQBPcJR/pnBoB/yiXxKy4BEDxdXefJHQrEwaVk
nbAQeP1+/mCDdwgkx591uAiRYJ/nSW39MwKKblWaBihFQuX+w0v5y0FgctDb
nl4jCPa9l1w8xhkMAp+PXHzJYIred8zuhHuZ4HLRaGpOpwlO15elkfEBdjh7
3yZvl0JvFqELl1qk0E5Oh2DpDHDsecueaU8CcH6KZdQ7QYAqPyu/H0a3QZ1B
Wr7rih5UHGfK7r+gB84zNJ6iPPfBtelIGNNBSzCofTU9w20JK5ZuN0cVHMHr
Td6X0UgHMOTQpatvdIBtajchjy+u4E+8RnkxyhVuB5dPxf5yhZfdbcqjNN7w
uZdBL/GXFxx1bCPLPe8Ni7c1BzbqA4DF+6Kb1q0A2KuMjn6DAXD5zC+N+Xwe
EGzVAuZqXnCLu6Hq8PQ8aEBOswa9CVpK1kXfszNG7qYtV4okY3Q1to7wddfG
h6wV6aaZWqh6f/KZdYgW0p3ec8gy5yZSEnq65pe08cHlCIVTPdo4xTv0M87l
Cso3Vz0nV1ZFkbyXEWauqrhy5puAPqk0hr/V/RwqS8CJZzI/fgoDKp63aRfs
voo+9erj22HqaBOz93CKylVUyx7u2vNTA9ezhj5/c9DAaM3aPxvLGlicK38y
r+sgLtEH3+QNOIgnO8ebDSpYUfEkzWhf0V7oOcmnn0i7F6jUCpeIJylAS2uu
tYb8K2E8Q/K1nMEaoY/T7Yiu2zrBnNtAZPf2cRj2EBZo0D4G6yCy9Cn2GPg6
tC6Vk5wG285SspU/JyGk3Kvxk/opYJy4uu/uqCCwUQ1tHbgrCFcu/vp6JUAQ
ojXe/d5lFoAgK6OM9Izz8DrrrEg4pQBQyBpa+3owIt39mcCii4xI//ks13MC
I5Luz+c/REWPdzOjCl/coEPuO2cqhHfokGSzbl+JDB2eKJ5TbemjxfczmhTE
B3QYIcRRsqJKhzoZuWa1O7TIX647++kOHbI4yxRvP6HE16093aBPiaMfekiL
AigxMLuee+/n38QtGn0h+5nfRBveuvs9C7+J2CxKUng2m3iiRlSrXySb6BKu
cKbEMYco+6m54sk6GZzd96K26gsZ3CE1G6cRJIf9Hzk+QgQrvJYo5DZ5yAqK
V25PxcSxgtaEaGh/3EkwMqlV2nU/CZPX9rvbvzwJQ+Rq32+P8wN9QGn15Zf8
UH60/O3sV3545Xhu/VrbBcjuOmrSX30B+g3vrzD1XgA5X62zx05LwGykwW0u
fgnwshAIkrgkAR8+UNQ7tBLg+VyYumgdAU6z307lfkcAFiHvr6HfpYHwIGOx
dV4aFA7SaJ6hl4G9ggF+VIEysE1kVDLwkIGxp+RkDh0yQCHsucf4tzTMnEO7
wiVp8DjGlRciIAPJp1kfZRdJwfHCAlf+ZCm4c/5vf/MeAiw8dHpndl0U4jQm
1OaURWGgwYjM2FIUrF+v5LYFcwNT9LN73PbcYHKLTP7DLW7I4KD9YWP2l+ir
deKSjC4JVtJVPfpzghR3K4Z7fI32Q4u9o6PkR2ZopczxuFjHDDWCWq13Q3jh
0/vytao9vKBjfUZAJ4IXmDVaOsZpBUHGIGg8s0wAOrxeKXMdE4Twzi9/aUXF
4JXAEpfLxkXgaSc3CKUTg9PpQVeIVP/q80VrgL1UCrgs+EhbmQng+/hmu/BZ
WVDoGs7Z3JAB3aQ7yWTKsuApPVUhKfKNIMe9jy749Aah809yZsr9DUJe2kNZ
WYpjePOFnP/4fQ60k7rJ9vAlByoF/WyXk2JAK9NrQdY36DH6h31+qzU9jnWs
HyMzoMevSqKudlfpcI5nYx9LCB3Wn5E+GLVDgmc7OOblvEiQrb1+b4IlCa4f
poyYq2kjOHxbu5w83kqIOrC/yiuojeCte0ZlXooWSofdLWuCaeDKeiuzoQoN
cBn8onG4dBzUhg7rThcegxP+WwG8hGNQ8sLPqVfwDKQL9s8/T+UDrpi4y9NX
+MA5XbydhuEC2EUR7z52FYbHsr9kllSFIf5CKtntWXF4Gcvo0MIkDtw6pRnM
jWJQuK4cTtSRhtt8trs1lQB1opmOaYoAxSqFromVchAxLnVV55QcaFaKX/rL
KgcJhe2VtU9l4Ei79h9VlAYad+uOqSxpUN38ZzRb1YBcOf1L+OgVsJMtzEka
ugILPy7dKktVRdqblvWvW1Txql8LD9/pKxjms5lTrmeCVkHqcdaKJmh72aTw
lYcJ9s3tszxoY4DaHfMiNmoGWDBtCKWpBv/0GP/WsWgjfPVj9MK2qxFO6p9a
Kow0wt7wpIGvOmp49t5zuTNsaqj/ztBwUlENXbwO3u3cewT7YoWT5fjY8OLL
c4XRYuwYU+Z+oTpYHkXauqbmReRRNyw6XVRZHj237Luv2aphm1MbV9DTK+jg
csBIJ+UKPmGolJa10ESjlWZansLr2NzJdOIxiybW0rLP3KC+hU4hdLS7X7Sx
ucCrXMDmJpawPGRumNPD3TwxzeksXdyMufL4744uUi/+LLBZ0Mcuvd0m46I7
GB1Jtm/zvD5qpbenDAoa4nugjvf6o48VV/cGUz4xwM3tlZuaNEZoHGD3dsXJ
EKOFFIl/CwyR6s/uxGGX20jrOtjv3aCHFcdqXH5F6qGhEhn50y1zlHx0jurr
PXO8o6tttV5njsODbfolrLZgzx144S7aQP6RIYkmG1vob01r6uTzh4nv2z9p
+v2g2XGjj7HEH4znvPbOWgXDa2qLnUzZYCAxTIoVHwoGplJzy6OeERD1UdNi
0iACdNJVmu41RQCrPCuHn1o0ND4793mRMRq6Snj6l8yiweLt3LUzAnHgPy/9
QXsqFhw+Fv1Jo4oDpUIK2qz8RDBqDdTKM0mEz1p3Dnc4JYLJHs5dZscUsPB4
MnpTLAVaFcYvOYmmwBW1z92Mz1PBvP4FtZ5aKqgvJchmGqaCzlBpVn5mKpSP
nLClN0uF9rWvlwg+qfBRVGVltDIF+LdoWXkVUkA4+/7vft8USPdJtHvzv/dk
32yFlb5IhIRFandidiJkXG/9ynogDiLC70j5ZMTCi75R9hT7WHCmO6WQ3BkJ
6Weu9FPrRoI+3Nh8qhwJOWPMLN/3BcBBx728Kfz+IFwocJr3pj9k1h5tWhN+
DGTUpXdltBygf193a7u7A6iF8Txo+GqAzuvcFoo/jVH4RMKPqnATpM7fvtZC
44VByqvv3k15YcXmAZITfN7od0lcJsEvHJuSauw8JsPxI7gdbD8UgfsH45K/
zMShcKtPsVR2HIZS6ivkbcdhZnWsUa1uGlq7crEFe6WhqMGPGwUGaZg53XOg
uDQLf+w/8l1iJwsZ9tXwf9+bjaNed8otW14ibIgNVnPnYYz7UtvFiDw8lDX1
fqumEOWn3p5hMizE/u/HNKO5ilDo0LWrll9LkOT1tZT54RI0bQrgIMqV4glu
nmu1eWW4d2pV6JhCGZ7hWqJxeVeGVlYS9qQjFbhkv3BAVL0CP4WO0x/CCqzL
ycCn36pRvyewWLytGsvcJ69tSNbgcVb9YimpWrx/6KZ62WoNjj088VHUuRaZ
ZXsee8nUIqWb+NrL6Rr81O5+7sDRWtxaYa0QU6/Fo44qRq3LNWjwZw+1pXkt
Ro8t/+Wtq8GvV2eM3ynW4O22nbPGwzUYdHpr9C1ZNV59QSz1KaxCe5+N5Tur
VVjHx9++x6sCYy6+V33AWIE0wrbn3UQq0OyiXvpJyRLc7Y14wNxYjMpsF8+u
nSvBAPrK+gL3HIySs7W4tZCN+5Yxb9E2B2+uCYYbNMYilYwQ53GjGLyxLC1N
2h6DqbUCGffNbEH6/d2WjYLHIHjTxPdXtRP8OXxIsG0nDahuVC0vRKZDJMvM
J4aGdCDeTOsVvFMKbn/XU67alMJXaf0mx81ScLKvop+XqIN+MnllZcs6YBK7
Ui/+qQ5S1FmPivI1wfGNyOuS0k3w7LkhKZNlE1iVbdvJLbwF77sajdZZb4GJ
QBbSdaodVvXsli+TdYPbC1bfD1TdkHTW653/8W5wPFX7+lPERwjrysozefwR
ojKzNRmr/+U35n++nxyCQw+FGrQLh2DJ/cwHXbphOHh4t3/gdSE86f9c8mCz
EB6bGukOjhbBpPyCRaNFBbqaHSjk+1uOpBnRXLpb5QiOSjEuDn4YaSfzmDXQ
H4srSmLPE3yRe9eERar+Af5qvJW4W2eNXce7PjJKGGOqaEppYHAs/IxRKDst
HwPTuqE/LBjiYGzu3dP16AJ4qXzsicpcPixp2F3zNS0A0ifnCp1IqiH5hC/z
TacquP5U93V1cRXIinSOcu5/DbMiIalLOgglQo20un8QQt+KSuzuNMMJL8qT
dQ7N0Kg0UySu2gJaLV5ll5zegcarOmqdl+1QLJluc67kHawG/jXz5ekG5Q84
VEnyAa4os7+kOdAN2HRzRyy9FygKdxY0j/UCZ33aD6/If3GTmTVFdRAkRnS7
9eoGgI4y97b4pUFYpxD4fax+BLxkzIoVmEbAKVvsl7L1CHRlxktY3xqDQpM3
tKxtn6FQvJnOh2oMTGfypD8yTMLM47XnAt8nYM3/qrIT2yRYtUk4HneagtYs
kTDNk1Pgnnds4K/KFAhq1hFbSWYgMEdsfef+NKjNbP2MbJsGGh3GVz0jsxD3
ZH9yhsUsyHT6fPw7PgvfTvN2fcmYg+L7jsUCrnNwRULnL0X1HDR9GBo4VvwF
TEe+2b/1/AIVvu4vV0K+wH5vbzF1gUmItLRVWOGYhD/jUtpb4pOgN8Xm1ZrS
BCsLTnHWak0QKc4t+SGoCZys3z+/l98NApGJi+w+3XBAIKNv0b8bmuXMRi9l
94JJA2e89+xHWPD/Pv9LvRe8A7wmC7IGYb+Cp81ixwA8dLv1uphrEJjikj71
O45CFm82253VEZCOt7g+WDkCZ1+wjC8pjkP70q8W85wxmCG3o2ItGAMK8sjE
mtkJ0BC241K0nACurW2JzZcTEKW37lMdOgVGP646EWimwNrpDKec0BScuLmX
lEphBjxPVz2hyZ4GhjieJLvpaZi5nq9Fd28WShloGjVWZuDc7eLFTaVZ2Ftn
/pT4r27nj9aoOfPMwWCwj5K/+xxon7hUGmuxACx/9wjIv5qHvUXvrltILMAN
Tp4rOeaL0CL+9d3z9gWo1+MhXPiXH5vEKA/GL6D+aX1PeMIijFseTg+48AU+
nP1jMhe4BMufXz7bT7kE3bnxBU1GS7D78EBN64kVMKGtXz2stwxH6uuKk6KX
gXzVup0+cgUUsyN+7b5dhuuxMveZzq3At0H6C212a8DZEpGgFb4Kz4xNssrP
roFU7I0JJ8speOkv4Hl8dRKYLlweGBaeArzsxO+JY+BZU1pqeH4M/u70l7S/
HgOT4vHIhewpGMvLNE9QnQK7MxleIUVT0EVFaltOOQO/DOWkGXKnwWhhL/Mx
lhmQ+JWi4NE6C4qNhtc+Gc3Chq34zIueWdhyyKbukJ4HopL6Ub62OdDb9job
yjoPpA3qv7nJFmARUr6+GZqH0/6PIlRoFyDX8nOQb9ciSHrIiDVULcLTAhYj
875FaBv1/Fx/Zwl8vrcwapMuweM/hbz0wktw+cLInPfpJfgqeN/u+ccvwC8u
KnT65xe4wsVEdvPNKnAnv0tUUV6FbeX5JN9Hq3A7vFz66/wsqBVVmasqz4Lh
memAk/6zwNmXTh73aggWHtstrJ4eAoEkUib3C0MwYwHa31gm4Hwr5WTnxDgA
/cf6vqxx0GSVPsTpMQkcFrNeHf/m4lff7dZMmUnQjqPWD6eeBj3uQ02ZD6bg
+OHbTye+T4Gw+TBZftoMNO79QPP68gyMUE4W6IfMgJ3Y1J2pyDmoEZJpJ9LP
wXrl4qc1nTkYUj+yVSqwAJXyEgFbBfNgv8M/ydM/D/HsMSrajouwen/L6ljT
ApiUqpBP8y/Cgih7tOihJZATztpr6vpvbqvsb4UxLIFoqEbiXcFluLFfZDq/
cQkGdM19epmX4WR4BC378ApYnc09dFF0BU4def7JO2QFWJ6wxTetrAC1VYLS
cesVMLiM+5uZV4Fes5OGeH4dnFTdqJrZ1iH/zKPaQ2brEKRKJA361/9luyZn
3Y4ugPhWlenluAU4+iyUS/DJOPwqkRh6ZTYGCZIuzn0240D7940byaNpsCEf
M874OAVe1pH9d2KmgcnXL/LDnRmIvBZopT04DZ5yjfV9hTOgPyF/Vy9iHq62
3Ht5nm8ern/3tFRYm4fvJK20onGz4KWwxJy/fxb+iOVRvXk1CzFirPq6aY2w
RfWtYBYaQUCyqjm5vBGquCV2Hql+gJw3J5+3tnYBdYxWG+PYBxCmCz9QrkKE
MwY/Tlv+aQD6Z9OOv80RvlpVZbJcq8HDrj/55hursX0/eW4GVw2GZbaMPTiV
iyTL0oY6eTkoN2LHN9Wbgw8q1xYi2XKwOkFDhP1DNholx0c4NmSjzcO7ovs7
spBdkWzCPSwLVd4fIc3LzkLTeOp+H4kCpI/qFqEVyUdhJgrvoc583BNpLStW
XIxCO4UXDtYWoSpTX91OUDHe5XrxpTO4Eod02Rs5eCqxbYOb1GW5EtervJgL
vmThYkz+hctVWWj3StD27dNsTEnbJTy3jYfO8MPjb+ziQD+shyGyIQ76Jk6w
tFK6wYM2g2HKqOdQ1J/wo+Txc7A8SpPlfv0BMIXNqbwStYCXh6ko+9rNgMHh
QsLUfnfce9S+1k7WHdVV9moZjntgV1T908gDIWidsN7MYh6C3qz66ZkJoWhx
J+AYj2kE0JQ1bL6qC4ciG3WtpoFwqFdlW34cEQNftk8/spqIhgOXNZ92/4yG
ptaRLut3sfC0ceuMu04suE3ZRmYrxEKvFScb8+lUiCAfKPVhTwWGGrWLOSdS
wXNfIHMCbxScWIqLMd0TBaxLzz++IY+Cok2T041jBqBF/5lBkEEfFFwq5j6+
ugMKIUl3Nm2eQ2h3FtfhDhfQeddsxZb4HGQnywTUEt2AofLKmx4jN4BazmeO
H91g02uzIeHNTSyyYPT2fqON2kG2kyijjbkv3pz9qGSMJWQDE+zvjdA+MC4v
cNsIs7kf8p2QuIGVLziIPW3//CG/ms+7T5oY+ahsX/qqIo43tFDbCipi4cb5
0fAcRSzJEv3UekMCqlhPsks4S8BjvgyRCy2XgMt6t8/suzQe3B9qv0dLGo2c
SjxJrxOQPLigZZ/DHWToGUhWd7+NiTKVD+2yb2MUj8ph83VDPO/clGTkZYg3
l9X0SbsN0c3UJ3zbzAKPh3w7HPXPFy6SROxLSbDAKgv6+IHX0ri3wp7laJ00
cg1nTX5/I4N8VF+4MhQ1obySu0ei8zosvi0xLpy/DgLkNqCZrQZlp4Keh9Rf
gaHJQ9f7c9RgOpbsuNmjy3C/cJCaOCwPblUJPRV5l+HOXX3V83wnMPzi3zth
BcdxTyeFw7GbJ/AZy+ab+IBSQlFh5v4DjAWEUR8ae+m0UsL8XSGDUDo6SCo3
SEmLpwUjlR3MOEsHNVvajNEXWcC2oyvqMhsLpKoKLPC9YIFTHk+Hl6XJsJ9n
M7dhlRTTBnycPmmRoUw61dK+KAp8aOGyJaxGgVoRpVtUwxQ4nFeelpq1QZxz
/kX21nmDWBTZ3jTH9J0YrdfnRHtmkSA/c1ompHGBICNuPbotsUigob79WaF8
hHD454PfgSkjBJesTiUr0VFC3YxN0ceECkLrdgb9jnMFoeLwpLgbWyUhqD78
srZ+FPHwdzpz2mtRRILqoaf5O1FEV1Gd+JRPrgSJ3lNN3OhKOCZexX7gmhth
NjT7HbmbKPHu4xSLvbaiRLGNUItojotE7dicW5cTDhPfGfygT3A7TDx37vCb
e8LsxJA4vvPSbz9IBY1k/H6a9UHqOt8cC92l7v/uEfzHf/zHf/zH/yeCGBT7
c1/4Szax8Qws0vlLetId7k8o9peMTYqyHbF+JCWc68njXP5QamZpQm0w5pEU
K+uP+6d4Khp0Nzy5OJLKG9rvbTfKG1Q0aLvOHvVnYSC6Sh5QOlJJT7zCRkV6
9RIDsdPGVNfFz5ZA7zzn3mxoSzBq2w/LubaEPxOsF+cepRE7Upl2rzmnEQ/l
sEQc3E4j8umzsvtFfSUYnKVcEhn/Svgdf1x3s+kbgVBPOaLNt0A0lOZjzjm2
TrSVw/mifT+IAdzko2cjbuGpb9miBtd1UNB6g+0W6mLbBwKjq88LWN1P+eKX
+gso9plnyU98AQGh6t76t0tQjF9B+AV7CRZbKpwNUSzBumfNWq9jB4CfS+We
z/N+4OL1NONb74OPlT2BRVJfwWKsJq9D5CskUJ5rqLz6FQjPjlWtVK5C+MKL
EzdurMLdTrdFerVVoJEc0mH85zP30h+iyj20AluJQR73DZZB4hup1hPyZdDX
3v9tO/ALeB7yLrLj+QJL7N8cdMKWwLJyo0MlbxF8V88PjpUsgNMOyeUmhSX4
9Lx2Je3SIths5DWlvp4Di/zy1aDNBaga3cNrcH8e5GSNT7YEzkI21diXmsZ5
YDq68lno0BzohpzzdyCfhTDeQZOX+xdA/j7/mU/X/vmj5626NtzTUMTjpMB1
cx7Cpc0v0+XNQPq1UD9i3iTYFPRZXa+fh+CDj74Ksc6CG8WayPFnE0B39xEV
E8kc7AQpejeuTQHWR1vxXBgBMM0iKZqcA28G+ePGZtOw1GHze9vuM5y41u2i
rrUELqdFW9n7FyA5civj9L/1JtVMndzurQE/RfExaeI/H+5Vd3agaxW0i3/8
qWeqBbWAppVL/6J5MFVSjE4tzKnuerx9lYUNlsnTAXNZuN7JVJd7MRvJtxhe
8McFwtAegb1Eu0C4PehcrlwYCHf4fWRdv6vgTsdEWN03FcyJOs52VEwV/d1Y
eHwpjsPd3ic75ivHwLJ7Jv0p+3GQ7OGtOypdQxhYnztgUFVDOHjuvXRKQw1h
zLBr3eyhKTHalzZLbMeU2BY/vXGX9C6RzypaRPAUCcGRIzznMTkJIZmNnmc3
kISwy1J91ONZU8NWbtBTV82mhpyf3UU7W00NzFvucwzDyg0E65b9I+nKDYfO
MtFWuqg0uB++410eQi7FvS021mlKLhXu3P7UlHbPf7ruP/6voNF4nMyCzU3K
h7oq4JGnqxTr8sXe0rNuUkJuLk0Tr0sajkXKu1OHlTRkXtrzPVq6tGHSOWl3
6PRcw96+AR5ezbmG7WnN5Asl8w0xeyg3nb0JhP1lR2QLGAmElLwO180jQEio
M1Z5mW9KzLURn+g3MSXetnn+JYj9LlFfrpSlNyWA8DxDt0GHPYCwe1GzgHMl
gMAhW81/h72EePHcUY6p6WKiRdcerezgEqKfh4fBy6BG4kE//ps1NxuJ3L/J
3uYONxKpv1KPcSZ7EbIbJl5EUHgSHsU2GzP99COIJDusNjXNEQPDDYV0XOeI
XT0HQmkPzxPHDHwOu+3/RWSyHsv4lb5F7E+6+c7m2i+inQVlrlfxL+Ln4hMH
Wlh+ETv8+r9K1P4itt3a5hc1HSYq55K0/nk4TFw05L1CZB4llt77dj+Hmwnd
WgnupRuMSINyp0oVmVCiRJyb00gRjj6ne/WHTRFk7fNPP3imCG9/fmCeyVSC
xr96106dUIKcprXeXV8lqL0vkFM2cgmyWN1EL3ZKgFr8B9OyF5eg+tIA/84P
fmxBrncXhPjxcz+hmWh5HndzKr0rjgrDejWfPMkeYVgdOyfzplgYlsttcw64
P4M+i9ZAcXgGCne+/7qh4wL5MnkChXTesOe2sjJ1pxfE0tcWkLt5g2+DZ1wY
RSiYtaWkHXweAkL3WApM9EPBNSRykLI9EK4ezZ9mEAuEAMrAT1kzgZB+09SU
Zt4TQ4/Lqg3d98L7v+U7qAK8cMWh6fWBY2FY3MaZKn47DK/lpjzVvRiGPxM6
0wGicUU+U0UsIxpL1gVKLdhisFjVmUosPxFj3kV9lfqciFm3cgV1LibjojS3
Rq9vOkrtMqyXKKbjlwGJn4wz6Xgu8YaSIFM2JmpWDxJTs9BpUHpBST4bA6r0
auNYitH+A1WT79UifDVEdzrFvxifvO7OuXkrG8kSzGxGfLLQsNTf5dv+HCSa
C1ZJ5pbAhEHTBN2nEsi65Vut5FsC1gxz8+vPauHxiGOKQX4tKM7Ihda510KY
19MNU9lG8JL5LJ2g1AiLD9+fp5VrhNND9Hxx3G/BdudIe6LGW6hv7zu49S8/
OHamg6LxPViLUVSem3kPUgKWVBlz7yH+F7e/yK8+iIl9Hd9/oB+OO+W9dznW
D5FVgZUZJdWgv6Gx99XFGuj9lSwRsK8GyvRa2MgS67Bzt6M3+1odhh8mjq9u
1uGwukv3pHku6jzkYUTFXGx86qVkGZOLW1GJF8zsMzC0lo9BXz0D96VLUVq7
ZCD18vj4SngInnWXl/R/G4xSut33LtwIQV45m/dFQx6wFhLnZBvmCcJurOOK
b31A7JFRuzBLOlD92HP0sXo6bFiWu3y3yQDb39UOnwNq4ONrLqKgRw3k/3jK
zqlXCwc0f26qORnhjeYvolughQa/eB1MR28gyZ3t4WyXV/iZuEix9akWiTUC
hQKFr7Dl0Vs+Qm4l9nWv27NzVeJncSRdyq7E/tyoRWfbKqwofw5XyarwzZmq
U8+tq/CMjqaKt2QlMrPlKzm9r8C6tSPaBQaVSOdWq36EqRx7Oh6KhWWXoXzI
lZcv18vw4wurJeqkYmyW0RjN+1SEezttg07sFqHwQneCy9ts7Km4RNQez0Jr
miPHhX5loajxR3l1gXicplDt3H4Qi615x9/U9MbipTB6Osm9JnjkVEC4vtp1
fGvM/Wf26z/98Lkr2WU2DixTmxRPt8bDDmnfwlBDItzvU3n5gLEYpFX+SqjQ
FIM3LXm98WIxyDAPBK/uqYXrH+rjqelrIe7lrHp9di2MiTnw1x17A0cvWZy2
l34Dnotp3weK38CPr2iaEdAK5mad4wStVliMLEy+e6kNuAROMixceg/lmq6v
PlO8h6rwi9eHFDvBiDl7ZqWsB7bNecxvZ/RA/sjMIoPoR3itQfrz0ON+EM0L
fWv7L55wVlFv6u4H8/nwTTelYdB8fDvCQ3kYqEjy7Rsyh+GwciAZ12UH7Nfu
EpvKtkbF2MY9nka22EZV2EdYz8UfxX7LIsa5GGVnKyWdk4vebIeJfxm9cPPt
p90Tv93xdHJ0c4SPB0oL9KxS0LuD632d7pB+D3A8ffVWOLcnZOmSFAjvyQQP
jrcTVI6ZwB7issTzLhOKIxwC32yVwZu/lJZ3G8pBXe/irRKHcqDt/eGI7g0g
xqenvJ+VCO7rbsZC2w2gTl3QZSTRDHcSV4csLzZDe2x2zjOXZjgSHlEcofgO
4uKNTh1fboegShZhcb93MFinUnVZphtEHKM42vm7//d/+6Fr1t1QS13OMuzZ
C5mXolvmQnoh4yb7EGVBL/TeZRHiODUI4d3uU4EHBuEDI1fQe9VByHqfPavA
MQJOxrVJClQjsH+8uWXi0QjkJj9r2eCbgPB3RaGObBNAOPLXpl5nAnQLq65z
cwzBn6qXY4UfB4Gwl7qD32wIdl7pD3MOZKHsD3LdTJksdPUrJH+SloUDXr6y
R3eTgT6v5ngudQrcmA/fV9ObAnYLKsq/7xeAfUhu3ifrApiKUXmiZF8IO11S
ex7/rQTXvMU3N5irYK6igv3F3WpY6+unLel5DWZR4b9nO14DTQ9bWrfDG+h1
YaSssyzGE6emHL+XFuHtbY4OQcFiXLr86Nm4Qw2G8h+titmqxrcimjOFD2qQ
cnNf0o+ASrzNmaXRSFqJeq9+rkc+rMS0cpPcKpkKFOZepMuvKUfqujjw4KpA
PV7HHwPmpbg4yhIWs1qCbkFzM1bcpXgp+ffLZGIBEsbZuzzy8vGsdUGnylA+
Ug9KX930zMA7gqWHjJPTMfzkyec8Dun45IOzwcVnYVh6/kGEbU4IfvtkSWNT
FojkASneIgRfkCVNtPCX8IcHEjXj1+qC4MveuyczDLKA9ZNayvSFbFAL/UuW
5JYND2l4t5I7y0C/61i38moZfLhxpobjYjnsLVaWSiG+hiMa1F5HJ17Die/5
Znu3XkO45kvzd/erobyixMXlRzXsF+zslI+uhovSWumfjWqx4JvsGaXvNRjh
mnJj2rwWH+hOHOOqrcDsM+aH/j6uQIq2LtmprgrMtX76imSuHGedm8evhZWj
yeKHA1U55ai3/Umi2bcMK3O8OLmYypDRzi3USLYMzbW5HhQKlCC/ykRbO08x
5utQGZ4zL0ZDpPDtS8zFHg4TZjLnHCRYPDFs7M3BRxVacgVq0Xh26zhLEUUU
3ojm4uvTjUJynxqHkCsv8EQyV/oe7ghkdRpI3HWLwNpHVitLGmXInF+27e1Z
io3mB23l+MrQbzhb6tfpcvQQmBbtMSzDk95PdcK/l2H6etis2dUK9OY3JW1K
K8f+aMZvb9+UY+hJO3FH9iocyi4rfBVRiR8q/VtmSypx47rJ6z7DKtx3NiFI
aLsSn/zQFHO3r0IRl82zDF41mJhh8XeaqQY1hq3PDf7rM4bh+sUzp/PQj+3U
5yTHl0hgWVlbn3uJ/jY5Kh1lsQhxV3judsRgQMP8o4hzsXii5PqjPeSZ2J58
kWTVKgPnDg3bzJdnYLqWbFlLfQ6q83ydP/c9GyenKc09dHLQ9cB6CsPpArRi
2VdDeJ+PLoEu5JHz+Xh5T1ij+PESrGGbJb/FVoJRySKx71aL0TyoQjHNtgwv
OvveG5Ivw9K1zHtG1GVI2LNYTH65HFcMbvPq05fj2+0tY9W5Mjy1eVfVf6oC
+5VCbFliK/BLXOA2WVQFXs5YtpSsd8QX47wFFSyOWMCoqhkd7Ii+PHPSX3J1
gMVU4Wvchi4IXmPZTuu/BROqXVs12X7oLd1ifEreD4ctv++PEfb7V6/ei17O
L/BbBmnT/t+RGKjLYcW2EIk/zp6sKqxOQurLXkLPehPRte5K0/PZRHx+csWY
+WYGJp/ZTjh6MgMT7oocU2LOwDiqdRoVshzcLizYX0jMRrbE9eojTdnI2y0+
yiRfhGs3jDk+UhThcI5C1FpGEXLY/31cn5OFV0M5r07ezcI5AY4z1FLZmKW+
/+S7X3Gwwqwfw8UZBweaZKa0BeOArP87jUx9BHgeFLx9fE8ETK9893TYCQdW
zrnme3IhECSzVu1KHQwPL11ffb8cBFTHd+bX1z0hpGnb9CivJ8Q6d4sEsHkC
clEc4oo2AflhtKKYN4aQ2+WXcdwYnN/Y0H9of4oVBzuLVy2fYkT1cvc4qTO2
LJHkJCuF4e1GzUFp7zA8+5NVNqYjDFVP5hVYrcThtYPPfHpvxONW3h/bF5Xx
6PxZL3DHJx3f/sn9Wnc/HS16ohk6xtKx5V0l2ViHH0QxVBv79fiC0e/PG4uO
vrCniMf3p0Is+CeGp718HgM/D4WqzobEQJgj5Un5I9EQeyJhtvpmFPglGVwf
vREFEoOBG/Wx0SBYwpk0uxIFH5Ddl38yCj733uN5vxANY6qS0+Mno8Eo9WhT
nnA01F8WP8zZ5wtZlMCrNO4Dk413BLlP+0K0zzydfekTUGdWrKxMcwK6Dq9R
xutPoC+/xY5Lzgv+bIkzHM7xhCTiS0Xk94KiYLnp0E1VIE96cuZ6nCqYEbby
XnGpAQeX3pWKU9ew8vxYwVi6Bl5UHJNgnNBApfFmm2Om5zGQuvdHl8c5HIqg
3Fv5hB/vmzn/ZSTXwGSlVR2lHHUkbhY4WK2oY7rbG5X8R1p442ZOu7LdDWQ5
8nJZqfkGFrEWcZ83NcRUu1GG70sGaHlqXJ7uiCFazjErF5bcRp/hrIIiqduY
6z1kdDnrNup72jl+EZUDTheONsHPsnBbRb8tdVoW7hkdlhBqloWlQ9XvtzRk
gY//R/3ZSll4EE9JEHGRBSv921wGIrLQMHWlQzBCFuquuKzOgCwsKDOvr1DL
wkG2nfxSeVm4abwkaiEmBW21MxlP6KWAHObkX8hIgUpDD4PItCDs1jwklf0s
CC5x+9raxgSB/6uNksDOMIHtPOtvn1eDhKikiXZJwWHCc8KLn6UmIhgiI5BZ
aiSCSk1yOiFlIjgkT3d0IF0J9Roie9e8lPCZ0IbVh3IljOWNo9XUuoHi/XK7
B2Rv4Jn1U7FeFjewQ0TnuBz1HRz58uGvzMht5JYMRg7OO8h/imH/q05jfNi+
xSPZbIzvHb6m6n42xkeiH/g6t8zQbuNvQQfFPSwK1upYY76HIQmyTGWPLbE0
yrC10c4SQ+W00i64WeKjs90WAsQH+FzbqnSs8AHqH2NrfLX6AGsepPANRVmh
vvoqw9NgK/zeRccqQf8Q9WQJQ14DD3BPqxKzYuMDPHzVwO+slBWyx+cY1X20
wCOXlTf53ltgrKyRyzFeS/Sp+6n4u8wUnytkfztYbIo8BO+CtS5TPOXw0pj2
iy7SmvZqO3fq4uXtn3UHcnQxk5xG6QADIJ+2oKOwJgFF748cdjhKwEL5m+RC
aYr4xOSRvTirIk69n5/ew6GILyP42p/W3sQjzwQ51cRv4uPESxpQfxOTT1iL
P+4ywG9vRg1dzhigfY6JJMuuAU6MfWjSL7+L+/82Zrq53EWndDfa3ai7SFk4
Gb8mbImzBLXnEysW6EF7dZJf1hKrDBdj6TUeocJNHpn17w+RGy2iOnweoX08
p92+JxTQuX9jkDeOBPQeRPbfjCWBP3W5K0Sja/C1Xn2aheIasCqF1IeevAZN
/PyCn/nkIUC657RxtBx8v0mirJ0vB2XUX1/SlMrC3Mu9FZT/60O7Hx4+/LJw
ZpqdeIJGFIIonAzePxKBgnA6i3llEeC0kf4RGzVBMHk0nsYbPkGwoL11yiL4
M2HedejY9QOSSKLLW+9ocQmf6FrUbXFewquKLf4aZVeRUy2RPXlDHVM9ja/+
8VbHiQMm3ptZOnh81SBn/bgOPq7ckVbuv4US36rkzK4bY+dYqOjJbiMMqw7p
ocoyQrLuiIJv//rp2TV30X0qZmgWElRVTWWG78tiRFYdH2DCamCZUPx9XPTY
fiIucx+dSH0NWeetsd+ceOb2Q2s8Vy4mfcjMGjsZhXOPaFqhyd6KsKPsDzDN
SHDr/M59JCoU5L2veYLvL3qn5X1zwiu9Tzm4fzrhiMKyxLlDT8HxYJa/57mn
EPpmgJb6+VNwyGHTqWWOBCfWcM/87Qiocc2l6xWKhD8HbpRaroTB9ir9OYuB
MBgVH30QQRIOBo6iSopXo+DWxj42Y6EokP+Zn31EJQpcWGIEKrbdIXX/nsbT
I+5Qc3bIw+yXOxjzmZwlmKhivVzurGXKFfR26RU/zK+Kf4L72m/pPIB10cEa
3z0PoIo3tkjx7APYGeIkvW5lD7/FXkhHv7EDsSfP29/P2UFPCsMZR+dnsFrb
Xehg7AwnqVLEjtI/gzudYxkfjTzA8Kvsg1wPdwiLjHrK+tUdmsfI1N/K+gBx
Pfy3t7Q3DGYZxQh4eUNOt/mPzCZ/kHLWT8iv9QNDl/N0j0/6gxckCW3YBcG2
fctggmggcMgIhc0lBYLbXZ7vjbSh0BbLdOnXdjAMzOD8vesh4KhKmWrpHAra
yeT2nFkhEPfsdZhdWAhUOm49MQ2OglybbN5g2n/1IRzbqykeBd0PD5LrN1mj
YTzZs9g8a1y59+64ybItfidpyMwYTsWDxL8kb1tTsVzd3nDbPQ3NHxG2HrNn
4S/+K8WZ/FnY43uDZ708Cy9X+XDnlOdjicTBs05F+Ygv7c8umhRgWOgbV66Z
Eiz9I7ano7sEpYMZIzXPlCKN4QZb6uFyLL4mfPH3Px25Yl6V03yqHMl/7LlZ
8bYSZZg6eTRT//l+wlJbX0Mlyt/CP72b1ShWc/PK8ZlqnAi5PFP0pRrX31/3
8BasxZO7nFsfSWuxKe6u1I1ztZidZ9zrN1WLdh+ZnoSH16KyyoGY2g+1aBtV
kP37RS0a7eN72apSixeFNIxygmqRlko4IWqjBqcdTTvfpdagJZd7js7bGlR5
12zpLliDY3OVRQ191dg2pfBcq7AadZVW3nxkqMYfDmVFBkVV+KwiQV8ovArr
rFzvhedW4FGys9U/TCrwSfrGvuzACgxWFtb2YCvF/gLFha6oEuyfmGBQ7y/B
AmHbmgeluWgfO2S879k/Pbp58HP72Vwkreb7nm6WgBp8ywq8CnG4J6XiTWN8
HJ4slCRm+sji/eH6bz8ir0NMmiTHZp4O6D0OO8Mmlwq/w57l0zinwviv7jr3
xFSg/ZBTSi1TCppjNxz4wkrBr+Ipge5KKXDsuzx8TasOojjeNJtV1cFg4OOH
+17WQX7jK4Os7kawIZtdMznWBM62b2ZHjJvghOgl8hPwFqRGC8OS1trgCpVG
63vPtyCvNz0usb8LKOisJYvGO4FOYf9utX8XdCakittl98Aj2UPOV6AHNHvO
jO5W9oCLS99aaGMfuJff3VkT6IPC47Jzh+L7YJTIpyR6ehiufVg07d0agnfz
iR/8LIYhPNRc7YvGJxBsLRmbI/8EvzhW0/oTPkFuwgvP4ZkxqL7H3nDVZQxe
/A70nkwcg1L2fhV60UlwX6xScdmaAP4n1JLlQpPQlzK/TcM0DQNr7aG2LVOA
VHt+1Z6ZBqOopu3a3Bk4x6XoftFgBkZOhXZr+fzvPSvtA0Fuc7D9qSjxAcMc
VNOQqlQemoMDtGaJIyXzcHiXreiP9jyYr74aInjPA/fMGvH05UX4GccVLjG8
ANGxx99LCC0CqUHdmu6VJTBdUDiROf0FthTiC9U4lmCE09L2zPclSOft//a4
ZAkuPRpSlutbAusBy0WSwmU4yCU0Om+6DEySdyJKCpahgyUjkrdjBW718kpk
Ba+A0881Xe+kFcjMkRoOGVqF2L7FHOY3q6AQFGFGUbEKLzNMSteV1mD6nnb8
vs1VEG/d9Bw6vQbb5DduU4qvgZzNKIej0yqYfKBkDMBV6Hffp7vavgZv76SE
O11ag47KVdMb99fgQUYW792sNXjvaPh/2Pfqr6q+4G1EQRQDREFEUikDAUVA
4A5KiCCdBlIioLQ00h3S0hLSSIf0PYAiSEinNLfhEkoIKrz3+y+8v3zfd63P
88usfc4+c2ae2Xv2zFrncI/+XAUZ7cPRyrfW4Di/iuOa6Dq4O7/gvR+1BqKb
IvpI8xq00JbspWzhAGyw1pPiOGDcVYnDaeEAWb1AvyCIgRAFXEnn4yXoOM8Z
VWC/BFbGajKFnVjQdGbaevcPA68sbRpZz2KBpHn3BuouDnqTS690hWLBOOQH
OcMeC90OwdEckXgo2bTwVv6EA27BF5sc2ThIFrnglveACKfaiu7wSxHA7TmR
sVuJAHxcv35hT5EovPaJOv8kAK3ZuZ2XswRYyh5EC8iQwG3ct5yDhwgW/iMf
bIUo8bK5zLKdTIJzql+feJoS4UTQyJhJGxEwfX6Src0k+MP5tEG8nAjEU0eH
OqlJMCb2zUC3hASn3hmLvy4igvZGlKjLaRIMj9WkrKCWwWVjqIaBhgQyrJcE
pcRIcIR8VreEdxmMTDRpqVaJkI8XMMyiI8GiaNgrHXcS/EuvgepcIrg5t03r
pxEBpIMn956RgGb8Fu+zFCJkk0TsmMOIIKA4bLVmT4LuiOB90wAiEGSCtNqc
ifDQ+aq8M4oEK1v7hjTaRPjdM9JzlokIRuaDkZLPiVAoaDr5144AFq7kkrI7
BOj+Trp57iMBCFeTWZOG8UD7cuwUTQseFOvULFSpCZDBEzkkeA0Pb27Mvs0m
4uBqT3+n73M8vF/d+v3NEgdJtVJP8F1YOBrqylvgigc2o/GyT404kE16VL1E
jYPTDDOnfNvxYEBSfPBmDQcqv91mcixwEOBcgDS748GmPbut1xMHURJ/r3IP
Y0HtkvrsXh0efHOHMPt/cfBL472NIzMO/IOnru47EmDeaM4Sr42H2EDGK754
HDxZyM+dmiDAWWHOTUs+PHAKphw00+KhVE2+1jaRAOee1uhzGOKBm2cBWz+P
gwpS9/C9A4p+3Qs/+YUpetJRdNy2OLhMpfHXxwUPc4aqxTYxOPh5+KzYXzIW
+D6IUx+9TPG3n5D94SgOEukS4ryqsKD83OKMEhkHocKYnLgmLBhwN+lcMMfC
8SPUP99L4CCLX+g+UQwL/ndHrE3KMXDwjTOH6gsWAiz5E6lbMfBPe+H4TzoM
1L2k4jlZgYWBT9tGoaYY0C6ifaeJX4JGrjYWYyYs2DwOuhC5vARv0vamsdlL
YP9Z5HDEHQwYZpp9cjVaoqyX9vBx3CLcmj/5rpkaA/1W/nn7u4uQedT1q1zn
Isw+rHTmbF4ChnbWwHt5i9DGzXNFT2YRqs48G24RXILamzZj7UcWIaiFWHIx
bQGUFY37/Z2xkK+ur/TbAQM+yVkkEmEJTg41ZeNf4OAEP3HD4SEW6HgKbnH2
YKBJovK3K+Bg6g1LOOYQFj6q0CnON2EAk7MRdo4fB2Z6emzxKxg4x6LFJRmF
ATbdntTcISx8dbojrFeAgVMb4qzLVhhoEReIqg7Egq1d3ApCeb70aAdXPBsG
Pppd8zvJTeGbdHYjUhcDqecLH+YULIFIKo/qi0gMUMfjvDxLluCs9N1tBsIi
6Ms3Ha1CYeA845zld+ElWKyzjDxmtAipKclyXIwY4EXoV4IwiyB66K4q6fgi
cHXnHl/XX4JijHjTAfMiXC3J6r/itgCG3V+4QsMwIHrsAE9Ned/7dI7zvROL
MHy5sqLlOQ5cTgYKf4jAwhr7Sj5LCgba7ikZdTdj4YzoUFYdhReC+szZ9rMY
0DHEGUQQsBARGZASScLASqf/t7/GGIgsvZnHROGh8Xdhh3IsBtpfaDImy1Hi
/2uoai4IC3E5gimSMhggKu395Fxbgrj3hqsLkVg4Vyv2VEOfck4t0OveuIKB
Gdk8/ksuWFDFjhQtuGHgogZnWmHSElTunMiuuYMFbasV9vO7SxAYSj1FF7EE
7y6+8WmXx0Ilc+0jjCQGUD7thGwuDNwyYTucd5Fy/TzDA9+jFD3GMfW83BiY
9rdO9qPouXkY4ynCi4Hd3YTK+bklUFNz8nT8jIXb8hYiN5ox4HzR1SxQAwPJ
LWSO2hdYoCqxpaV/hQEBr3c5RewY2OYXttFhwkOc++SfCiEcFFzLffV4FgsS
Cz1pcXkEcOdTNPIqxUN1v2C2UxEe0gwc43Ip+zRrrzrmMQMe4nVfzRbq4sFo
Ym/PSJgA1+JPphBU8aAg8Pz2FXM8nF1gCZu0JMC9yKCqBH88PGEVfOVbiIe3
j7J0sGIEyBNXQ9kDHgq5OZ/0TFDs2F+36vyCh/L+qvCUK3iojCuqP0vR79Jz
UiRrlgTSzds9XFdIcMkxrsGMkpf1irxVBssp/F/IFtk7g4UmestIdlcsCN43
XHyYOwOqT6feJDPPQLQ3o00I/wzMXmr0XaScb0oubbKlzEvAaNw3ZnZnCbTm
5CGSsu9mYsWRV5WU9cb6YDxnaxHoxL+9/GnYDnbHIs9cFmwHdfQLaxXNdvDt
TAs2kuuEMK/ip4defYULk+rG++NfYck6MtbL9Dv82jh6XMiuDzQv6mYOCH4H
Z8lvMv47o2AzKt2p6z8KwtY2AmvSYyAtkM5I3/8N8jtqLTdffIMBz5yZY/zd
YMEtxnPpWi3SEHnngoNHDSK2nu1v+qUGEZLPmro+Eof0Ux+bJonEIcwo95VO
tjiEb7CHQ2QoCmFbGe7UsIhEdq4zVMRRRyAs4km2c9ffwhLvY1n6s1Gw+iwA
ou/GQrl6T3xgXBbs8ot4la1lAUeCfSePQzY0+GauwAylDrYwV1C/V4GMTcxy
HE2tQBSht/CgrQYxSDuJirxegyj+idOIs6xBpjQr2HuqaxDrFhvhAdsa5BrS
6d7lXYPc4vUzdNRvQDzfLiMcjg2IUUxxm196A2LXldWffVCOvDiumKlLU4Fc
qBMpeXShAikiFfInk9UQO9RTGuldNeRTk+na08c6yGNLC/f5rgSkqCiz54Jb
AoJdF3X1Gn2HtL0z1J6/nILIjo29+7mfjHAscB8pkU9Fpq9rjxzmjwOHBck7
mm9jQUBcOolNNBbqEPNDTagk+J1ez/gmKhHc1LfYgksTgd7+sN+JvXjgN33W
/S8wHpaiTZRao+KBHmd4hs83Dri4txMcsLHQkvmKNvxZHOjqxIjR3YmBnUBe
Ts/CaBCbK+slLUeDjmQx98uuYBh4PoP6phUM3N6JWZmDQfBl0u4UTUgoSHax
KIZ9CAFPLKIW2BACgkaS38MXYqDv4pevtK9jwNcYbbtYFwO5D/AR33yT4dJq
k7gFYzKsy4QU3SxIBmHWeXtrLyeQ/0c71qXpBDP8Y1dNwRmyhBV8bz3xRWKO
a00/2vRBdh+BDh+TL9JX8inBNcYF0Qlkvci84IzoCikG/c1xQRCz44YGu3aI
Qe2N74KsdsiskyXNRzF7pN7i0lm9IS0gCiTYyt/XghFioKHGnhak/Jx3/WUp
BAyDVR6V1dcB7RyQeJ1WCLq60Z61MyKIuKpAT26xCPLZhaN4RkgU8UyajnPO
kUWqdDuetiXKImxVELr1Vxb5cawnjmbqFkg6i2NeOt2Cq3OBx5kJt6DEOE9y
X1UatD1lp+ZXpaA2hCvuSJo0bMTqwJ7vFQhT+rfxWfQKJPqNa9VuXIH5nGtC
lVZMyOsQiI3iYULIadUeiTFMSPKherPOqFk0arkMRf41iz7vN+f4OHgO/VPd
v4YreRzdgPleHyw3jv6qv8ktsTGOfmHXGjvHH4CSYOC7YdASgFpDspt+lgah
7ty07XHKT0PtGSr1s+NSUMXSmc+7+VNRtmeiFEqtKlGPsy6r/tupQNH+ncy7
aF6JqptNHbn2xQ21eSiorPCxG+ryLdaXXXLuqFRmiUNMsWbop+V7eGsxM/Tf
Pjl6lnkztPldcuSV7w9RLeoBx9JEHqJSgP1BLZMqqjOd+O8xeb9F6PuM9Vbk
fosRt0fT+NuDluoUTcfWirEWxY5mdlrasZbPPmtn+UvGWojJzacPMsplUufX
mhgSymRs0C7sde7lMj0mk0eMjke0cNtwGTBcCm/Jzeeke7wc3lJkI7uUUnhP
5ov4o9AMunsyIeGWnEjsvf++W/sP/+E//If/z3DXrGcsN/6geY+JLsCSvN9s
Hb/7jbH2oLmp3O7YZ8mJlt8PpbcF88Zb4uj7zygYTLSsC6ZnVV9lRkfezPpz
8QEz+ttn92sZZ5jRW6kmF+673UJvrO2TsL030Z6TsbYhBDG0+ivP2979E6jb
hz9H80lOoDZdg+6ZbE2gAsWcwjGMf9BnZDdy4wP20MxmTQeVb/6gZfWj1Uxz
z0Kxm+XD96bnoFUzkZuO4TxcaeXwkXC7C1HXfl/+dUQWcrgXL5SCDFhR7Wyi
Oszh6kkxJ+K4CaDD3ph7hj6GBy5U6dGs1jBqrxVyz9oGgiy8fDDh1qA0txNC
sMhGmEpzr1ajMpFj+8deMkSkIExRfidViwkwc0tPEN2GBR/R02LDbIsQeq7Z
JYd9HR65NrRZm6yCEkdL/7lvy/CxBdIzAtfA7Q2T8czZNZAw0e95m78KuKEr
Vjc51uBnRBPLicerYM6ppLocSAYaA9kv33bIUHEVF7OxtQx8x1YSPeVIgIpv
7Ir8uQKP9NgvUr8ggYhI4pOTb/EQcxPzqOP7MsWv9uePGUng97JpFMpxwN/A
rqXSTYRihqxnVwbwMM3+gkG4AgsXD47yFJcQIHZ++OzzOhw0Tc/U30Bjwe19
tfHXbwQQSxfofkyizNs0OvZCYRFyuxyPODrj4NLYa5lP1UvwZDpVKN5xGhJq
OORngeL/l9beOvQiiC1w0eBXJ8Bi+/HfHGcMzBVrMZVFLED33wub3e8mgJUr
/8OJdTywvPbeucaKgzTXf5VT2hioGC//9GhzBYSUW31nKf6GygX6bUcvg1CQ
kURyyhrE/NY53XBmDaaqypn9CtbAQ/xUUQsMwJ2FQ64PbQagJb4vNjVmAMrj
Ft3JEvnI984Glkca+YiJwzaLc3c+otIU+rYlMBwCfRmFxYzCQT/Ka+w6Phyk
3UT7xC8qIbI8Qc7jjEpIfxyplzZcCdEeb/MxnmCGOHtJtEARMzh2XrhVwMEC
jrkvsh/5jKPPJLmH9k6Oo9+fPhaQPD+Oti91zSt7X4Ryar336ldsEeoUJ8aE
X6QYxfrhOksU3hudkapAdafUG21oqBiZ+9EHzZR44nzvPXmU5HZSJx+bPOqb
oBgxu0Me9TqsnOvN842WUY0XbxUVN1p0xTBP14Y2WhK4AjCqpbkyZYEd/i5h
uTIZbCted0XyZBQibh8Lr6RquX+SHNmVQNXi5Xbw1uPioZb/7TzxH/7fAmva
Ux385k6LLDyfv/17pyX7TqsxQvu75WdI9nSxqCqqXeuqn/ItVRQX9YEsXlkV
ldZUpiq6ooaytVguPjarhtLTOJG/uKiGOjLxZHuuyg59oXf9t3W7Hdr6Pro0
7pMtOmOVF1splY4aOObzteFqOoou14WeazoNFfYkeiaJvISK9+AuT11ZQjl0
utDHMmJQNU+MzYiX51DwMCjxTs0s6kH7wc6bF3OoP2O3drChCOo8VkhyKAmN
sl4RTe3URFC8wd/4K10GUHgq2psuygMox0TOTg78AMpPyTKQKukAPRb4a8z6
5z6aHPvkwxz5AM1q/chi1fky5Ab1DdVKXYZZnfnuU/uXwVRm6YdCrgjodBe5
/3slAiWNZTVlfSIwf+hJ4WinIpB+tE/WhyiCQXYIaaVHEVJLtxLX/e4h5UdP
3eUKvIcEb2Y0zjrJIc8T1Rzk3lkg58eYezqVLZCIpifx905bIr8vljJ9j7JE
PEJONtvRWiLLzyclh9stEcPg+/tJ9S8Q9OrzS+/TXyDFV0RbXr+1QOSxfw73
fLBH9mjOf555a4+sH90mTJx1QLrfXLHVOe8N67T2GjRYL+j/5Rr85LU3DHA0
iwQQwkGsj+/LzKtwkLoS3qc6Eg5ClTYvbOfCYTkf99thKAyyOZ+yDruEA3u2
3M6HZzFwq01jRTozGrZX1LbF1WKgTNvqnmFfCDhLj/xi3Q8GxoVo5/eLIZBx
xnD3+Nk0pEB3JrSBNw3xWHobeMsqHVF7kTh2mzEHMX15eIaaKgcx53Mf9KvL
QXLKalqzHYuQkvnV4qaLRYjRPPf7U1NFiAnqetmXnkIE/5f39HWLQiRr8sp2
DV0RwszMRr+6EQafoo6KZg5GwBbW5F6tWgScC0Qx3JzKhxvFk1unbxbAeT+s
I+9SPjDTVp1B2qrh+NVQO7nf1QBJvHbmz2rge2Wz+KOXzTA4wv5y43UzPB7Z
kF+saAFbjaMeOvAZ6DKoBVV+tUOmg3zYcNhnGH+T/u588zeQemgbsy/zDazg
eL8K6RvE/Hvf9L24G3oT9h46Ln6D1Dy7y5ZUPdDmekmve2YKeD8es5N5OAWP
p4esGr1/AK2qLmHXeg2yejHHr+ytwpO8BVuu72tAVyonIo5ZhefMCsYL71ZB
qLQ91fHYGkSsnfLrnlyDgw/pnw9RzrFD/D1R5bTrsEvnNLlnuQ69GscZxB+s
g1D2XQXdt+uAY7/ycsRhHY6i+5ZJeuvwLP0U3UD9OrQQFxysFDbgJM4rc4p/
Ax6hLj+WCdsAhaiPIp+XSCDqEeORVkQCtV+W7524luHx2kpY9BUcuNC+c3k7
jgXGkDsesm9wlHmpdmcViPD1HnfGCyEiOI+f/9ZtT4RTXT0Mq5okcNPxvr0k
TAJdmmBeKncSDHfKvH4lugyWkyduKJJJoH28Ftvnvgwxao+VothW4NlhzO4w
fhkuaf5jVlZegYYDxf5d8grgTXTwZ3xX4J/dyLMSDjL0pmJzW0+sw+IPP1Hr
hjV4I/Cb8dKZdZDUw70P2sbALXVholAlBoYvnzd+vY+BmRpW1PTpKVhjIUyw
PJqEO0/t5s5T4iCwGT9Rlz8P14+XyIQrzcMHNrqe/Kp5eJxHd1Z4bwFGJpWk
prMXQI1DMyCNMhYSJv7OW1uC4N/6su1JS7B+/JP+VxoM3D9yaZGtCgvMZroG
NXexENNaM5YZjIUEMI/6dQ4PQ10t1/5W4GD478KMyQ8caA0thut2EkBW2kXS
QZcAprFGbt5WBMit3G/xuEsCjSeKJ09UEeFk94zlAyYSeHAFFTrJLsNPHruL
H9NIoGTN0RMfugxTPh/4mZpXoMn+70sp0jI8OR1J9WRwBQx/ihBOYclwjvks
p/w5MuzYRNMx1ZPB6JoMJgZHBvLdT96shmRIj1FPW8STgUty/d5fsVW4QcNP
83yRDI55nNivXquQ5Kj3S814DUh1z6nMwlaB1eP9PazcGkj/1XDRqKesWwEO
8z5KHaU4VE1aR9aAp2xUMJxvHWyetS/sf12DzFggG4iuQ3jDYpOy3DpMKGe/
bdykzMNcObrMvQ5J+xVaShrr4HCOdbt2h1LHBrzn0xdZh5TEJ/qhi3gwnIkZ
LJXHQ8v562eCyvDwO+z+9a5rBLCQahT644sHJ89buhkYPPxIuGJo0EaEcFqH
pk+yRLC/Ge43V0mEBv8eMdkoEhzb4LA5REOC3/cfPd71JEH1RFsfmVIX8qh/
2WZ5vgy+i9cjvQaW4ZOCXfu7GjJk/IpXY+Qlg+ybCbHTMWTg++s+/JO4ClFF
kpkHcqvg/M6dzz57FbRamqhNVNagxuOP8XDxKnDOfrK4emsNHEhZ3h9OrsOt
fr8EtRtrkC/W7Xn4+Dp4qwyTQnnWgYM7EtdQvAYvU7ffEe+sQ3L27kya2zrM
v+nri7uyDhm8ESlCTuvAa+7+ySFiHS4rFz5/cW0dDi4qe1BZUPY7rWg8+KwD
6/V9xe+c6+BLYjRtcFyH2Iy9PtsP69DHrZCxTeF3rExL52r4OvSbJ310+J/+
wGfqFEMHGTDv96k0XVfhse+o0OxpEjyUe3iyK4IIb6QQ9huvSLB+7G5EaMcy
mKcdMja7tEzZ9/v9SydXYD/q4iS+ZgVODy4uStOvwOqZ75NOwyvAxZPYLUAm
w2/bE4qjD8jwgKTvUKWzCpcPL2Esrq6BX5PXZnDwKhgKcCNlXmsgUM/JqNU6
Dy0r/JV8ZvNAh3ViaGyeh6l/oSSre/NgfJv7pM7+HBDOzfOiVObBTdSlSmN/
EewvZ8WExCxCXINtQNzuIoTzsJv2iWIAdeS78I+GJWhNnddLFMTAGyFnefcG
LIRONr77KYoFnh235tIkLGAeRqry/8KDdUrMH105PEx6Zp0MScXDlp+4tdZV
EizYC2xwOBFhQ/LCEVQTEVi//1qpClwGWiOsO+sqCajVBrpp2Sl8iNeRjX+v
gGzMt7JWVwoPBG7tmOQVKPmCb1ybIIMiKUCKU5gMLTrFdp5pZADHYZ28ETIQ
Y5qyUs+TAff8ypeKRDJ433mrm2O0BrnvXbvqp1bhjJB1NlZkDXbtvxod/kKC
jYPt6EJKPOgce+RmAkgQfip4h85uGirH1Ym9Ez/gfOh+7oTDNMxGPGhUuLMA
RSYN6iJ0CyBH//vadeUF0COnW7Y2LgJj//07CdqLIM3QTf32+SLEOO1VvcFj
4EOW3cAFfQwocpX2HvfEgF9vmn+MA6Wfeu/o8KIZBwuvrhbEreOgR2o75rQ/
AagPeaz1L+Hhe/FQW+chAsQ3PCwdpeSlq9Ytbbk1JLhW4a384cgyTEj4x+1S
4YGBJVhLVhcHCYqpNTzdOLCKU4+yONkPgwEF6uLufcDhf7wyJe876N/MIozU
jMIfl9SptcER8DnRw2DpMgrkwumHVz0ngBw1OifwcRw8Lxx4VPaMg7zB6r69
yjTgb4bZ3Mr7AUYe47O/vv4A37ooS4LjLNx9ev9axKFZELSfc5sunAWHQd+t
b8pLsGSlviZyfAmM6a5lMusvgSkO1Rm9NgDCotiDN4UDMNt0eGERPwBuT3tv
XqfSQ0gfzagCI00QdbnjdxMXjZGsRrTjMHU9lCXb/8Kb1IEUl/ugeFUd5Hge
XzVsR4DlbLtHUhUavof9UDeXRWCutPamKKED0r+uzlXmdgBVpJ7HemUH4BPO
+jEp9EKE7Z8cnHgvnHmmtLu30QPC6M0zmKVB8O5zHOCuHoRA0hBG1HUQju75
3X6tPwKMtemlh1hHwEGdPUaENAzsIyHnzLfH4Qmf9JRb5jj8ppXaPJ4wDvzL
N3bCHjhApoYJp1OrHQjPxt3J77KHO3X1HMvmJYh7TnaFM+kjUqQXsxv94SMS
kTONkroUiOSsp/X7kfyQrTUWUka7P1L3mduAWsMfTnBhOaIgACbbr5WzC/hB
SeevoOOOOSAkl1bOw5oDNr2mBxvzH8DSQ7ny499KSJC2jkg4VAXHDwVp2G5U
Qr1T9yXkXiOMT8cuNF5uBHReeGgdVyM49Gelq0p1wCMdrlQ0VwcMlm4b6MZ1
wLzNrV/25q1QJlghpXW3Fb7dsw85sdEKNP+Sb+p8bkAm1EdZ9dbqkXX9s58y
TjQgTpb+WTiFGsSATvsTn381wnjEqpAjvhrx6jt5XVmqCnmxeEf9p28lUj5n
G+UcXIkMMYlOfHxVjtzjC5b9LV2GKJ4N2f0kX4bEBbLmBCoXIIw04XWetvlI
U99Rprfp+YjyWr8n7m464nj7PT1NfCpyqvDvmlhGKvLvkwRn6W93ZKa35fd6
oy1irT81V0m2RYZ9HroJP42HTFk9k1mFRAh7W89tMJ8I1DqVVesbJZAHK5lx
bqXw7yDg3rBjGYS1qKgpdlQgxiryTyf5KVL/Rpo6awUSucezFfO+AXnZ3pCZ
PFKPBGAWzSXJ9YhhTaev0t86xJtfC33uVh3Seee4XJhcHSINY4vt/nWIDkdq
DePsJ8TsX2ZD9PwnBPdHQVrKqx75hRN8pNFch3TwC9zPH65D/i4QHkt8K0R0
B3uVkJEChH+unf2UaCHC/LlRvXI4DomSboSPx+IQPn8mZ7qFOISV+aJ58N8c
5N/8lJybdw6yWfyXwYM5F7njM39jU9kNWrru/pSodoHla4/T9nWdQeKlSwnu
RhwIXRajfZwaC5/ppr7qUaRelAu92DtvGCnlfliJ8oKQ6SzG4i0vuFjB+rI9
MxD6z79IuF4bADliPhVPVgKgLjdR//V+OIR4CEcUfwkDFY5da2/+cCj/c7Mx
fDcWds/O/+LwioXKZ6JF1/NiwXbAxtljPBoSI3/t3zGMhjCVaKuF5mjQ0UrO
njI1Qda1eYv9Z42RY6tdl4wmjJEPvxlK9vL0keAPm3XnFvSQUo79iZY9PcR2
+1dV+640UmVkF0GYvIP4CIZ/fr0oiYg8xizv5gjBTRfTjLBsYahIfv03v18U
5Gb6GbekDcD12sov2gADEFrpb87ZNYDH5aFtooEv4erT2fLC/peg0cGReQv3
EirGnS+daHMGnsDze5m9znCcPmufdcAZGru/jEi99QZZmatsmuHeIDkTM82w
4Q29tqEskT8DIVhbsXFrMhAypKbvlB4NAlP+Hwz71BFw/KNj2RiJ0r/JnCmK
vBABIavV9U+iYqDrcxTNgFMMSBjfOmSeFgMlxvBZwiseXKTJzsO28QCHqf5M
BcfD++znmvL3EqGz7JzqF8VEiClSzzuikwgia2ccZiOToerOQcymfzK0xRFR
d+KTwVzy0WQMdyr4MoWNfjuRCuKfdBYClFJhwrf11DgmFb54spOR4VTYq+mj
VZJIAzf164c7KeOTL5YuNxSkQnCorq7YkTQI6ZNj//UiBQZ0x61PiaXA5Z/C
lZ7BKXAwPhbsTp0EtMlK4ejRRGDbv+j5ezsREFdrXdJ4PLAoTBqMpceDRo0X
RFjFQxNE27xKjoayBJyY4YVoKHqnIqAmEQ39jkfytoRCgPrBWc+R2mAQ8Sc5
3loMhlYa3t4mwUgIEhYerPOPgEN2KEV/lkjooS3OZtWPhY8vD50p244B9UIc
C41VLCRxzDOOLSRAW/5t6o6MBDht+FSTvz4BmhSj/Q9FJMHgtiS7pUQSZNY8
5REPokiP5c/z2xT/fzs2rqWmQlTlCosEexoUqiSNuUrbQ6c6cphG1B6kEgNE
9OzsIdbJ3ezpvgHy2kzcz1DGAJndOGdBdDFAGMzFYE/5GeA/hPTl/DWEp6Lf
99wZnkFUPGdI7xVzOOft/0NX+TncepqUo/D2OVxZq+RQe+IILhgV1V/jDqDJ
68fRg3aASRKtS4eYJ8x1aj2tCPeAziNeswPPPYB2mPA07kQAlP8qYvZ55w/c
9fy+wnb+4HXwW1VpJhTYyMyNikqh8BdRQ7Vvh8ADGs29E2lRkPxuUlHpz1tg
fsicypf7FsavrX5lDYiDAr2SBwu0ceAYOhJ8ZDwWRmgvpcNEAhATc1+elUyA
wECcGPt2PIx5uLjSjyXB9Amiw7JAEsSmZw9nDSZC8n7Cfr1/KtzXlA4QbEoB
X8cYHv6CFAgwgx1Ws2RYXvX2anyVBG908NuXZZJgd3j0T8GJbEhKD0qo986C
R+vVJ2mdsmBbIBU5/TUEGYyDzpivoYidocODkw5hiIskZimsnZL3P1ty8XaU
IbHK87IP75YjEnV0UWaoUkTOVoheXK4U2VOavIp/X4qEJ6VFLnLVItpWoVsk
plpka3f8Bz/UIu/D/eVMZjMRxlw1N5rxTGTvGYcbl3QW8vtFuC9/bRQgzniV
natRELGs3m3s/Baq6FTuRX42QQqp96Kclc2RN6caf6vYWSDhb7bX7ph6IGKf
N4a/bLkj2f0/Hzyo8USMc0WK3FbCkLepc3LhDGFItcGDE2Nt4YjLn4T6Pfd4
JPjwpmm/fxySUqDNc/p1PHLnOnsIWi0V4SyQkZBiT0ESlTYf6NWnICDEdXjm
RRai/Cu5yz4rE1FEjgtk3ctCTuf9eHXTLgeJLEhS4Mv+gISKv+U6x5GDGEcI
y4S05yP32EFonzUfWZ/VGvV7k4+YqC/fLagsQiZ0T43sCFNkvzyNj2gRknNC
Q7yaWIkIXFJnKImqRLzjHtjEdFQiOsKe75Txb5Giup4HymZvEZm3uzdvpkUg
SxmXmGnUSmHkJa3CfEIpsI59cKAXKocpxzsRT4JqoeTC7svyH7WU89/H/rTz
J4jaiFoYlG2FlxI7ng8et4KOLOHW//xP7KHzmpda7CvwnlLVlJT8CmlB/IFS
rV+hxYP9N/9yD0R/udkdj/RA35OKl6foekEFJfrSJG8QRM4/WegOGQQu+R84
19RBKFa37lWxHoXrN/PT3IxGgQH9PufG01GQD1W57jo/AWIZ/RvoTxMgz1Wp
6TQ4AdcNen9NGkwDLdMbEgfNNFjnnsPcFJsG/oa7J0rV5yDIRj776OYsGDLz
e+lIzEEojvXRjugCcIeuuFj+mQfbwKRTL08vwEubqWoFmiVIKj3IP9+zCDxE
1MOW5EXYExxHM41jIKvHm8CcTJFp0Q8EzTAw8iiB7ocSDq5l0hzyBRxw7HbQ
vdDHgZ4gtY7bSzxcKn1aeosWD/kljTyVKnjYbHfhU35LAK6frWuXFvAQW+X8
0cSWAAdvuss82Eng6bmPb4ojQvyxjcV0hAgXdUKSDT6RgJaHxU2EjwQPbCZ0
ik+RwDsYO3Wa0gcmm1oO/hOmPLdrV8PiRIKa621sPM8pfdDZYPn91mVQ6NZ+
aVy3DCELFrQ7PmQ4c9dm8dbPFZA+3OikS1iBYoPCLrfRVVBLi39uNUYG5oQu
NYnTq5AqWyBvvLMKDWGtCmxVZGgWivZdv7kKGsFGeE6VVaBNqDue7USGyiku
PjyODFO0o64xmWR47bKAnC5fASXbdzxR4mTgfxRCtpQmw7HjLM3GuivgKmCF
rm1fge17d6VGw1bhweLF+j+9ZEBRa3zm2CIDlZc7VUXQKoRo2llk2JLhVP+l
85LpZPCbCVIPBjL4q43asKqtQNHg58vPFFagQHdLbt5qBbKzipBnScvwYiVM
tjR5GRqkFD9sCazATVtMdjWOBMNGsixnqJfhpduzaZo7y8Cltep2y44Ecm7K
33I9ScD4898RvgoSWJ9WLgxoJ4KP7ddgvXIiiE6erIzLI0JEo1f0l0ICjAbS
SP6uJUDZQY7gKy0iOBnUdQnYEcCvR0LsvCEBmBRlAm5S7rPdDqw4g8MD6408
uj+v8fA+70u6mgEeqC5ePuhJxwGLNEPD/kkcKDavXjIvwoH89smtWxNYmPn8
ZMkrBAvDAjtobVscYDMcXgZlYKE9kEEseA4D5+rDqU3bsfD9vGg8fg0D7UJk
h5nxJejsEk6mbsDAOpGmK8JvCc6ImXMr9C8CUSngPX/GEqCTTOQdLRahpEl2
2CpsAZaPtjPslS4CZ4Xus2uOCwDL060qlfPw4eY/fU/pRcijalNvY1iA0Rff
Uu055+HV74sWZ/DzcOezh/nM+Bwoqx/7U5c0A1oXDZVGuZbg5MnvPnWLC9A2
ZrDzcWYemLeCaaQo/b+XjUzcrs8inGt35LyhuQAVHq4paZKLgFIdHMKdpPTF
lt9pGo/OQ+ku3tRoeAGiaQK2n7rPw3U1dxZdqzm4Wx/nkyS9ABuGzD7mxDnY
p5ZeYfs2AypHf7QMdM7D6/fnBhWws2B/8TxzOvcMPJltdrnANw9yj0jaBVdn
oOOt5dVv6B9QP/d9TOPUHIikzb6rrpiGhi2ycq7FFGDsKhcKv8yAYQtH8yeu
H2B+yMIywGwCwh0iuKn7pyFI9Fxuossk5IQZSB0OGYebAZf1zxyZhowLsqil
y5TrZdGX9czH4Wu5uFNEwBSIvR9vMrs2AegV18au/VHKPpWMKq6fgufnXGpv
skzA1dun0x8NjIKpssKe+d4kPKo7BX7R4/BDf8u5jHkUIpzZHdKGJ2A0TX7a
+MsYkD4EfeQqG4FSR7ObTPoToOcbWav5fRT0Tkg4vjkYhqStgGdOfBNgJP5h
X/vCGLSuK3ZdzRyG78aJyQXsE3BbrhPnqz8GdmIxJFLnMOCmaHyaieMQv6f6
I5Zin8ccu7ehKUVPw99PBQbjkGQV0JXANQpnXcYGebBDYGcWtX3h+DhsBdsR
/y6OAI+pLK0Vbgg+vDCj5LVxoC9fCL0vOAqDpj41KJZh0A1x1IWBMegyt8in
zRoBfh+LtAt9Q5B8s3qmYnwMph6Yi2kZjcCFvHfbw3ZD0OdI0jcxHYWerdtz
RXvDMG+yuudrPQT3wyI2RVVG4QPHFfpLAsMgcIKkvHdnCE4o3V7ElYyCV7PS
4hMqit1UZXd5uwfhqvtS6I+UUTCnaUqiOToMA+zEZSGfIZCUUtnaSxyFnLoq
gqrHMBjeuLFqNT8IDTMz/rKlo3DVxbP99cNhEMPJOaVLDMGsQs3QQN4oRG/I
Z9zgGYYyOt1G0bghaEq1ku9iH4WXd4uSVquH4FWl1pMTG4Nwy4TrmrDyKKzL
xe7hyEPw4761Vt+TIbj9vI/7eMUo3Ljw1ojt3xCcX8puTT42DFQd4ocOSkdg
8bh7N2fNEODKselVykPwZTB78Mf6CJydcz0kXjcEn24b4mofDwGdMpfu0NtR
MFDn+PmVdRiOVduq2CwOwVKOcKoo7ShgxNx4UpeG4Zys36hUyRDsPRVh560Y
ATJDyd25+SGY+5pQ80N3CLqORT0MoPDMcbrILA0zBHLmOA0mCs9z+pk1CCUe
O2kZF9/9GQTV09RUA1WDMBHT61ekR4nn2LTbov0gCGQys3tmD8CR3r4vtEIj
wDcd89eRZwgS+5YvvQkdBOTgzaTK3xHQ62JDsbgOgboeuschcxDMNHY9CoZG
IG3VP4atewiymuzifxUNwhtRpuCEwhEo9rq9/8dzGGhO1AoNlQ4ClXhKaODb
EUhSxWW/1h6GiD0XiZ3hAXinYrGP6xmGH4Zi4sz0QyARAOEf6gehPvY9R7rt
MAwtfo/lqB2EAkHfiGHqIYi80LUm9X4Exk2CB8R8h+Do4WZDE8tBYP2Z8+Ru
7jBEaWCJOzGDYGHOpReiNgh6fTECuKJhyI3ouElTMghi2dVvA5IHQbAuM6+4
m7JuvP2PvcMOQoCAsA56aABMUD872q8NA5NY8Gs2hUEoBYUEns0BeHKUoez2
7jCMxavYKH4aBJ/R83Z9DINwIgPDXT02DMFeDUekKHYvsI1d060ZAA2xpqzt
nGH46GOy+UFuEOxeKDHEogegN5c8e2tlBNiM2dr0W4aASn8gt2ZmEBjuq/Sc
uzoCG1duN+LxQ9CCfAyZeTkIsgLU8SZbI9DNWkPXyjYMDxdLsjAJQ/BQsf4e
16tRSEEqrwVR1n/EpInZE3bK/akigUcho8CfnyIiaDwM+TvPHD5vDAGqdB+z
ZzUGpVnqxmV2IxBuLCoWemMYiLhU343T46BlfTbxqBllPzmWlzjLDcPLcEkI
PjkOsmPdVl4PR8H3S9fmv8Jh+CfqWsJ9bgxa0hjXfZJH4PLqh2mh3mEQfCHE
Un54DI6uXE1RlhmBNWH/RyVNw3Cm8IRmdusYVBbHYH9zjkLV++Xti0EjINIl
XXm3ZRzWtO4fxgiMgaGcx04r0wgQ9XNRm+8nIDZsy/Ox5jjwqyzGProwCoev
L3r+mZ6EuMuV10g+E/BHJWnl3PAY/KFLUvAh/IClAHHLqWdTUCjt4G29Ow6s
Cc69KZk/QKZK8haz9hTk2/a6la+NQ8gnaMP+mQPUIxXJBLdZWGD3f88mOA2j
ks9jvCMWQesIu6tH4gJocfTdsKyZh7+nDR5sfliE6KZW2g/oBWjpQc6c412A
17NE+mGTJfh75z6P3cgiONHk0TrWL8AdsSW4RI0Bgt8Zo0GNJRhMu6ka5b4I
CowPn/6dwsJm17FIK2osPMN1S4/oY4B0LMt06DQeAuVdtKKkcPDlzQO23iEs
GBw3qtmpIcKHr/fKZqYI8AtXcjroOwFWeYLjf4jgYC5ynspSGwuKE1S6dY5Y
gMH5q4dL5oHh8mOqivY5UFTBJ9IyzANTbl1NwX0M/FJ6MeruvQSmZ1/e0dxY
gseFnOf/0OJAddqs7p8qFlDB05vWaCyYtnfxnu4iQKJj5XXiDQKQsb/ks5II
4NsyYNH/jwAlvQMJ+W8IILzQFPCATIDWo66XLSl5Sobhet4x2WFITr38Nujj
MLx+wP9wjTAKtyteLTFKjsLFw4odV8NH4Sh7fcJG2STwIT+ji5UnYf2LnpqV
4ySEfeBSqqZfAB3RZyM2lPrESM39X7zIApyh79FfiRuHXaucMwJR4yDBh+l6
WTEO2khRP6N/AvJZ4atein0C0sETxLi6Ho8cZoi4dbGnBmzevQhneFMD8w01
JK6kWriEX3ID9Xq4Exh15NaFepA/T/aGiw1woz9JNqzgI/K+/DSN3Wgxgksm
f1M2L0ZcG2xDpAuqkTWTUe9m9mrEt5/71FX5auSwNWxcqK9CllalLVW1q5BV
1cWuYzZVSOIxdPqEUjUiqKSqEldQhRQQbG5LKVQjd/fejo+nVyM/Tgo+8xGq
Rp7OWCxzOlcj4r3h8z+vFCCazY8fPJ/LR3LafH1Y3uYjJdsF2PvfPyCvNU1Z
GqU+IHuDO8Hg8QE5jK6flHMpRqrzmW5ErBYhydzGPYhvMZLbYmLcHF6FjASO
x59RqkKoVDapFoeqEJ4j+t/41oKRm7cEc04ZhiCNiBCz9m4ocmZWKNNNJQt+
Owkmn8jIpNR3hyaaSZlwYZt8QOpIhLxlN8NxhkTY3T3mYZaXCL2Q6774JQ7I
+pe9XHUozT1aZENhLA7Szxk9+Ib3A82veXPeln6w3/ggvYvLHxivyYR7JYTD
HYsrYfqjYUCNvdQoqB8OH30FazuvxcIxj1DZjskYIBoQZyNZYuFyh1q4/aUI
wOf9+uBGCIck4azOkdAIUHXF2tK/vovQpqXZXxG+i0iCY3yP/V2kOz84bdre
HM53LBA8tcwhkddl98yiOZzue1j0nsgNQt+Z4t2P8MGxQjGOoG5+OBon7uX/
yByh309Rp9t5jqgJCut7mJojs+Svt1IYXiBTDqoPWSnSdGYjixjzAlGkyTk/
HCsKtVJGeJtpYbjPFr7iUS4M2/TRkRF3NeH6nen1GqwG+J/O1fKT1oTZjSVz
5wkcyqsoSV4gAoeafiXzxesaAbXAG48/+Y4NsXxqoR726wJSHKB6RaSGDanp
lQ2g+YtFYazKQyY1sKjQ9x5GX9yxqEk0MxMuqxP1KVmgOYK5E4W+OTzgstKJ
IkyRSqP0PqEVVXWtC0Zq0bqzpA2M/yf015eDJ5iKC1E1v378lNotQOXSrmcU
tBWiitprL8bpVKFatiaLhH5UorSt9yt6/KpQOXc9dGNtnqOD5Pg5/x15jvZc
1aFnrH6O1hreVasfOo8qTjo13SrMikKdujneGsmK6mbm+uStwY16+UZMgmmY
C6Unybsa6sSNSvKtH57ZZkDdj8589cePAdUVg8JasDOiPKrj3TXoylqGRzi1
1SRKWxQeZ9D7PCz773u2//Af/sN/+F9GfundA++f92XWNWzLOhruy/RrG8ir
o5Rkah6Nnpq+T4cSrTHG55QeRYn7pOCGTelQS8XP9rqV7FH+9NESOUftUTov
rni46Nqjjmo0J8TYeaPfywXKzPB4o7ds6eJamL3R3zcOBq5VHUHadLsvt9w6
grw2iRRDDx9BTt8Wv5ZPxw+ZC5YVln58kGS+fbjlLj8srwxQu49KIY9+iXyK
ZJRCZtDSe/tXpZGCZ2MFJ1jNEY6HJtpZnc8Rhbslh18pmSPP/BXox1QiIbeE
oGHXEQH5qNzJ7cORYKzocSAXkAIsvu84GLySQLlSIkqwNRE+PTLv62r9gORm
eX6RN8tAku9FZSXupyL3BOrD5CawYCKzsfXNaQm0Cn75a7MtAtVnzUIVrxVo
y4iuHKjEQ8bmwJXluiUINj7xLsaUDK96FPkO05OALuNWzn0HLCzuEkt3V9bA
OeIXK0cLGRw4bWi+Cy/D20iH048vrcJOpsHy98/LwIZhER6pIMIlc3zI9rcV
6Pvd59A2QoTu/UDtAiksJOm0POKVWIHioVIxF10ixAhVoYP5sJDmeUxnvpIE
lx8hnybL8FArrcFmxYoFJJZzeisFD5fsZsMItligMtkSeCSwCHXhpXYlhli4
7BjtVVu+CEzpnJeS9yfht5tS0f3OJUiI3fyn/HgeZriYjV/JjcF1s3zbaLol
2GLFUKEl5qCZbmnoITIKEntp07VxWBB7tRn1pGkRar/mehm8mgG9vNobUU4k
MCFemDIUIgDD53+u2lk4oJ+7+GJEYQWE+Hz+PPlBgjMc469PWpEgPntgolVo
HSIKN2+K+65B7rmrZ1on14DZXsOHr2EJxJ75CfOSloDjwcyyw/QSfLfNLPSO
z0EkShVod7RzEIarTBjTzhzEqevBpJebL4yr32v5WesDPtd6837Y+0KBza7M
xTOSMCB094yX3h14+5l3RcJcEorZ2M8O5bKD+t5vo/faFyHBNs3SMpoD6K/R
yC3W4VB/Duk9idzEomZ0rc9L5eNRpnE5hIm9GXTdM91zWi0z6PF2y6aw6ll0
mWRFSZBUE4omobPg5JEm1G6bje8SrgklEshU8fanH1rNRqh+oMcPLfKkwjXJ
3B89G/VrS1NYEuXGyT5cvyOBelLqEig/IIma8L3e81dko6WY34WLcGyjZSKw
7AY6c6OFLf7NpiZRW6auc0dktU5bRt72IvaWlc5//1f+X6JjAmdWLs0g4+6U
oJNPPi1jQaXmyKfGIBMl/o11FCmXcVPViZSQKJf55aPR8ApbLvP6rdd23SVy
y4Pqit6TRSst8mED+8pa5BaSpOTBfadLqBOtgHvPfgn1Eq3NJR98CRV0jJZg
wCSB5lrjVfrrJY7mT99JipKXQEv8mQq4nWqNish2sqhkskbRzDstSDRZo4Y4
Sy4M3Q1CneXzjXXvC0QVCyHl94SDUOapyo7dzR9Q1Nwbx/1jPqC6nx/6erT0
A8pDos5XM9wRtWPp+cjR1hZVWNau9H7aBlX+avvpOfY2dN/nnye8VdvQmrwb
B48S29AmLo91hpcb0PNyHHp/MxrQRU7mdulII1qW08c4QLMarXX4TZX7w2q0
dSFRzSe2Gk093mFi6hiEnjhaPeBjFohWqltpZHP2Rxsapuv0BnxFr/OxCbHk
fUV7P8y86uzyFS34OT2lznMDHTPzbx/tuIHmfFnF+Ch5A91g2NVq8Lwfdec+
0bScox+VmHboHsq8H9WdIk2v+pUaIgQffUl6Tg2r062LW1hqMPI+HPixcBXF
IpGi+MyPjAqprTJvDyOj7mm41/vdEwHfJsk55kVhmHvemc9uKgKDGXaecee0
EEwzwfcjThOhJxuJfUzSQmxK0reinj1DyLVDaeFHniGHD5fTatY+Q0Z+bLfc
DHFCkDfn6Tm1nJBDu18NkuKdEKlCz0cc1q/Bsjj+oZvpa7g/28Zy74ETyF8u
k716kASfON4oRFckASH47LTn62R4yjmKjdRMASdJqaTnrckgvzn3IMkrBX4c
Zwg+MZkCt21YqmaKU4BxOskjJScV2DskDx82yIJinLXsBioL8MTynpQvWRCL
mi37cS8OGco7VPrVKg7RyGpfWxqiSM7IbcWgAsR8YrIkVLgAeXqmwG6SMn7M
WmVqkliExM7wsTS8L0TUFAUqa28WIWWMxh8vulcgivI8P1knyhEFjy8X1qwr
kKGV1Fmxxo/ISBKjhupQMWLaqtz+9XgJElka8PPzSjVE+bmIEllqgAsV+jWX
uxZYUzWfv9lCAM3hesNiE4FtpZhb+NRWCCjeDD4y3ApK3FGFCtmtcC86/6Ce
tw34LZc5LqOGIWhJ2FRoawhscn50er4YhsGPg/5ul8kg+/1UkUb1Cni7WBWK
PSRDDdFb9kkuGZJUO5+BCBnMnoi9b8gkQ+MDdpedLjJ8qCQSR/TJ4N/89Ggs
7SoMJYqN6TOvAlWYoZ0FZgWCWb2vJ55ehU3O2imPf2SInh6t2D5Lhgu9hh5G
9KsQkuHEpCmxCt3XPnqFJ5Eh5++BvZTcKrzS2T4aP7AKcl/c5mPOrsKXKzb1
d3nWYJ9j8lS58iqclh9MOxRLBs1/i0W5qauUeuPSfhrNCkitjdJSKS+DYXEN
DZfYCiyMnrw3SFqGRy1q78QkluFyG2debM0yaA6gySP4ZTDniRK/7rAMoj7w
2mxwGbwKx+Nl5Jbh+skSD/EiEkTk8BcYqixDrNjqkVUsCfi86D+vAwl2tY3K
XEdIMLyzUPIgkAS58ci9jS9E0NFbtXyiSIJYYw9xl55lQMnltbgsk0Ak5t97
Fcp71NE1dE8pfHV+l8voe70C1F3PkEkmMpSee/rcnLACW13aD8vFVwBXoTJg
8GAFiBmCxZkoyvXzGXxSAcvgWG7R9adiGTb5nMxGFpdhqPtqz02WZRioKnYd
LVqGFVb2bfuhZRgUmrDx3iDBhNlht7Vry2BV2lbUTxkrh/94/GSBCFQ8W366
rCQQv72bndpMhNE0XtoX5QQwbXJIbF4gwJu/dK7alPrm4w59WVgpCa6doPOp
/kkCsv3LWfY4MrBL0q/PGq9AlY1s4SeK/RO8Me7x9GT4/szGbGttGYjS0aGe
6pS6oY94WjZ3BdTP5weOBi0DQ9PZuffryxBqgq/7W7kM/OZZn8xSSaBmMKOe
bbEMQlk2Ha+zl4FqgYtNNZMEYoTDqjy8y2CL6fJ0zlmGl9MfnThTSLDefMhs
/xcJulelPkYWk+CuHDmHq4YIjin6bDcpftU4h33VOEsCDK0G+9QZItTHhN5Y
sCMC3X1Sasc+ER7qOkTp0RHBRylMh/cIEbQNaqoYxomwqcE5haUmAr2v+G9c
IwHWNHCVc0ZEeEZXg+gYE+C+O2P8Z1kCTFzj1Xe1JcDX5WjXF5R67cav1rtV
kXhosUVNaQkT4PoZE4EsPTxkfT5ReOENHprk+NOvSxPgSv8TS14dPLwUGBTz
eYAHGbIRqmcFD3wM3a86LuNh6p3mNO0BDpSs6Z9tfcZD/e0Osz+8ePD6J3aO
QIWHkdPD01MteHhfeywreQ8HUU4NT4+s4eACQ5VbwFs8fE8q1zk+gAPjApNg
7sN4YMB/CkmPIoL8m6NatmMEWKbt3Uo9TAQbpcyfhi+I0Lz79PDDTALgnf9g
L7QSYMTpicbONQo/lUbEMEsCsJX/+Nv0igCer0xOX3EggszeN9b0ZwTIW125
cF2XAMTLirTn/hKA1j+ytuMiAfbFLMcH6QjAaHVE7iEVEQp5rGhWbxJg49TY
RA83AWIIHcH+PERI5tlj5j1Omfct1f+oOsUulhH6tVICELR5D0oo9XmS6tEm
WiUCXLz0zfN5KAFuZirRBcXi4TLBKGzsDmWe1VPplDACnD9xRCPrER78hG6F
JFMToLdX46xpHwEaQZ5J2xcPSl9XeLaOESDOYefFzDeKpIqwpe/GQyenABsD
AwEeYCPdLp8nQlGbIQ/zNQLcXUdt9VHsYTmvyf1/2Hvzb6re9388QpEKaUBF
RRqJ0ogHlWhQKYooSVKeKnNSIkNSJGRIUZlDZplim2U8o3k85zjmqVJR4rNf
a33/i+97/3LWvs7e9772dV/XY7BYTioOQUdF+agYZwDDssLl124NoldKm+uc
PwSl4PHK5fakTu6VCE8m+8vY+eFErMQIzDZ/GLlE+ohFdvX0+2SfDpi8OVfg
NIzhTJ9T4iZDODsVL8XgDMHA0VhOvm0IyTzXozPrBvHcZ+cqldWkPxhjpLX2
D0HRfL1NYPsg2sYbbf+zGELSdlHpZfLD0DgZZiWoMYQ1gTrKgqTvWHjvzfGu
llG0UdoT+cRH4eg+dSz05Cg4blGOBVfGoL971Ev93ihOvfh+6UY46U9uVDy5
rzqGvLZFfResRyGmpnvNt3QUDheea1LcRhFapiCyL28EkWMT4/1LRvE40ctS
s2AE/V2pd63Hh9FlLDq+iZxH2VVi9xNfjeCE1sYLPJXDiBg5y33XTM4l0/xC
4Q3SFznUcJ1tSHz8tGOp6YNhSByP+3WT9A8J+mHLIgaG8D5F2fYViUOHNt7q
FLQYhn7JfZH8DNI3aXxMtb9FzlvrOb/+lcOov90oLXt0CA36+85HHR+CvdnB
okKPIZzpeKm/l0HOWRXxOLx8EK+WKyic9R9EdoO0UEn7AN5JiMhr9w4g8c/O
ud1PyHoxpUysPg/ia/Osnr7sEPavUV731GAUSipJH0XCR1C4/1nNvhWjENhP
JE0VjWBd1fThn2tHYGJVc0PEZAQuMUPczMARtLBzjkT/HUa0xBaH+8tHsEN0
z8qNt0fgrGN/8nbVMJLbv8/k/BtG1aFbRftJ3ji9oKFF794woqbZSmzfYXj0
ltVNkvGCXze3te0cRvu5s99OkPXZQL9XVlQyDNFLbSytyCE8/jz/Zb/YMNYR
fXe37BzBVvODF279G8KBUZNFGzyG8SQl3d6uYRR/bb/E1TweATFpdvzyd5IP
yifsXEkeVzV+b0q0juD4PcbxetFRVMsuL1PmjKKp1PESM47kkWQzviLGCPgk
iuzG1o1hzVr3JFGhUTzcMH/5A+lXNyvsvlpfNwoP6+3zzLYRrD0w6VW7dxQq
PevtdpuOYfPNhtWrTo9i0Zt9Mh3vRvFSiZhRzhzGqi/xIfLJQ9hZel5H6tsQ
LhMPi2XUyT7dqn92ybFBHD5qeOgdObdbbwYIvWIPg75kQi50eAjikaJl4euH
kdlmwX9+JdmHMtWb3OaGcU3Uoy+F5K/XU83fijtGEack8HXBolGsD2fa/CX7
85rN0kvxPmM4rLB75hRZD/71ipqc6FE0P5A27SR1hShfnlW24xjckhvs7Q6P
gbK7RfDe5XF8aGREOpiNYS6zUPyfyRiml49x3oaMg/r+aXdoxhjeLDONP1sw
hrc9azWvFnGx3yzrk+JGLvydFZhCe7iY6c6Sur2oH4c0JywzL3LhZsowWaHG
RU6S1MQ9pUGcM2HKWRuT+Gsyt1DIZAApNN6oX1FDWNcdmfQzdRC3tTs+xfUO
Ileo9XVMH6kXdKUOzlOH8OjzOSdvvmF8WEUxDNAdRbCfgfe8xwjOlaYoD58f
QaNOW6XwnTHM5rUVxD0fxfJiiu5Xp1EQTu7p9ecnoPXf7xt8LuP4N3J6W3/t
OL5vMn79oXcENucruSU9w3DVLHu4TmUE2+/np3Kte/C71UxZWLsb+stXf5iT
6cbORaIzO2TZ0NW+1ydsy4LlAQsNEXsW3gxlp2417cNO5agN215w8Nj6k02Z
JwfuumOXd8r04xnhkDl/lIsevXPL1A5x4SowLxy4ZADPzUPPj8r1Q6yKvY5x
qB9rPTtOvST5536qsrqc+CCyht999SZ5Ual+u3QAyefQP8ozc4DUKYMzYrrP
hrFXe25lwMVRvA0Jz5QrGcHniDjNpT9H4NfzzJ8yOAbnVaXzGZvG4GXndqLH
cwyJTHvdiiMdcN/F83j11XY8CP55LNenHfKH413iGK04kelHHFnWiiJ3obdF
cy0o/Kih8Tu/B1nKtZ/D87pxN9LrY2ttNzrGsvVOXOiFGn5XPqrqgYbPvW05
lT2IsQvX7Y7qQ+AR6UdvFvRh4brg9UqL+yC8UI3Hc5qB8hgPhwOHGWAe8M2t
sWJgSv9RcpOJDygiTGPBGG9YrviobjPiS/L1ZqH08BJ0Zi500TpYgvGIK782
kecnZuOf39kUT3iXLjIMlIgjdBbuEvocF0v8Glo/JVqTT1TH+62UEcon1q6R
PPuJnUdkf8q6JToVQciImC+sZL4mhA82Z/8JiSAOjb2rntIJJ1bx3c6M2RlG
7PC2uaDiHkZIuC/JtOyJIXjZS59/G4kmCokHWom6McQr7Y32lZLJROirz3vF
LyQRXxf9/HGtKIl4++a9pK5KAmGlo+mg2R9PGAmc+fX1TAJhoCay5rBJOLb5
VrrplIaBtSrJfb44DIx9i3UV7oXB7ERn9/m6UGze5RuwXDwM63S3Hk8Xf4WF
8ULd+oHBcM9VOhP4NRgnX7QUf+0LhOLypOU3XQMhc4ePZ+R+INqiVjNcj/pC
vSBLwT3hKdSJOpt076f4+l5Ad62mA15JWKlNJthBXsdVxsveDu90Av7tEbEj
zhkt/CTkYE9Yqi4NLjK0J1rPb1bQLvYjVuVkuo+J+BM1l7utS1/7EybJVK+Y
Pa+JAcZIRe6d1wShvDVSN/k1saWy1yjNKZo4IOhEzXgZTcQGHRgK+hxNyPvs
NxD/lkAIheiaHO5OIHI8Zo1GtyQSmjyp/b31KQT/I+apKW4K0fkk/9ZhwU+E
ucOy/Z9q0okuIbGssaF0wnlomFr/K51IqBVgGbEyiT+vtJQaxzIJypAIjfY3
k5C9XvD93Itsws9664ULgdmE2W3rydvl2YSIzu1ky8kcYup2qoDX7xzC9vGZ
yHyDz0RF3vtth9bkEokND3XbFucSDuptScM3c4ltvduU417kEus1jXun7ucS
FoHHiGtNucQJ+28Wucxc4sO24kd+RC4xN8Gr5DOQS3ArrUf5tuQR479sF0cv
yCPMTu27K16QS2RRZheM3Mwj0r7dsn55JI8om7CaPWOdRyzYWSZx6WIs0VAi
XRKwMZbgrg94oqAfS9w4NlsjEBpNGBrRjtnuiyaiPzoea38fTdRp0vTSXck+
0gjoNOBPIiZ8HuouYCYRZi/4W+JpaUTJ0/TSiFdpBD9v6DXHijTCODtPrWZB
JqF+VDp1gJlBnFc16BwXyySe9c2sl9uRQ6yeW3Kz40c28fDzgpoNhjlEj16l
QvNhLdKf6Xtn9G9Hm05QpkeEHObvjR11yQrDjfzm5qI/oSiQX9p3XzgML7Zf
eqa6yZPkw4cPxA554Kaf0W2GhQdyZPVP2n5wwseErVU8Wk7gEXzuIrTMCUX+
UeuT0i0IgT6fhH5eC8J83eL4ZW8siNNS5ZyFYb5Ergmv9lU+X0KmWHdBc8VT
QurLHSfq0XAinr1wO40II2QC945P2YURQmV3Dh/r/0BoJApvzAj6QKglzKj9
1P9A1LgtlqMoJxCVC3aVCzLjCYmLEfEOMfGEquJDnw1JKcSm9Jt3Kn4mE35O
Z0+oMJOJsU/7rXyRTlQmexUYP0sjGkyPnbc9nUYMvtadVcvJJHJbsxn79mQS
Zq07elYJZBK7TE07XLnZhHBzuUD2hWxircJBeptxNhGZst5kMiqLCAiWvxo0
mEn4zVQm3+zIJA5d9vFyflJIPGV8E0pKKyAOSYudeldYQDgyrQbyAqPwYLe1
n8rK93gvRTXRu/ge3ha3Bk6HfIW//srzi8K+ojNxQbPQ1FeISXbf8ud8xYh3
8V7J8a/Yke1/cplCDSRe/S5xvMDAHo2bZzx1GeDf4li5xJGBzTVbUh5L56OS
1rEvSjkfMup3fZQo+fAQ7D0kvqeA8Jz83LE1LJ94p37+uO/TfEJLkPU+6UQ8
sa0w2aC0PZYgcWTlt/BYYuWPvpU/jkYTT2IoU7YfPhDbgkLNQ36/J9RvrV3w
sNWP8Fyc/8RX1I/Qj391cqzFh1in+Gq6/qcnpP+Nr6x/9hilofo2VM0nEIqr
Zj9YHIvrB2PEvs1EI37PwhHG/RgY/1zlO92bgXsBwhpft2aATnhS9QoyUOu3
PqZtXwEEIza6DPDk4+afg/tW5uWjfmfea+b7EuQ+TAoNky6B4vULGV8MSvCu
Z8WLlR9qcPZorYri2hq8FNponClfg/3r9/Umz5ZjuV5bavKLcizR/2Va/KYc
G+sMr+026UNHwD5Rye8crBg9fOWKeR/CG1e91GyZQLezplOx9ASqv8v23pqa
wNwyTSJ2N8n/eid+tSeMYVuey9IXMuOoW6o7UHFsArFOHtbnMsbh8u918JGt
E0jVXxOesmASYZLyPL2YwBHdRHG+OxNYdVT/6GbTCYRfi11fmDYOA+Vg7ljs
OMZM771sJfVGsF/M20UVpN6QvJy9LH8cl+QSTy5TnIBzd56Fo8M4FtFKS1aa
j+P4B2LvzN4J0IqTZg+eGwfNIGhG+Oo47qgy5FWp4zjMsJc89X0MqyxdXjvI
jkPv4uU37qNj+FB9taJLYQxLpNLiX2AMBb22ufYk38/RFshYBI7COKPZ7ceF
UZgc+2ZBBI9Cb3tEytbiETzfohPDeDGC3a+n5hPfk7pW6m5nedj/fg4ypW37
dgSiFi5VkfUj0M9WUYqpHSb1bLUOUTcMOdYhJ3OfYVjI3vLnI32IbW+wTOTN
IVjkh0itPj8ElTNfI5aS/lNwXPzFu6ODOGIcz9MiSfpkYbGQ6VUDOG2c4z3z
qR/bfYJuRmoOwPZYffafFf3IcCx2anbl4uf7rg+7N/SD+2X2RiqzD9n7Alcq
B/Yh8+87z1NnuVDxVjjGWNIH64PtJtWNHJzRYEX9He5DW9z+RQGhHMxI7WGo
83JgtYPh47qyD3UmBs7i2Wx4BJikZR9iIzjTW5lXjoNBxT//DMtYyBmRLmfe
ZIGedtmv4i4bMWWim84osFCgp2t2SakXicKL/4urZiFTbqdUgGMvTnf4jdJF
eyFQr2RcK8sCO8HdLf9FD3T3lAtEOHZDnn+l+lGHXviEv7uKwG4QCZLCozyd
KFKxd4yXJuM6Spry7V3wr++d3ezdgX8TMjyd23tR85O4+nWqC0fbzMKLOttx
nPKltp7WDa1SnejE7k5UB8dluv1tA2+Qj0LN8244lTQxhFI7YPjya/7A1Tb8
XuS1YoNAFzJXm9y9UdeOTZbHfZN1WmHLvNzOXN6JkfiEj0un2zB5WVZc06sZ
HuxlX4+c7MS08b8dRivbUWvz+7JMVzMMhPUbnRI68LXEzypNvA3CNbtjfaKb
UXnu/Y5Rejv29DdF3E5qRVzkh9PTeUyYVcfV+862YzTEMG35aCukWDck1tKY
0HqbkbfxfRsEIx1eqRAtsLu+YYtgCxOSdxJm6zhtWDMlUTGn14L9CikSMteY
WOypW/pMqg3lK9z+u9bRjPOxk+/kFJj4F+HKTNrUipf1NVcvMJswtiltadky
BlYvtb8Tf7gFqhj1X93NRKKMoeGDNDpWtNm9t9vWAtH09vvFVUx4xPi+Ez5D
x+dOdcq+4GYYRrSl89AZEEgvYHnz0vHGwqtltL4JV851JuiMMPCK7iu9fxcd
/fYJZvx5DLgGWlCuL6DjwvIri3sZFKzq0kpT38uAm2JbzO61NOx3Vl7d2NYI
tmvSn7pH5HoCUVby6lQczv8mGpXeiNBFXwfiBOhQ6xoSjtOk4O3q9ccWcRrx
q12X9VONjpGJW4/eBlHwtVek/GkhBdHL26UCLejIlW1wfUSepx6J/hy6noL9
Sym77mWT7+fOUTd/TkW5v90afV0ahidfj1U9oEPaqBLOXlR0tbldN/aiwD17
RPwBHx36vMsL/xlRYRxNNMbHNeJzuhY/z0U6InP3ne10p4I38lZPVk8jZotk
93ktpiN85HGIyQwFauPb4m62NYBn5l7YJg4NebInq+ctqOivM9VX/t6IV3Ot
IUfEyboOCipc/0A+N/F28lt3Mn+PZ9UKRnRs+fZlp24HFb89p5Xtw6kQ7H45
436VBi1m/JL61kbQHlUt+LKcgue0q6eyP5Prb6UVHn1OwQbP8R0moKK5fruR
wBUaNlFmvv1YR4GI/LCPyEkKfouxti3YQ4eAgnTm0TdUOK9/IXl2KRXXPz9c
8i2Bhqf6e2dtD1Jxu4rY6qVGxdOKy4dWWdHwzz/rtIUWFQrtplddyPiG3jT2
Cn0alMN9ss9dIuPUoKqinxSI25m4cAZooE343PQjr5PX+k8/6BMVxy1sui7G
0CE/WnK6pZqKxQ7RZnE3qUh98yfEqJuG8Anuu+OPqVBetfvjXAoVlAQenyZX
Os5ZCvLwJVAR4vjyGOLp+I/n8/xBCh0i9I1a2pNUcL+zXR3LqHgdvPNL5nca
Fq3yEzbvp+JX+iF5vW1UDFyfXVuyn4HXY+cj1cj6NaXq6YY109A4HqEtNkmH
V+YFY1FFGriK93dc86bhcfr9cjWyf679XrXqL5UK92/VXE4DDQaFIQUopOPy
hbWTZc5U/OuIWjX0m4ZUu7jT5l4MSKz9oG5ZTwWPg23H4QAarv3cFGy6jYGy
9WkVm6RoSNgSv079LQ3Vrj3/fRRiIG+9xo16Hhr23JCkPO+j4dHL6IrB7aRe
IRIfNl6igUGJsb5ErsM5CIYUqWOST9Hobp9o8BSwWltUTIPgjPD8zmk6XMOU
omOiaGiLflwbSiHz4eoItRF0TFeEpl5PpEHivZufuB4dbW186FKgw2+0alfv
Tjr+yp3dKHCcDkMRZmeFPx2yco/vEtU0RPBU+h/4Q+7rwqS9RCgDG8XjDi8s
oGHwzSdqBDmHTyIUw9zkGDC1+p3QK0XH4lecN6L7abjwJ9L4OTm/t+y2ejsr
05EhN258rpYKIdnQm+uO0FH0mxG0azsNQlK+ct3aNAycW/xBqobcr8C/3hWe
ZJ1XKk3N+9HwomNk/qMHHVanuJ6hZP4XTga9/SZEw+V9s4YsdTp6Yz0vfbKg
4c/pB2rc++T8MXTdq+7RMRQyaa5zn1x3LD5vTSgNSV5LN0lz6UhrMBAdHib7
mi7roetKg7ZiBYP3Jh3xtb2VpuT7nohP0d9fSEXid4+i+jAqDkJyYct5KirG
+X80fKGiwKzUdtMeBu4enB9bQ/Zp7aGdSyzJ963QqbK6uY+BuP/2R2X8osGu
Ui2j9DY537nKp/xGaVh/tSfEvZGKT5f4T86Sc8bb1zgruIKBVgXN2IVbafgA
6v2Xy2gwOrJZaPVRBmxXyK63SqahMpAidugPFUkTYZ3ihnTs3DIuNSpIw3bR
roPLbalI31NyTrOChm9bvTZojpB5+r2cn1OlIuOUCsXjEB155TPMZE8aNkpf
YG1KpUJHzDTUkIxX9V/XuGVMQ/IOt+W0Hip6LX52Fh4j8zgjV5KfTYWDzZ5d
HflU+Po751iQz8kKSRg8/o+Cc+PLBfIUqKg+4hgjnkzFqYN3924bpeDW04mA
feuoMFEVDP8WSYOvnnxNYzMVAsFDm/4378G5cn1OZL2LRd/HN+VSIWqu17X5
JxUdm258a3Mhv//765naKioWGdzj0wiioqxQRGTjEhpGlU7H1NtRISF7qKOV
nwZ1h8pt1hvIuay9xlf7gpzrzbSjbyaoSNt58a6DPA2bwzVDDwxRwTLOL7op
SgFM+xfFUmlY4P08fNF/JP4Ryk9ln1FwfUZjcQjZ12H9b6u/G5FzKDtw65cc
BS3VdsdOCJP1cXu2ROk7Fc+7Ws+oy1LgMXP/1hJPOnoYG8y/9dLA57v10MpW
Kk7q9Q1cVKdBfqebv/gDKrZo/XI/HkpB/d3988/e0SD7yVNEjcTD9rtHRuTF
KVCOLG6TmqehiOeb1focKrmOuY/Nciq8urSaHjyjQ/KSZCXrPRXhjDchXpup
yL+ooer4mYmK6f3aEqSPGThAe3JtNx2O7Qd+P6E3IdPa64Ydg4nvNj63N5Fz
3dhqqeWd1IyrF5JrlBSacPXqten3UQy0m3TuUl/UAr8Myyd/xJswJFM1VzXO
wKesyUVPPnWg//S+b2qP2qDZtveV9/cWXFjRkLgqpwf7n7eYuhZ0IeL8JOMz
0QlR2dfOoqSOu3nO5uJD1W6Y8m/zGbnehbCr0T8+S7DAlNaPnr7bA8ed8/aC
/7ogcW77+7KzLLy6nOMlr9GL3k+JDWftunFoR6Lc224WBI10B9wHejHz34gf
j3UPbE/ur1uEPmy1Oi95xoMD32dz1zyusDEpxJHI2cXF49JZmxG3PkiKbk7t
ieOgLGpo8UUuF+ORP2bFVnBx+PaTGkWVPhzPXRbiHzqAWtVnnyeo/Zh43W92
+hsXW72eJyYlcDFl9/fs8qo+GL2J7Xu6qw8DJlLCe/TZSJu+z6wPYsHlhpDp
pBwLPu9+O5Ye6IdDW4S0yUsuuLv+xKns5+KM3Aa1FU8HEHWrt8HtXz8Opsbh
ymQ/fAmO2XbhFiwMGHy62LMZFVZ2e7X3kjpwi+dJ97FWBPWsULGUa4Vb+8Ca
mZOtmHBxXP32RDfUU963DrzvgkV6X45OXRcK+1h2gp97cXAi9G3Xll7ovd6h
aJrdi4WcykXLbLhgf1pTspGHi7V8ny5/NuKCKRdl+NaEgVSIVGzfzMCVOp4L
QmsZuP1a5NNq0UzIH6upMTXMgLl/zapdRAYWTIyUpDtX47i1twvffBV2nfAR
6XKsxj+nHa+vqJDzN+muYTNAwX9ypuf9rlHhGT9uunU8BQ+OnvSR4ZCfVgdj
7vClwnhhb+ZcZB5hcLPop+hcLrF99soNsSt5RGUif1KgQQpRMbGV2p2STLx3
EdmmVppCpI383kqhfiSS+Lt67Y0+Em8XaAncM0oiNtSbdS2feU9I3DPd1uT3
nqi0EN904r8PRLRA+zcaed3Yn+0V+WmJxAuRY9KxJz8Sfl2jiy1LMwhaWV/7
vFMG4etIsZdiZBDL3FXjRZcnERrD5x8d4E0i4tTtnoRVJBEtqcJHwscDIfrR
W27cORCJvFrrJhsD8bd7/NM38Xv4q734/JSYEy7tMarqPuoEg6Q09+4cb5j/
CvEr7/HCi8QbqgU63uATf2LRlxaE4orvL7vPBWHicOrgWFwQBEq6ov/bFAZJ
D1bwhEQYhJs2+BZGhSGqL/+Oiv854n63Wun6gDPEbudnQvWWp4mzqk36J5Ie
EgcnzhotkHpIvF3nL5uX9pCQLZ/61juoAtvzl31O7VbBe8643QkTFVzPy8lT
HD8Lxn+Cx9w9ziI3aW+vw8RZbLOyfjstMaxe25I9HeI0pB51aGl4+IUR9ZbV
Q83x/9Wo0+ZmWhOjK9T1TXwvvPpbpu4Z6ctr+OqX+tgznULu/E/19ad+6G/K
+aX+QvK/ZwEHmopleD6Wx4Qxi00LjKqzpJuKNSob1F6sKine0CaSuVWJKJ4/
aHbhwyRRXMrQW0ZJTStmjKVqynakFvtKRIkFnE0rXmR+ZuDBfFaxYJMi41hE
VjFN8N30ad7sYr2z9qtnJqPV45m7DG10o9VPvPst/9AyWj08ZzZxr0i8uob0
jaUfjOLUzXtKOs70xqmHO9GHVyecK7bZZ+TUlXiuWMXflW5br1f8bIfhBm6D
WvEe4lmEoqJq8Ta7HIqTn3pxaqxfbehxJfUXX0dH18bsUm+/tPSTx1ElddfB
s0yNG5NFmUPnRb8+mCiSjjpfden2ZNHBqq0MxmyJ2peVYpd+Xi5Rq9g4tyB+
okRtKKFeb3C5mdqx1t9+Dx2vqtFSfUdbZ67+3+/R/d/xf8f/Hf93/H/H2gf/
4oVvK6hvuBZz9a2ugnrwH6HLi0cU1Ov/E2iq8NUvHlbo+b7FR7/4S8XWmLQh
/WLxGxbaEpTc4jWWm526DXKLTztsLVSdyC32czAI+B3Xr673pFCkU7Ffffvh
R3ZnSvrVJ3MUSlSXqGCwPe6eqvceaPavVPm4XQVSnJcWtQ4GxNKOGm2fMX1i
mN/q541UA2Kif9Pis+p3YW70wkTzzh2Yzfx8+bDiLhZ9tHtnNxEBtVrRbCnj
CFC2yLzX64xAjvXXi0sSYgiX2A/t0c4xREeD4p+JmRiC70Of0LRwOsFTMHh/
x+Y0ovKUP9iP0oh9Kuwn9t4lRApTQlRyRQnhG7Rr4e0NJUTm8eT0PNV+nPXd
pPpNuh/tlXxxJn79eBqQYK+bM4JF6/RMFZ8OwSIy7DWdbwh2XsZcx3UDEGla
VZO1kYOaamPvF0c74dq8wb23bBiJco4qo2/6Mf/0U93gTDf8W89R6BbD2JA1
dcJn9QBWq+v7ugyzsCHd4Wq69iCcrRbniIhy0avynt9tTy9qmLqUdsMBvL7t
0bXzHwc/S703G9/uxO2q+lsOCwbw89+36/ahHOgdN0i/5dOBi3vlf7mf6IOq
x3apPem90K65Vmd0rxmWFy/JL7Zn48rwoeA75t1wo/iXjocwYHHyYelwDgda
ll9bMv/0Qu6Y/+DJpFaMWizi+5raB0YArwCbj406xbVr1SO6kGlf+cEofQC+
pel110jdvH2h2Jx+IBsr7/zVeO4yiIoaHo2Hiv0oCrr6LvxkH+wP/XucUduP
JpcXkRFFXBgl29e5qnNhwLvrCuP7KM59tflAiRnBe0mr/arNI7j4hGex9vZK
TP5Un6jWrkC4/oPFkmEVGG8ItW73SyEedwic8fFLJnwO7/Euc0gmPtxjrF1s
8hrHE/+yCp+Go6na937jXDiCRyT95h66osu22dxAxxWpXBHWtIIb9oUWXK9x
MSeuRCnEO58wJwIOP720TOs6sTBxgf+UmCRx9XrB5quDEkRQYlt3zV8Jwk3j
9qJDplI4Evjo/E9BKUiden5We/1aTNzWTd+txyk2icmQuyfNKW6c2ya25Aen
eMxh5qGCDFO94oWkztJGhvqBCK0kvVim+pZFsZn1esnFZ18Eapd1JxWzgncu
Kf+dXLx5LXvv2kF39cm57ftEPrirU7oeasYdfqx+NVbu8bouFF85YPcu3ADF
Y1PVQUrQKN7WUnT1kjlvcYrygFuABG/xRnG+rp6fvMV+P5sCbKSZRUsKNDab
1zOK1kuc5bWKZBZlfdWoHOJzV7vl4jbh6+2m9s3IY0bmpvv/7/TPfhX2GZWf
n4r03y/5ku/zqWiqSK1hvWJqkcuG7flNlfLF+459uuBvJl8cazEiUtcnX6xP
29o3W2Clbrgi5sq3Y1bqXZ6rGy51WamXf9MrjSiOKA4YaKjLPR5RHDlcfKex
I6K4nPGkqG4+S73FeWswOzBLfXeA8Jmxddnql7e+2xwbyyq2HOv9/dOQVVyv
17f+HcEqdtj7W+hjyWgx5fWpKynNI8VJ1S3vNoaOFnc/1o8e4ogToay550GN
4oTWnszdVv3iRJ1R5KbQOElEFaiVcEWlcIV/rxRVWQpnC3YJplhrI0R4pcVZ
T22crU86tb9bGwm79MMVhU6A8jXBsffDcWi6RkX8vX0Cx6vlxrI9dXEicOLO
cyldbLHtV8520MW/hvkjIafPwLr7rFnk59P4oO+i6lFxGrJLGYJqP3QxPRbw
Os5HF1diNf8tKdXFWXFj5wwTSyJW5/gR66eWxJnCvzOf3lkS73wdf1t3WBKl
FQeW0snz3bEVdINtNwlh8XuvpIbNiLvOdkz/QDOCFux6du26a4Rz9+opu14t
QiNsUE/xhBaxOEbAaM8XLcLsY++v1PqrhNHA2JNXL64SU6N/sifXmxF0m79P
Xt99jl3s+qCCpc+x9GULU2zsOYzOHBiK4ITgOe8mBVHPEKy/uUnEZiAEvBLi
Pk+zopB9QIDZtT8KU9qaOmrXo3DWqqaRV8uOmL3k0dDrbk+sLDoUXGrjRHzJ
cdJ01s0klNoV16qtzyTCFIRXPqrMJPZSW1+ff5tJrA4Y3+91MJP4keb07wwz
k1hs02px8kUm8Ykd8FrRNZMYqDYoC9fNIoSJesGM7jwiK2lO9nx5HvHy7tKf
0wn5xLFs1n/szByctjejB6TlYJDhtDdH7DPWaH1vKfj+FXK02bkZv6+4XZxQ
Msz6io7bJ8/Od9dDkfmkMPBrHWpPuUck2dRDXOi2LeMeBZ0Ly9LKLjaiaE6i
6owmBbd/XU+Z2duKmN2W5fuetqDsDN/RpIBW+F+72SMyMIY5gwIJ9X1jeJtw
oWt09TjyeDOjL4iM41aAUCzryBhsbQhP179jOHlF8Z5X3hhyNbzuv2waBb3b
qbg+YgxRr33yw13HYH4uJcrh6SiUPnnnyZmPwSbAz3NN4CgGlbln5W+NYEo6
+bmE6iiq9jAVsutHcKLay/Nl5DDYJ4T94u+O4GPOWtUgwRH8TPmcs6NmCH7y
N6VAfr8IvBHKjUPYORDffS91ED8V6J5Nj4fganJ1JiJ8EC/bzy0cpg5A0e2+
V97hQWis3J+SNTsA565H04FaA2DT+4qCjAewwZpy0mLvAHCua17SpR8Plwg7
G9X3Y5An5vrarn6svHi//enqfojHTqfMbe6HhVNsvTOnH2zte4lLt/Wjf5WS
6EH+fmhFfb6i2NMPDU/pEze39GP0fFGSXBMX5S/+3N1FxhNObNQYI6/nVt04
7M/igvLey2psZT/CD092U29wEbbF8njCKS4C7m2r/EHyX27Gsl2uilxc4WoO
ik32IVbcyLhrQT/m5A1X77Xk4upy8V8P5bkQ4A2mCxzk4gLTMM/nbR8svpw+
yLQlP1syLxww6UPKwpX1VTUcvNDvsNN04eDGuN/tpNA+bDxdutq6lAO+DU2D
NWc48LU6X+9T1Ad147ZVmX0c5FAfrrQO50C/ROfn7qA+GOr4mC3O50Dg8+U5
f38O7lurnL9j14dgK1qZSAQHI9/rBjRsOUh2e5l8Y4687/4a5pg2B7cDWWY9
HDZ8rJR9fsv2YUXOM907pziYLRGK29bExoLlrz5aivRhXXlq1v0pNoSif/y1
KWHDfvXojNNF8jkfFpZuvMDG09JE1rweG1V+xp9/iXKwYF+BU+IKNtxvCa15
tZgNu6WuTsXdbMSce6Prw2ZBoCFA1q+ehQxZY7eaYjb2P54umP3DwlbmvT2P
Aljo7an+4VbLhlPUpU1WsmwMDGib1/my4GD8VFtfkwPtTGyqeMrGB48vzI/T
LITLDk1vM+IgdMmxRT2FbBiW//hsY8ZGR3Rp8M4BNhqdQyK/KLGRpXa8PCCL
hXvKPu9iWtlQavTpzv3BQrp3QcMyPRZS7Ra4X0ll41bB77DaOhbM0nr1Luxg
gTJ0V9eTzN8v2JF9kdRRe9ccnnhxhoU9e2dHzP6y8fWrVG3hVjYOf5SnrbtM
3rea54H7bza8RlNuXltNrme+XSdZh4WnzyMXqr1nYzhftFk8lwXaAp2336d7
UYTT722esMFn3Kiz042F+9Wv6QUDvfh255zx5Xo2BH4wd78tYOFdFJF1eAsL
02WJNpI5bBS1f888Sdal+de65RWzvdg1OXP1TwQbE3H6RZ+dWficttPlaUcv
9svmpESuJPXdo7QvOxazYF0wKTt8pxfurUbntmxhYy7fXOOlJgvRf+/8is3r
RfprH91FtmzsWmJrq5rIgk6/J6e5tRdrxC/InDFgYzq8xNrQlYVLVW0u5ZRe
TLWu6AoKY0M3x2F9xyuyvmvbltT39WLrinfmb2bIuj+5vbT9Mhs/Ur//Dr3C
QuUObXuuBwc/cob9w6LZGAwSvXR1ngWboYspHhc4uPKrPHi/Hxu5ol9ujgmQ
91v/5x5N9lsgj4t1Kxn/o7V5+zUaCx3THGXlBg4aus9I99Sw0bdTe1nZHjae
PL20OuYZB0f+jLP8yPfIksx+dNiBjZmEbDcrcv2ktRwThztslJhKN+TuZ+PZ
Wb4YZ2sOhL0z1t31YmOjl9ojy7VsyLS/0Tbz5WBDVH/L3bdsCPpM2+gsZyPp
op1FFLm+/88NEvnkPiRtDdG4osOG2/N9PvlknqGf5acDwtkQ+WNxJpPM3wO/
5F1ucuD5t2DbdzobN61OPbGUY+PUfRXHsYccNIr/lW+X4kDsirmayA02gg/L
BZoxOTgUffu26RgbR/5u3KRWzcaLtw2FZ/9ycFa0+fxGLQ6k1m2rdmCwsd13
wZbehaR/4Bo4pDxn4121YOEQOUdN1Kw1+YNs8L5guBYbsSGaIBLaa8PCX5sM
pp44B52rn/7xP8+G831Hd8d+FvRDRt54S3PwpbbT++wpNrw3VMvkMljod3zs
v1+eg0Hz50nR5PV/pVM0XMh+zKIqNe1dx0H9qJXX86NsRAne7DqYxkJup39P
DVmHzX8O/X1rzsYrfYu2lnEWPm5kWTYpcfD4TH9yoTIb69r/mn2OYEGEt0Jw
bz8bEr9c32wk92PdxI5bPXdY4HH+j221jYNjueOd4T5sjFuo9vCSedb4nQlj
kHjXZUg7f0iSg4PJOl/4ndkoox7fMc4icXNQdvOnBRyELd6q4+TBxkFHjVPv
YzgQCpG6k+nJRg9H3X3yEBvNVd+y3EhciywKvr6mg4VTTcdWXbvGAv/ajG8B
Szjg/yQq+2uEBYkd3LW/yXkf864N2iTMAUtQctUQGWeJW7d+sGLBUNQi8COX
jbtltWWPSDxZpZri03KdhRs9Tov+xLJxciLCxKiCheBD8Qc69rIwyZdpadrH
RoOI2Oq/JM6sqC2XydJg4eCet5MO42T/lYd8q01lIbDXV/b6dhZCd0aPTZM4
1mDYMV9VyCJ9Xo/O42UsJOhdHZwncXA7qyKq4CYL7xsiTfRe9+KDVJeAgTAb
qvWF5y2HenExQlAcu3qh5vL+91w3C493W1TyDJLzvHlnqathL7ry70S/J/tU
iX/V0fhdJJ58fKyn9oD0kUFtL9tusTG5gf2235+F3Xd/VlSk9WJ244LZfhLv
74l9qT/uw0LOs/CqxW96MUfPms1p5aD14er8+TUcFKjdyFynTvb7kknjjpE+
lEtHb+Pn70P9F++Vuv9xcHcnTW8nuw8mDRQPRTIuI3w0iqLAQXbTXr0zZNwx
PvVwUw8HbTKtVm8EOJgovDS3kOS1EcvUig2XOdiTLpdtT+67+fufKyw0SX5U
5ucfOczBmPLnB1tJnKK9JQSWd3DAfZf2t2o5yXspLRF15FwOSrVPHsntQ2KD
TXWxI8mLqmFZqpNsLIyoWpaR1gcD/i87fn0k77u8wCsyg41W//lrWTv6ISmo
7OQRxMVE+jMLh8Q+bPI4oThD6Ye8zkxcah8XlSL1v4QWcbFA78bl9vh+bDvh
c2HIk4vljDPW+WVk3vQrYnrq/djVPVO3VZqL32nmzL66PuxZlWNnvIRcRyGY
d/JbH+xSFFRDXvYh6+Zxm3ajfnyy0dnUfZKLjLT9YyOufQjLucm5aN2P7u0l
9EA9Lrx0f7GS7vRhGyvzqt8kF4uWyfIPFfbBeOO9tSr7+sBNp3xzuEHqpiJX
f64FFw2bXPotxLmYCpz3Nlg1hJGVrW+aNwwi56j3VwPKAFoGpIjWDUNQUneJ
qD09iACW0UeT5gH8p/0gZXLzEB4MbW6psBjEhiViJVX1A7hj91zFfHQQwu+C
TH7+GkDT+sUblZMG0Lj9iFJeyiCYQXTZ6bIB1E//mjjoPQCuTnVH7eNBpAuH
7HB+PYCZd5+OSKoMwGqkuzM4fRD7n2y/sZ6Mb1EVIY6eHkBRYny4Kbm+zSnj
a+m0AVhsO9kc5D4AUT7ZDsuyQVwzi1xSUjcAHiZTST1wAA57TRpTXUZQ5BKe
2Gk7DBF7LWmG/jAYUf9SdK6N4tm5e/JbVUew8Wy++M4dI7iet/2jPKmPL858
f2AUM4L9iaf5pG1HULlB5/zYwTF0iJsue7ZlFBOa/4r6O0bwIk7MJbJqDOpa
6VEn74/iqz9lX9uLURhoXSpzNxwB52c5xVJpGF1H6Eujbg5DbAPv4uSWIbQY
uEwH1w3i10PFrFmyji9veRToV48i6eynbTuj//d3ls1V8w9G8dlOTMP6VQ/u
psw+CXjYjab9hl80P3Rjaus1Nf3v3dj73Dq9ZV03jjlPPVzu34XAjfNHx34U
QU1v+wx/zxdkD598qOJeBNjavpF5dQaHKXpu3euADKWlU2Wd+/Bpm1Li+HwW
hKdMt/2cyMSM6OMsXdMshDW/eLq5pRg0jc6ZTz1FGE66IMjvVYyFUwKqm2a+
4JTlMZnhsC8oibo7FXigCF3TElbBh/KJys/Bpmvi8gh/r+nZ8c95hJZem4/5
1zxiWW9A7fF1eUS3pmLfged5RE39LoNDf3KI2CX/XaY55xDzmzSWlTfnEH7H
FdN+FWcTu36csFM2ziaW7uXKDdpmE+l8rq9eWWYQK5f6t13YlEFEvCnaG7Ul
g9DSar9++0AS4Y9/OmlWH4mN1zK5IY4fCSXVZ0M1rCii0H62XVgykjjwcu6t
dWQkYcq6szLz9yOi8/Qe8cqIB8Qnsd/z6bQHxKI70t99fYJgMnhH/7bFK/jU
ci5vPf4KO1qFOap2yTB6UfOe/2AKpOpVYk5bpMA/vvDLa7tccFtjDEVtchEs
9rPGtSEXJwRzeaUySpAlMP7hekcJ/jTMu97vK8H6Yk1bRkQVMu8zrvH3VmH6
TOpBg5Eq3BdLf2/Kqof2mmst7X/qsSF2wZ03gg3o6xmP/BNHg+/DT31ViTTs
6W2LDamnoVCs9t/gXyb0BR+fPs7ThOR1D3bO6TfhpEauq55nKw7cDufPtG1F
s1VizVtmK74/Wab8LKwD308xcrs8O1C31X7vteEOjB/+wH+4qRsOgkM+y8q6
cVhL8P4M2U/2WUsODJI611179l+6JOt//z+D4Tjci+AoYY0WKgc2Cgv+BlZx
cEv0nvrzSQ7+PXHcrHy4DDovvw3bHSvDTx+tw49eluGuU/UOsV3RcKcvffy6
7gPmVbNmGoSjoaOzVXSrPYGLhx89vyVCYI2C+IK05SV4Ip4XF8Nfgff3Vsks
/1UO4aMFc/piFdgtfHdB17sa8LADhGXu1sDg2r5lTkQNTEPNyq5tokFZZ2Bl
508qXOWVRpZq0uC+X3yxcfRL4jzfU6uhGX9iwWHiqS3lBXFBcPGp2n0FxMui
fzJCrvnE9TXRnJr0fGJyUfH56h3JxNf9U/pue5OIvSnWbyU+JxHCzccyCx/G
E8E99J4Yvnjir/eX1MGd8cSQ75GTEtfDiE3X3Y+H/g0lCv8Y/7ctJpQw9LV8
tTzxEvLK9tWI6V+CXY3JXrVZHYyfZmgtvBuFi+4GnilDkdDZcIgtk/0WSxf7
8cxXpKHJqkLewS4NGU8P9t+tS8X5a/5LhTLzsICvojPlvzw8e3L6btWBPLyU
9fE2vVUK/l6fJ3dmSsBRldJZ9LsElbwv9Ohrq2CR/Kcq7HolHIPyy9ecqESx
eentiqf1cKgRfl2bX4cjVtr6J1zqEFZz5M2fUSo+vXy7Aveo+OIvaKTgRAV9
rj0r6EwTEvlP2Q69ZmJq3md54EsmDORdTz+ZoiPKb5lq5k46vm3mcRfaQkea
XaG80e5+HJfSti9I5MJwU61/F8HFzaQyhkX6JGjyFTH1lyZhq76ihXVnEgUC
jw8TpeM4GMrPlFs2jujXsqdt947DJmzZ/WHXSTCleqYWbJtEkqHn+2cSk/D3
yrrSsmYQxSeYM4ahA8gvy34SYUTi/Z+6UMtYFr43HOsq+NkL+1qn/sS1LIwf
K1U/KcmFHbv1v9vXSJ9qvePypGkf5h9ZVTRJ9iM0oLrttxkXscVjDmXKXDzU
f/C4X3wAldKNPDlq/Riwoo8o7OvHi+LeVS9UBnFoOFHwjCrJTwrj17XUBiCf
K6vkHjcIybiGtEtkPmG9YS+qPg4gT8ldQEd4CGmOSR9CVg1C0bP74gHy01Mm
5qrS2SFEvH28PsJwEAL8v1vLDg3iyj3vCoGVQ8jOm0z05RtEyvzExuXrBhHW
N3vMjn8Yz11E6lT4hqDlZ/68duEQxIouVyVGDeNixrkCHuoQ8ouuaX8/MYSy
u+rnLV8MwfRy7oxF+SAePoo89m56ACrE+4ofAoPIFetN1ZQdgFw4477Hf/0Q
frMifIpnAFW+ckqNov24schHwf48F8LXmJz/yPP7TyX6T6hx8WRLaEWHUR+G
tG8sfa3BhcHrNo2Lp/tAb3LcuYf0LQ+s5MKdQ/pwT3RP5GITUu//ehDSRPq9
U3yKdy+fJHXS0TXp+qRvqtG4EvjyMwu7hIq1jD6SPrni5pFZPxZqzz00NSF9
qObcvfmDUyxcYExaLRntxaelIlk1O3pR+nh+nPc1C68MOw1+PO6Fy68DXd4/
umF2iBPkTerfLjeWcD5PLxTKlt6rXtVN6tAEzaAk0h8fOkApEuyF6b/sj8fm
OzGwsN/ux+1e2IWabatP6sagiGFSTFUnGsYK63P4erGwzlni0nQXjk+PXNNW
6MS6VWsVJWu60VhfEen8thPMi5ZNb2za0cpN/OV+vxsbOn7M0f91gOYh0Z9x
sw2fRlP3yxzqhmrCrWM+Vh04ePrm0yJKK1iXHmgsfNWJ7yrJNc+Ot+PF+Md9
KvotuH5F1nKjcwcCmVH45NCGR75bpH3SmrFzya0t/G0d4NGdTh4/04bATgGF
8hcteJUg+dVkpAOxk6dENte24jNbUIyR14zEa96X2us78Cn4q1ZORCsUk46U
pbxuAq1wQ+QX9Xb4OX9bfdOtBeWHv7F/JDGxuDKnJiqrDef27r4aNdCMgsam
+nPVTHyeCzmm396KgyZtaxy2NuPcdFHUmCsTPeVHqR+n2rDjhHpgDbsZr2aj
pedn6XDbpcQfP9OC37bLFBbLNCO6JjoxUZuB9RaSePy7FacaHtot7WnC3NMj
rbVn6bDaOrNGiI/kIReBPyEkP8nZhBdcXcEAd6zteT+zBRXHHpgOaDZhaLdS
xPIxOq4YmmcfLGqBzJmgBytjmbAS6wTPRiqcOp/ckNzbjB/y9Nxybybc7EYk
PbbQsF5s66od1s3IfWqUaSDKxMDcBK/UMRoszqybSFNk4pvLf/Yxb+ngVNTI
9pU14tRwimf5FJPs649NjuF0VK1wi+JeoOLijgsitHwmihvqnJ6W07EoyP/O
xRYqBp8KuL58zsCdt2zTUik60inaA4u1qfgcl/HFsooJqrMS/+9XdMyEnKBv
30DF5hvZxE3RJuiG34z9c4MBJUFPxvUkGh5fkUaKBxNJZotruE00bHeqO5zy
kYqpPXWN9llMZMo0nVqzgQ5FS9U9b9fQsGrK8VF6DQPyCXaLxM7R4bN+9132
MhpGFi4Su7yFAVNeiXO18TRMZW1cKrCX1AO/PHOPnmfitcROzk57OrSa/574
yUfHFDdT016ciem5LYL19jTYr+MMmK2gQjujy2ePAxM1tca6Hzto+LdAiS5U
RcXtq1m9vp5MtE+rPd5gSMeZiCNtPi40/HD7fDpkkonUzbyrDHzpGPAuu3RP
lIbYO+V3/1f3c2mrzwWR+fefGd8hWEZFtE3lyYg+Bi5YaycsTSP346DMiAOZ
z/kn31+uMGdi9ms563UGDUHU4xKPF9GwdO3TJd1aTDg63OhU5NAQJxNYZGBI
RbZGSKmIWhNY7aXFGmSdJ7dfuNSbT8OaqTHfRLJux0b183JkyfqrLj2VXtcI
u6VGEly+JsQf03zk1kmHwuKrTSUCVGzfrSu5cUUTBGLX2h4k99fd13z06xIa
JD+uXJkwz8TeS0tMa8k+2WK7oev2dSr+8ynfUavaBJ+FppUudDqCFw2G/d5D
5quRa/+M5MPCdYuvX4ql4ahsm9dnUDHpscbyW0ETqhLq0n630aGvNWVf94WK
LUdXrdSTZ6Lv9+iTHGk6DPOKM1W8KViev8JTcgsTlg2WNxwmafgQnpwsw2gE
e7681vc+Ex6Shs/NcmiQ2b2gItanERrHPLLOr25Ct9FAnu8VOmbr68SH1Brh
PKnhJBXXhOtGX/7U5tMRAJWpS7WNeOenO9KZ3IQFvu9a/urT8eZ+fvhZSQra
D/SZTjY1Idx43OEHuU7D0fKRZemN8N11/5VsXxOqJSpCvtLokBwIyDotR4Gg
7MOiBjRBySXyYqwFHbcCOjR3VzbA8uOw2Q+yfxw/31sedJiOD4KHv//SacDd
g1vdbpL1/HJj2XWKGh2nTJa8+viVgiqtnfaH7JsxvpzZaKhIR2RnmrzPk0Yw
gpakB/s34fT3O0fj6ui4WvT7QBinAeZPmrh8d5pwouN7fqUYA2p/7xTaRVDR
n/1f0Pq1LeAmRp2+Ssa/W1/9F+JGRUd02/Qa52a8fb4nv12VgezL7y1PfG9E
nGSD/VGeZgiLSXdvV2ago2LPkrGVVGwy6ZdV+sUE74d4FdZROmIzKsMSDlDx
S1W77+HpZgS0szY7k/WBuaUK0d0IzR+BHj37m1EUbfH1f/N39mfrdTMpCm4M
x3enOTXh7rsrPFkvGDDetMQr8HQj9su38yrLkvnP1c23XCfnOpzHsra0HlI2
V1ccX9OEI8pm+Q3RdIxbDNtnnGtEzvJmpZc3mmDTs+CfQhYDnwpLMl/1UPDo
kM81fvJ6mYnchE5+Bor9bNdvjGhAbtNl5WDZFmz22bfPx4wJDs1aS6CwDv6p
52MyfUj8NLW4bKjNxK7iGW6ucQP8QmxXGT9twmRLVvoKcn/vzPKvvPyUgopi
TdXWk0x41uz11IunI/HBpVd36HXITlkse9KcnKvu8SLNv1SMo231un11+CVy
mD5G9tn3D1H9u+9TMSS+Wq/vbyOEH53v/+8nAzG/Ztg2JiReLb1HuTLYgJ6U
Pq/TbxjYueArccaUjsH4RJ4bBxuxZIN6FiuH7OO+lilDss/3MPieBD1qwMps
H5ZUKh0eh+RMp6tpMEgJWc8rWA8fLdFlZ2IZsKr1yvjeTOr7XYmypUvrMcCo
FQj3osNv4N8JrhCJsxSBGzk+DQhX3Zl34x0Dh27rS1eXUpH3ZIWSXVwdcvpP
2RY6M/AFNtfrx6hY83qgd/XRevQnFspMn2Jgmy7zahWZT2fQAX4LBQrWyWo8
7lnOxMcyxSbl7zSo8Oodz9GmoE3prcUqAyYkPDa7+PjRkKWyDc+jGkC7u1pm
xp4Bt+erTXmv0rByqn4n8z4FOm/uvs4couPBnbiPrFs0bBbZYdJ0jIIrO4RF
5SPJ58qZlfmQz3UxyTfjJeMXfi7bZ3SEgYQSSW2OEw2fwhTaeW9T4dKV9qeC
5IP7EhSvXg0aaA+VlqQcpOAdS83S5ywDFG0Rym1bGib0jBLrZKjgLuBZdOIJ
A5wv1LCTpH88+G+jp7k1+dyOctbdZAYuRxLSkSRe+fV9G8/eReJJyLIrL4cZ
wK6f7a5b6fjz3MCLN4ICKdE3D3r1mdhtvEjNjNx/6o0t4cs1qYj3M523amTi
3jtLC/f1DOxtYm9cTyPfL1Inq66bgSwJf+kCsm6lQhamH49R0Vbc3C69mIHx
rAs/D47QIFYySBTZN2CFT5ufw04GbC3kfsiTPKvZJuNWsIqCCHWb2tRgOnpe
hu2e3ErD++tV6xomKDigmtHu8JrEr/6S8xJknV/+gZFXKQUbjvoV915goP23
X0tRJQ3Uxi+LVIOpkNGJ1HAqpWPX1WvJ/t1UvD2/a+G5Eiqs/Cndh0fpqNvs
ZMmzj4a3Pm1LTxz5f+y99zuW7/8HLiujKUJlJhIalCTuB4q29EJFKgklI6LI
SIMUJQ1kpEhRQsmquK/K3re9ubc9MhpGfa/3X/E9ju/3c/5yHdd1nefzfJ6P
53wcxz3I93EPVz5e2Ygeg+exsS/r8VJzo5+zHQ3f/dmbGioa8HTT4BmxARr+
E9la/GU9DVmlr3fdLSDtFPbtKG8iDSvfmu7TJ+vO8Qp1xOWT61RiBudFaFAP
vWL3l5zPOGT+NriZhpztkhV65Hn2vE9L0VtDA/+6wIWGRD0MxVaHNUXTEPSx
pO+6DQ3EI/0z6jvqUXDwangeKf+cc/jdzy00xEm7B+xdTsPwIvFLApm1SFEQ
IT7sroPZATd3/yEaru+VTru/tw6NbkH5Lqw6MLSCOzIsyL5B5XHLeRcaUljZ
l6Mn6pBSwc2QWVoP21GVXPEfdbBsrnaNP1iLzv90zQsa62GxM1F/qJcGufgn
m3t31OGjl9JsOOln/fSpOE8Sh77hdwudEv8XFyYPX51ogHKbSSDTmoZyW9/Z
X9toWPpRLraTtHt1TqwGl0ODyRa3u/ChYVLqx9EO50b4rL105smtetQkzGdy
NGg40PI9nZLShLjFIfrVdxtR/MqvQTaiHvRn8nxLgtoRcPJhTZ1CG7yrJxY2
XWuBFl+Cwu7uDjypXe6QUd2GcMGi0hUqrYibTs9qX9UFgQ0OspHsDnyjCoi+
uNMGx6Tb69ftYcAi8Zq9FEGHUeHKR1HSvbDlLyiY72HiZomJcaQQEyL0ES7v
KgaeLS+/9SSHhRa9im0vx5kIs6VcWb+SifLB5DXy5WyYPJuJLxZio0pR/ILx
RRaahB0SpOgcfPo9Xacuz4HrU55lQX5sdP7NWetrzQG9RW1vzTs2rA75HdpQ
wyL9L/DCiDcXPRevzIhacpB2iFX/tZ2N7x0uTw6Y9+Orf5TVOu0+7LoyVOYo
3wfeNVUJSjuHIDjvaartO4i929KurQsfRF2G/811L1nQScuY6JNjQf3NW527
k0ywhIep2YY9sPb4Jld0qBuBoyMRb693Q05exa7pBQf1A6/5dwtxcEK0rksn
mYP/7ik1XLrBwFLRz7cFxBkwdZaZoZI8rvyLtXJh6GfQU086zTI/wdMsb/uv
Y1/wo3jsMf1YFYjjc7sCYysR8urwplr9Kuxjax5KcGzAm3DjFxESDag7qjJx
waMBv2l/pfaQ9WqD7CJJ+ZQq2OYXLg7wqsatKPtdI3dziPP9D941CeQQPDub
rBaT95vGbxyIXZVC+NTJCHtHvSaUzhU8+yCfQhxTYuyjFqQQu79UTsgJpBDS
oe2LBNJTiMW0jZOV198RxvdUq1l874ijTVENqbnviPKiOid+gyxiZG6046ZR
FjHc3Oecn5dFdDxjrQkrvYk1G3quPFe/AWm7uy8W77+BrdGLebZVPoOw7jzf
4tXPYP21+YVB6TP8DHhlU1VzHR9vBgY/Mb0O+7rmwqba66A+PGCz7XAQYhUf
6M+33UK45B0pAe8g/ObJ59cSNEfXGFNu2sAcd/W3VrI+WOCZYfLv36V2hIxf
y5rf+nbEmxqXxP/K7IjFI1Om/mdolI++J0eY8u2UrU458TXXGymV4bfmY95o
E0OKZzNLxLSJ1TIZv2NXbic2p412XJwwIbZvv4jl7iaEtHfqJ6Hze4hil8A9
zoQWrm1Q7umnaCHrYXbwl7taELAs+FZeux0K73bqlK7fjrAWkTes29vxreF2
vL2qKDG4VMz5i70IiTvNY0uSCFGj9eioYPkiwnRts/TdLlHiY/m0943ERUR6
68pIoWV0yvJDLW8CpXopKisd3w/V9lDu2F28purVTtnRaq4c1NRGUfv5pKBN
sJ1yfVmDe9mFKOqc5DWxYM9Iagz/jbTZpkjq3KahR3YaF6kLG46tkdG9SGXJ
hP1U779IPa74n6ndE3vKzvehSsxt9pSzXprlStb2lICh4tX5UpupXo9H7e48
3kRF7Q2tyZlN1NY1eze5Nf7Uf1/IEJs89VPfWtvwu8q9n/rLzkgoCt2M17fb
LXJwfiBO/57o/QU8y+L/f/d5uf8b/zf+b/z/Z9j+Enx1R86eQin92h+8xJ6y
6JjL/Sx3e0pW2pqjhmqhVLZHyYS1UCi1j5K17MC9UOrzgvyNFaunKKXaJ6tN
CiYpK07mGgroTlF8Pr4SlxZdRexMtWAoh0sT7/Z8kRTVWkXsUBswOf7LjHi3
dONYyT0z4iXVaURK+gjx0f0xT2mNJ5Yf/2V5zsoT534eTF0s4oXfqv7y84OB
eB+032/R80Acv1C0SccwEBYGktpuCVQi2OGlO1uMSrRcL3F/mUUlsvSn+i0a
ahHq5qy7JrAWkh72e1WN6vDh+jnbTJN+FLA8o61S+hC09lRGhXA/Lh98tvfm
0T6wXBQszvtz4VqaOOvmy0WmLWf81OwweoUnJY1UhiEi4/Kt5d8QDLUr9NN2
jCA97fx6uuswnEfWPcrcN4xFzJ/eH1X6MLdNnpX0moNe40evrjPZSLscXKZs
wEHj6o5wIoyJTbFO/Tef9OBZ+LbLoU5sPFT7q1ohzIB/QrNZ6Ic2lOyqEBgt
YMGqa4ej51AvyrU6UrztWlBNX0e56cwG58SqZW8NGDjF33tkyqUV4qZFO+87
sFErzjg5VseA2MM3f9d0t6PAgm2+4wkbIgeWn3kUy4T3Xd1y+tZu/NeyUYi1
jguJ06uyKk6xQV1zcYn/IgYWdog35dzuw6pgETWbyxzslFcoXXaTCenqjSfV
qvpw78zTy3Vkf9p1oeTBohQWGEYZ3ZvH+tB3QkK7a4QDBRU/4YiDLMx6y7fN
N3Cwte37FrYB2aeeKrHvPE0H3S+85tc5Jhy+3Izf1EGH/z3BobKxbmzZzqA8
NuOAqjsREk9n4eCvrq2GkuS6mFGdUaIFgUnm5/Yvb0aqhPntCpEm/LnENqZe
fkNsLVLWOdmTQixVDNvCLUkhGpRyty6ciSF4NN0SDybEEAkuzYs9VeKI8x+f
HONIRxO25k2550ajCN2Gvz7LdjwlLK4UtOS+joet+xrdnRbxcPq0Kiwm6BkW
ezUyTuk4YEnlpTM6Ug6Q5ybThGIdSB6RI1z6wYLQvCg8dzjQgrj8pjfFQMuS
uPDfkmL5BHWopj+/YXpcHQNjv49VnNLAYO21mzR3foLRHSUTqsJPmJ+e1vL9
yU8oby1Kr6wsoqQondDPW1tE4T+5ds3WxcUU0T17+J8uzqJuCxguC4jNoo5p
57l7yH6kfhttbN5eV0RxX0Z3kQwpoky6Xbew3V1McW+zFVE+lUnh+b2PZp2W
QTF6biFsIP6e8lryitR+tRDqZ92stS0fblMLFTc7BREh1IgIjdu3fp2mdCb4
r4o9c5oywAk6kWZtS/Er3PaGoS9GLWu99f5f03IqZwfKMtLFqAYGR0OvKO2k
DNLFAmyydSmae9c47Ny8k2LAOHhS29SLIn/GvI8h4EVJCb22U2OjF+VLOE+V
871wStJE7po8mXCKS9XG11Y54ZRHbRlB003PKR7dn7uYB59T7gSYmHoufEFp
67rMDdR7RdHFdPmxr8kUA7urUR7bXlFc3sh/ua6fS/HzKpn8zM2hPNRZpad6
JJfyUDF/uFN+M2V3la70jPoRamnEofZdauoU1DzPkREqpK4ud3/uqF1I7frM
d8EjtZBqsVnz0qxNOtV/8EJj/Zd06sZrb8xqPmVQD9uXitzUe0Ft0ujW+PDh
BZVapvNeKiaRqpehbvnomhf1lnv/NQEvP6q61O/sTtEA6oIyt6A+5kvq7mOP
Iuc/vaTKcpRaDD2Tqcf4VO/9vNFE6S/qaL+g0kTZpsfay/eoiVI6aMT+WTpM
HX58sUxt8zDVa+/DkLHxYers3f2Wt1MlUSEo9X4Iksg6/jn/U4Uk7t87N7Fb
cD0U67oi2txUoHB++fp9EyqwvMa3YN7bBMdfGjXftDRBnFz27fJLJkhKcRK9
4W5EOJm/zDTvMyLsYyQ5Bby7iKI7gnxf2z2JF+q7TFk/PAmh0FJap4EXcerb
7B/q7cvElnKGZPuWy8S/4u71KszLhPeRF/NpPD5Eauz266IfvIk2kVVd/n+8
CT6l+x+fPfUh3h47G2am4EMMqj3YNKXkQzQJ75CL+uJNeCh0tsi4exMuf4e2
nI33Jpi5i1uxIw65K5uN5k7EIS7ytlZiQBxMNlusZyUm4OiyopSMvQm4lFgU
9HEqAbLfWH7Zv2Mh27fj/HOHWAwbRSdVK8VhTL2SeXfRE/TmD7zief4YlcIr
t+6WegLuklt/5TziMGMisu91XSyOHLC9HXQ1DnoV+4692ZdK/NWI8wySSiW8
/4Xxj/O+Idj37y48N5dDrPZ4+WX+TQ7BPDX09OmGXELZ235ImvhC3BsaekVx
/UIkdVab5Tz+QoxGMece5QQjX6erXLsmBCOf2jOWPrwHQzXDid8NNBz9MWmw
+zUNESmLlM306sG/6o+AqUkD1tfuCOVh1oMi82xi9koDRJe9e9v8sQWGzqFu
k6EteBV3JD/1XCt2Wh2hpTGa8axrk83Hr81YYsLePx/VArXvj2UVugawIZBx
qcFhAAOBRcu31g+AHv+aMZk5Bo9L8guY7FF0j+0KrPceQ6fQ41Xp5SOQe1W9
+l74MMyOJHYInBuBo/Iu06VVIzCwOit8MX0YqwIU9mwIG8HYbUH5G/EjOKPo
9LImbxj8mclbtC6O4MVgMuNR1SDgHqM9EzMA8XyRD5+1B/E2+danDu0BJDz9
bR0n1o+vo8ecS6L6cfLqAV1/+X5kxbM8PBb04fMNxlaF0D5sMJT9t3GWizUK
i6JrJznwHj9ufEeVC+uhhVGxYlxM5ujYsCgcNCxft87UnQOOJe90/V0OTrf5
DUulsqGKxxvDS9jYpCFS12XJwbG2p3xbDrJxfOeXta8D2PgbnU6pSGJjtbFJ
9/YZFpb0uGzcJcPG9W+h8brHyHmTK3/7prGw53xKY2wwCzTLpIRoGguO774f
mVZmYXW3dd2Xn0z8ObcwcQNYeB5zLOltBRP/Zk4sG3ZhwteS5r9wlgkvuq3Z
jvtMPIshvn6OYkL2YKzSA2EWPm6q3GL9nInDX+VdmR5MJKdprdSLZOK0t4jz
FUMmLlw8OB9Wy8CEbPMiZ2MmDqrkt0hWMLC0ydOu6BkDr82ST6h6MrEqfe+b
r3MMuLQJO6XnMrAz7dZTPSYTYdFXjp5yZuJcR22HrgwTKrNpPdRMJnhyuhbJ
bGRCZsEeVak+Bhqn8jo3sZhYOf+Y75QtE8dniyfcVjBB51W7oM0g6/rzLV09
jqTeN99sjhNnQsJus4NUBBNHj9TvOEPepx8vt6lsY2DBlirOG4IJe7sp9dMG
TExefe2X3MBATHNLjVMyEwb1Gft85JkYyVm2Sa6cAfF2x99R+0l5Fa7JQ+S5
bu6WeWj9gHwueH8tdJkwKohsbMhnYKPPvV+rAhiY53ltXCzCxLbVPbe+ezLQ
cYtvm6cYA0eNbjr7rmTClTb0YPwsA2+e6qhqUxgwMth6J0uPCcp6q0Pr0xhQ
YjvutyKvskbuiw87MfFj9puD808GbM+Z0I1nGCiYX8CO2M6EzrTL3Hw1A1/9
zbZ8LWPgzsamrjMkLtGPLLZdKmUg879Xj//4M3BANu3Pm8UkDl2WnzNjGfiU
GWA+pEnqmzm7KfseA+9uu54I3MHAnuaENWbddKhqvDw118PAQFfk104wkC5G
u2xBzjcIjiq6MMbA+/rKI1x9EsfEwwRHgYGAcHamQzcDlx497i1TZaBV9sNU
YCMdxk4qVhOFDFy4GmzpsIaBXb80Xs1M0ZF5XdAq+jYDXqbeE1l9dJRtick2
HKOD5UQPWD3PwKGC9RbZxxkY7XjhIL+PAYkR+lcpUn+17HLlrIsM/Pkv+njl
AXK97w/uD9IvVpu32PgZM3DttG9jQxgd58YK7IxSSHxXeGe3/aHD9HBRX9o+
Ou6tfss47MfAXfNfOrzxdCwza9zO2EjH0Mjp9ZLKZB/5Rs2kmEJHp+OSWOmI
XjxwTBUzl2HgR+nDT8HL6DggYy6xeEUvGuVe2GzcysD4j6lOLU06Ig8/Ol20
m477v27K8qxkQJnPZDBxKx2rk44OyH3rhczHosQXagw8ub4zZdlmOqY01fDi
Ti/C1Gm6HU7kvnKLHMRO0NFv/vg/KT46+Hi+12quY2C7ivaH17J0JLq95zuV
3ov7AbSwCgsGnoeKfpHbS4dPwGbTV0voONxfPdbuzgDj2L8/GjZ0MNd1m1aQ
+yTcrdUXTmRg5fYpZ+EgOh7yvjKlXCH1nLkpuL+LlPOkbOF8MR0DfiFx8Rl0
hJ+/mEU4MzDlJZ7x1oHUp6Qpqd6Qjr1MwyIKab8ubnhQ8HY6qufipVN/9cJM
cEfoRSUGeBXFJkfHeqHay7Pi3M5evHE63jmTScc2X5XB0OQenC3e/533cw9C
FFSt3a+S+Gqo8n9064Hoo0shvet6IBXCTR4m9dOyObX69mQPepeJb8zO70Zz
fVCeVy0dcyISVwUu9GLC/uTWqIxu9N/giG9pokOQPqv4l8TFIq1yj/N0N85G
yYxqSjPg6cp/fS+p57+rKyJEJHrx4/Lsr+MsOgwe1lpp/SDtsfusfZVcD4QX
dx4KKqLD8NPogpSmXkxFC63efboH0spP5HRVGCguqSrSJuUs3EMplTzaC/fV
Q+6+VgzYNKn4BZF2zykadWBn9WCm4uLgNVcGOrX38/8k/c8o5Fa/TmEvZnm7
ztokMLD3xKO/Qh/piO75teLmJjrsDEK1mEIM/GNOZZaH9ULgqkYeRaoXyjW/
4U2nY3qxfEZhSC9eu/3tT/LqQa5Ldu9MBAOvTN9U58fQsdxDf3n9XC/UV7i8
LvFigBCv+/zUgw7GCrkX6971wsXteiPlMAP368QoaUfpeGu+gjfzTg+CvJem
/+/3x2Hqbl7vTsdnlZRZgsQ7q3RBss9mBiz2fe3xtqDjrLT0MAR6sfd71r4B
Un6QpGs0/RKJn4SMTYw4HUnOrMjEJ2R8FUrWaJ0h9eEavuIwe9EStmD7vqcM
PD7Z9qk/hI5LK9/P5Z7rhWX/jE+cIqlP28+1mSXkOZU9+i5Xd2NS0+3wukcM
HBk9hSUadNDkO7XXevTC+uLTnQHHGLgd6vL9GWmvoMzsTSr9PZBf12mo7sOA
olaHZSXJB++7hz2oVe6FCuc/Php5Xv7E9hCJwV4Urp09a/KrB25bJ3ed1WJg
dqb/RDCLlHPQ2LZcqBdrRXumVj+iYwGv9+770z14bPFomt7ajfynDvdmSD1D
IsJi+Pnp0Eysfuin3Qttq48vpHYxUL1fePavMsnfFDf4xl3qxTcDgv9IKxln
Ir8Z6ca96Nh/5ccGoR4Y9xrPe5LxbpUhLSdU1otnDak+fI97cFU2P1vkBQND
RmHOt01I//mldiP9cC+EpnTfNkyRuJn/dvDIoyMr781bVzL/LIz1y2o2Ifnw
7OXkm4290Jj287BidSPQcJtKny4D5xwOjTqtpcNl+UK5hIs9qC8nphJ+0+Gm
8qrrNYmDvqQgd18/yXOXRTbsNmRgzLk3aX13L5pqn9oPhvRgBc/iVnVHBtwu
mrhfrOjFnUKdiWKLHujkLA941EbH3+/dj2bIuL2wJuOOe2AX6OcERaLtSH/T
181aJk3mqZSDc0G2PZjct3R37an/1b9XS3vKe2H8I3Pj9p5udCT5LXTwZcCw
yqJpswgdNYVa4rP/uqEnskt5QToDbOnhGYWDZP5pDNt1wL4Xwopnq2zVSRwo
CgfFqb2IpPx9dex9NxZ/q8rLmSTz97Pai2MTPYjiW7xN3q8L8WsXGmZGMrDl
BnVPuBodMfNfjGvsekCvrlKWJ3GOkBlx5NEh41Fhe/Mycl2g2OJrPzvpuFG/
8/G3y2Re+hLGePW3C996qgf1JuiQXy7yjE7O+9W2QjZKvBtP0slgJ/3/yoXV
3B7SDzcGzRXedO7Bo796/0WIMMCKXrF5eVMP9pcf+OsX0Y0NJ3sHbO3okDsp
/d1mSQ9kpw/bxNl1wjrAd4fpSzqkPluHfOjsQaq6XtG+Y13QlSiIu0ijY9+u
jxmNnB6wWycqOFu6cUzMot6xgo40vhO8O+d6QGjOf6DqdaOgllvZYMlANN+t
0If2ZB3Vl7EQ3UnicWRz6x4mA/ola0UUf9ARYv2+WZTMK7szdl9WyGMgXPBy
im4CHQKfjmifWtwL8X3lnad7Gbg6/Lp0JIeOrsA/znuekPXuwoUNgreY2CWq
/ULejYGLZ456sS3pGE6+E/dzgAHd249K5sg+Jk3iALs7uxfbzbIDZRmkfW/8
V/eOrOPe9YwYV8tebEr/VtntxsQyn4O+P0j/jVqhETxqROb3U6OHfFqYqK1O
LlhazEDt9HK55wV0NAy5OUUGsqCgGLYn5gQTLTvLF7XYk3nHdYtNWCIbi6fX
1J16zYL/tPaZvgay7ylKzu9J5+BML6vNPZ+NBgV30ZaFbHQskmiOGudAedaj
QyiPjeaSsj5ZcTbWb9K47S49gCdl9Rqc6j7Ybb8RJy3Th+jPB2OfDw1ixb3h
lITyAYi9sKdaEgPg/PJT1VTvQ+KVlT/f6XHRTHO10orloj/KJrT8UD8WHAx6
cl+7D9I7ylSCQvpACN9wO88exNxh0QkdUo45u6gzi3cQQRcZYVnJI4h5e3+T
C2sYNpPZL593DJP2GT96RGIYZ7cKn5SKGULTxbz7Ka+HILaDomyU0IOOWhn9
TX+78donlHJhWQ/uZRbWXyT7NhH/pAcWZL21ovVVWFwh+2HzV5tnVrNR7FtM
/feJBbehtmFtCTZid3XV2C/j4mjEqoXbCjjoNQrvGh/h4Pn+jK5/T/vAfd/r
Gn6uD5tzhWurAvvIvk1ANcV/AL1/2MYO+wZAKy42LD00gLO1qgzDd4PIa3sg
eOzkILrtouhW7oOw3LvYQXT7EILP/un+u2gIv7xGd/w5NYStl1+MJkuNYDbj
rIT7y2Ekm3+Wzx4aRr6GqQ93agSXk9ME6PfJa7rYwDh1BO6d7tr55aOw7mKl
2V4bxbqLJnXnU0exfyI64zvPODQ3e+mmRYxh+ZSXW2zRGGKcJDQ5ZuMYiG9a
oCgzTvoNrVdUeRzJVC5RGTgOO3v/Y7Hm4+gSihTZe3ociocYnm7PxyHuXxRZ
5jIO9hfl7KMR46gyk5kquTYO09sdZ+l7x1GX+N59h/s4nrjeUGm1Hsdk7PK2
I6LjiBtN2nFYkXx+YrDJftE49q4Ud6q3GUPJM8f90TfH0MCqorVdG4PdH2ZH
e8Mo+JsXvfrEMwaB0YvMpmNjcL2gMKITNQqhBUaqEVdHESK38YbMzjHo+IfU
O3qNonBSfCA7cxR9R15+3k3i+aKMc3uV9yAM4tyCO7oGcTx1YD6sZgjvrq/U
//VrEJneTH9W4BDa12VcLjcZwd0cqlCU5zDE7+25WsxL8mGF6AsiB0ZxcKH7
0oS4Efxr9dbl/zACz7KvZ+WnR9Hu9GzbV8ooOrf7aFWTetVcGDh5Zes44reE
ynkTY6iQk+dObxtH9avDeVSCg2W9khtV9DiYyVk0ej2Eg/sVL+7/XEXyzpg/
TdvvsMjnr4t6o1kI6Yp8qmHKxTHlnnhOJgfTQa5HQ+kcrHS8d0kqk4vLejF6
7RMcJGlmxyfIcOHCu3x46bp+XCvQlii91YfbFsyv3gf68PLrjYoHP/qxuc5Z
9+5//biv8imzzKwfihrn3Wo3D8J3iG+AP5CMY9drgTJXB3BgszuTyhiEttxJ
95+SgzDjm1xo1zCAz/UdrW8XD2FWvTZTz3IQN3n6PKJ/DuBVs8Q5h+whTMWr
+eZNDIIv6rLsQsdBjCu2By+TGyL7jskN/mcG0aC+kfmczAO9Pm8cltsP4X76
1uU/Hg/ioqoMu6d3AGp3hse8rUh7SehEtZDyiekv7lJzA5is6l7xxHQQQlof
ZegKAxh3TXfbEt+PwM63eW/FBmHh/uOXdgd5/0fyW6puPxgtWQN+iX2QeC52
vC+AC5vrCbEHOjhIWOosukeYg8P/pdj5DrCQzOebNqnBwpts97l1MWystP6e
d9yHhShfazkuyWPVzrxW75Zggd51p1ObTfah1tdXLvlJx45Hi07JSLNxlleh
f+oPyffpOlhEvk/8YOyYHswBd0torq4TG8wFmukT/iwEjEyufLuagw+PF7z9
3+9ODmVYxbmXMrFn5GreQl02dL9M80yKsPBkaav91xEGtm1TYoo1sbC73DVd
+A3Jw7s9tjyrJ3muXqRUvRELp5te3hSQZkJP78aXlSTPSSrdkvbTlUn2YWOx
LaYMzIXszgs2o0M37urm/BIGbkVLnN12kY53Z1qM9lzvxRrLbe0dZH/iG5QQ
fGcBHZMCaT8VXHtw/IXFLIXkl5F8T7ueDvbAlifaCm1d6DiutTfuPzru/rV7
dLKhG+p7lYxPK3Xh+cDTH9KSvcjteBrRvrULHr+aXdJ9O9C2QuDd7ZEeHJPl
qD716oKT7Q4np7Z2mCTI19o96UaE6rEo9Q+dqLvbl2or1Q6jMa/qaM9uHLyQ
8T7ZrxN/xWyL6GbtmPGTuXLvXicU+QTvqhm3A4fSjr3+1IJ3ra92Z6zqhJMN
R3OlYjty+7cqup9qhdqRZUYPezvRFhpIPHZph6Xfh7k3XS2QsTylpcHuhG/p
yempmnbEf5wN01rXCsmxat7wxZ24d8WGnsbfDodVhhWKe1ug8rGv43NZOyZt
nkS++d0KTVvPK90GzXD3f1jQF90G0y3X/Eaut0BB/JL9ac8mCEt83eFPa4PB
JO9ad88W9FBlnm992QgHiWsCfMOtmBj70G+3qAWOnyXCl/c2wmjw9FntoFb0
37whM1PThN57VZkl3g0o2XuMuupHGz7IVd1vHGrGjPBmvez3DZA2nbY6rU/K
Hbko/ZPZhGvPdzv+cWxAy6Nms701rbhXu5QyGd2ED+W+G84E1MMv+pzPem4r
Oi7wrr5wugm+98TiniU3YvXInILh+VYEn0otXDrRiA10ln/e6gYs/3BrWEux
Fb770hmW65pQ+2fre/YMDYWFx9v53zZD7aY/0bWqEfwTlf03i+ox15XpPivZ
inW7utL+rWxEUFpCxm6BehQoJcVuK2vBr95D9NrZRliPX/m507QBe1ZoML6/
bAXPd0ZGN28zrtpEHPXh1kPxYWT1tY1t8OkaaQ2uboJ5kswDr5wGLChREF7l
0oJg9aHGNbZNOB8v63xwtgFcZ4uH66vaodqtGLSlogWB8yXHNgc2gOlyQ8Oo
pA0SS3zslPa3Io7O5/tdm5RX82I8KLkDQrMbrWeSWyF+2NS9clMTlI4HWN6R
74bnZNPae/IdUBYSlhwmmhHN/9rlBa0LiTVB5wPn21EonXwwe6YFr0dWF9ai
B2MaS3Xe7OlAVcnlBdtuNyNXY/7IlX1k36ka3BL7shMT2ov2XilsxsEFeg+P
5PRg99VUfX+BThSLaM76BTTjmbRvnFpSLy5Hyrqte9WF3S6GkqqibaB9d0lN
9yT5obpPYbV+N8LNBZ7dCW1DLC0p20qGjqA/1LglEV1wjpcVCQ0l9ZRIGvkk
SEfdqYtCa250IcK+8ZCEbivWi+pvoe6iw1wyYeT6zW4IDTI9ln5oQWHsafs1
013405h6445SO5p8DiZ62DfhMrtLYKquE5V7/wkcUGrF56xMrzrnenib/F1/
l+RbzOIFXtzGNvD/iMm5lVkP+oeW7/bUbrwzO6yXdroNRyLvelkOkn6y6tL9
ovguTFya79hJ4r964fqWN4do2PjeJHqBQyf+88k5ZDDWDItf8WKLF9fDiP5Q
6I5BF9QsXidsXEn6RaT10YVfG5Cyxmb9NLoxoSAmaranDaqc6taa0UaovJi3
tCrrQEmGqprIg2bExBoJlajTsHP/gsQQlQ4yfq+kfbZtxoNn9NUxZ2tx/lfS
4yV32/DOou2JvVAT9khJuzBFanFgYE11zIt2xD38qTtxqQlDDxNtbINp2NuU
tnWbSTt6O48r539vhHLn9lPhEjXIHL3i8LGqDR9vLdQzO9MIdcbU0KawChwc
3d3S3dqGsUq3Oz6ijbDrVJ7/yluN5tbFOo/bWrCKeVrKeaQBT0zEX378VYG6
jx2y3x83oXnxtaZbM3VY8c/hkHVtGZRe/ja+7NkM/KwK3t5Bw5qMuvy36uUo
TeKRFypuxhWj5jqNqAbk8AgOWRZU4GuNxPGPAs1gvR2TWNVPg5JK7YkL2WXY
tSz27OJPraiIytPorKlHUcOTTbqvSxFDM6cln26Bb4+HQBWnHtmVic8V15Zi
rcZGw+LAJqSe/7TioGI9Hib+XpKcVwI950Ii+l4r8oNSXmqkNkDstOe+q+9K
sOn97oHrpN9ZRC/YmXioHqV7Yul3X5cgszXjzeWmRrBqfo92SdLAE5uwX2tz
BT7fCnmzhNkK/tPct8v3N+DzWFOgs2gJrJcJ5tujFbzi5yUZLvVQ87kdLDFS
DKsHB2q9HjTh9PChhHwLGqzVctkzSuVITLpy6MPhVvxTCjvuUV+PvI4/V+Yr
SrGHS/VI1WvFvJiYkMK+ehzsWf+xTLEIjvJip+1JPzr0fffWaOFa9Er9tKsh
9SxnOr5tIvPEwwOhm5PkahF7pdu8lFsKrbbUFSEpDXC9OxjrKViDVW+nb1yt
K8G6wUcBz30b8PQkM0jEqBZqqzsfiCaV4nui/t+ljxtwbLr8q9pG8rxf1im/
zqyEYaovi9exFaF3vV3af9SjKkLt2sCPEkSU2Kwbvt2GhYkdqRLODTj1/d99
A10S5wesrstkPhZrezGxlF6HjU7L/XrPVmDeuNdD6m4j3rW837bodB2W37tW
udC1AsywuGXRA80Q/3aKY86hoWaGs6PsRzF6IjIiDzo1on5Fk3cjjQaKO6HW
LlSK2e/5O9TuNMCmJUb2k2A9XOtcjOBdhnH650p3hxacur7S/G1IPa5ENl6P
ySyC81z/07tHm6Gsqdoc40HD4xMxf0NQCudLztJiLfVQMnyVGqhEQ+yMacAS
qTKs1nlwn1jSiLbjlserGHUYVT6spBVbBM+ka2JH77bAwqR2esy8Hv8F3/SS
PlmE/vuTE4tzG8n8TbjyoQ5bO3nEOyKKMcH7/l9mXj1ux+ftPShQB/9PK9+G
XClHvYOLUswoDaa7Tpmb+tQgt2c6f3doCYr2VH5usKxFUlB+iCoqwXfmTYpx
egkcbHLbsuxq8VHl7LHYu1UoD9qm7utbgV0SDOmObhrealOdPQJq8LFzb+2N
3Erw/y59kGpNw9edQXLVc9XQ4f76b2dVBXzXfhrjryLj0/0mt4tWCVUrDT/z
rgr0LzNw1tWh4WzEHptZ5SrUyed+4z9VjuDjCrtGa2vQNWywR4+Mz+qAe5pG
BSVInR77en+iFmL6ET0XFlXh4pM3G9bsKMf69aKGfNM0pF5t3hxcUkX203wL
2OWVeJYcG5boUQ/t9N9HvZfVQLZcUNz5RSV0ZWO6X4fQMHiVCKj7WY0FTyKW
nbWrwi/FSwJuJ2louSxjXX+8Bk9WfnQRuUfmB8VlWwcP0HDindBEUlY1XASY
f3UCy5CbWRipGF6HQurKfJ01lai6LrbjXk0FrlKiY+4+rYN6ZfMdmdxqOPu7
ehw3KodSffz4Qd46WFW+OFUXUgOO2zLJPOcShCTGKXBe1eLI+VWr/9RX4myQ
PO/31eWoSO400JKhgUVblvyioRKnBS/y9tiXYfOTRPG6ljrYFtenhgtVYMrv
u78PrQhxu6q7F0XWouLR14gVpD0KFAy9sl1KIMB7+NXaTbWYidENUtKpgtnm
ktF9VqXIf3nooePRWkRY6L0oVqgAXU71nMOSUug9prtM1NZC99LkowVSVXBw
2llKnSvB9sfrsxo20CBarTsR2VQN3bDWW5qhZXjCy2MkIVMLy7mT4zr0SngL
Ou5OkipGdvphcY2oOigcucM2qKyG1vycnfrtYoha+T6W30+D7bV7YkYfST+k
Z/38c6cEqiOGeetLahAwJtn5RbESbxVYT22ci1Di2/D0f//HMnJu5vtJf1If
hfP+4ZJF4A24W8JRpiFDKOe59IcaED9yDhdZlGH+ddwv2lQt1hvaPdngXond
F7gfz+0qxyPPy88NxmsQN3xpOGZPFVIPVpe+X1yC+sp0juvzOlybsPFuf1iN
loHDtvGOZfiRYpQeWULDqXxpcXZhNYLvfhuTdSuD5bVauuqVelT/47tmMlSL
YzmMPbuYFSjM+7kybVE94l12fK2i1QJ8kl2npysxu3VdKGtjPQLE/OkuaTXo
ez69VqKsAv8GrkwHy9Wj93SPsrFOHRaNut668a4Gk+k8By6Y1uPGAf49IQW1
+KGnVezzshZXFtB7jY3qwXesQFqVh5yfZVK78UYNdvFXWXx/XY+NEz67qvpo
0H3/7IRZaS12frnE5RNpgKnytffnpOrhWD6NNUvqIMQT4Dt9pAEee/F1xSwN
ekObeZTW03DM9tHYJgUynx7UEk8aIJ+3/5uMWFcPly/CE0619bBxkVbpjKuH
Tvv04rF3ddDvl38+r9mArEr7X2dW1sNzXe5kmxgNKkOX8ZmsQ4v0Pi18cIyG
50nfnlm9p6Hoysfcd2R/mlx8dYNiFw3eB6sj98/TMF+0NNf0cAOui0tlccdp
MDF9saBTioatGopHdIgGrFx5+h8feb5vidlxQkdoaLQpVkr8R8OSwd3jvJdp
OLj14+xd01oYdNofPbWIhlerer+LfK6DtHyUX5lNDXrTtRN9yb67uttwZMOf
OoSKCTtzSJz/nXc6HpRfD10L2fMF0XXYIxE6JkjWDUHqz+yQsXrIS13vk++u
g5PgmrwaXbJeffWx6QlqwNQ5bHapq0eT3bWdemvqIPYhQqlrvhFRptn2TYUN
+Nj+aWLQkMTNpDFfJr4FOWbtpcdeNeHQmmJtp/ONKFHpezg134pjM4b1fyab
0crd57fDpgkSf7dVFyzrgL3avMQesl9wOZ7UGy7Vgm0Ku28frusAxWqf/7qI
NiyfP2WR97oFx+dOVNxPpEOrPi98K6sHn43tUs9d7sbj9Vt815qzcFAla/9L
QSYkF/De+vmJgVeuZyK/EWx8PvVnV/MTFgZtUiav87Lwd9PiS/HvOEgrmObq
/GRDbYfJrKEnG17FJYpFDC60B1a9zN7ARW3YpObzF1x0UZrXXBMdhMeZ8ZCB
nQOQt/rlT/gMYOPiMT5R2jAZB1aX1SSHcdzl3Y2dIsOYTHB0MzkwCIGusAv7
Pw3g83vWmbJ/A6B1TGkmGjCQ3lFMO1JNxy3KNYdtOgxcNrQLLZbrg4CXqt6D
Ui5yzdwC3A734Ybg0YmeAx3QPJBW4lDSDvNXGpO/AzqwPOOMyd/H3/DS4PgT
1S3fsMTqv18hCd8wRpeQ+SXYAL9gt7+ms/WgLF91yo/kd0q2uh66xx4TzecW
jZwVf0isV+DSejseEh4rfwtIJeUSX7abqc5tyCW+q3TorGvIJXxm1p5ok48h
6lZu3Pft+VPi6yV+J8GKGEJiRMZEWSSJ2Lwhfya7JJF4c/6RbWNoErHqn4J4
g58fMvQW53AVrsLk3D/ZB5beMIvf/XlyYSyuZETfTtkYgxOPp49K98bAZE9R
SWu6Bw5XFh8v5PdA7Ien9H1xHpAVOMJ6UnIeD19qVh9ZdR4ftHr2/lZ1wqIt
KYfWVPohYf/O/K3r/KB17PXyH0b++LOrndc+6wwxofzq9zejM8RzvuNfToec
IX5sWLGLcceBGL1sFHL7tz1RNCOq9NncgfgVnlk63GOIgNsWSyvMDPH25xKh
Hx6GKAv3WRT82gi+61c5nhUxQnZXH3vI3wguNVc0jfOmqJMRikd7w6eoAraq
8huLJ6kRay+aKc61U7Va+X8LvmijPqJ1hdjSOqj0P6xM9SONlJajUZU/Ehoo
eb+LDJq1GylmkQU5B4hk6r5Evb3bK5OpUoZ/e1YGv6Km6cU8eegcR/GuDjm1
MjaWcsdtc8ni+FhKacRa2oIGR8r1Bq1q8W+OFCtXVkP2H0eKzl/JwH2rhSkZ
7DzHLZ1z+gYjLeIvuhr1Hx24cXBw0SHKwHfpDmvLg5QK65OiFzUOUg5dOims
HqFB9d2wMkP0izrVL3hyTPOCOvU5xcRK8ddyyufYZuVVXsspjE2S04N6yynr
T7Q4bj02WnigL6dr9/WRQtcqY8qsxkihTFy17vnUKv07+XyRq7mV+ifdbff9
SqjUL+osE/ojeb1wYlXciaRDgYVfw9P0Rf9cK/x/+3PB/zf+b/zf+P/+uNFl
U6+p10kdjzrcfFC5k7q+b+Cy8YtO6t30Irk5FUEkde//oiUhiFNFgnOh3oI4
Z8LTeiB1A9GQJL3xkOcGYoGTcnTu3AbibKjsDYPZfXiD+J8j1H3YJbnJ5MDe
/dj0V/6zXf452P2evLV50BGODX9P91LPYYvAamV9mSdE8oeQvr2Zj4lbJTNK
hTZPCLU7+zmxg67gU5ZYuO/ZBayPjRRvv+8Ok092OR2RDag7Y7jRextZj08E
Pz4V1QDpGT/a++fD+OF0VKVHYxi122846fsNo9ug87yT4Dj2uv+hUGdHkbTE
9+WhtWPwzzgd/V/MCJz5hSrk1IchLJ2+S09qGE9c/zhOWw+C4Rvt4TPVjz5f
u+awyX4wpmYyOz7343mF2ZodB/rwSdKMt3tHH1TlxgwX8/djT06Knk8HF/FX
9nXLZXHxKeyDbKIrF7/eto46X+XA+sfrxq9XOLiWoDp/xpED+0BOoe8JNpRt
6t/myrPQf2r1y40mbOTfeHd7MoOJ1dqMiydaexHdlmjXupSD994PXPmmmVDP
uqrmRunB04BSEV4BLoLjnDS2NLBAy/9vTfkkHX2SxK21ORyYXPh+hsPPRsRj
y38V3nQoLW8y+BfHwZ/BVCt3JgtZI6u+tdJ6IVI7FZJ4mQ1/FTXaOksmchwv
P7Ta0gt5jS/v79iysFZHf3/QJgYWRktsZa7twdeiG0WZTxnoM289+N66B24q
XSXpv9tA3Ev+p/uUjvlzKxyNlnXBeCj89CKjFpyoqbXYd7wbm9bTLijEtKF5
YWH904YmCFGnVDbat6E/eFtQnXIzdA5meGr1NkCy6vOAa3UXntq33Bt/0oGo
pH7/7HOkfH5iJnVHI1w6ml7+8G7Agp3rzeoLyD467/mfwIe5OL9C+aj7tlzg
T3jRNuN8yLaIv53S+gTpkeucoOF8vF93rPSa1Ge8sl3HOOBUQCy7deByoEQB
8SBQPkfKsJDIMQiuNZsMI/qP79s/9y6MGCiTr7h4/R6x4WbYZ1lVT0R2eIez
Zi5h5MCNhJN5nlBMHR5Y632esHDYytkic56YuafkYvzjPEGI5oUFfthN/Eyh
VZV67yYMNgQt1z5pTOzHI+0//yyQYScnF9hggbiCpqkF9y1Rk7hI98IzPbQ3
Kl69JqCPbitezYlyfeyt0ftjmbWZuKdKCbQO30w8zNm0aKXKFkKudKkcbY0w
oUN/nhpxTojY7/zS5jFHmLj6Pv9cd9wfyherkbtaon8ouyYf2ev8+UMJol+v
/vSyk0JT3ayms72TUqYy7p6W3EnhzMlFizTUU4Ti21sD7tRT9rKvjEgMk9d8
Oy+hyTJqK9Ws8UZiGVW21ka4driMutR6SVWN0gj1yX8XTnh9G6a+u33Tcb/A
CFXNq2tdu+Rf6r+3Jz6kfZynxj+ooe449JdaEeAbOhAhSgxIHth4UlWUKAky
VT7RJkrI8DqPqmTyEim5No1XFHiJyNcO/qq5vARDiGnSmKBCjDyde//jhAox
fPaYjeA3FSJ+6fqTdmt2IKRbZ89lvh2YSowKL9Hcge3n13eJTx9B8qwyv0Pl
EWzq/JTWtfI/ZPjHRU/5HMHZb08xonEEOxf6+RkFH8El4+42s4EjMJxIcgiL
OgK7m2Lsf+NHUPasbdMzMzMEvXQ1K1pqht7ZNWJb9pmhr/xc3PKh/dCLfZvu
u3Q/TEYrZD982Q/NQQ7f8mBDHG2gxy+fMMC2W0ciwh0M8Sky++Lb9ZpgCnVx
k79uwUtzTamEJZqoua3UXZmymXDXadubsWszoXhvRYD4k82E4FBjUU2FER7k
t/5mbtmFjvcrRy/v3oV4CZ7QV3IyhP68nunla7KEtyWNXVW4mpjsEcJt10AI
bzersQ4OxOBDVv5EZCC0WkL0axwTIBOTduKgWwIgrndNvCkB/nwRn+kCCfiv
fHt6fcQzjH+4XlNwKAGF0z8fOdkkwMR1hNep4xlsVAVVzhsl4GXctVdldfEI
O/Fr8Oz2eBzf39Hhfi4ejz6p5vx1j8O200I8hnOxMBd88We7VRxW17At70d+
JFZLqU4XfPpIGARKvx6r/EisVZv3ufwhjygtkb7odz6PeKi8eJw6lUfYxwo/
HXmfSyQo0sf+auQSMzzlXWdoucQQJ8h7fmkW8WLBTk3ntA9EpJdE/TuJLELv
bFS5a30h0XHko4OeciFh+nXv81RmIbG5cKDR0rcSMabS2Tf3VkKe/8O17L1V
aNCJ3x59tQuvYgtneiW6YK589Il4RReutgz577zdDn/3geZutKPjt1lF5LZ2
sHq6fdcqcXBS6kLJugI20uw05bL/sZHhHaFa8mIc+kd2tBw3GIf1w0S/wPBx
eA+77RLOH0MJ41K8LzGKIuoW0x/6Y7j439vCDL0xFAfv6vD3H8XisxM2m4pH
oQy5NxIPRzFg5MpzJ38EEX/Vlx8QHkWPOUVi67Ih1KVcWLfBguTBo7m39lUO
4pvxwkgf6QFIfKhzW+TWj/ApWwWl1/1gLZg8xVXox5rf2fZDYX24c/aP1jPy
ev5xUp4Ai4tkjx/FWdu5KKxhj0xf4KI0tJRrtY6Lw+X7FtqocyAX9PvkkkQO
aClLWsfPcDEoqG1Qe5AD8S0YZ9/ioDX5y29lsj6ZHIg/pfySjd7q+h9rXrBh
ELXo3OF8Nr7EHv7+pJ2FDWXX4jNF2bi8YlXOvj1srBfa6Tgew0JX2DLtDLKe
lKQ9piutZsP9zpo3afdYsI2d+a1Evl9RIc/gqWdheiXfcMZhFs7NiSRoU1jY
dfhF5UUGCzyO7w2pZJ2ZPLH5ra8kC+8pb4VXDLBw5bba/fdOLPhUjrEKtrCw
dWHNs4W/SXntlP2XHf63znz0+1sW0njejKp/YGNHR0Do1wkW6LIx57b9YkFj
tFBKpoGN+n+RqU52bCzXOPtivSQb/aXaOp+0OKD7jesqR7Ih/mMHmyvLwciu
q7ZHc0mcit3C3pL19vNOxQ7JcxzwyHQHWbVysMBS+7ftEQ5e/Dc2a67LwYU7
DtOBh7jYcqmCK0bn4PnY1PsDZN2tG737WpC0h6y71UAeWW8XLP/JuymVg/W8
Hp1Cilx0dDwyjvYn511vik+s5GDnyXXFDTFchJp9XNiwlYurSTKD82KkPRuW
pKrQuUgolioZNObC23VJYTj53sg33unm0j5EsC2fPvDlwsui31j9LBfK9pMV
t8v60FF9yO6jXh+EP77kBKj0QeCygtfDq2S/YvrtgIJaH/699F6nb9yH2/H/
DGgyfZBWct7LG8JF2z+DagEOF34Lrvi/M+pH/IMMf7PHfVjv/VaGP6YPN8az
twUb90MkYjosnfS/5evmjtvG9+FZlbz4h5P9CH2c/UYotQ8HA+UmEj/14bfl
p5GZB/3Q8vpwY47Uyyz1/YV7C/ohofhRIjygH6mv0it/lPThnHX7pd8j5Pzs
cx5Vtv24e/j6pG1LHwy/Td2qrexDqN3Ptwt5B3DEsn/x7g39yLqwb+anfD9W
fPIpXc8/gDpVxzcxpv14Wcze3nGrn8xL7t80lw0g3Wh1ttzZftyi9XkV+fXD
aknPz5itA3gn+6LV+nE/nj280tt8vh/dOU0udu39aD7jNnyNPPeXFXac0D39
ODCVPbv0Sz+q839qRYn2w3gZr9YS9ENj4NEaPtUB3Hl+V3TyRD8MC1vLd3n3
w5XnumLY1QFEcrlPCFLetz2b/cuL+jEWlVW/NaMf2zY2n2Nt6Yd9x1jhcVJ/
dvtdq6CqPqRwYHy4j4zbwBIl5ztc7LIIcl3gSMpj2MQqXeyDDs+D2vYVfdgV
Wff1puMAQiL/TvNT+jGS+q7WisRzu+ofTWPDAbjnF/xtJPXPPr8pM2JRP+pT
V35vMSfxrJm5JB3QBzkBbnm+EukXofynk972o6QjQVZRuB+LtMSIP6f60BwS
tH1LTD/OtXZZy3b1QW/3ERMb0i6pWREWPp194Jw+2qKk3QffY2V0B9Lf2Kq8
UUPv+sBo2ls5OcHF0g3nZo8accF3dsF6GdIPfshvft1XwEWOm7ACfxIX7621
p+5s7MPDRVF4RJDnVR9ebXeYi/2rpN/pO/fB+4T6roQ0LjJ+FMZba3ARHTl8
6uL6fmS+OMW9aNqHvdU5JjMkHt4B7uz7bX24+/OKV4FnHypL1olenOFC18ws
XryFC/2TFDr/Ri4KWvq72o5ysM6iTNGcfC4Vk/nhE5kXMw1CUqWUuQhf211w
KasP+5dJd5tGcwGKmtXQGBcfmn4YD3v1oUmEPySF1NOzdPVWpWtcuJpdqP1W
y4Xvwt9Pdyzn4rU6r3vwMQ4GVv0rdyLzQNNav5vZ//v+66oNh7OcOEg5v/Tn
/A4uVC7VR9SGcFD93r/SJ5gD0VsfChcPccCX6vsveiMH8pNha09ksaHJ/9B6
rR4XR2ue19jc4+B7+/ZYdh0bSiLvv/l6cnF/byPPuxoODthaKv0T5yD3zFqV
VyUcbFxDEzUW4aC4jsqyOcrG2SXZMRvGOeh5vUuUeMnBiX0NJqlxbFie4KX+
/svBef8pf6VYMt9xc093pbMh4UldFEXKcZctOZ6gSspNZTbp3ifzO7+GjG4P
B/pFDxbxXuCAX3hisa4muf+yVdc2MjhYgfiBivMcZB2ina2nshGTAJuoKTb2
vJ2r5Sd5zedq7kLZIBaW7g81XvyPA6OtmqZTchy0bGpMMl1EXsMFsvUfclFp
ttQ1l8Rzh5I9zdWSg4LWyqwoX5Inbcj7tiiNjWRX+6NvC1g48+MLTUiOC5OJ
z7yTahz8DD6oLveUDZk8z02bakj793gJE+S5E13WtSzYzUGO4hc7FpW0j/Tp
0eeSHNyb55xNBRsLijIsfu3nYu7ntX3GnRw81pyRecnLgU5Viq21KQdf6Gdy
u6pJ3H/dfKmowsbYDoeZ7Nsc7HMZjwgg93vo6em0cIgFD8/fHMoXDn4dlsh8
95eNnC+1QquWsWEr2aA3Sub1ksKi4Zs+HFCl5reccWTj3zbWt8NvSZwck5ff
iCLr3ei7rWEBTOyMWjtb6M5BTRLPsG8CyQd1h4JPVpH18Y6jQuolDhhWNzRs
+DjYvfxRxLM7bMimG//LK+ag99ajm+6bOPAc1nAbHST3r7ueu5/Ey5EW2XWF
XF+6fs5KPIWJ64JN6oOCfVh5QYnXk/Sj8yrv3x++xQXPf1LnvTdz4PBFe/Hf
G2xs6N40tJK0l6BbkU4KyU+nzhNvGrzZmGvcNsZ9zkJ2xtUtSW1c/Hi98FLz
MAexmsuP/nrCwabVFefbw8l+44/huiEeLnZ27D80O8/GGy1Wys6zHMw94nRd
esP+f9h783eq3vd9OIUkIiL1UopMGdIgiZxERZIhRaJkbEDKkCgzlSJTQkgJ
kUQlJWzzPM+zPZqnSBnru97Pf/D8/lm/7GOvY+21r/u6z+scHIe9MCud2SUW
RkOXEe9ypywdhlGEx/MkdF2Oa8f4Gyrs7szMWjgPwVrnanUlgS+P8Yupo54M
2GmZnMwk9uc4lbforhMdCkse8fZEnfvktH2miLnbo96isYuoYy2zt0oYoeMK
cuH9DrF0lGjWLRRNEPhzmj7awk/Dk2/u3cZETo7xqcwfXqCibOBYgV4LBTLP
l118fQlcbU8oM3nEgP7c2jgVRQZcm19+ZBZhYNMuDVumSDoOck/cffCA8EET
J/rHCP12nNmbepzAvetH90iDq3RsOPhSziaegRC5Mp70djqKbX6kHvWnw6rs
m8KRSzQ8Gghvf3GJinXcw69y91LwYlCR/34PHbcDQ7Pm22jgaRZ593s9DXFW
/ROzvwmcOG102eFKx76ofQ8ztxHfMyC6+GgtHcevquWLXCH244CsZ5sNFZqP
s981zFJRu1I22sxBRV7Bs+1kLgpGm4ZaOe/T8XWL6ObzL2jIDVZJesNHw4a0
2+fuudOxpk80Y/EnDUwnrx6qJHxW3pW1jLdPiO//LWjhWErF+F+GgIUJBT7b
tawP5dFwv+B66JNOKvw0D4Y2nqZAPeDtq5adxJz06FwdIPb1ycu8m7oxVAxd
bUk3It538OVy/A6l4hDrHvmeZxQ8KJw66P+bqFOLe3gHHxWZLx5eWjAhQ/pJ
mJbydxrO9f3trv1HhaH8lwtHeynQ5GjlNybqYZmTuV9NpsJj2FzBO5UC/cun
1+xQokHc9e7SJzYqQg0TrXdPkbFJtf25fCsVtz1EFEIbKDg66nS2bZiMrdPH
w7U20jD8kDFxgri+wTb87m9+Cgy+3K06wUZD41EnNUkaBekNjcpR82QoCbly
rQ2i4WyMQFrwTyocpcnDOxQpKGJJo2sY0OAbf/Gg1Q8Cr8x+GyQMKfjiNnbL
q5AK5adfD9RwUUFvjhj2+k6GuFzBmduaNCRdXadT85aKOZeZDVs3UyB+bZ7/
SBcV7IJNty4IU8F4dED8XDAZl8619VxXo8Kgu6bk4lMKXDnjtJ22kOHY8txX
6AoVvprvbH0XKKDdnLEWsCbDb9uZOzkDVPRtrT7qupMKbrYYPu5IMhoWLokr
HaYiJMM8qN2FgszmrBYjHjJu72gdEx2mQJg34dIFAn/TgqnHo9aRwau8eaZa
kA697Hds+0Rp8DbT1T2rROx/E4f5EYLX3Ca7J2uY6dDsNdmSQaxn8H7iXKM3
oXPpbrcSidx0NviO8PndhL/mSvyjcG0Ixlf8m//QGLB5oDzK/R8DwUcnI63v
j2DvDnVBHtIw7Kqqam3MCf1O+BZ1Ycsk3G3DjbbJTUB187GraxbHUeq1M4G8
dwqTKX1RS3yTeNFz/Efv/AQsYo9f8CSuH8g9m6C+fwJPS+/fVxOZgLijl1e5
9iRi34l9G7adwN+1e3JvnJiAlvunIUP/SSjM/F7XfmUCOurdJjsvTOBDvR3m
OCfw9eGJXJZ147j4Jr5TeHwMF2/93VUpNo7Uk0524jpjCBLf9ubGyTHkqVSO
qHaMgeeayK7Th4ic9nJKgmfTGJ6bmraf6RlD4ju7HRqVo7B+6uLpFDuKhY5/
T+oXRrH5gV0BvXYEThp5f9YSOc4yciBIWm8UM1u6frmGjKBhkRQkoTuCwnU+
LwdGRiD9/Fhg2JoRqGQ4+3USvldCvSD0LcsIIrtmRu2ZhlFu+PeaZ9wQHiqv
vaZA+HoOSffN/FcIf7J4uj5mmYFxugY14sAQ/m7+bbWFyHdPntRZ0rrp+CBW
5TNwktDBuZ9jggQfuGsXUM+toYP7sEVYWT2hVzef7u2RpOPk8ouOuwE0fGhl
qtQzpiNkT+mhzZ9oEPBsuzstSIO+Wu+nSV46KtlMT5WF0PDcfXZYbB2R5ygt
p59+psGH1zrx8hoaBHkfe0u2UxGdza88XUxDfsMuLsGvVAQdHFiVjKfCdP6y
b8luBjRHHz2hEnnMwnMlpmeK4BdpwSb7TYQv0R98UiFDh/OtIdG/dBq8qjv2
7sqjQ37YZrJ/gIb4H8yKlhk0/PdNhPyuk46NLg9IPUT+XNlP41CvouHgyZN9
SYQve6hMcc0zp+OQyeeDHQqE/1le6mRnJfTU3czi4AwNzFafu7v30XFdnC+u
7OQITHcNxjgRuSqn86D9OuZh7FmZzxhyHsGN73oiGu6ETzTds8TCP4xFg+OV
4gbEdWxz1RZELutYn7ORt42BHY66g7KEriZUCmWRfRjoDbTt26HHgN7OteqK
Hwm/9EE2v7icDtMrX925DOgo893d5Pmd4GFflwc+RG59e6nEuPA4Db39X1Zn
iPcs2qNzc0I06C0wb3gTSMWRoGDFZ9I0bPPp+5nITUXronyruS4F30SC2fl9
qKh+K6ercYWCTwvleoqnybBW7ogWLiPmn63WiD+ZjHNavx02jg1go6+kYMIB
ClJCxTTPJw6i57KcYKxOP+QLZj++P0YG8xMYS/MN4HuebrO4TS8MAh0T8tkH
cegRz0TTXB/knncYqGztwT/Wu3Kn6/vxTVSVWel0L379MhTJo3ShV8Zn5oxj
H7Sshf/u7ejGW1K+wxPtTuwepx1tTOvDlUyWbWNePSgvs10eTukEnmRM3E7u
w5Hcjfd2h3Qj3ewsawl/F3iZuBqurvaCWfLMx/Y33fDLiJ/azOjAaYOW2R75
PgQ8PxGQe7obTPNNSgnnOxHJcUp7z6Ze7DS3N5Q074JQbtdgNksHzltkpX7y
7ELUz/HHpZs6sOtdo2nR+Vb8E82qUmrvQh+3RkNOYQec1TyVaqvaoCmfLcge
1QlBNYaqo3E7eJYbN+8IacVfJRM5r+FuBJWflAzQ68QZb+mNf1+2Q7VOIrlV
oQtHjLaTRkLb8YP0LMdDtg3HV0IWfzB1Ief8nkYSZwfOnLGLDdRuhVCBx6Px
6E6M1gbb3c1oR8e67a3L9S1gulHBG0/pAOfaObU5znb0byo6UqvZhj7WIaZD
6p2gz4vqTdi3Y+eh89KVXK3guZK1ZlN/J1I/mmm4CXXg6/Ia2acXWqC6FF4h
XNQBl4wfsdsb2qASahns19qKfT/TamaEOyFrT+La8187eo3WPzrg1Qx2zdTQ
O2Pt6DQMcJS2bgPrmXfrNvY3Q3jj6TZu3Q4UyDhcyGJrh6Ey/yxTTSs+sYiW
8N1ux0ilpoN7UQv2+CmmpdxoQoNh7oaHZ9qheJ47m57YivcSW9nkT7XA82ig
kUxJO6bCdkiYcbaBy+og25pbLdjhf7d7ksCFlvbz708d2/Ai6pqahXIzXo4K
/DrX2AG5iB2bt+u04w/fMRXabAvumSyNe1E7ofh150Ll7nawc1s2jbW2IEL2
n9D14C64fsmJH1Rux/N2x+P98y24pNNTtMrXjZb0a0k6OR34bH/E2Ot4KwJf
qM/VfuqBbC9du0mlCzWmeSfN9dtRx/RDj393H9aKlnXc1utCuQSv/NzmduQf
JeOt6AA2bP/xq1y7B8NvYjnj/nVAs+WSyK7zg9jsa78/jKsPGpcak8tqO9Gx
8KNphxAFDzksukzC+2G7ruB7tGUXbgqVOxiHU2Duw5wmcGoQX19uMlAhcCx3
p0tMgvBNySnXNqVeIeNDGRTsNPrgyd4d/l8rwX/jUmJt5WRcdtttMR/Tg7qO
BD4pLjp0fZneXWujoP69a2vZlwEwGlhZHdYOQVuGWYB3kAaVRW9Rt5cUSDzX
Zig9GUIg140eEYLP3w+uqFA2k/FiR3agFdswBAPkLVT56ehKOujXIkxGonHF
syHLERiFdjx+RuiNrHXHpn7Cl/4MKcizshjFlfE/ogKKw2AyS770SI6GHamf
3FovjOLLy9S5TMKHy2aQ9k86kyHHsnP3ZqMxnLyyGpEjPoIohcJTIYTfXO1r
uXttdBzv825OlD0cQ3Wicc9B7SHMH+04YBI0Af2izk/7O0bwC4CnCBXyIhSb
iJcTGFXzqHXRHMVlCbZtW1JoqM7Sznx7bhJvajslhJvG8WVcf+TW4hCc05fU
3aomQK6g5e+QGUVFC4uemAcV7aFnjjGvn4C7/L7C5vZhwgMIT6evo8Bii/K4
nOQUouSX+fZ/Hoe+ixGZPkqHRvCLPoWxSVi+ESNb845DSOvSvcIRIr/YnupL
Mh7Hlr4//720GEagH0VG3WwA57lOP9QrncDJYv/1Y4TuR54wiZefpMD+YtDH
XdET8Htu9ZxHaxSFpvEczpwEn3N2x21IH8KVPlvn6iTCV5lpU9OfduM8w2wN
y3qij9+OH3QRp2Jq6Zb38vpOfHqV/owldBj6e6uXyESe/BuVFfSzrAdzFSV3
fqwdwSuxddysJ+l4beNU7bvQC86/a11rNtFg3a7gtNt3EPvlCv8eEmrF1sNG
EkvE/jgGH2Dah278TBzQlb9Sj8hO97+BpXSk3tygfvl/z2N0PVOSpU2Bt+/p
r4nWdHyL2630epqC01JfXWf+DIJbxL+BwtcL6saVYZfEdgwotTqTHtfBNc6B
w6K8B3dUK+7xPGqHZ1JxYg9HPZrLVV1VX/WDJ9d2l4xlBx71FmwS2lsDrtZz
LxV6elHdaZUt9K8NdtmGF6Rma7BfQnrA6nYvBBrVLXvXtiPzlvzMu1vVkEvf
rnK6ZgCyklSy+1QHLqlOmwQ0VoJjbu3zx5O9WDr8L2bn+zbQ7S2yBNJqseuj
QP6nmk58VSko+/SyBdFD4VIZnRX4+8O4l5nUhYUo7p3vPVtw8c954duBxXjm
XvPwdVwXtpuN+r1FK5xTjm7P8i4GywajZPvBdrw5Ur3rCF8zmputt4wOlGHe
YGz03NYuOBv/d9JdpQWVL+xEpF4UoeGWQcu+x70Y+7uU//lGG0rz7zGGiPOK
G/lvaC13EH5GovL+XDOCLFyY25RLoR9p+dA9rQv5ypdVj/W1QCeLY1jevwSi
O+2ki4YHsK70n6DliQ7kiii3DsWVoifg1epEajfONshFyDm1QrfcLrztRhmu
dVUtbj3XiYsyej+dn7XAqDCAsWJVja9uTnuvP+yH+uNpswNG7TB6VHKaT7UU
eRzB+U53erBFyV7EfAPBj5ozseTWMrSOtkW7EDyvceXDB4drTejrXPRgkyjH
jiJZ02CWHsiF8PIONbRAhKa0d5itDOGK/Ldf9HVBpWsvs5ZqM1L3BIXs8CvF
JSk2f2S2YEqfEfvhUT1qr55y75ovh8PZjxX6kW34dfSswO+AJsyZ3djpXV8O
r3fbXx2/0Iab+x48cpJuxDc5f4akQhm2B2quyBg0w7nz8Iy8ST30gsiiP7or
8E5sZFyZpxWRl0Rog3xNcA3XvF1VVY4uUy7V0+Z9UD5VzzjU2Ia7Qq/9lvsr
oNBffKfwXy84TrW9fjjSBt/xubQzBhVwEm7Wd4ltweArHvcjTQ2Il3Hu2xZT
id1xinxdLzpg6H0j8CZXM6ZPVIsdHqxAV5ODfsaBXjC63yQJ/2vFTjOunZde
lEPgyk71S2JtMHx2hWPiRxO+Ri/qKAlVYzH949RJz2Zs83TYdmC0EWXrKQpz
Hyqg2fPtbENnJ0Rjim8eCWyGmU8K/xb9EihGX7BKs2mHnaSK2dbIJtSGbVZ4
XVqGT4JLu/4VNOG5WVSmrX49ysKj01z+lYMzN4yjm8BxrKjHc5cnDcghR8jZ
u5WgTuztBY2Rdtx7HrisZtWE3LeJ5ymfShBD/h2htdyCuPM5xkyjDTgrOz3Z
Hl2O5E6mSyYazbCnTX0Q4G7Aoyxtn2thFYj9U3Nu88Zm0FOdM1ykanDx5h1y
0XQZgbvouzrjjVDjHzKgxlbhTCAnf719BWaG0syTTjdi8+18FV35ariGRcuu
GpXDe3B5zXJcIzzGV5drc6vRPnx9tWW4HEpTQaOH1jchz5K5V3a+Bpw35Tnk
syvRflK37nlSI17LVKz1za/Grf9iDZ7rVmLf29cOxwebkULaos0fXQOl9Pee
gRGlyL97YsLiWwOkE48ok7ZUYx3J8MMZ8zLYpqWe1rapR6YC/6rzkyrY7RMS
uXCsEkffn4j0iG7ADS8li9aaGmgeOPFi/9YqxK6wxD+xa4QqdcwvfLgGypw2
Tr+8KlDzdbsXp0YDkowrjJ4qVCOZ02NjBm8lTK5u6Ppi3YDeZPu85eYa3JZo
S/6dW4axs12klC2NSAw8zJ54sg5tGitiTJ3FQJDLz93Ndah7lujUeqMab4Wk
z42IlOFJe8DEdsc6DE9ucQ/fV4WxnvmuM9rFiJ883UHSrsONQqeokNkqVOzT
aZufLkGE1rGF959rYK7mLqfPXAX+IP1R6kQpOv87dudkVh3Iqed7Utyrsftm
rTGXTSGymE5N2BytA9Vc51ZdXRU+lpfkb/P5jpbA/EK6bQ2W6N3sfoxKvK3z
2k59UYISea6m6Bc1eFgU/VRDthInfo8avpwrwvPGgqOvimognWGnEWlRiVdJ
7DnyJT+w+NU92eVPNTJk0iU7Giqxuu9ppopuMeQD67gix6sx1NaZNT1RCVaE
f6uOLYX8hDe/GkctHP5KBa1IVOHAiZ8xcycLsYZdXP/mYh06Yh4fN5KvQdHM
QJf44VL8K58cvRhB9DF+88PbZ2sgq6kur7qxBC5tOw/LrNbhoavb0/tzVcDd
9u7+G4VwMt80y+VdC+8nstrOPJWYevZ1m5pSERJyPgX1nq9GiYfLsUqVSkiw
uxeS0krxfPGEx2J9LW7bFn7NWCjHd+VjF2lupYgRqb6iSaxrjVCx86vICrAk
RUhJV5dA9o7k60imGgzl6n2dPVaBBRkjxxva5UhhtlM7fJfAwSUm2T7RcnyQ
DpJ4xVGGUuu76cf7q0FnW+XLeVKOsvwFMdvkcpxS+TfcQ+CsVDo1Ta6vArws
apIj4mVgEy/ONh+sBXeUkuT6LRVYesccTPErgUzGm6kcl2oYX3oSGKpTASa+
lLQx/1JkxB324+KtBvtlM66cbqL+YpmVyqRSNMvLOk35VsGlac+kTlY5Hnts
bi3ML8W4hVtcqFoNLoRMv90uWIV6/86HF06XYSmz9y2LTy1yqxorwtiqcMtz
M0vPaBkaSWXtWX8bsNzlMxkgWot3IeLH/bdVQB2ivHckm+CbJim1ya0WRbXF
511OV6O4W4cp/0wj8tMWT3WerYV0CntfgFcVHt18fOPcfBNE/jvLaixcD8E1
Bbvtp6pxPb49xNOpCY6Fvu1GcnWYe9wymbeZuE8F02aBoCZU6hWMjf5rQKGV
0tsvhB/YW3f3mahVK47qL1hHsLSApLkmKbW+Dkwar7pmt7Qit9pXfMmmGUnv
2JJqr9dC2QNvE8qJfOP6qKRRuQndGpvl48/Vgvzs77dNsoQPaOq9bI1mLBvZ
x+gFNsKozVXJPbwFrhJ+L7tfNoH95L09+3Y24V5JQuiaC61Q7BbVKnhM3D9q
Ij3rWxNuNkTvudnVgq3WdR8aLZtR0Fw+FVLYiIQ4f6EAmVa0UwIfKGxswZiP
TGECTyMqxqItqKJtcKuZ/KtP5Dollsec1u1NSK76tvXmhhbMyYdGlas1Y7jj
kcFRY6JfnuUFTEQdQY5WAWWbmqBtVLN8hujLc57u3WwVRO5xmNjQpdAME6+w
JO7hJhQ4bQ3iVWyBeNO4aYpwM8wTElU+JzQhFotT4enNuGQcfv65RxO2z379
GeXTiKNbBSXi01qQL5U3dmChCdTHnsKZ2o0oebD96MnMVji+W2P/uqMZbla/
kmMvNOGWsN595YftyL5y6OObqVacCDXa+OdRC7izuU2X9/bA+UR5/Eh2J7Yq
itjfJbdjeVU5o2WlFzlqu9+4rnajgltD3PoLkQPLH4QxmPrxnulJyknzXuz1
yZkOpHVBz06BHO9N5In1LidjVwbwQ7J46qx+PwYiSKO5dTSo2V66862Rir5b
XRyiZ6jwnx8K3MPMwJHrrOmNknTcaZ+zKFGmY/aFhvS2N0P48i01NL2bAZHg
7dTXswys8ep7VvZnBKSUYt1pU+K1/NSaOOERqDe9sK9XHccyhWXsUfcYvmhr
+YZfI/LBzpsHmLypWI1mcdg6RYFOy+wIx1UqSuVJ9k87aJDObeLddp4G1kRV
MbsSGvR+PuYpfFGNi2Te1v92VkNS5lmr+mo1Zj5WylEuFYLMRRn1LS7AFlbj
TxvXkfD9MJUtk9+TFPtIPlTvnBspdCnce/36O6R1O/s0xbNySY/y/14X//2V
dE4jXZvyKZfEf81b4r1sBOnBrx6xgpxw0t5Srm3S/RGkzdw0q3rJZ6T90RMv
HnuFkBz865KDHUJJ6v8+yXsfjCO9dsuLO57/kuQdIfmg52Q8KS1jTvlxUBik
UmSbUjnD8Jsev7i6NwxMHEonxZ9GYMk524AyF468N8k0RYkIBAQLLzbK3cba
OdlLq96OmHgt7WBS6winG3+zera5gEFlFrOPcYbKamqZqLELmr5JBPJGmZFy
y2fzGJdNScO3Enp1/E1JVwO+7T6+x5pkPR/AtTnFipRWsz3z3W8rklbvete7
VarYu7+qtthSFUtrdaaeWACstu/lE/SPo/jZvbXB/9Sg397lLnf0OASNEr3/
Y18tHOvQ4wo5slp4fFSgcGPwcqHExLv8bIXRws9HktWtTo8Uxk4VXX7UPFpo
yqnyfttQmcraTRonfl8tU4nvWG56I1ChsuRcw/tqoKywc0f4qW3GZYVRAg/2
NLmXFYZpBPmKXv6uckyC9ObVo28qs/muPF7a31RipaaznvlHqLCdpc4deRKu
spu2t1pwMVxFcENZFfuAe2H6azIz5/t7haODC4nC690LM3eNS1n+NFcRLQ9n
L1IwV9EsfKseZGKuEtMwdy8rWLGQm4iCVveOFB42coqtSDtSeIPs1HSmeauK
ILucweF6fhW5w1Wx1BV+FfU3jtRV3eqC3TVCqwIqVQU3f6bK1dtV/d//C/zf
8X/H/x3/v48Vu/YNZ7PZ4cvca3HrJTtK6Z055/g3wrAqwcUj/xBJ4l41a9X7
QyQ2NymxTRvkSRyTq68xZoSlU2xqXqVGSP+QGr6oZIyorv8qLtk6kbb0SnF+
0nYiWcZlRvWnO5H+/aJ+2n0xEc3OoaRbQon46Pt17WhgIhocVD7K/fUjZZla
5qHch9TxQtVAI8qP5DHzqNVEkQasUdLaUEHFrR2C3ol6NEi+ko9siZsBp5gz
s7L0DAqY/Tcl35uBftuekajEcewZ3zl7e3gMMX9rWZ72jqG58ZqP4dUR/Bqp
P74rdRi7w2JZ+RqGoXXwTagw5xBEhTbGUtcycJqnvd3WlUHoScvEWx0G1maJ
fOBLo8PB5sns71Q6bpOq1Gl+dDQpHKiab6dh59Yb0jcsaKBFdrHRrtPA9zLN
SEiGinGV0VAWbgpOn2HdxR9PxZ3f247r7qbgse6q9ccXgwhMd7mco0ZF+7z4
LZYSMubFj0aF2A9gynre0baFgow0tpgYJTK0hM7+S47og+/5hX3DKlRcLuI8
x3uGjDMly9Vl+/qRTHb4MJFBBSN/q9GmBjL2Xhp5psjaj610u0OMWCo2qJI/
RFwmgyqjdtXUoQejeXGMir0UaBU0062s+7H/8VoFgc2dcPl8PaHbfQCyum0z
sVXdmHa4qxSy3AbdlHD5+JlefPnocY2L2glpnRzOi5RWuLHn3r6v0w4LnnOZ
cbdbIHb9w+u/5xrx4ebmBLbjbbg8L6XN39iM3d4PRdbNNuFI9EeS21Ir5KT2
ajC3N+OkiGhTZFcTeu+tt1n7tQWhn9c8U37WjAzJ2e3VuU2oq8/OaTrYgq71
gWf0vzYh/4fsToXqJmiZ7PFXCe7HIVfBdRUpvfj9bdNnua5e3Pmim9x3eBg+
vgmX/tKHIKsmfs5OfwQ3HoR9X00ZBqvDgnmP3jCiXA/QlT6MIPp9wSMy0Wfa
W8/QF/EUOLEysTcS/R1fjan58TcXogtj94crc7HFTEjmyJNvmP/ec62Q5wVJ
JufFY/6pKJLtX87k6C8vSN6bEroOKj/Hb933/z5PReLVoa8DO18/R3xb5QWb
UBdMTe/7skXbBQOZa44kyLuC5ke2pn31IQkfWXvsRYQPSWGwsVZ5vy9JutdY
KNvdmvRAZdf8/SFrUpt8+GUlZxtSrnlGOU3egvDNyrnnWS0wojUmJZRpgce9
spn7W9SRddnFh/ucOn5cELXpuaiBjEe/FjolRElMimtERXL2kMq35VXyRYmS
rqs/0E75PaniG+ZWwWwyqXKi9s7678tTKgW/zn14HLyqslI2/sN246pK7sUq
8fp3qyrul7k2pO7lQ0qEDV9K/xYoSvU3mm3jQ8SRTV+yz4uh8MDLxGNsYji1
Mmq0eFQMXGll9f+lHgRvtdOWg5YHURHCOaRVchCbPy737UhShf7o3x3T5qp4
kpa+kEj4udr4t6lpLMeQsqChyaWujDXFaa9LmI5BdOgbc8QHY3Rw2ymNXzZG
Y5/yhGOtMUTTVbvZtlmSwgrY7XbyWpIK3xg69EtZkkxjgu5F6D4gta1NWVHg
eUC6IOSuVxbygKRxP/OTSLMH6XJp8F/Tqx6krcH6H7b99CCJtNvr3VzyICWG
HN70wtuD5L/ufcIv3vskw76TXD75bqTvOW7MMpZupHfvz9kdK3Ajrc63UgXa
nEhbvbY+yjrkROoLezrH8c2J5Lo5I3XR2oIkOc6X+THvKinn9cdPzmoWpGcN
RwrVHlmQQst5nR33W5BGXrk+2BBjQRK7Kb9pj7U/Xg1mLx1a9cPHz7TJN9f8
4bGopypyJAxCvox71PpQ3Cp23BIsGIZlVudn+/+E4XSrO59ichheUzL3CRWE
4cghM0HfgsekJbN+5/HUIBI1Que7V0YQqaV/9ole93eS07/oBIul76Qj71z6
JC/kkXiS4ykeLbmkACXvqwM+uSTLdG/dC5LfSOonSzVNH34lPS36Gv7y0FdS
yJ3qpL1Pv5Iq2Vk0h75/JtmTXooY6n8m9UUvKzU5fyaZHvEIt835RLIbmPd7
feMTSXBN4q3Y/E8k/2AHl8yuLsxEvWXN/tkFVS3bzFzubsi/qzV8u5cMuxK5
0IPDgxD1uM3BpUeGc+tfntfpZHiKmZCqT5ER8f2Qf20uGQekhrL0g6hoKhO7
MSFFxb6q32taXhN8/3vxpb80Fd63RlS1UygYehDNTl6kwECd/xyH4zi0WWbf
S+eNgZ4vfvOl7jjY3v98mss0g2rlehU3+WlknRLa4Xp5GiX1ncec+qcgfqRN
klY9ifmGZIPc9EkI9zX+pH+cQPktB0ZG9Tjurng0TrePgzqlQQ2eGsG/fW+n
JPaPwF3XUsZFZQQy/Pazgzkj0Pwz0NJC6IfErsmXCtIj+BlUGKVjNgIXH5WX
/90cRvbt9upf5sO4aSH/yUZjGF8mqYPTDkN4MV7rSlplIHWTzxBCh6AQ5hW6
5wcD77pVxO4+Y0CnK0O1j7hOcI3Feo0EBmztHu5psWGAEjtmV2w4BGb/nW5B
pgxUZQzfU5mmw5T1wKLVSwbyGkHIFx1TnrFROqN0RB17v6jUR0dbQsLsIy06
5Cl55jONdPB89fI66cfA3WLmWOl3dDT7X4oYXaKDRZ8heWqYgafFbwdPcDBw
R4Wbw/QcAz9GbPYemmdA6ur7YUlFBnZw7PaRJerdv6Xv1+e3Q3ijE/WSvMLA
r1ShOmH1IVD+8fZm3B3Gieff76xdP4zS/9qPaY8OwU7A3q5dlujTgzWBkh+H
UVW/fnuu3zCmJ8IbbGpGIM8mZi6lPIJXdtuL84RG0KmtztwUOwrz2dABq/9G
8bzbNsp2dgQ2j5N6Qn6MwTRkwYdzdhRbHxg9Z3k1im2NpEl5tnGw8/JbTd8b
w+vrzpcaJkYxtxjuLPVmHKVyNmmcnWMoEiFHjpuMod1WpYTj6gSUHRdvCYqP
4+wlpyvKGAO/Sc1+V7kJuD+v3lIvNQ7xhz5y49xjqOxcV5vNPAEJfq5z+sfG
sSBn5vd21xgOxK71jH0wgafVH4e3BY7D9VdN3DTrGP4mx/SkuE6AnPVU5orc
OILrtVzutIxiUeuxy1Pi/n4J8jaF1WOY7xFn4s8cxZ9LZG0z/3EoPND6ELRp
DF9jebTKJEZh2V9fvvHfGBIeUtx7a0exbqXL1t5rBAEOCmPXjMbxtj/ZMiF9
FLbT/2TZ3Uew+zMfxdBqDOKrr8KcNUaw0/+W64WHQ1hztDZ56Nk4zpcndSz+
GIXVbGWk8K4RXLA0M/usOAlyrMK0bvg4pGv2vGUIjKHxmwzuxYxi38bVByHN
w/C7LmSr9peBmEFJoa2i43Bc/mJ8VHUU4n9meYT2D+M+x6etOt/GYGDk+V/k
+AiaZq7ff9A5hJvCVx3qmsfA2ikiNcE9Cr3I+Is7PwxhQU3TaIDYpxaOW7+O
5I1ghltyr470EB7uVv9FsRjBt5rbFLMfQzjKcfjtFUc6xjYcFWhNGcJpK+0J
GUMGDphEfwlmp8FuRjy4pZvAkabB+rcHhpA5m98hV0XD9Qf/GScwjaBA8mpA
HIZwZ/WoPXM+Db/t51srWUfQuucIDDYOIfYms0DHMxpE1H/8+UqMpGW/rl19
FR2Vgt/NbQgf9/x0Po/ZDgbG5w+yngyh4fzZ22u2zpPRf5a1J3zvEGabVJmW
C+k4v37ymSvBU8mv08TuTQzhZX/MzfsaDITv9ee+4EzF3lPdcn/Sh+B6SLT/
TQUd2aeZz17noGL+d8uA+zgZY5/WV4wED0Lq90uKB0svLoVtuGsUQsXbw5Tk
NwIUJNFVmKx3DaBWxPhe/LEh8EaUPLrLTceTrrWaZIIX/42nxT4OIfYnkJPM
1kzD16kdA+WmFIyIxeiVMtFxJ+KL72wqFTfXVmYq3iTjV0pEnfYuBoSsvNj3
XqUha6nYLpBBRnqB46Vq92GM0+USBT8yMKfHw7ahi4oZYZ0NgQl0pCg5Rc3w
0/AnR/KcI5UM7+DVwJLHxPqMQx7vVaPg2K9bRrxHBxCsWi4ZJ8OAv8Z8vLId
DYYr58iN1yngmJK6rtJFR0HgY12pgzTokWQVfAwoYOkWPymdR8U/h/e5rFIU
6BknmKY29OP34PEiNoJ3tHTUhC0cadCV0hD1CaHALHbntzs5dLQYHu87QdS/
o9/01a8qMkqfz0se+Uj0Q45ywe0uGY4RXmuST/Sh8+3NqlUeGhw3tCc2ZlFw
0eG4p3bNIB6ecL7//ScDFeuz7umM0HCy++74vWgK2vg/0I6O0XH4UUDAYyJv
pB/zXxkh9mE19rDs/37v5HtXudO9dAoaHv6TmNtARoHVfyPaqgw8igrbc+Un
DbM/jN9FlVCQmZ+Wpv+Fjrf7uXWvSNEwf/L4hrFRMs66cuSv9FORsWVZaNcF
CmbfbPr3rHoQsyb5R8jFVGgq141/iqKg5cldw+M3B+ClkKlZ20RDjNfD/lMX
qZC8kpfzxn4Qw/m52XGaFBxpWfjz5hwZ//V7/PBe14ef7/Pv1HdTkfecvJT4
v+cqXF5huQDC39OGttmbUuEvlVsm40+GIKubFo9tH9wNispO2JNR9VD+z9Md
g4j5sUSv/taDL6+dPDNOUdFgXGO67hcZVmGamr+H+hEUVLq5/xANfvdKy7jV
KZgQbcWH2AEEPN1n73N2EF1b+U/0fevDYLalAS2wG/47Zt4XEHMgF00udxOm
oKZw9SV3fT9qrgVH6UnTYTUz281mRsX2IoWF2p5B7AjW6OtYP4iv5EGdi/p9
MLgm/YzS3w2t4vLf9jvIuBA9MxBzth8HxUQPlO7owY2uYz82kqkIWil8pnGW
gryQP9NhQQO45bqBnELkqx9a52/5iQ9id9eUcWFaL9QDV0V0tKgoUPwe0vmF
jLpb+U9vBfZjRca/fGsWGTKRZJfv8v0w+mTHImrbDYmzcw/25g8gy2b/ZqFr
fdjqe2yK7Vg31DNf/GQmrlexuvd2i/AAyrmCPoh/6kHkuMyoC52KM92e5l9/
krHOI7CM61o/6rX7qtYb98G/6Vq9V283CtcenmZjdEBH0OtfaigZeU+KN8lH
DuDh+XnKs5u9+A8eVh05VKh5ysinHyajvdL48VxYLwzWiPC7iNEQ+Kghv5ro
f9JtZjZTop8rDR/Uhqt6sUnz+qYmvm4w5x3cHnGrA0KKWrjiQ8esuYDsmstU
zO1TuBfFMgA23yfdn9nI0HiZVVHH1o/pnuNvZn93oj7FO/zL0ADcnpzkurCn
D/1pZW6a+V3YVUHrEyDqcf3bcmaimag34qC5b3ovtHXFi6krVDAFbB34spaC
2gdTJX+iiTq/c0jovKEgMUjkxv+ec1CvajmeXdSDHgpb40PWAWysff5o7HsP
bgtnB/A968Bw3CPmlCIGTDa8iOAWpqG8+3IN4x4Z1x4L3R3PoyC7QITVb2YA
fT/vj4aQuxHrLsLVoc3A0Z9C67O/UXFxZ1KrY8Qgjr+3eZ7RQ+BW9/nsj9ME
7zh6chj19eH3oQOXtxL49t1S+Pvd1V5sd28RVhjpROKe4l2Xp4fwxPypVaAh
HYH/vnolphL86ea1OjBBBecvRqISnfCrcf4TycS8aI10Gxh/oyM1W9E7+A7B
jxPLF7YKkXF83zHVFwQ/e84ILVku0nC272eszBgZmT2aOuZFfVAuHb417dMD
EYPXs6zuHVBm9LF1E59/wFb+0zaMjIygU/Ujt/thSgs4c/X8MJJ+2XCmaTEQ
9qzv6sdrVHxrdNvi/B8VuidsbZTcyOCIYH2dFNeLvoW7zFc8+sF33XsN55pe
BJyVinmQ0wFmY/2tTlkM2NS2jQ3P0mCVlEQ66UiB83j2xKTxEDZ6+7qUPKZj
lzOrXFwnBZsP3rJ6eHAQITM1dTef92GANzKOe203fM+xpagtk1F22M5bheC7
TtZfx56w9WK9oHHylQ/D4Oq55D6sN4S8HJHVcRkaXnvkXXv5nfCVnmyCu0/R
UOam3/ziMAWCC02iZ2IG4RTd8H2Ytx9p5GuTS6bdyBMJzFMm/GM9a8iLuPMM
eO15K7XcRMULO5NWS3cG1lj8Kd8vSMeMaeVfYTViHlIeDIwTueHc6sbySIJv
Ck3mtZgbelHYcYahGU2H7TXp0RehNNzVNMx5kk/B6Jjnrh+H6agjPRSdNiR0
hMOr4AKR+51fSCepE/oy4zZ8gD+SjruXdpVVrKfB6crNnOzPFLxRoN2Z/0uG
YtFExnDmAOimYil7NYl63CpZNlsS/tot/pIvFw25Zn/algnddLhzcnrqC2Ht
Fy+dz3/LQOtZS4fr6+mIL/M3dJij4pq6oP+2FQpSd57cyCU6DAVdNDf+YYDV
4R9ErRl4+CMkgIPIE2qnNxi2XyJ8VUTxr9fBQ+jjaMv32DWE7oSk1DMuhH/3
ilmfkkyHpeK6f/d/MTAWQKm2HKbD4rLFOPsOOn7/LO/tWKFDrFvem7aRjjma
XaW5PxUc+0VWmjro4DBX4LJ6QqyXbf/jH15UkL5FXBJtp2FZNWgd+08qDvVo
HyuNpODFk2s9S9VULJPfKG5PoCAy/tBGDSYy3NaKTtWDipCrhknvCf9y9Up5
WMvwAJyTmNzcCN+UzlfxJnmCjAGFhp1RegSPi4Ze06ZRMBeVG8nO+b85fhCX
92oQOc8ebUsj9LpHvSj2yyoZO9aIRvtED8Kykz3/fQQVZq9vVJh8oMDH8cih
6utkpHyzk93MQoMCbeZg+CoFkwfyziz1kWGocbgxJJiKTXIFIzxxFAy+6vHj
DyDj4oOm+n06VOzeaH526CkFdMkPl51VydDl3lJ3cIKCsOjZQ11mFHz3uBlf
yU7Gln/TugEbqOhgThFY1qLgdKiJvZYoGTHpNyMET1ORtdnUzPMKBWMC3B4P
1MkYnb3fxBAl8umXFzx/CR1PYbjJrtlP6OhkMO/oVioi537wpSkQvuhqStaC
Ixlx1WO2s7upsNdz2LmJWO+/YSP3F/pk7LFf3aYsSwV3ae2qKMGfNyxthp9K
kqGq280b/YuC5rsG03wVZJQn+mh/Fyb4MPZ6tl8gBUWXz2Z3bSXjvP6OUTHX
QWgcu1gbtJcCo/jBdEtB4r5XuQJFIvvhIx2fcEGV8EWHrQ81Uwfx5tKU0Wn1
fszuE05nP0j0hStPLunyIDy+G1i4n+rH0dPhjzgOET7J6ZHKFRYyWuMGv7AS
+uXIImDzK5mCb6N9sS2lg/DnoApKmvSjw8/RL2wXBcoswdIKTIO43VrG10/o
XPZ2nuOlI2T8WR2QjJ8bAL/1c0tezz5cCzIt6CV0K+vOjhv7PQZwaI1rarZS
H9q4ND7/JvpRKJD3R6e6H/tVvtouuBD89r5r+xWJQdByCp8n3+wHWVfR5FxN
D3ozT3TvdB4At6B80mtCv7Q2WP3dktSD4Tl9/Y9hgxgPr2hokuzH9uiJSu+2
HmA+4oa+4SDKhQfP/iHqS7MNeq7F1wsmX++YIM0+ZLmSTfkIXT7iG7jjZGMn
PuT6RW0w6UXDov4jSc9unIiIaZs61IGE4YC1m017IXZhXprfqxtHhS9ENI20
g895VfqOWB98qs8r/qJ2Y8g3QMCvvxPvZj7WLSj34n5f0bGemG50TBVE3iZ0
P0+k88QiUe9tO/tya71uuIpMkg6ot+Nvf8y8NLUH0d8qZtf5dCFlOmzBm6cD
SYrN0w5/uqH/dI2sSEcnWC/dPCTA246XghIDxZRupB31srNp7kSSmqnVNuL8
/IOLSi8In1JYiwuCYp34WegQaGLThpcffw7at3dhlpNXard9ByQXwnrfr2sD
yzbHgbuznVCaZ6iFmrej30FlkypnK27DTYvjYieETCo3M3MS9aWGTnqHtUCk
o+9K9mZifdm+ubXdbRiR/btd4HkLZM+x3f5Bagf3PntS+mgb3il/WOboaoXN
PgOS/tcOsJ4anJq834rcKX7R9wIt2LQg8zPucCeuX1WctHnaioBmfvUgegs4
6i+X/GbqgPm/9wGZu9rgGRjMui+nFfz7Tr6vLuvA889ubREObXi6zpRXU74V
LTPPaAYTnbCu0hk8dKYd62e1eaIft0LxfYCuwvUuHPooVmLt0g5VxzXr/lNp
gQH5oEF6Yxfo2TcZuZc7sTJnKqdo1YaFf5ZvB2I6MfFhuFTtajv87fqEcnVb
scxWd+MSoxt/L53fbFTaDvaiW3YfXrfAlxe1FgPdyJhbOm9YROBDKod+I7QN
GQFip+ase2CimZOklNKFz5U5pde528HynfZTi7UHBe+T8tYmduKgqtNxcdZW
0HsM3dh0elFgWRdy+3sX7iuGrjwUbseEkMf6yZZe/Oq22ULt7sZhxoIpRaod
osp6ltvH+3Dm4HSHYmUPkS/j26vftePhzxDdxuJB7LR+elBnVz8S35mNnevu
wr7M/vinZwm+/pC9T+BZP4bZFXLue3fhsXD9R84yYh7X2Z8NvTtI4NPZzNy1
Cyvhed00GyquRKZKMLuQYXqiWt9ZrwfXrZ6YjlbSwOntzeKTRMGmevnN74k5
DlXxtU8HA2IZM7eXWgm/vz80ue9rHy4+zcT+TgaOCNTnVcRRYbIuumtMjciz
Yz/u75EfhnPTL9utPAzElaQHVX6kQiMmTeB/f+/5s6Q+Ols2BKdaqeMGv6lI
W+YycZIYhWtf5d7yAAau9aeXbSsiI6iHvWSBNgoC+85rbw1DaV/NpI03HVem
2ZPS7o7B8CBf9i3HEZxZ4L97jZmBn/4nNg/8G8OSv8KbU1zDeM4ne6bKkgL2
x3nNmT4TWGsru+DzfhQ3FS/YCAoMIf7Ugx4e40kUZI+K0FPGif1rb1O5PIq5
4cPVU4OTOBG88+ib/8bwQmoN1wQXA0pvdBcsAqawZYg1XyxvDB7Cpjxyiwzs
Fv7nwtw7hU+azzh9bkzipcMB2R6ijniWwED3H9O4FZStUqY8iZPbFjXPro7g
W/C5M4/JU9h5kyOiW2wMk2zCD6M20XGd26yGqjGNbf8p3MwgTUCJw3Pf7sYR
JCTRneuYZ2AaEFnvpTKFOT8Gg8dhHPcPqOxc/3UaYQdYk0zuj8MlL9549i8D
gm73Mp+3TOPVp+aVdwfHIf9h6frVEQYG+uiZjt+mcfz5WmlvTKHk4/zAE5Zx
DCkyfRBgn8HqOdEDsmGTOHVbxahfehRm5h7yU07TMMTeqyyPiTpTsr9siqMh
yF9P96HENNgSG75MXpjAqRL7jztGhkEi0y7OeU7jzhA5LyJtEjECuk13zUZR
r397aveZaVzd1nZKbmoMq6euPGzqpCH2nG70Q7FpxHXKb48bGYfwY54wQ5kh
/LxhtFbdfxpybe+vRO6ZQvWy28SJ6RF81P4YIj46BX95lYCy3DG4yMa7tpjS
4LBXzsjn+RQukw/I6HKNwZNJoIiNl4aMnw6/bSemkJr4OeBl3wTq/aZT17EO
oZp9/9vYgilsrgst2bttHDIXXFPPNdIgdFfrwuf1U1gilV9TiRqBqtQBqXIi
5w0tmhT9MZ9C4/AyxaRtDOz3Zo+mt9KwITyxRaV8CpFC7Pv72MZRsPmN85IS
Hadzr5HWTY+hm0NcXaRlCBN+ZkpThL59rd+u/657DLvIZTq/R4YgF19Dv0Hu
h8Ts8qxPwiTCaQUsfJWjKKdmzSh+oeBV+Z/3PP0TeGK9fRu/4Si8E8vWz4RQ
sNxelz/RSUfl7UsKgolEDlo4v72S0Cm1oJsjXyop+FDSV3jEnNDBc8tSdxit
8G5/YrGPbRQfXws6BkQP4wav49LFMCIXLd21XRyh49CDLwajJVRU11Y01e8n
8u4GCUZMXi+sA3b83Ujwbb2aleeKVCWEWP/cEtfqxfjLrQbhmwm94Ky8kkiu
BQe9JId5sR8/pw4wOhs60JZnev9GZTW6/LMNlIgcL+hWkVTH14YjtmbWulHV
UH73SvXzeA9OnHD68k6+DT3lhzflu5WjVawng29yADoP/uO9pt2Bm/uF6SkH
itD6e4dH1e8erOO+tnD0UBsmQrtWnkyW4c5ojO6FsW4s8u7/bs3ahpbSM32l
4SWI0FjVfJTaj9d5b9w26bWj5vGFg24W+bjzn1JZZlQPHKV30dfKtuF11JJA
9fl8qFsc561dbQdDsiMsmtGE6/3T0rE+JdjpoJxeWNsFl+TI4hPiLcheMy7I
O1yIgt2XbzL/6EbUVlVNrx8tWBsll3vNuRinpDmt7kt3YF/Wfa4FahMC1NeX
nwkqRYXJdPXlpG5khhm4GAa1Yuf+Vw1Gu4rBc+qb48EH/bjnkPiQRuiHzNcv
tbLSJRiUfM97l6ULmm9ev9Xf0ozpgaoTXsFleGarwLqhrw0FUtrW+yYakaQf
RAsWLAObeZhbJ1c3BqXeKyZvbEb3tImfN2sRfnsYN8U974Kw8Osi/6omtM5W
NSfuKMXHosTvutydWJ/ZoZjs1QzmQgFLf5typD+7qnJcvAevXuXenCTW63VO
b2jErwxlnBStO8Ud2L0s6OFo3gijQju7KM4KGO+Laq+gteD6/Auuc8212LNG
/JlJfBkelk7F7UtoR2nU/aBVtgacUW2x5r9XApsZ24zjTO0gvesMP9jTgKjk
DenODST8CaM3O9KbQHf8pxNuV0PoRrHWedMKHLsh35/Q2oq00W13/KrrIcQt
KCgjUIHri++Dl273YWqjnsEPlnYc8Sw95GNcjteC1U+iVHsQH127acP5Nkym
7/39+E0Jyu0ibBXJLVCj22VdN6vHz3+Hl9KelmNNvVG6PXsHJJqG1pyJbPr/
fi9b06UU/9GXOiqO9WLntS9DEj2t0Hp1b+/R30U4TM4mm0y1Qi6EfeXOxiYk
fILOftkybIkOOFTk1AQmmY7GXb/qQLM5ftFYrBQyu9Wk3F8T/sh8qrRmez20
HIqcjLJI0CjL+CTF1wqR/L1Ft5LrkX2wIDH5dSnMNb40WBY1wolt/Feoch3W
SD2t82AvJXLsJaYrK01QVj7mPb5cg223Z1jPnSahWl2TKcyyBdq6dMPtA7Xo
3f90g3pyCUwlk/049jWDsKP3alaIRPdMfX/JcCkmRvbuXD/YiMUutWWluWo0
H5rbQJv6AT3ONN2vRxpw47P2vtiNFbAt+5OSqV0AGkvZuZb5KoSNNx5KOl+B
pql13rsC8iEqmqpzsakar/NNX+pGlKHGL+TvUNIPyJ/94L5xcy1uiRyS8k8q
x/MF/77usjyE+F+rNtpUh/Wh+0jvNCqx7uAoYRFKIcx9UOCKVD2y3C9+7Ptd
idTOtn/b/Etwye6zzTeifgvndX+8F6sRHry9h36rADzcqp1SjvVw5OOe0K6r
gkD0tsOpekX4QnvxPVi5Bp3GeyLu/inF2SlzQymbYuQf23m1uKUKgok8L09a
lMLMV/1TJL0IK0kK12LjapGgzH7DqrIc3SfbuJ6alSBI5LtiwqU6BLoPf9cZ
ItZ92+CWZmk5kqeerv1zsAZDTIIc3r2VuLclIXLiYAksm5vitD5Xo+j29CY7
SgW6Tn/IJQkXQ9Todgzvq0oETbfU5GaX4Wm63oZZrSIor7Pm4Zsqhwz3J8E7
+SXocexSuHe3AJ90Q1ybhCoR8H1jT8hqKcIiV9OLNhTBQIzBGDxXhXay6K+J
9HJIdPlVqX0swqep3WWSTBXouV390ZCpHOv0dY0tM34gQDbZ5RWjEhulLrxR
zy/Duk2PPly5/wOf5f5otZpX4fg0aBm7yyAfLNHF3FaMD5qt7ZW7K1DRnqXp
r16ObYW7dnyQIIHCd1SQtbMSnmFuYpz/yhDgzflDxLUImzru/xPUqEUKp81r
a4sKxDKvr8xVKoVvsrqP3ckaxEjoNn5RqMTWrboTd3mJPnDrGZ7ZXYUaQzmR
cqZS2M28+Kz7hMD/XJKgmmYtnh6OiA+tq0CKBJmUylyCLSdpHG/P1GJjmiLt
bB+Bkxm+oquvSEjqiRQ54liDnAfXVlTUylC885VMgHUxEh608Gg5VGEu/+Sz
/QfKQGt2mWi4UgieVbtN+57WYEODiXDVmQq0Sp+2PmxHgj2Zs7yNwI2eku2H
y2alkNL36xHqzIdtUAGT6+VqsGdqu0dqlSGT4dIp/LYYf89cvL5PvQb5FY2J
ZoHl+LQ8EzOxphwc3G45UqzVcLTJ3L7YV44RkbI7vmeKoOA89bp1fxWOaBp+
Yv5eBo6wiJ2qeiXgkL8eTCPmzYEWFfAnvhx/Dp35qmhTAuP3liye76rx7+b2
evED5VB8IxEY+bQYXEdP1Fx7UIWVIInfyZ/KobDi1XW7pwg/NbKTddyqseec
RtzPRaKOoKPtIn+KsM/AsZlsX4W8vdFWu8PK4M0ryo7YYvhWGfjp8FYiMNqS
nE+cr/CwNg83LcCQey4LeXMNrkSHPG2Uq0BEkblZQ28RHixTm7O31qLofs7M
M8sq/PI6edJ4Wyly33msWOjVwi9SRvV2bgXGRhh772wqg9vT5fEcYl30l9HZ
vrUVuDX4aMfuq8VwvvzMQlCzGiplOa//Hztv/g31+8eNl60UsiUklCIUskTE
Q7JUSpQkkbVFSJTUmxLJlpRdKlsUyhbZGfu+78ZgbMMYe3uU79z/w/ec+9zn
fK7frutc53pdr+fyWM4segfqoCXEU8B5qRqN729/jfjeBGv/J2dWTGqRwzjS
vCW0Cj0/I05tt2/GzmyDNXeZOmxvtw214avEce3DruUTjUjwMHhCkaD3HaeJ
z06lSizzq1ceP0w/Z1OG2pbVOgS/Mj1zprgCez8vHohXacEfnhQppsMNeLhb
NnLocRWG6leO+Gm2wiboz3qFZSNeaIicPWFch8UHVY4swi2YvIn/BGrqcWj9
rOAGgVrwSmT6HRLsgG5L8+xQejNUH5XsJi7V46fs4L+goQ7wSL0bPGfVCt+D
EkVJ9DrYrN9Y8IHQgUPepkMRY62QJZPxeKAGWSK7r0aMdWHNtcZ44nsHtv1X
WXbbqhmjTPyyD127cPnsMzlL5w7Q6nQczHhakUw0O39OvQsKl3jE5a52IIv2
J2RQqAW3dbe8Zp7rRjhjjFp/YieufDlAZTPowLm6VV7Rf13w1mdWCGnsgOBh
y2hP9k50nTIUUfTuwr0g7wMhMp34HOX23sivA3dCI5SGebtRd0z+RvJ8JwpO
C5YM9NJ5S+aV1B9SJ+5cj0msse9Aw9bW9w6PO3C75bdOmHYnDii0PSfT110p
Fj/u/WtHjeHrPU5MnRB6WmrNmdiOvXmVoQ3HOnCpYGdZ2aFOHPc8Rr2b245j
WcZGErVtcOVqjs/i68LbjZH8CzUdeNX3OjuAowNk9+Nsdo1diLvNMPzCuRPZ
A2rtl+jxzd0uXn6Zztf7l68UNSR1gvGSte5Bd3o8Mlesz9v0ojbIbbxNqxsL
drc6e6270Jmgv/cV2wA2fd5lLrurD2su72b/DfUgXeh9tz5dr9676mmSqDSI
xN1dHHuJ/TgfcLRKO2IY1Wpblk/UD2GjoiV7bCwRB08/5xc+PoETjoykKYtx
TEqYGvj/GkNi+8ETbO+n8FDh703eikkwsrWnyOVMgi+ojrhZaAoVcZT/RJUn
4aVwQLvGZBIbjBiG6z1nsE1tdEf/h2nkZcdE/p6cRvjbVZmA4WE4u01+a68m
4XemKc+uvyRwO3fuDnYcQfABz+BCm2GoesSmJuuMYPdVYudzahX4HEleknS8
uKD/fGnuWDW23tdwf06NgZYi8yyfXQxmUzJiXUTfIG3m8vUQjQKoXDZL8SXm
4+nznA412UK8PmPPYML/mRB3nHp6LDmHUHxLOzW+P4egXG+o1xqfS9B6PBS7
QyyXUBa/4hhol0uw8vPaJxznSeiWyf9PpNODcOzT5ZKHIw8JYUd3iQzq+xKK
W3H+LXwJshOMapSJp4RHrz7VaLmHIm/Rf2NY/kt4rh384tP/Egra2pwmflFI
iuxBKGMUbkiEtjIdiUL8rhezRnm2hEKRC+VXtW0JNzOY12l8NoTsBFqJCYcj
gXLp373nHxwIAjox96q4HQkDj5o02ao0sU07blTDRRPkkw7nTKQ1YWAhp8Mi
JwCb7A4btVv8qDuRFKtJn5v53DY9JEsov/rb9g8xrLI86+lekz2klvK90QPX
Jlt/aeizXQtrkPqlYTfUkLWL75fGpWzDDJMtHeWGlPNf72u1l9d8+2N7cLKt
XOpMzo43V6o12mJKPF4UVGnszeeeSCFUafRNWN/4rvS5PC5TaU93Yk65yJ+w
ksDmnPKWpR2Xt/UkahwNYvmxuCdRI3SjmTbX4USNux575D8mhml0MT/cqc0Z
piF1TCuKMyRMwytfbvA/LpNyDoVr+t63LpTbh3o2sKialOu+f+Te80RQ46bt
JhUxIwENvrj7txjuCGqs7o8/QWzcqSGwMkcZ/SGo0ci8omdxc6dG6sGFscQ3
ZHVm6ZWafRxkdeGXj52FnMnq3kdruPeIdpQRQ/XfSqq3l9W5ucvtn28vo6Tu
t7H46a6eObfFMlrRXb2b927+7Xx39f/b31P+3/jf+N/4/3/IhedsMluTITR6
6sUEN8gQDO+3kRZ9ZQn+m3IKLNdNsFN11o4yZIJPp9S5giwugoHvA3f6l9uE
oZ5nr5KybhPWigItjLhcCAayU4I55j4wPy00Y//YB+uLEtyT5T4wXXC7fk88
lSC8nFfqcC2VsEWkWGlwOpVwPW+SiyO3ghBdX2chfLuCcKqX6brEQAXB0pFH
J5x1FlYl7hKvtanYevBiP7WPioFiZSMJ9zm0BOkW3AyiQUD942800ZCVKhVT
tTID+wWBiDu6MyjisDjsFT8Dj/CIXW9Dp6Hw34+80QYKXFTbxfyOTIMxSyjB
p3cKM50/P1NEpnA9Nydoy/dJcIoPFhfT+V3st7Q2VXccWmVPVfY4k9Fr4BlS
NjeG/uk9euUtZLrOKxCG6QisLXeY/esk4yHvTRsvtRHEv3GfkaQOQfS6XsZS
9gjkcm7e0FscwtNsz9XDDgO4wOxxIvTsMPJfKd2eCiHiXbVO7e/tA1jvpKRR
95CwqW+qVTJgAJQvAjk+an2I7PgtrnOKBMIER/+A6wAMhh1aZSV6kHPknmVI
5RCMeT57xNwcQDBXSETY9y6cGiLV/x7ux8pFy+o33PR99TeNmfo6QWWvlf2b
24fXoQtdRWe7cafdTN7RqBNB31UFNd/14oe44PpIVBeSOqrG1X+04fCRXz/j
nndB5tFJ5h5qO9Id706d4G5D4qaFaifLDtyrGlg6ZNeC3g5HybY9bZBr4V6P
8+qA3bElO5GPrYhVDFO0lu2AlmfwG6nGdky8qP7L0t2CC9nd+f309b2G+/Lf
i3Rghdd77YhvK07cSbprEdyBg+1nXl/l74RpyERh2KZ2fDurd1L7Vwe8km33
hdP1WYnEim5QWz/6si8K3v7Tj1Wn027zo5PYfMnso57bJHjtPtkrnZ6C11Fv
Je+kWewbZtcrUJrFrnfqTNwVNLgVqXa/GZhFpd6B9hOGs1h1pmQ4x9Aw15rV
IJmbBsbc7ULfrNNQeTD7T821dHhtF3ThcflASPueWk1l/UB4fkVDy438gXDU
wTC98HYCQdhNg8R7KIGQbKcWU1SQQPDvvyC+OfEpYcOgCNE3/SmhSuBmpWmP
H2FxhMvyqWsKblTN7WVWSEHznfFY+fkUfOoKIzofCcfWf8R77vrh2O/00mWw
Lxxd1jssPvU6oDyatWCBdhPUiSnYP3TEyuzzK7v0HSBlJVF3tP0mNlEC5Wd9
HXGESerKxh0uhBs/GTvUi28TjP5diNUydyFcU1z/KpZynRCLVd5io+uEPH1b
JtWv1wmKFbUccgzXCJq5SllrOVcJEu/L9x84do1ALj2We9zQimDzuHb8gZAV
IXMkV0/YwIqgHUkcn9h5nvDVLD/scd85gtZeTirf13OELcnfL/5dkSPEJqVK
nl+XJUjebVNNPyhDeGbN7b5zRhPpl/IYbM2OQU7T+8EJjuPgjU8Zt9t2FcnR
VnpbGK5iYVVKUD3jKjRrd5MKjXnwod8qb48DPyYinp2U69uLqDsPGxRYQ1Es
I6v4ZOYlbmnfbPZUCkXze7seHEiCr+OAgOFSIhzESX57dZPwQHfbWMu9BOxW
Jat38SfAbeqB/fqNBEQNyQiVnImHWpDd9fXgOChnJ99i2hWP3RrFxKzIWDSz
Gb7/QXuFlEj7Ta9PxEJhMYGp1DMCX6x2ib3tCsf4aqHN1sMRIGlcO+uxwwdZ
Us+49Y29Ubgk0jsV4o3cH0zy3ew+ELm7b0PIQ29I07rWGN95oyBegHe1NoVA
FjryXdwkhSBr1b0jdDaFQHfvV69r5hLi+apE55o+Eyp3Xvfar5hL0BYULSUI
FxCubjHe2FGdT1DoTZ75Np9PcB1PGxRTSMVSzoTMVqU0DPssibSJp6G91YpV
JY+OPy+CrvA3kZHuMO4yzjiGl1J7+Jytx3Cmw3jprdgYMu7O+eQnjOH74xS1
HaHj+KR/76e1/jiavgWM3Xw+jiMvNaQWz03i03uCoMPSBPZYGUwGs03io620
+4r8FDZz5FnF9k3CYJ+AqtmmKfBXhHAtDi1AK7B2ruDKAjRuzD3eWb8AxjvP
L+mVLmKbRH2QB8siWqcPvTrnswg+YnpofOkCbOxObXaomEfTpyPKJyQWwOzk
sO5qP4+N8mesUwvn8O129mYmqXnMnE8xOOIzh3Q2RY3oKho65e+cYjk8hxG3
IXc/CyouaslVnUmcQTzpISlyZAbq33nKeT2m8ePGJ5/CEQpSEx0sphimMZl+
8MU12Wk09u2ibZKkoEKY+GHTIwosN+u6+PBQcOujjxa3xxQE4s89U4qagl/n
r9DqQgoOsfoZacpSsBhF4RGWo+DsHRamc2MUzFyQoqQfoqDnlNqfU3co6NYi
/KeRS8H3vcbw3U6BomN7/aNdFLxj0R7OSaNgt8Hjw6ZbKcg1lUmbsqFgxYQr
zoVlGrKadzL/3KTASf2ua0ktBRK08sRG8jTcFPqXX+hOw+qS7ah30TTO9Pke
JMnNoP3Y9iBns2nEl/LJuLLP4EmM1uYjF6mw08mEV+AM1mWEYrv5qUh4Yt0f
7z8Lu73bW5tzqThic/nO0xkqUrvWNynT+XJvwuGky3dncf6oRI6z1ixsT4h+
sGGcw5d/wWeedsxiPlHY+8/pWSTzKDd+L6Hjp0jZr9olKvK6R4QYY+nxjl13
Vb9Eg+9OFo/qTbPwSXVfMDWdgbORX7YaJw17bBm5Wc5SsUPQJHkqdRrEyGr2
TqNZGKqd6q0YmMGNTycrbr2nx3Po0XLp1lmcS6cJizrO4JItTTHblwK5u6e1
FitmcOfNdp6cnxRQ20QCa70n0dXxaNVywwyI99tY7I9SQLa/u5/ReQISG4lJ
/bXT2Kpd9PBg8hT6nS7n35WfgKv7hONJel76hIzDit9MYlt3bXxp+RhM62U+
tJ+bgPvXQwdb7o2BKUFu5pzdMIw+pvKkXRxHi4uyqsgJMhIS+B04yUMQV04+
yqI1AUcNs9U1lTFcTjYKeshLgkt3RI2szjiCLO/o7rQkQ/yH29csHyI+X0u8
735oDIOtnoHju0Zx6gnH3YM0Iu5QXXfFeJDhrdE4+11gGGdiKm9vzBtA1z+j
zFlGMjrkd7xqLhyCvcDEAdZd/Yg+p6FO/TiKye0bM4vZhpAVnXFqy0QvmL6Z
vW21GEFZDE8LUYGIY/eyzt7j70U5gXPfv9eDOCeYspT4sQ9NbSXxAcw9+Bfs
0iHmSMIe2pKm+tgA/mU+Y2za24dF758PjBVGQT6+HPRt3xASbZMs1pP6kcOz
ZsaaToSLrd3GtJB+FKgPSj5u6oXhmbNXTjoTIaGzzabqwgDG2rLH9hj3gjzm
ZZ1BHITrjaKi8Tt96A4habpxdKPdqWa0Tn4IZ4oSd8279uN3M2ldSbcbKQwR
6huNiYgqVvUVb+gDcfm9OmNfFx6mHTYIuDuIi1vUbk5/6kN5QMz67dhuOJPO
5Q6F9WOY0vy2JrUPMBYISJ/uxufcTMmahkG0jm7P/VDeh0zj60lHR7pQp+8w
1ORIhEapuo6ASj9UlaTlTit0o+K5nMJ9LiLqcwXDjOf6YcdbzPRvpQs7tFn3
ydL3/2UVfWZG7sdRr8F6BU+6PgpitjYcIeJD4ehyl80AeIy6DwRd6YW7n6ct
30EiMiuGSn1lBrDf09ePqtaDR+PyJbPZROjuHnRK9++H1dqGk9vYunFSSNjj
Fj2v/7z/hs2fGoBzJZdClmwP3F/VJYcNDyHSsw4JHweRkvsC5xP74HVz9rXY
TSKY11T8dij144S+r8OH1R68eLLRfolMxHXb3UHuKX04f7zKs2BnNyobePz/
WQ5BOqZu/sJQPxwytqjLt/ag37w2elBpGBSrI3M20UQUbSg/dsKqD7lPKfM6
JiTc1u3Oi/UbALesQqGAYS+S3Zav3CskIeaM39ST2wMI7EtnmHnTjewkmZmF
M8Ooi0zbcqBkEO8e7iw4XdCPT7tY8jdOkSAlVXCtk14vNQurNP5ffRAdfS3v
1TSEI/e1b7LYDGL1OVvz6tle7NQXjgqYIWHN7D2vchU9bqbzUmtL9PXxm5PH
Hwwh5VF9UpbGIMZF9E3f3+qFYgyfTdUuEubt77wLCx5AYoPva8nYXlTFuTtc
NBqGyDAnO1V4EG7HDV4fftALzT3sm3g+DSNGiTF06McgZtkDt2R878Ov5Y1L
A8rDaD+Spa6rTQRvm/FQYFUfVI4uh7WwDkPpvmjjmO4gLLKYw76J9aKpipsv
wmQYCl1XMv7jHcQb5nUhx+he9PbmW3EHD4PnboeYWe4gNpyPpCm+68PHEmHT
Z04jkHfwLeMYofeBIZF07GgfrHNqz8f1DuPUSKrkv2ODOJ0RxFP2vBd3RwJm
aq6M4MALua2EaiICnI4W6G3qg/voRZ+Q0GFkVzSa7+4YRPEVKAl19KA88s+s
eOQIHuaWuaOJfs7pDeuxhb1w/TdLEqL7j8vsVGaVY0PY+d3m6UJ8P74b7w3J
1RhBHSHlVZgAETu/3R7Zn9KLcE+xCkrfCEz880esGonw/2TDaDfQC7sfkdes
JEbBX39GTHORBJngZbZFlwHIeRfVnOEmI0M6yGkzFwnBLr1XQmf6IRK9jfmQ
LRlEge1uNfS6FsvqUX7PR6+H/PmtZBYyVB4VH3DSGkZnrL9HwUYijl8i9xCo
o7AO1ax0EB2GuthOsQr/Qdx4/v5laxcZ38YzZFjo+fS698z8RF8/vq13GMmu
kGH4vs+1mnUEgtlRxh2GREya6oleDB8FhZN5b0soCaGEocAJfTre/vt49z8d
MiQU15RdU0l4K9I1XnZpEJzzPF+G3cdg9puaMHF/BN8Xl7maVYj4F8MaEf50
DD2WCbzNTSMQOdn++YU3EVyRQp+2GY3DfHee/GuzUaiYevjoLxGRuvJZrXdw
HOtp6q1tdmRwhF5anP84BM8yh5eq9eNQN9dW0n1DRnSFpA499TBT5wyysR2H
sazi0JI2ff85g0yH3iGonJ509Ng9gdbMIikjMhmHPHrZ74uSEDfNh/8uTGAf
4/Sa8p4xJDf/yBTvJmLdlo/1SOMkRFQWlPsUxzHNIutE/joCzjAJDvGOSQhb
iuZtdh/HHmlvNo7UYeyoiuA/xDyJbtHb+p+S6D7VN11a7h4J5k/lk2zPT6Js
XXZcnjiGp6UC5k7Ow9AncVscb55EEwOrmt/Nccj+/nuRQOehR01XvhPMJhEh
uiwjLDpOP0+5xN5xGO7u/57ljk9AUkTnrKsA/fzN5F3fa4h0HXJRPsxqElPF
MmoLyWP4NXbaXrBoGGLG2Xlvt00hiqwlbF84DiuPrcJil0fxYv3yPaHoKWic
TlFlCx/H5a9P/zvaOYzKjJ8GKlVTWFlSzzgXOIYZchTx/bNB7HLhjk66Nvl/
Pk+ZW/QZQ2dO9Y3T70h4fzRwh6XxFMyawzlE++h6dzTyPrPBMJS9T/yQmZrC
yZB7krN243i7m8ni4SMSvgWvnW1ymgLTK6MTu6+NQ4c1UlpRYRjauctG+5Mn
kTGgw1VLGsO8Ul/bzyESThda5bC6TaFQqz23Y3IMOdzPvppdGoLEt5KLG0en
cK8w7uYM2zjso1/l3DEn4vGhl02/LadwWPBKw2HpcaQIJ4paUUhobb8iv3pz
Ckmhe1yq6PfZc+dnePudYQTOsOyUnZtEeuLivsY3Y8j32sFxZHUQlgZqC2Yv
pmDoclnabMs4WK4vsc/MEjFV6qm3Wkv3t6bCo+qRY7i32T+1X4uEh+/zvNE7
iZxjnvaJ/mNQrcme160YxHqz5M79I5MgM/XO8fCNYUJSfHHh8ADK3m34qU/f
vzJ/Ja6Ela5TOoM+DtNx3fSE2rf2J5NICjTapbt1DMZqVw6s03n9mPT2xXP7
6b4gsyM/eoqMaw/uzPYFDSJbwEE0/+QUOPSeigxSx3BDNurUMfMBHLDdvqst
bwpGsSOGLfS86J/PejWxvx8zO2h5THkTUG1dZeoUIGN7lZJoeFA/9h5W5jp2
bBKGbJcyX5iR8V9KhXJRKB1PdnPJ9DlOYuSjgNYTLzLa5x+d+3qoF/rXh57+
ujsOx7qMw6dcRnDU455oIx0nY5sj88buTqBcr5jDeXgUK9ERsqVn+yATOCjI
WToBVuuHL+SOk9GUUOcSfawPa5m37x58PgmC0hOzX9VkJE9bPp3P7kdJS/b3
foUxXDUQpERHkPA9P/XNiQs9OB64c7/x7ASKGh9sp9SRkZ9W5ZUu1g9ZLqa7
TbumkVfNe0a6ewLUTWa39+8ewvLllWKLnnEsfj3xYm/NKPxsJckJdJz/dcdi
NYKNgsrTat/kO8Zx0a+sWzmSBN2+7S+bbWdgKmxi1S00hYu5c0Itm8loSd3+
/mPlJOIK+rQSfo/B15PWMPiTCOv9nZv1PtL7NC3or7/QOGivt3OcMB3G89A0
vfoBMn6+ObHEJz0CAtXCqI15ECfTUidpdL2qOGv6sY2OP0Xsn5R0TpOQsfzx
jd7XKdg/6l3xdZrEraelLRvz6T7RNdn5oxA9/pqThT8WxhFzbsNyDx3Huzn6
hS+pj8GAGkGOSRoFQ/m2Q1amREirBOkWpZFRLbfdSPXFCMzMiYOKDwaxtGGy
yUqIjLR5jaFbr4fBovGddSNxACoM0qvikqNoO+3hjXYSvsjWF0flDiDlVNWv
PDpPdQm+dnjvR0L+CgP/r7MDmNpyS+Dvk1FosyuXGdD5xbWk+KzbmwGI5M+U
CNHjm6+nWeZC7391b2b/xwaD6NfXn/O6PgohZZ9vLNZ0XcDnEJYqM4i1qqvr
VYJklI9fVQiQG8HQdW9JS3EiFm7Lp/dsGQNvtMaNOt8R1FePNf0KGsKJ/kS2
q35jSOJ1avvQPIoUFpMm9VskWF7+97ScMoZdTu0D74zIKKu+Zv762DCOP3sw
4CU4hgqyrgq5eQQ7KtPq7v0ZQjPJTOl7Kxk7WjYsGbKNIPQRl9waia6zvxF9
qjnGcH8l9s1s8Ahuvh3k7NAiwrvN8NFbbzJYrlztXt46gt6ZFCGfR4OQjDuS
NKBO9/tat0MynpOQxXioffQAESlm7rZFC6OwF/R3X9QmQfnRVnY+1gEMFD5p
vfTfCGyFDJf56Lyvtyi6OhDahz+Wh06RbUjgYf1wfHaC7gvilw8ILvaCIMwm
e8tnBNcln/5Z8SKC31x1+at9Lxj8LT7cuTkE1UvvXo4ZDODP2XEDjaRePDqf
xLDcQsKujvvVKf8GULM4ZC/V1I3zo7+nH7YO0fXNBPnW6QGcGm7QtKfR9Wrh
nw9NMXS9669ipybQD54AjgZ5yx6s/BobzuAjIffv4ZPPLg9g94PxAy3Ubuyc
Trj5lz6P33Lx9sXTfVAS7PzaJ9YFp41Sep0sRFS9L/laONAPnZq4ezLPOiF4
8PLX8+sDIO5U01Kb6cNeT9HgAo0uhKYMHMii+xerW5euZLb2gRIvGUGM7ITz
AMshsWIiTrgvl/670Q+nsPzhQ75daGxbXjIs7sedkx7jp0178fIVm+CafBfi
nSWeh7gNwDKhnmpOv8+9quizZru6sI99dEBrzwD6pQPKD/H3IUTwdEgTfzc2
vH8gWDA3hN+rapNl9PpWHX7n67DYgcu70rIybw2g82Tt13s/+hBod3/xrmYX
EvZdkD/qN4i8ilvHOug6VdjJ4fFr7y5cuCoafSCVCAKjmWFsHN2/OfhtzS7u
hCdfUtVa+gCqZTIie8i9uMD5H23dqAtV5xJtyu8N4aTV2zFZ6gCa1NrclsR7
wBtwMnrDziG0+/NZX9s2APHL/HIfSul6cvld9gw9jx8+xi/qdQ2gnL3pueLV
Pnqdk78Nuo1C8z9pz1kjEsRPCkmZ6g9g78c1rpKwMYyYOxxucB7Bmszcst+P
AWgKzLhvXB3Dx3vsbolbySj2FfX/Ra9P940hoqTNE+hI1nqcsUaGX1rK2ujh
YdBSdmd+mZ7EaSg/efGYzssTZGf7x6MQ/pK//EiJgtqaBM1l1QlMXQl79aCS
BL+bc3c2W1OQ/WHwxevbExB0cBrIuEyGcP/5Ow42FAQZKDYdKptAyRpXXpfk
OLx6OGIPZk8jqetAYzPvFNIqfxieyh4DyfXPVsOHM/DeGHD8kuQUNjsuM9yp
H4VnTtj9q99m8PLPrnyf/Cl8UXgQZSoxBsnlXg9GRSrSv/7s37FCgXWQ+d+g
zAkUMznpJZvPQuKIQzaROA22vSIl2Y8m0ZP7+fRHBxq+d7o+7rKbhoRhnZxM
+BgcXUpEV0Rp0A2vj12VnUFdnFUZL8skWmrs7G6/pKEtILb1QiAVHDdeX+Ti
oeAdI4/D8rU5vMme+HTPaQb2HkGO+vfHsfO5BJtx0RzS71QEtNyhIvZNe5TP
qUnMMTxhHiPNo9p3x29npTk0m5Deu43P4K+vAmPgwwUMGAX8WeGdR3Tw+cyc
XCp4U94/G7FawNat58SL3s7igMPYrahnk6h8tqzIcGoB8o4xcVEbaDh4Xofh
3/AUFmrtg3TGFhFlFzEcTJwHu82n/5g30hD+3XnPnyeLdFzVrP72kYZE5qK6
RmcKjoWs7Hl3YRFXhVIOT8zOgv0jP+veR1P0OoxpFty0RNfJW25f1F3AUHm+
fPJdGsT+e8tosnsJRx1dHsccWsCPAnmcPTAL3w+PeQf7FhEpFHLPwZwGkZIV
BQu6nntu3v/Sb2oRAWuxI0+W5uFWaS0yqUnDy03xYmSuJdhPVV8IOLeAkwd8
IgaWZpHj0iahuroIxlr+RxasNNw8YPEw7/QU5IvDfnY6LKLw7cg9/sU52Cx8
nbD6TkXudTl9hk+LWGnk7krwXEDCg0u7nrbS0AzSlRHpRcwKcyub/qTB6pjA
PuYvFLTGvmScYF+E6r+cAxff0aCZ6r3vzOFpcHQ+Sf/NtQjFxrg7JScWwK2h
eNufew7PfA5NNdgt4sWG684/VebB8Zk7WNyVCobHourKCwsIu9TD09s3C5Z2
OzdepimE0TZzJ7xcgOVR8aGwrfPQDGVNce6kIkA5Iu70iwVQmb/TrinMYy7l
7ZNXB2gwvRa2QadlAZoVxz2pPDTcHxi8+Ch8CuElj7cYP15AxLaZG8O75iAs
2UnJOziN5JfDIr/WF1D0+VR73qYFXNaJHLyTTcPRFv8+pv2LuHfg2KWQ7DnI
2k6a9wrMIL/rckXLxAJOHHw6kKROQ2c8X2l85iS+8UhEOmxcRN67oiHeo/P4
4zKS9WeGilqDhhPTLgv4zhmeORk7BzHPkxFnmakYvB5fxEWP73XpNhY/3Vls
fdu7LW5hAhvPXytRe0J/r4IL+pdWaNhn+77BV2AaQjr1YWeGF/C2efzevPw8
fv2+HMBsPEPX72F2S58XUFH24+/mo7OY6c3r8uKawF0Hj8pGmwUQo5oNU61m
ce215rrz6gR4Xw6yed9dQJyT3vTfp3P47nTXUNeOgvRIxpoFer/MXc5hel43
i+vhmp8I2RMwUNtp/WdmHgd7TS+1HKPSn3/l7Va6XkphNOLaSe8H6a/EzNNn
6H3/Tm/0R9okLvKTjXUo9H57/u/MqYezOG4j87P94QQefg9x8rKn71tqVRKy
nIaIulai9H/DKA9wFfceoeFG4smRBwPT4Bb4IdwRRAb7w4yaQ1vm4X9v3eAS
OxVbci1PskmMQ9fVX3y/Cw3RE9dffJKh49Y1hiybdrp/LqovPhwxBa9VM0VX
uh8dP7A59/d8P4K+rBdE3p3E+S0haKf7xMSrr2Xy9IYwqvLflWLKDByUfjQ/
oOObs0yzL8vLSZimW3X9ezSBaevP51SY6H56r+HcTbMBvLZRNf9F91UWvbeO
jHT3ItuIWL2ZuRHhDzSllI8OwyjOQW63Sx8MFiICD7q1gsVFj8D/i4T7G86k
Th3oQ5WPU+kd4Sastnad0XcdxGhCw1wXpRvse8ouzfM0IKQ3nWX+8iAuN8Wd
fKjejVcn/YhlUTWIWLvM2ZVIRIbLm6tXQ7ugpRT57hxnJeYkr2XLaQ1i1S6g
cJShC66nd46fPl6Lz0ekLl52HMDGsS7zXLsuPI5ZLxa2rUGdurbfrZ5BOASO
dSg3d2LrbtWcwbRS8PzJap5SHcBd7uyNBM9OuJVv3Ud1LcVrf+/cw997UML3
55qmVwdeZXjUirWWo1hFSTaMox+MVvzjivR1j6vKBaRPufhKukzdwdyPrDvM
JTY3O/Bmxy7JWLEK0Bx+Oiur9SJV+8cHI/4OmL4+au7iWQWX4S2UioR+JL/Y
XpfL3Ym/N2wJ2QplmIhjVjtF5+np8Xfnd3ymnx+z2ctSrgKMr25ttWLsAZX9
ZWZDXiu4F+am37BXo8fmGq/H326c8+0o1K1qw+rhkW+KTpWg6dUoNg52437H
1aIhzlYYeJbHHTOogEtVvr7SvR6cvL5bedeVVjTbrXywVqxGgv1KfvFcDxav
fnqUUNSOFqi8zh+pRqWZrvDF+R4MbsuNiuBqx8/XVrO80ZUY1rMYaWbtgeC9
dGv7gFZsDde+z7KtEm2B/2U9S+0AZ0V69Pa7jXCLjxBtPFuDKM5KwfPdHdBk
W8wR7WlCaaZG5anMMnzjdE2eKezE8Tv/UeISm/BHejFdTrcYbeNvI5z/tOEc
v86G2YgGBHyWXn3lVIFLjOvWxy50gP3gltxfYc24kc/etvdLBZSrZn1dl/og
VpfgPdPRibGg1Sy/wiqc5QneUfJfD/RY6v1/GnfgTP57VmmDSsgle9hG0eM+
d7X4kfrfFrC+Zvml0F+FZdoxovGTTlhJ/Vfj8qYFeXf9It6dLkN4+iOb5ps9
iCxSLj//rh2OJ/8KSt4qxn7lG3fg0ol9/35ypEi0gaYSxMh1phwqpTpKByub
kPCZsZptsQHD4Fj5bVWKk/oGkZ+VW2ByalSsk7sB74eP9+jfKsTU7N7cTvq5
9r9Zd/CLNuDt0X/bb32vwLXRZPOrT5rxd86h7ubmBoxIzfbm/6tE0LryV+/8
RvSwCGsdaaxDD831QQDTFyTUNDOYBzaBrQ8ff8bUQv2LkecyVzlyzhjsyPJp
wrzTzvTijhpIK9S8L/pRiSE2xRmFrgastkzopc1Wg3qkRo/U+AUf+Os/ebPU
Y1i93XriRxXcWuweCXoVYaL8TitDdQ2EAyeE1Z5UwHPEHvNMpej9JSGzZFqL
lz0HxfKDK7Dy+dm3ay5FYL+l3vN0qB73nxbnSAuXYe82//uaWQScMPg66JBS
jw1HchVuRFaizL8n0OtDJRzj0u/IFNbScfqV8dmACtyUCskdDCzBgL33xrtB
DbB6dXAnW0QVxh8Rzn45UIGmJOu7yTr1MH8x98l2H73OHnZ0LZRU4L6lpN9P
o3pYvP9Zr7qxCv/5PaE2zRDAyCorb/m2BhJbNz6I+Ue/x1DAxFBzMXrOh5ye
LavHg0z58uAb1XiRWJar96AcbS3tuysX6pBgk1//k1KNQwf5Wpu0CVDZHlup
KVUN+0Nc6SoPqvD1yZtz7sRCuNV3SmwurUaDvAl/V18VGK4mtQn0FyN+4J34
nf4aPCqbqCgWrkJB0qPt74pLce/sUWM1zWoYUoginfEEKE3SzCriisH8OUT1
99dqCDnratzkq8Ix17mVwdtf4MGTvj/gUD1yFJK/ufTWQvt4n8r3ffkgR3Y0
h52sQqfbVmMf8SokqIi0WasV4lXj/BdW7WokPr78/IR9JQR1nwzeYS+AZlXK
7JpPPYhHy+Mko6rRqMD/09mrEAW6ovrba2tR8CNEqsamGryJ7IQPLysgt6mS
7dZMHY45f3nWPlEFK5lABg+xarz1d0oTEWyCQpHswRs8dTAi2n669acKnmOM
kcrbG/C4pdh//EgN2OUdxeYrCdjCfXHHb9Mq1HAuGpnQ43h8S8pLFotibJRo
XlsPa8AWX9/Js19qgb+Vq2IbS2Bnrbg1Va0R61K2Sfuya/HE8LKP4rdC9LqW
t/2Or4YT5effyftlKPA+f+aSbgUoJ4RUIqQaEHj706wGvf6NSQTVzuIKCM5k
E/Q2NaGSus8zcaUOhQ7XQhzp9xHVG1Oz9K8BKzGYS1usEgkVBbpRScXoX97X
cM25Do/N/c/6yFcj5ZabdL92KRILnbTePK7D5mPb/7ssWw3TmjfFWwPKkEdN
/NEuTH/e1IA1z48K8Jj/nE40KcPWpgNKPhz1kOE4/vvAhmpM67E+S22twDIj
R3rwtRpgSJ8vU7UCm9/Ise2VrcBZ+4xnPRlV4L75U+7E9grozrLJfbQtRonp
phvPmmowcKGtRcO/Gi6Ba376e+n5Nf33yt2sBt/+9rb1SVeB+RX4W4zL8f5r
YM2SQy1K15jCfLdUIYhw/r+jDRVgyVUpfexShyVdkd+7yqtwM2BP0F6tYhze
s6drX0c9Qhe+rDtdrME5F4/uY2KlOJV24BCncT30NjGMWR+sRV8r34MZUjmK
uKI5bp1pwJNlB//sQ7VQlLzP0x1MgBrhoEAltQHeVeOCojE1UA0P1o5Kr0Dn
zkjKL/EGZJpZC7GH1sL2a+Amh3MV8NsYkHEwtAFFO3QqGd5X4YG2dO+5Y5VQ
Opnts8+4Ab7qjcvjPZXgkvDLePC8ElMk37OVVxsx9unq3zuPa9EhUHX4BZ3v
ArYmB592bcCD8pFXweercZx5maWeXmf5Yq6kELcmePdUyCT/roGm+Beb+YUa
vJIVvXhRvwlX2MUTVbNqEa3Kabm5vQovAqd1lj3qwdGuYaPbWAl71tuvqsMq
IPRabVvWh0Zwfybu3yRTix0tpZEW5bVYCVuRcCU1wfTQpMbSVA0Kpdo1XXhq
sVXjxe2a7Y1gOLb2LWGxGsIJWVk+UlVw2i3628ewCa+TJ7g55OsQWt1ZeYn+
HgTXrh9lAc2QWjR/GHG6DvFl5LHHfrVIV4vb9l66FeHTe2q/cdbD5v73of0b
qqDAMO33saUddSe1+WVPNuPko12Z08U1kKPRJsS3tUKQvWauf7ERzf8Nharu
r8XGzWHvi2taMaXaZ+rYS8f7prQnWeQ6vN0eGmBG6gC+jMneON0K9TPtfANf
GmHJd9JygK8T2+oLxR9wtOA+p2+eel4Tijb4ZjJVd8IhSsy2ybsdlUd2J66H
teCS3rmfRt1d6LfUrBIv6sSptt1l3b/bMLKxMPOaTBdCDVzeP/nYgRpD6bYn
ZzoQx2GZL3KwC348ScNSDzpw099ch9mlAykb2L2lY7txKKbbYsKsCzwbjFen
f7Vj6rBPi2VmF24tPXp/17kTPl/fkPgUOiAlMHzjdzFdJ7UR2P/WtEO9XlNc
+HAHTEZ3E2w6OyGV312a3dIBVVbH4cAbHSgy/nJ+ZawT155w9epzdSBq+XyU
xCKdz1WI3jV5XXij69ZbYt0BDhUWN523nVhOemrzaLkbvQ9SOfI5ulDatJyX
eaQTd78cvO872YPZpIevRIO6US7cnqU31ImP2ezLB7kH8SG5NFlCqx8vjknu
OzzRh7QcCsFbgIT2gGBe0m4iOP+5jQ8IDSJGyX37YP0YUu/NquX3k5GS+Xrh
//y/0GCv1HWR9Umc1iocVpuYwHPndeHQPxOQzng439MwAQs93hu8vePgWnFq
lJCZwPLgASrjSwrKBjMOtQ9OITuyqGVcioIavaZdjwumESz7YffgxmlcH9v4
RsF/Gqz/foh2/+rDEuuFYmeLPnySeGt/5UMfXhnZaa8yDqL8odR+sv0AtJz1
9NsLBnDy+2fJ69wRKFN1MTuZH442uTf922ojIU41f9HK9gxyKWjVFw5GcBq3
Oo/dS1yOq56f25FO8D+jOdrLlEaQ87LIT7VPI9gsQzm6MYdgsSPq3cytHMLr
LdZfMktyCDyEi+eKyn2Qtyyw5s/mA8P8nrlU38fgTeaNNjcIwPBKcOFWE394
TKgpjV/1x1rf8OZKojcSb/jendH3Rk1gk+Kra964WPXLUybYBb7J25h77V1w
edJidDjABfvSny5HnDtHeO2Z1irFfY7wrvxd0SXecwSfz/IRLoOqqDX8zL3/
iyqSLSc6XpiqgS3KnUf4tCFB/vDWjBdBZwnpOhffMF84S4jMEZ6I2StH8JcO
TdbvliGcOO7UrsEkR0jMeFNWcV4Jrj8GU04+VMTIZoE8j0JFBKgtDH7EdoLz
qWo9N1tegqPsT08Hb15CcmeyQN/SQvnik2Gq1eGF8rmxoOt6lYvlsbzXn3Iw
dWpMrLKw3nrYoTFk7UD2X+jQaCOcmY68l6ghfsKH79l4gsbjn0mvl68maghT
U4/pbokpp1zYSVfN0eW1ZVdoatTo8jJbRvv7DE4asrojWXGMjhpsgvnXa4cd
NY7mCstI9B0pbxL/FbyFplJeaDBgcmf0SPmG/fYntPFb/VrPruqLV36p02oz
iyyFf6t3HU3ynEqqUN/6j/uq3LYK9SMPXUXSXCr+97uA/43/jf+Hh8XoJcW3
L4zwMbkva5eTEXhSD+5doxiB9HKF+XCgO0Em2UxMwNad0KB09dGTb+6Ee1VC
Kk89osDvuuvEzotRoAjqdmmPR6F0iuvmq8wUQhmT1o1DX1IIKWakkKsTKYQg
sYlv/PZ9OPWM4brouT68ey6UolLfhz2RYmEPucjIjsn1YtlEhrrz22+yN8go
Fa5aYj9MRW5dV7ni/RlMpgmHDG2jIjPd+o+1Kg0sx04tZd+axUJySlRT5yy8
87cspmvOIPSVuIdr8jQI38LFyEXTSNxi8PZlEwXMDa9ei7tPoS1rG3fj0CTE
f6z4+7+eQLzcWlfP/nH8bD50os2TjDku3jIkjsDmknv8pDcRfuxSKQ73+rD4
5vPHwEYSTLYzfTjROIDt426E/UK9KI02i2LoJOLUcI7gfoV+CLFLi72ldqOx
Y9cYh+8QCh8xnb1rOIgXKy+kS+V6ocwTZMvGSIKp9HsxKR0iPA1E6++d74Xz
hFqWswgRNKJQbwxTH9Lzn/DrX+/EfMsnsvmFXlS0uV9cde1ERr3arUbtFpy3
1H7672EntPY8dwkYa8XJ6bKgtyXNIO1+tuUQXdf9vOBzV2dDEzac+M755l4j
YiullELpuojm3u1V3d6C2vyUBW3dRmyreNj9bKUD/1o/UoRZW/E+rX32v5QW
zO7fOvufWis+pZiV7I5phEIYweJUUCMu2An0uW9qgenSOL91aCNerjVpPYuj
6/4nUx0vuluw/WaKxbxAM3hDKo7e8W/BxvfdtvPNHQhM0imLPdSOxqip9O0X
OrDCWXqBMNODXXzSohcfdsNE2eBLvEU3uqt5Dg2Z9eJW+aHR5cJu3FcqXL85
0oWpcRXfp+z90COknTSP6IXnz3LDH797EM8Q01xTPAH+Wu3L/eoT0HP+MN3s
MQGVyCv9EVZUvB5e4GUQoKJV4P0RB51ZfM6fWnG6OIVplX/f/HomETbId441
bwoW2Zuub9P4gueIjenzyoPt/oAtuzd8wdfv3KKs8i8Rl3FpQ5zmS0Q/YeR6
vvoS7bt/V8pdLsd1oa7f7C1l2L5uptmxVI6/eyxrdz+Nx40MF8Mwv3iYM6oG
7I5NwLZ9N5jirCoIdt2enn+PVBB06iW3H6utIGwVbGLWEkwnuDCrEZ54pBPs
36ldun3gI0GLSbKt8z8NtI9ZDU2NaqPF4YrE2cqDCD0vdLOO/QoUPhk+5ws2
x8iS/VOrYxfAEzjHZHYsAWI2daa6rfGw05Ry2O2aAOUDPB8Te97gmkmdTeu1
N6g5f/Cpze63WJicInIefosSysQt6ao3UOc8XBXu8hb/hfzzPdQTi4P7/553
uBuLu393MaQQYhHtvqBRmBmNoQ2LFiYXomHsMq0c/CQayk3V/+0tDUeeiYpL
jnk4fi33LX4IDgfxoqjPn8svkZ/Vv5LZ+gJXEp6EZjK8xNsLYwM7gh/D6Wq2
r5CkFwrLme8/K3uE99ffHsjZ/RJaHCnTEbtewMtx9UbqzxDsmuD/ksKfQnhT
urQjUyKF0POsoORfRArBZFQo6JpYCcEo0ozgNFpMuP0toojJsYQwq1Ml0TaS
T0hYvVTuaJ5P+Bbqc0twMp9wjc/y76b2PMLt9ndH5k7kEfZflBbZSsgjHGcq
qDk3kE14bEYdcLTMJlwUnPXVzcwmqA9t/hgmmU7oTV5z8jJMI3xU4iCXd6QR
zlmmzujtf0xQfSw06IKHBIUn6V0PRB8Spv0fbIoTzSQo1c1oWJ/JIPCYb9sU
sZhBkGRWP9LD242Z3Ee/1Yq78N1aYPKvYjc0OfvDI9Mp+CukPJGoTcHu5tV9
SRkUmL5pHrLxnUJrb7mE7p4pCJgM2DwymYK4sXABnzcVWyzZX7DxUbHVUpqT
LvERcGB7vdTjJbD5/8r8rbOEuH0S7ZcdljBg3lXgEbqILyKraF5YgF7NJsvd
aosILJMvuGi+gE0x2486PZlHqfzw8dzJeVwrfre6cnweHrVxXO7hc3glyPDp
x/Qc7ITDTWzl53DVON9ZLZwGJdKK6s15GgoFjxS/np/BrWLNpTTjGUid/PL9
ePcMWM1ZJGeI09hpKeMmeG0aL0QNbdbeT4P5k3SRm/00jFaEtqTVUSBqJT6f
NkrBj/0bpwI/UlB1saekUZyCQ9+ZR5tcKMg0zBk3v0aB1YzmaHfFFFZen/G7
IUiBRNZyhl4IBSIip70/tk7h1E+jp3oyFNSGBa/85phGhvAznTUrCtgWy+R8
qigYI6pVkiKnIfXorbHVbwrEGBbIGZ7TaCmVbxZ/PAN3Zz6X7z/o/kcuuokc
MYP4TZ4hqaDCrI3wpz16BvyrHZ/u/JmB1p/OcHn+WUyNfO6sv0tFkpGMCJMb
FW67FlbNjtHw1ELFqtV1Fi9/M1BIarP4UdI4ReqlYVFYQaL81yz0zOLPGVBn
8e76KU15hnmY8AY++jlGQ2LIRK3PbRpsrv8x0GabB3Uguy82ioaA7T9VtRRm
wW/E8eSf0Bwe/3jQ86NpFiN2A7KsnFTUZnVMLNJ575CPzfc5FSpES0RdFTin
sdplkmS6PA0BCz/zFiEKwt8f/LmpcQID+5Zy3xvT+W/t9pXp/AlMfjRmncsj
4/5GLvbT6lNYZCs8w3ZlAqdv+KFXjQwnAxMnif4xfPPfwHu5gIzrGguf9x4h
YbPbVgGKxyj6+UX/+xA3RK+zaneZmD68zvns8LF4BMk94nKlakQ4HJlu8tjV
C3aqi+xpoSF8SFK8q1I6gO+WrJ8jL/eCoJhgWi1ExB3nVCPLELovvlaaH3qj
B4k63DNsvEOIecqc017Yj/tBP+Xnr3eDOeRDsbzXIG4fumHFzzIAc2ufJ5JX
e6BI5Uvg+DyIdaPk9g0DdP4dmkxSzejBzuNckkIJJOxtLQr//HEQT9xz3ApK
+6BiWH25IJmELdYhWvLviCi06dygw0WEXH3hXN4VEpJCxEn73IgwkXa+1HJ1
EAwblJsm35Fwsri3YF2YCP0XZ4MEPfpwNW7jtQLDUZx7Zxtk9YuuC3LYeazu
EJEkOGrGak/G6Y75Em3bUVzVyZS9zDMCRSJvZIkpmV4vmScqZkYw26Qq3as1
jNkDgVvinEbR8UH5akwwPb4bfrdyuQ/iY5xS/BHeMVhP7ofuf6M4e0TTb7PB
MITF+m9K7huH3lUys03xGDxf65nfCyTjMds+Y67n4/CxpJ2KtB7DrzMm357Z
j+LG7X6+xeVx9HgarAXkjCEkVFPxo/AoWG9t8nPTnISvOUE6nGUSQXteRUhY
juN425twicoprHX+nv60cQoe67GxUhsm8SedFkzTmsKRuboJoYQJTDy/2KRq
R4alZOuefatTKNqWMZ/4YxLL+leiNe0mEGA/+krTl953oSEBQwenMb3vtVO+
BgXNik6Ty6XTGF/ad3/MaBpWjOoPr2pSMP7lnYLxjmlYn/IWP/t4Cnu25e1l
ujAOD+23fLJ0HRgdrdk8SseV8thC49eXpkAINGl+1TCL4fPipX+2zyK4LCqu
89kMPng9qH/9exYWYo7dXoyz4FQ48bnRZgaJvDduPten8z/phfABHvr8t+y/
r90TmNl9NOLVFRqqUlIPZxyaxQYNf46BvGk8FVfcNWg2h+9Ps1OPfqSB+VbG
rTfO9H478tXgisAceJtlR6R30vvbbNntxbcZzMS9sDk1NIs9p1JWlMh0HOm6
d8iCjk/yoy5n9l2bQ7iKx4/9sTSExbEw6ZjMgsfO/8u1zfOwOHy/9c25OfgO
PTf9ykADewWHttAPGmZoTL3b6PvIOW3T9s3TkMmuJVvTqBg15ir+yzUN+fc+
3n0iE7CyjTazTJ/Ds86tZqzkWeyPZJbpEqYijnOUpKswj8qjTvxPx2mo/XlZ
hyuNCs4d4clbKuYQ9iqaa/gaDR5VvAe+DM2AcGdvf047DYx1Tdlb5mawv9TW
PJtjClVh7nq+7nM4zUjJ7QcN4dMRLk9EqXjmlHr6j8o8JJP+ZEp+m4PB3uqD
/AQa7DrjhdO+zOHf4dudhXdpIN0b2OYeOoMzZ6+ycM7RcY3I5aSlS8Xw/Nrh
9qhJSK8Pb0qbnENWpBxDOoWGZ0xUy1cUKnSlGcbV6XzEkhG23756DsqfN8/3
l9JgkSp6WK1+DsyOP69/SZpFyAVmr6NR0wh+HOm/894cPAeCo3IE6TirXFL/
wJcC9WmvK+zf57DTkVj9TXEOIVtXprdnzGLjqlX82sZ5eD1VSiy4MAfuMCbC
/lM0aJ34IaCeNYe4u87lYWdoOHhWdecnpRm0M2XxlzjPwbJJfONZ4VnoeNmq
DHZMoX7TUPZu+v1jZgS3e3nRkPxDP8wym4oIpXgZ/dY55Fg0ycWP0rCfc8OG
m2yz6DxuQOMum4M312Jw4p9ZXI565pNzbxqt+Sz64hZzOFLWLRZTSUU4tf25
fugU1lNcn6X/m8NwRkz3BjsarI1Nf2/loCIyhDP9qfs8nl24QGsuofNxgIDy
Mzoff2dp3tRKmMNrzzGLyGEq7FsNZgvuTuHKRuE3kVrz+DTSfuPV61lkHwtj
PaUxjZeOpngZQOd9Ab8H+nZzaBKmXL8cPQs75dj9KrILaDQOaWnQmQPpx+df
Eg+pcBVNIt/vnUeSvusRdTEaXn4uide0pCAyqunhbscFfP9GGu/ZN48DdzPY
RWLofblpcPaF5QJYr1s2GWnOg9y9qsngQINQ0tv4XI0F+HELSmRo0nBm6ULB
JmcKuARl3PXo6/suh+95emUOIskvNxkzUzHyIDSQGwuobd2jsOnzPAIfxMpr
+c+Bv/fX2N6dC3gw7Mfk8ZKen4MXjn9gote/YqnRBvI8vmV08GrR63xzr+TP
xwzTsF/hFDlL10NM3oSOnf/mwan87XAq+xy6jVivSM4tQK4v4V0xcR4jV4of
NMrSoNFbG7XXZAEBT4Xu59H5XPa21zfLEgqCTN9oPGRbhO+vW4J7rtPjumz2
8vFfKnaSGGy7ExZx/6eiIeufhf+PvfP+p/r//79U0hCRjEqKIqtoUOJGKoSW
RMmoyMhuIbJXMiJCJV5piGRmO/bee2/OcaZ2VHyf7z/i+9vn+ePz4jyfj/u6
3a83lwsHehYdJhoET1X/nf20bj0LJiNbwuaeEDzl753AtkyG2fWVTRcLmXh9
y3JadTMd9fbHs0zVyISfeWD5IY6FU3bqsjdXsXDJocQlsIiOoM9a/OXtLEg7
PAi/UcFAacgR78VJKlo3HPBXusECNfJk+e1EOnRu/5efvYUM74MqTRqvWNjy
RGC4wpgJV/mj57t5iLyuCOLyILEg5Nt30S6KCaci/pFHogxYOujmZ+iy8N1v
suK9PAP9cgadBRlzmGtT+fCJjwXxoCpK+mHi/P0x7ExvMnbk+SgGqrPQEFV/
lrqLiT/ueoETK+gwLDnmwBnKgo/2qHSfFRPvL9I/7yfy8OLN/R+vM1loj/2u
JHKagT6KdY7hKipMFYUnCjeycDPaS7t9HaEHEtuOtOwgQyLMi7lRjQVlw09/
BcSJ+mz4esgljKin2zyNbZIFyrijgXIGE8/O9HaJLtBxYXOkApnOwmvlZepe
QicoykaXlxbJuM/M3S8dy4KfoU9L1RMGvHtFQi1a53A9gFV64TULx03OlulF
MLHNy2i2iuDikZJCbN/FwoXqFdZ2ZXS8LgkOyf5KwS7Hlx/lqphYyd2oo7KJ
Dulf+kMCVbNQjX7368N1FgJLC2UMtzFxOMrL5i+hdxs3LmopX2PhT+HxKv7t
DBxYRY4+TcSr3qd9vjuXiVEOF7vfhG6WiamqLAfMoPpt7v223Sy8CrilYK3L
wG3zVRoxdVSEbHmv/SCIiQVyXEWIIAMvfLckiNhQcSsphilXxgRfj7vMB2If
aR8l318UmEGoVurWjLtMsM+Fej/XoqPtqMDMSlcKXs/Wh1W8YuLhuRjhIwl0
6Gl0ch4eJ+PsOyk5cRIT3s3SZ4S0aHBcc4dNWmwG6myhP9MVmOC00bozZ0ns
AfLiWRHLOWTp0wSeVDEQ15NlvmOIhg9WZsYvHlAgf2fd5gehDByKv/sxQpKK
X6/iPsdfmMbZsakWgxQGNHw9nWv0aUC+4Yu+N2QEflIV2kvkZdNXbQOueSre
yQWErFOgQCRZU6uB0KUrH3cPhX2aQ5Thh4GvLlOwclps47BnIMtjVawocY7W
VX3KzhVTGJWfzzltR8f51R05o5/n0LdytSNbwgwcfh30GaXSwSxkvGV/R4HA
MP90/5cJqDfd10gAHSe/7VK4HUSBv2wfZx59EoWcs+IGsXTsfF91t5p4TvnE
9Hu60wxurIp9fUSP2EPsR9MLO8n4VCTWld06Aa8NGmezCB7Yced39X7C38hb
97sZWI4jMv6W30ppOrjGljo6qsn43nzu1NTaKYgIFRZcyaBio+oOj7M/ZyDv
abdyzGUUN8dJ8n/OUqEfnTWi40XwlOiQ8+sDwxAdXwyXnJpDvFsXSePxDHQO
5FG4ekZxzt58+0k7CobLo+USt0zjgsQxzZzaQYTFKTr+zZ3FajXBXW7Fk6Bx
+pRfcOzHvnPSUZcJH7nR7/mFS/MTqJT14SAt9qAtmouiFDELadPSjc+LJhHh
et1ttr0XN7ijndSvz2Dqki1bwMMJ3JpRKpPT64P6yWoh7quTGM5JCbG8MgbO
m8XDPQY9OMzFr693bBzWUmoKxw6NQGL3/Q7dwi6cO93ObEobRuHGnSkR6gOw
y5VvbgnsAt8dYXkX/mFcrHNyl5gewOUzZhvUs7twXet8rsO9QRyNMrd6/bMf
Kowmy+SrXZDaneW6kmsAzn8tZH4E9KFk/433jKZOvHMRERLxGgR18BjrxoYB
9D4ZG1jM7wKPmJxnecwQxN7HBjrtHED/5HyOT0U3OlPohnxeQ/jesc61RmYA
x6ubV5wd6AZ77a5ireRhlCr3OERqD0JI/NjM3cEuaK3cm+W6fgTXz7YMUm2J
9wQ8tfEq6ka2M5w6HxA/J6W3XjSrD7GtwqZHT3Vhq/p9n+SDwzhuFIWko/1I
va3LPEfrRLaIJZf770Fs87h7LE2oDwmmUY1/Mzoh6l8v13OtH8g9uXXvzh4o
WSruyHnUBunUutD/+RPFbxKlAc69cPtH8vrE3o50xyXPPqd+/JOeXFVF7kZj
v82Zzf86sXPfJMMnYQB/Z0dfzb3qwdd0sumP8XZsoL7ndDw2iPIPdampz3qx
2sfTvkG7AytNTie9MeqHQuJ6Q44dvbgb1+E6qdKFpyl+Fzu4h9HlGvhS36If
TEr6tsHELiSWLhW/GhrAZOXuLRnWfYSfmRhI+N6NVg7/ijKZYZhJLhiwk/rR
kF7KaUDrQqDW1Wv210fxZVwkcoB7EFN93y+9Le3Gl1hZk4i+IYQWTgnVnR2E
rlTO3nOyvXC//Ck89e4o/h00/GB6YQjXTHj0Ho/2otCsf9LFdgTecULXo1cO
IbWUXXcpoB8lKiorR7+MYc2b9IpC7hFYxgYIXufpw+bcxLnF02MYstee9SoY
RkHxjszB+D4Mm3Qn3Y0awzfVQlp80DCEWq0KhYm8/6mQbyOVjUPyJ9uoR+oo
3jb8si993o8NzeE8p3+O4xhp5ZMbemM4WmQ29jW+HwK3ODdseTkBlQJDoTO5
YwhPnRcpaRmAfOO4NvfgBC7vvKulOzCOJyFPvonFjuDb8X+LXbNTUP665d7y
2AQkTiba3OwgfPIThbMTv6Zx3bqM9D6D8Dkcn9ieLAwhmFfB+dCeGTy+KrMs
zTOFLffeaDXsHIMAfa1S+utZaNr0vZt6Mg05yzbf04JTUAnaUrjsT8Fft1Fy
ZscsSFxCnhZtU0B6WMv6YCpkp4cnPJZnYSer8U+/bAItg9/L34zSYHdW00Co
hALRK7Tc9wdmsPYJS2CC4EZP98X7Xv2Erxp6Wv77HAVcnvFsu1UI/vnQoLjb
mw6bTAnb2sI5mCd77OA+wkKGjXDfnd8ED+sO/TgZRfjGQnrdpUAmioyUFsQO
UWHAJSXYVTGNl64HO+plWRjkM9u25QYDuZSWAFylYjbwaeqb7yzcqHKwpwwz
kJPLwR2tS4O0rsKnFe9YIFkJXB69SoOPcvsr5WMzCP8yeiLxIgtP1RpWU73o
UHW/F/38IQVGM6WCbKUsPOyW+3VnBRNSFGMNLYJne5w11O93sDC2usrqUQcD
d72f+Mko0dD/br+D5hgLy0+Dy+QInkjhXX3+QuIMAnbffmTkxULl82t/Lc2I
ffJ0n/boHzLEftlt0H1M3KdbdfEeYYLmVZs3/5kGt5Jgvopt87DZa5j7TYiJ
8fjI4xxTVBgd/i5zsJ+Fq6f5bOXqaOhIic885DuD2I2dA2FpLDxeDr5RyUXw
T2jii0MaczB2mAhaTXDd5sxo9yhib5tpdF3m+UbEHUr+HXyKhRc5Nplvegn/
NOT27RjnLCaeS63ItWXBbj7umizBIQZCKVwxvGRwLfuc0lJg4ciaxI5Xmwm+
2MtMFvClIUCy1rX6DQvWWZJXNnEykRdokeywloY3kz10bgrBA95GQ03mhE/J
nbj+ivALc9EmKsndTDzY73PsLMGlj/4wRt99JcP4V/b3HywmHCcvOvDXM9Bb
ZXJqIo+GiyMjfId+MbGnced2UU468gSOi2ZykuFQeFK3s5MJMdY+ZQU/Gg5Y
HQwScZmFa+DxbcHnmZjzWGV2voKO+JRbqp96qEiwGvg4K0nwTLyzk3IHDb9Z
QbJb1lHQ7KLCTCL4NUH/NX9/JRUPsw6+3qY4g7dttdtyXIjzRB3nFyB4ZmjT
qYO0dipWmtKMYrqYOOm+Sl/vf3zxuUvTTm8Oy+x7Og64M7F6neFGpV008G/5
Zbq8ewZqB1RD/lkT9fOtiq8mfEfNvjMbjbPnIP2fbOvmUKL/xY46PNvBwHOj
YXKoExWksHuhBSlMcN2W/pvuRMPRnat2J2+eRWXP8wyjDiZSl5QN1r0m/Pz9
h1dMCU42VxMdj2Ew8SlA5G7pCANvtofwN/rQwN5alpEox8Is5bjecxc67rzY
LSh6mgLVS+mPI7cT8/Wdtz3xPQ3PdmuKOBLxxuS4LPJxslDnEfHR2oIBp/VR
8TyJVOxkyFx8O8GEuwDd3eYUA4bJ/ZcKo6joF176fXIbC0aeed0va2mwL3X7
7UT04XapwheqRH37Mq+znL7RMaWp6ad7hAJaldrl2Css+O7k1Fz9lwG2L+s+
SlfQIPjGesfECRb2+RadjVShY22LkVVR9yzWv0glV+1koUxpoVy5gAZWdfaO
NukZJBt8VWv9wILMrqUyM34mHnsuTV+op+LE4tTnsibCN73ROfQli4G30aNq
e1vmcEb48BMlgrdZhjaGffI0ePn8t443expTESmdO8VZ6KkT27epivA/18i2
K/IoWHeZ5V96mQVhcZ1I9acMqNPqIx4ZzIHn8unzNvNMfBMf3sD3loop0Tef
qv2nUGrJeGKSyMTwe+mHHXI0HLzBeG/rMYOwMo6shzNMRBSY/jH+TMerxZbM
7WNkrEjycmgMYCJqb0XjdcIvO5cZLZIZUwiw36w0fIuJzYih/vYgfDr31qNn
Sidh6Pv4+jteJjS3uNEyflLRctp89IrsDLrcdx33fs/AJzb3J8ENRP+JexWV
xk7B4D/Zh3PEfF/Y6KXRrUvGb+OHfugcA49RkOMOYn4+7kkUFFChIPtT5mTN
6AT+pO+4fUaXDidJy8BtJAq0+FKWCyMn4fhJTMo+jIp/BVt3T54gI8Bu4vHy
4zE0aLJ7fSZ4NCWT1NIdNI0R3zWFFbYEH32MKDkrPos63aGUvsYpROlVJ3++
OIyQNeMarRdnQLn6+Z/K10nMDIcMPcgZwaKvAedJ6wnMVgs0clweQahj7uSx
6S5Ic7d6ztGHIL3cfaymvAc2mgZHWSkNWJINnC2NHIanY4GAV3sPJvlKDydR
GqFX9PfU1+uD2Oh5Ltf3ZDdSrY8VO7+qg/Q6kbkXbgPYp9Sd2k7vQsgfK4ts
gToY9BYNVkgNImQPzeJlVBfKhxS+72NWIkHS2tGoZAA/FsIypoS7cHp4aK26
aznOncnauEu+D9f269n63+xAZJQHf6lrNehHT/Xly/bBym9sWJ/egbbrPssB
JZUoZ5078SuG2P/x1RcCpbrgf2SIx4q7CHs9Fz3CH/XALrPlrGBjO/A+za6x
pRwFfW3+Uu87ERch+cFcqBX80mwGh92LkdRE8r7P24l9FP93TjpNqNCdPRl8
Lw+r9X7YD4t3YoKq4P2nrxFqInTKLIkEefUHN31S2hH3J9DwfnETXJeslOKS
izFVEncg6loH3ihQCh+VNiJe9AQXm105VF6sWLVk344Tr+TYttHrcUgovksn
pBzmYmeOrF7VgYd8N1+kLDWgeCZSbmmyHMmCPA5RBp34F+o5kB/WjJPPdTrC
Kwpx+ZC5TxW5HSSXl2TOo01I3y6359OmUnxWbH36MaYdXRry5VU7mzCYortP
0ZeELv8zx5Pft6LJcvawJmcd+M57tFmfLIfXR3G15eONoP9oT6svrsDG1O/8
n/JKcD/A8OeCTxPi9gjiWVo1nmvLrt10NBvfLq+xWLBpAqvzZ+8z/Tpk33X/
OOdUAF1Lay33xFpY68Q9OOtdiQj9iP5XxoVwb8+8bXmxFjJum9enC5YjdDJ2
4mdqLvwuZQXXKtZBf7Tn2LBHBSTUDA/ZhOQh2jtTgn9vHYSOjW9+yleNsj0P
pNMPfUaveG3VkFoLfjxKPGusW4cfameVLRNycDy0y+LW/iZ8jHuto/6qBp+f
KN7MzszBII+IxUfnBrg/XLZP31eFZ1PSgWbaZche9D/x0LEJahLl950sqzBj
xjz5fF0B7p1oLff60gwKu3JHyY9qkM/lznDmFuGYWn2IF7MRWztr1hasrsGJ
tZIb41LKwG/JE7P/VS3qqL9Kdg1VYudEdF5eYx5kP977oEUj4k09RDaUqsLb
89fi1zxNw5cV+ElvasS9ZtaploxqeAUumcwm5yJga4Znyp16rGA+tuxJrcSy
pGvQL99CeP4Tzd+hV4tPpceTX6mRUJZzNmVdXAH2kFItf5VVYWuZS1jI9zLI
EaZa91gepNmlha/M1aDv9HGGbng5dIPPlLJ75KLDhHXPqqcGM5tKL78l8r8q
c2Rm9bUCrDt3Z/iOURXEz9FbXtwuQYtigeJCUjGorh5zkg6ViFkp9rlJswCZ
VUkeLYrFuHynKXKTQBXWG+x85+BVjOAEtwcjTz9jl+7M9otelei/Tz3750Yx
XH5z6XZEFWGNr96LmxfKsXFa6d/tT/n4Vhc11XUoB9M7YynSFVX4rGb5p0ut
DAXHLX9OMgrR/Xjt6TsWVXj6K2fS37Ici6+DeD8054P2MW24O68SEw9yjBrF
yxHXEJOxdioHd2bmw77SKzF6duhA3GYSHmcYUE7JFoK3KG0g+W8xJDksxcBR
iGeCWoKycjng7B7iVPpdDiFlIbbF7hIoxWdGD/7KwnKSq0RfSTFsbu/mbkst
wNod71g+s+mojGL/MMJegvSpGf8N3cT9Ewnu0/Mf4cpz46PerQoI868cCVEk
wbi7y2Vb7TtwOcx3hk+Xw6XM1UDpUSn2BginBjdkQ+TSualPioVwOZJ4SKb5
M0weSkmslMpCkGzc3gOCJVga1e0TO1CMK+6RU9um3uDWW9bkmfxyXC81Wfu7
uRihMYVK3to5WHcp9k0qqQQPOt9+3eKcB4U2l44bm/Ix9irnxtDXUujVneIV
FCmE9Nmb38zW5eDE3WX31MZyeL8qTP8lUgS1T+I53Mn58B2KjIrurMB0Qei2
jvNF8JTcetystBjX77Up2qdXIqP2xaXGB6X4d6Aoa19bIXyURN4/2V2Je6wV
sXc2F+PXK3O7o7eK8HRgjEa1LcfQDb9VoQMFqPLPor5jK4ZBkeivTPVSzLin
Vxy8Q7xP/+BwJCkLvTwblWf0q+C9rPKo0pQE1sPlb4/qM6CeMKdlv60c+hJc
LsavC4BINfPIX5mwvB/Mr5NSBPJ6v1dHn2Tij+DfkinTz7Dkve5IFa9ElFyv
xMN3xdC4nSeWmVGMwr/Mo/Fs5fgZcYvty6oSzBmq3T4fUgxbs/6SoZ9lqCw+
k72JvQDMgIzxFZZ5qFs6Yva1sAK2pU0fmm6U4LA1Z/pr7nyobMx7fk+vGNcm
VX7IbS7CNX+dv6Zu2Whs8un5XVKKF7kyHrqLBYg+aJqraPQZUvPuQrYc5Sj3
lxK9+LMA4Tc/uoe0FMC4POuq45FS/AziTb4qn4sbcRpnimxzURZ92vnORCkO
CN8/WpZaiE6Vmv/8H+RAmVftz2J/MZYHN/PGnCgCq07S793hTEgqKbGqLhTh
9oeQVGfivsZh0u/1V3Pg8PqXbXZMFfqO7529+7IcC5VVtc/3FCGvc6Ndq1Ql
/t11uR1H9E962pY3hsx8ZC6Yrim5VYmL//peMRqLEPHnXYiyAqFvLk0vXljU
wOdEeobxigrUxhz1LNxRgHEf/eJLg5Uo5hm8FsosBbtUxH8KsUX4rXaMkZZd
i4IOHjuxgxU4FJbD5/W+FM0fJB40zNfieFuQDYcf0S/UY1+MBMqwkHSUc9eh
SrjmnXtpubcQURe+Tss/LYH0h51iSi41MBf8b+SMaiXyqne/nxMrROQX6WdV
VvWwrdSI7CXiGyWvjvt4ngTqwz+Gaifq4Bt05F/Jk3KY5K3njOQoQfjk18/L
3I1YeKgWscGmGkdLF3rqD1bCJ5yX541BLVZHSrg8c6xA6cWZ7bX3K7A/qrXV
2rQGzmbppfNmJWh201j5iKcC7tb6mcYq9bg73lXT9Ksajv/Kt3pE1UAgWdg0
YTuxv6X9t0SMVwPn2HgYbyrxyb5akfN6LaTv9N6LjqgCNSd83YJRCRQmcGDj
rgbIDXC6LDyswTmp8Tge+0qIak3xxl9oBJtVoMWmiGrUiS5LbwmuxGxP9I/c
4UZ4LP15JaxQDbFamjCXTDk2fXfLPM7fhPqCPV4/ROuxQe38dkSUI7w3Zvc+
4QYsH59XDsmsAUfRNPV6B6E7wSF9nqdrccDLt9i3sBL6+uIv5VZXIPl85tKy
Sx1W3vdGdGUNnrUcd/scVQlVtZCo3NuNqN5e88govwYH9x++N6tH1FNH8Hce
fwOCA5TPmH2twYKpT/KG3Aqs4f1L+7KnGaYSWjdIY0QctNPvTJOqIVK8wvbS
gSYIMqxeneqoh65Yz0UX61psy3++1NrZiu0Xb12VetKAH/rbK81QDztpbvNT
Hm1IefzBQmq5CZkaAQPFbrXgqec7vRTeAXOv9xYFuu1Is/C6zbOxEcPOW0qu
fe+AqvKKg6XK7Tic8qHmXGkLxhp8EsO0OhFmwfM5iNKO9W+/3nMtacVehkFz
q0AXNu3TT+gz64BGMI+utnY7cpKrE76xd+HcJn69XdYdyDB9fIoZ3Q52kzz7
e9874d/gK7pFqROXxcN/8wV2QIA/P+ujcCce7uGKjZDpQHJNZktwazvuff9q
/MuoAyp+Jhe2bWuHhqcBt71tOyKt7H9pP+7Ey6g9243/teOSjn/JP3TgUpnk
V2PRLgj/veE+MN2B1y+fZl7078Dt2JhzXCXdsPyveIuXZBd2TIfadRzpxEL+
2yEFz0GU2cnUPv/Sh0X1lGfmab2I905heyo+gqSiPbL7lgYRpyTHXjg1gI6p
XXFiK8bgIFB03Ht4GEY8oy4zPUMw4hRuDYyawkNtgSKeokk4Ke+jaHhNYmLj
RXkV8xk0+P18zKU+DYeJa/9JYxrxaZ4aNk2T+P1wjFpHn0CE5l2BxpYJKGi8
u3J9wzT8VPgbai5OIb7oJt0taAqmoa/dIn+1Y91FL2qRSjvemUd8rn/SDlrY
8W36hzuRlcWRJj3egV4jZobDxk48aZbVOjHkSsre/MHzgt590raST0UuCzdJ
+/1i2hK/J5N6m4PSai8kkz6sU4gPik0mifxsOP2hPpnk9OSyRYlTMkkuTYar
qzGZJK+ZGvt0Qwhpx1EOg4qUENKXnTZyt9sfkazP2PHtOB8NLvo+mYzGKNgO
[truncated: 7,700,435 more chars]
