# Supplementary material for: Mixed Signals? Morphological and Molecular Evidence Suggest a Color Polymorphism in Some Neotropical Polythore Damselflies
Source: PLoS One. 2015 Apr 29;10(4):e0125074. doi: 10.1371/journal.pone.0125074 (PMC4414280; doi:10.1371/journal.pone.0125074)
Supplement: S2 File — Compressed folder containing everything needed to run the analyses presented in this paper, including images, data, and a Mathematica notebook. (ZIP) [file pone.0125074.s002.zip › Supplementary file/Polythore_Forewing.tps]

LM=50
2815.00000 3045.00000
2835.00000 3353.00000
2691.00000 4059.00000
2784.00000 4185.00000
2635.00000 5378.00000
2738.00000 5504.00000
2859.00000 5565.00000
3214.00000 5305.00000
3287.00000 5066.00000
3348.00000 4525.00000
3310.00000 4161.00000
3285.00000 4064.00000
3037.00000 3483.00000
2888.00000 2998.00000
2858.00000 5564.00000
2858.00000 5565.00000
2858.00000 5565.00000
2859.00000 5565.00000
2858.00000 5563.00000
2857.00000 5565.00000
2858.00000 5564.00000
2859.00000 5564.00000
2858.00000 5565.00000
2859.00000 5564.00000
2858.00000 5565.00000
2860.00000 5564.00000
2613.00000 4454.00000
2666.00000 4495.00000
2820.00000 4487.00000
2945.00000 4578.00000
3349.00000 4578.00000
3349.00000 4578.00000
2665.00000 4155.00000
2728.00000 4190.00000
2785.00000 4205.00000
2911.00000 4211.00000
3099.00000 4243.00000
3327.00000 4242.00000
2815.00000 3742.00000
2816.00000 3743.00000
2814.00000 3738.00000
2975.00000 3775.00000
3226.00000 3838.00000
2886.00000 3003.00000
2877.00000 3749.00000
2814.00000 3046.00000
2816.00000 3044.00000
2885.00000 3003.00000
2887.00000 3001.00000
2887.00000 2999.00000
IMAGE=PA05.jpg
ID=0 
LM=50
2336.00000 1778.00000
2293.00000 2117.00000
1982.00000 2826.00000
2026.00000 3061.00000
1603.00000 4266.00000
1676.00000 4424.00000
1787.00000 4514.00000
2232.00000 4338.00000
2369.00000 4103.00000
2583.00000 3491.00000
2624.00000 3116.00000
2622.00000 2962.00000
2466.00000 2299.00000
2431.00000 1751.00000
1786.00000 4517.00000
1787.00000 4514.00000
1786.00000 4516.00000
1786.00000 4516.00000
1784.00000 4518.00000
1785.00000 4518.00000
1785.00000 4517.00000
1786.00000 4515.00000
1787.00000 4515.00000
1787.00000 4518.00000
1788.00000 4516.00000
1784.00000 4519.00000
1758.00000 3403.00000
1812.00000 3415.00000
1972.00000 3571.00000
2148.00000 3648.00000
2538.00000 3678.00000
2538.00000 3678.00000
1909.00000 2995.00000
1967.00000 3032.00000
2027.00000 3058.00000
2200.00000 3116.00000
2386.00000 3190.00000
2619.00000 3223.00000
2134.00000 2577.00000
2134.00000 2577.00000
2172.00000 2572.00000
2259.00000 2532.00000
2344.00000 2566.00000
2621.00000 2902.00000
2336.00000 1776.00000
2336.00000 1776.00000
2336.00000 1776.00000
2431.00000 1750.00000
2431.00000 1750.00000
2431.00000 1750.00000
IMAGE=PA87.jpg
ID=1 
LM=50
4012.00000 2407.00000
4061.00000 2799.00000
3917.00000 3805.00000
4064.00000 4073.00000
3790.00000 5760.00000
3943.00000 6084.00000
4338.00000 6275.00000
4674.00000 6026.00000
4809.00000 5596.00000
4904.00000 4655.00000
4839.00000 4107.00000
4766.00000 3810.00000
4342.00000 2950.00000
4119.00000 2337.00000
3777.00000 5021.00000
3830.00000 5051.00000
4155.00000 5216.00000
4452.00000 5320.00000
4860.00000 5247.00000
4860.00000 5247.00000
4010.00000 4343.00000
4008.00000 4343.00000
4134.00000 4352.00000
4309.00000 4383.00000
4904.00000 4534.00000
4904.00000 4536.00000
4008.00000 4345.00000
4008.00000 4343.00000
4135.00000 4351.00000
4311.00000 4379.00000
4651.00000 4437.00000
4647.00000 4437.00000
4014.00000 2405.00000
4014.00000 2405.00000
4014.00000 2405.00000
4121.00000 2336.00000
4121.00000 2336.00000
4121.00000 2336.00000
4013.00000 2404.00000
4013.00000 2404.00000
4013.00000 2404.00000
4122.00000 2336.00000
4122.00000 2336.00000
4122.00000 2336.00000
4013.00000 2403.00000
4013.00000 2403.00000
4013.00000 2403.00000
4124.00000 2335.00000
4124.00000 2335.00000
4121.00000 2337.00000
IMAGE=PL10.jpg
ID=2 
LM=50
1495.00000 1581.00000
1536.00000 1998.00000
1329.00000 3067.00000
1478.00000 3341.00000
1121.00000 5062.00000
1292.00000 5396.00000
1635.00000 5540.00000
2016.00000 5312.00000
2128.00000 5016.00000
2287.00000 4064.00000
2251.00000 3432.00000
2215.00000 3231.00000
1812.00000 2206.00000
1616.00000 1508.00000
1158.00000 4134.00000
1221.00000 4145.00000
1502.00000 4297.00000
1716.00000 4393.00000
2256.00000 4443.00000
2256.00000 4446.00000
1158.00000 4135.00000
1225.00000 4141.00000
1503.00000 4294.00000
1719.00000 4392.00000
2258.00000 4444.00000
2257.00000 4446.00000
1155.00000 4136.00000
1225.00000 4138.00000
1503.00000 4292.00000
1718.00000 4392.00000
2255.00000 4444.00000
2258.00000 4445.00000
1494.00000 1580.00000
1496.00000 1576.00000
1496.00000 1576.00000
1618.00000 1505.00000
1618.00000 1505.00000
1618.00000 1505.00000
1496.00000 1576.00000
1496.00000 1575.00000
1496.00000 1575.00000
1621.00000 1505.00000
1621.00000 1505.00000
1621.00000 1505.00000
1496.00000 1572.00000
1496.00000 1572.00000
1496.00000 1572.00000
1619.00000 1502.00000
1619.00000 1502.00000
1619.00000 1506.00000
IMAGE=PL35.jpg
ID=3 
LM=50
2902.00000 2339.00000
2929.00000 2799.00000
2748.00000 3982.00000
2900.00000 4290.00000
2618.00000 6190.00000
2812.00000 6538.00000
3216.00000 6706.00000
3664.00000 6439.00000
3748.00000 6084.00000
3775.00000 5036.00000
3684.00000 4372.00000
3641.00000 4177.00000
3228.00000 3081.00000
3042.00000 2327.00000
2607.00000 5173.00000
2664.00000 5202.00000
2976.00000 5301.00000
3184.00000 5409.00000
3783.00000 5475.00000
3783.00000 5475.00000
2606.00000 5168.00000
2664.00000 5197.00000
2976.00000 5297.00000
3184.00000 5406.00000
3784.00000 5472.00000
3784.00000 5472.00000
2604.00000 5166.00000
2662.00000 5193.00000
2976.00000 5294.00000
3185.00000 5406.00000
3783.00000 5470.00000
3783.00000 5470.00000
2903.00000 2336.00000
2903.00000 2336.00000
2903.00000 2336.00000
3044.00000 2324.00000
3044.00000 2324.00000
3044.00000 2324.00000
2903.00000 2335.00000
2903.00000 2335.00000
2903.00000 2335.00000
3045.00000 2322.00000
3045.00000 2322.00000
3045.00000 2322.00000
2903.00000 2332.00000
2903.00000 2332.00000
2903.00000 2332.00000
3045.00000 2321.00000
3045.00000 2321.00000
3042.00000 2326.00000
IMAGE=PL37.jpg
ID=4 
LM=50
2946.00000 1451.00000
2889.00000 1947.00000
2500.00000 3001.00000
2596.00000 3339.00000
1889.00000 5050.00000
1984.00000 5437.00000
2400.00000 5750.00000
2836.00000 5569.00000
3014.00000 5252.00000
3357.00000 4213.00000
3428.00000 3512.00000
3411.00000 3130.00000
3138.00000 2169.00000
3072.00000 1444.00000
2074.00000 4241.00000
2125.00000 4255.00000
2433.00000 4468.00000
2700.00000 4660.00000
3219.00000 4716.00000
3219.00000 4716.00000
2322.00000 3507.00000
2401.00000 3516.00000
2604.00000 3636.00000
2785.00000 3781.00000
3220.00000 4714.00000
3220.00000 4714.00000
2320.00000 3511.00000
2399.00000 3515.00000
2602.00000 3635.00000
2784.00000 3783.00000
3359.00000 4234.00000
3356.00000 4234.00000
2948.00000 1448.00000
2948.00000 1448.00000
2948.00000 1448.00000
3072.00000 1442.00000
3072.00000 1442.00000
3072.00000 1442.00000
2947.00000 1448.00000
2947.00000 1448.00000
2947.00000 1448.00000
3074.00000 1440.00000
3074.00000 1440.00000
3074.00000 1440.00000
2948.00000 1447.00000
2948.00000 1447.00000
2948.00000 1447.00000
3076.00000 1438.00000
3073.00000 1438.00000
3074.00000 1442.00000
IMAGE=PL39.jpg
ID=5 
LM=50
4015.00000 2843.00000
3946.00000 3328.00000
3501.00000 4435.00000
3601.00000 4723.00000
2814.00000 6549.00000
2894.00000 6951.00000
3381.00000 7282.00000
3787.00000 7068.00000
4015.00000 6632.00000
4334.00000 5587.00000
4403.00000 4931.00000
4403.00000 4677.00000
4200.00000 3619.00000
4132.00000 2817.00000
3012.00000 5688.00000
3064.00000 5721.00000
3394.00000 5899.00000
3640.00000 6093.00000
4151.00000 6283.00000
4151.00000 6283.00000
3015.00000 5685.00000
3065.00000 5717.00000
3395.00000 5895.00000
3642.00000 6089.00000
4152.00000 6281.00000
4152.00000 6281.00000
3015.00000 5682.00000
3065.00000 5717.00000
3397.00000 5895.00000
3642.00000 6088.00000
4150.00000 6280.00000
4154.00000 6276.00000
4019.00000 2839.00000
4019.00000 2839.00000
4019.00000 2839.00000
4136.00000 2814.00000
4136.00000 2814.00000
4136.00000 2814.00000
4017.00000 2835.00000
4017.00000 2835.00000
4017.00000 2835.00000
4136.00000 2814.00000
4136.00000 2814.00000
4136.00000 2814.00000
4020.00000 2835.00000
4020.00000 2835.00000
4020.00000 2835.00000
4141.00000 2810.00000
4141.00000 2810.00000
4135.00000 2815.00000
IMAGE=PL39d.jpg
ID=6 
LM=50
2451.00000 1617.00000
2511.00000 1998.00000
2362.00000 3111.00000
2504.00000 3404.00000
2262.00000 5064.00000
2418.00000 5342.00000
2668.00000 5469.00000
3071.00000 5208.00000
3172.00000 4920.00000
3340.00000 4007.00000
3285.00000 3368.00000
3196.00000 3013.00000
2784.00000 2198.00000
2567.00000 1546.00000
2237.00000 4119.00000
2310.00000 4132.00000
2596.00000 4148.00000
2781.00000 4230.00000
3328.00000 4135.00000
3328.00000 4135.00000
2356.00000 2725.00000
2472.00000 2775.00000
2538.00000 2818.00000
2665.00000 2856.00000
2800.00000 2944.00000
3226.00000 3102.00000
2348.00000 2718.00000
2476.00000 2767.00000
2541.00000 2812.00000
2666.00000 2853.00000
2802.00000 2936.00000
3225.00000 3100.00000
2451.00000 1617.00000
2451.00000 1617.00000
2451.00000 1617.00000
2567.00000 1546.00000
2567.00000 1546.00000
2567.00000 1546.00000
2450.00000 1619.00000
2450.00000 1619.00000
2450.00000 1619.00000
2568.00000 1544.00000
2568.00000 1544.00000
2568.00000 1544.00000
2448.00000 1620.00000
2448.00000 1620.00000
2448.00000 1620.00000
2568.00000 1546.00000
2568.00000 1546.00000
2568.00000 1546.00000
IMAGE=PO20_A.jpg
ID=7 
LM=50
1866.00000 2167.00000
1966.00000 2509.00000
1918.00000 3548.00000
2075.00000 3779.00000
2015.00000 5376.00000
2172.00000 5593.00000
2429.00000 5687.00000
2751.00000 5405.00000
2804.00000 5193.00000
2879.00000 4263.00000
2771.00000 3687.00000
2712.00000 3514.00000
2218.00000 2665.00000
2012.00000 2142.00000
1903.00000 4341.00000
1956.00000 4392.00000
2208.00000 4360.00000
2380.00000 4415.00000
2882.00000 4439.00000
2882.00000 4439.00000
2060.00000 3287.00000
2061.00000 3287.00000
2062.00000 3286.00000
2169.00000 3295.00000
2288.00000 3355.00000
2631.00000 3531.00000
2059.00000 3286.00000
2059.00000 3286.00000
2059.00000 3286.00000
2170.00000 3293.00000
2287.00000 3352.00000
2629.00000 3532.00000
1866.00000 2167.00000
1866.00000 2167.00000
1866.00000 2167.00000
2013.00000 2143.00000
2013.00000 2143.00000
2013.00000 2143.00000
1864.00000 2167.00000
1864.00000 2167.00000
1864.00000 2167.00000
2013.00000 2144.00000
2010.00000 2145.00000
2010.00000 2145.00000
1864.00000 2166.00000
1864.00000 2166.00000
1864.00000 2166.00000
2012.00000 2145.00000
2012.00000 2145.00000
2013.00000 2144.00000
IMAGE=PO20_B.jpg
ID=8 
LM=50
2109.00000 1946.00000
2158.00000 2328.00000
1993.00000 3413.00000
2127.00000 3651.00000
1863.00000 5271.00000
1981.00000 5558.00000
2252.00000 5712.00000
2677.00000 5459.00000
2797.00000 5134.00000
2950.00000 4228.00000
2889.00000 3641.00000
2806.00000 3332.00000
2403.00000 2500.00000
2222.00000 1878.00000
1860.00000 4360.00000
1916.00000 4362.00000
2206.00000 4421.00000
2388.00000 4448.00000
2939.00000 4466.00000
2939.00000 4466.00000
2162.00000 3191.00000
2162.00000 3191.00000
2162.00000 3191.00000
2287.00000 3225.00000
2427.00000 3365.00000
2792.00000 3375.00000
2161.00000 3189.00000
2161.00000 3189.00000
2161.00000 3189.00000
2283.00000 3223.00000
2427.00000 3360.00000
2794.00000 3375.00000
2108.00000 1946.00000
2108.00000 1946.00000
2108.00000 1946.00000
2222.00000 1877.00000
2222.00000 1877.00000
2222.00000 1877.00000
2106.00000 1948.00000
2106.00000 1948.00000
2106.00000 1948.00000
2220.00000 1876.00000
2220.00000 1876.00000
2220.00000 1876.00000
2106.00000 1946.00000
2106.00000 1946.00000
2106.00000 1946.00000
2222.00000 1877.00000
2222.00000 1877.00000
2219.00000 1877.00000
IMAGE=PO20_C.jpg
ID=9 
LM=50
2340.00000 2078.00000
2355.00000 2456.00000
2076.00000 3551.00000
2186.00000 3872.00000
1723.00000 5441.00000
1832.00000 5711.00000
2121.00000 5914.00000
2539.00000 5697.00000
2653.00000 5465.00000
2966.00000 4423.00000
2957.00000 3853.00000
2932.00000 3702.00000
2576.00000 2638.00000
2465.00000 2023.00000
1792.00000 4692.00000
1875.00000 4609.00000
2192.00000 4555.00000
2386.00000 4637.00000
2902.00000 4754.00000
2902.00000 4754.00000
2282.00000 3240.00000
2282.00000 3240.00000
2282.00000 3240.00000
2394.00000 3316.00000
2516.00000 3386.00000
2808.00000 3403.00000
2283.00000 3242.00000
2283.00000 3242.00000
2283.00000 3242.00000
2398.00000 3315.00000
2517.00000 3387.00000
2809.00000 3403.00000
2341.00000 2079.00000
2341.00000 2079.00000
2341.00000 2079.00000
2464.00000 2024.00000
2464.00000 2024.00000
2464.00000 2024.00000
2341.00000 2080.00000
2341.00000 2080.00000
2341.00000 2080.00000
2462.00000 2025.00000
2462.00000 2025.00000
2462.00000 2025.00000
2339.00000 2080.00000
2339.00000 2080.00000
2339.00000 2080.00000
2464.00000 2027.00000
2465.00000 2024.00000
2465.00000 2024.00000
IMAGE=PO30_A.jpg
ID=10 
LM=50
2731.00000 1199.00000
2734.00000 1699.00000
2374.00000 2940.00000
2466.00000 3431.00000
1958.00000 5259.00000
2106.00000 5573.00000
2457.00000 5770.00000
2928.00000 5466.00000
3062.00000 5120.00000
3363.00000 4092.00000
3371.00000 3291.00000
3352.00000 3080.00000
2994.00000 1909.00000
2873.00000 1150.00000
1976.00000 4466.00000
2056.00000 4480.00000
2445.00000 4381.00000
2654.00000 4432.00000
3239.00000 4602.00000
3239.00000 4602.00000
2628.00000 2604.00000
2628.00000 2604.00000
2628.00000 2604.00000
2771.00000 2608.00000
2890.00000 2660.00000
3279.00000 2640.00000
2625.00000 2601.00000
2625.00000 2601.00000
2625.00000 2601.00000
2773.00000 2603.00000
2895.00000 2660.00000
3279.00000 2637.00000
2734.00000 1197.00000
2734.00000 1197.00000
2734.00000 1197.00000
2874.00000 1148.00000
2874.00000 1148.00000
2874.00000 1148.00000
2731.00000 1198.00000
2731.00000 1198.00000
2731.00000 1198.00000
2874.00000 1147.00000
2874.00000 1147.00000
2874.00000 1147.00000
2732.00000 1197.00000
2732.00000 1197.00000
2732.00000 1197.00000
2872.00000 1148.00000
2872.00000 1148.00000
2873.00000 1147.00000
IMAGE=PO30_B.jpg
ID=11 
LM=50
1989.00000 2251.00000
2033.00000 2620.00000
1782.00000 3760.00000
1927.00000 4030.00000
1478.00000 5756.00000
1599.00000 6065.00000
1864.00000 6252.00000
2346.00000 5997.00000
2470.00000 5686.00000
2756.00000 4722.00000
2741.00000 4012.00000
2703.00000 3778.00000
2296.00000 2816.00000
2132.00000 2166.00000
1540.00000 4934.00000
1606.00000 4941.00000
1939.00000 4884.00000
2137.00000 5018.00000
2663.00000 5183.00000
2663.00000 5183.00000
1928.00000 3366.00000
1928.00000 3366.00000
2119.00000 3479.00000
2238.00000 3548.00000
2573.00000 3544.00000
2573.00000 3544.00000
1926.00000 3366.00000
1926.00000 3366.00000
2121.00000 3477.00000
2238.00000 3546.00000
2575.00000 3542.00000
2575.00000 3542.00000
1990.00000 2250.00000
1990.00000 2250.00000
1990.00000 2250.00000
2134.00000 2164.00000
2134.00000 2164.00000
2134.00000 2164.00000
1988.00000 2250.00000
1988.00000 2250.00000
1988.00000 2250.00000
2134.00000 2164.00000
2134.00000 2164.00000
2134.00000 2164.00000
1986.00000 2250.00000
1986.00000 2250.00000
2136.00000 2160.00000
2136.00000 2160.00000
1985.00000 2251.00000
2131.00000 2161.00000
IMAGE=PO30_C.jpg
ID=12 
LM=50
3476.00000 1921.00000
3549.00000 2278.00000
3435.00000 3372.00000
3592.00000 3638.00000
3415.00000 5146.00000
3582.00000 5430.00000
3961.00000 5595.00000
4277.00000 5316.00000
4353.00000 4960.00000
4441.00000 4083.00000
4393.00000 3676.00000
4296.00000 3320.00000
3803.00000 2413.00000
3592.00000 1846.00000
3359.00000 4336.00000
3421.00000 4339.00000
3710.00000 4325.00000
3910.00000 4360.00000
4442.00000 4311.00000
4442.00000 4311.00000
3588.00000 2970.00000
3588.00000 2970.00000
3588.00000 2970.00000
3717.00000 3045.00000
3920.00000 3040.00000
4117.00000 3050.00000
3588.00000 2970.00000
3588.00000 2970.00000
3588.00000 2970.00000
3715.00000 3047.00000
3923.00000 3039.00000
4114.00000 3053.00000
3478.00000 1920.00000
3478.00000 1920.00000
3478.00000 1920.00000
3590.00000 1845.00000
3590.00000 1845.00000
3590.00000 1845.00000
3474.00000 1923.00000
3474.00000 1923.00000
3474.00000 1923.00000
3592.00000 1847.00000
3592.00000 1847.00000
3592.00000 1847.00000
3474.00000 1923.00000
3474.00000 1923.00000
3474.00000 1923.00000
3590.00000 1846.00000
3590.00000 1846.00000
3591.00000 1847.00000
IMAGE=PO42.jpg
ID=13 
LM=50
1907.00000 1861.00000
1933.00000 2233.00000
1746.00000 3272.00000
1875.00000 3488.00000
1599.00000 5031.00000
1729.00000 5274.00000
1949.00000 5404.00000
2325.00000 5174.00000
2442.00000 4909.00000
2621.00000 4094.00000
2578.00000 3484.00000
2524.00000 3243.00000
2152.00000 2373.00000
2012.00000 1811.00000
1601.00000 4180.00000
1661.00000 4188.00000
1916.00000 4161.00000
2106.00000 4226.00000
2599.00000 4312.00000
2599.00000 4312.00000
1868.00000 2842.00000
1868.00000 2842.00000
1914.00000 2888.00000
2008.00000 2934.00000
2118.00000 2998.00000
2521.00000 3242.00000
1870.00000 2843.00000
1870.00000 2843.00000
1916.00000 2888.00000
2008.00000 2936.00000
2119.00000 2999.00000
2525.00000 3242.00000
1908.00000 1861.00000
1908.00000 1861.00000
1908.00000 1861.00000
2012.00000 1811.00000
2012.00000 1811.00000
2012.00000 1811.00000
1908.00000 1861.00000
1908.00000 1861.00000
1908.00000 1861.00000
2012.00000 1813.00000
2012.00000 1813.00000
2012.00000 1813.00000
1907.00000 1864.00000
1907.00000 1864.00000
1907.00000 1864.00000
2010.00000 1813.00000
2010.00000 1813.00000
2010.00000 1814.00000
IMAGE=PO43.jpg
ID=14 
LM=50
1430.00000 1859.00000
1523.00000 2211.00000
1469.00000 3271.00000
1648.00000 3532.00000
1568.00000 5165.00000
1740.00000 5417.00000
2058.00000 5542.00000
2416.00000 5181.00000
2479.00000 4880.00000
2528.00000 4010.00000
2379.00000 3373.00000
2326.00000 3223.00000
1793.00000 2359.00000
1552.00000 1807.00000
1458.00000 4168.00000
1530.00000 4194.00000
1804.00000 4176.00000
2014.00000 4253.00000
2537.00000 4257.00000
2537.00000 4257.00000
1434.00000 3140.00000
1501.00000 3131.00000
1640.00000 3346.00000
1822.00000 3310.00000
1981.00000 3321.00000
2325.00000 3225.00000
1434.00000 3139.00000
1499.00000 3132.00000
1638.00000 3347.00000
1820.00000 3311.00000
1981.00000 3321.00000
2323.00000 3225.00000
1427.00000 1858.00000
1427.00000 1858.00000
1427.00000 1858.00000
1552.00000 1806.00000
1552.00000 1806.00000
1552.00000 1806.00000
1426.00000 1858.00000
1426.00000 1858.00000
1426.00000 1858.00000
1552.00000 1805.00000
1552.00000 1805.00000
1552.00000 1805.00000
1425.00000 1858.00000
1425.00000 1858.00000
1425.00000 1858.00000
1551.00000 1806.00000
1551.00000 1806.00000
1551.00000 1806.00000
IMAGE=PO45.jpg
ID=15 
LM=50
1234.00000 1625.00000
1353.00000 2061.00000
1315.00000 3266.00000
1532.00000 3557.00000
1493.00000 5344.00000
1687.00000 5587.00000
2064.00000 5687.00000
2437.00000 5289.00000
2502.00000 4894.00000
2482.00000 3888.00000
2304.00000 3261.00000
2244.00000 3103.00000
1672.00000 2201.00000
1366.00000 1557.00000
1333.00000 4563.00000
1413.00000 4521.00000
1748.00000 4381.00000
1980.00000 4427.00000
2519.00000 4304.00000
2519.00000 4304.00000
1278.00000 3040.00000
1341.00000 3033.00000
1517.00000 3100.00000
1686.00000 3111.00000
1840.00000 3127.00000
2144.00000 2879.00000
1274.00000 3035.00000
1338.00000 3029.00000
1516.00000 3097.00000
1683.00000 3106.00000
1838.00000 3127.00000
2144.00000 2879.00000
1235.00000 1629.00000
1235.00000 1629.00000
1235.00000 1629.00000
1364.00000 1556.00000
1364.00000 1556.00000
1364.00000 1556.00000
1231.00000 1627.00000
1231.00000 1627.00000
1231.00000 1627.00000
1362.00000 1556.00000
1362.00000 1556.00000
1362.00000 1556.00000
1231.00000 1629.00000
1231.00000 1629.00000
1231.00000 1629.00000
1360.00000 1560.00000
1360.00000 1560.00000
1360.00000 1557.00000
IMAGE=PO47.jpg
ID=16 
LM=50
1711.00000 1744.00000
1787.00000 2094.00000
1664.00000 3145.00000
1822.00000 3389.00000
1637.00000 4928.00000
1777.00000 5169.00000
2063.00000 5313.00000
2388.00000 5061.00000
2474.00000 4747.00000
2602.00000 3813.00000
2517.00000 3276.00000
2477.00000 3119.00000
2030.00000 2234.00000
1840.00000 1669.00000
1590.00000 4042.00000
1654.00000 4045.00000
1924.00000 4016.00000
2107.00000 4055.00000
2605.00000 3994.00000
2605.00000 3994.00000
1637.00000 2836.00000
1686.00000 2818.00000
1827.00000 3044.00000
1985.00000 3077.00000
2120.00000 3090.00000
2478.00000 3119.00000
1639.00000 2834.00000
1684.00000 2818.00000
1829.00000 3044.00000
1985.00000 3077.00000
2120.00000 3090.00000
2475.00000 3119.00000
1710.00000 1745.00000
1710.00000 1745.00000
1710.00000 1745.00000
1841.00000 1667.00000
1841.00000 1667.00000
1841.00000 1667.00000
1710.00000 1743.00000
1710.00000 1743.00000
1710.00000 1743.00000
1841.00000 1669.00000
1841.00000 1669.00000
1841.00000 1669.00000
1710.00000 1740.00000
1710.00000 1740.00000
1710.00000 1740.00000
1836.00000 1669.00000
1836.00000 1669.00000
1836.00000 1669.00000
IMAGE=PO47b.jpg
ID=17 
LM=50
2223.00000 1435.00000
2286.00000 1877.00000
2068.00000 3079.00000
2240.00000 3290.00000
1933.00000 5117.00000
2127.00000 5455.00000
2487.00000 5614.00000
2957.00000 5314.00000
3046.00000 5003.00000
3134.00000 3980.00000
3060.00000 3365.00000
3002.00000 3117.00000
2588.00000 2104.00000
2365.00000 1356.00000
1928.00000 4156.00000
2003.00000 4160.00000
2313.00000 4243.00000
2556.00000 4418.00000
3111.00000 4531.00000
3111.00000 4530.00000
1928.00000 4156.00000
2002.00000 4157.00000
2312.00000 4246.00000
2556.00000 4422.00000
3112.00000 4531.00000
3112.00000 4531.00000
1930.00000 4153.00000
2002.00000 4159.00000
2310.00000 4248.00000
2553.00000 4422.00000
3115.00000 4531.00000
3115.00000 4531.00000
2222.00000 1435.00000
2222.00000 1435.00000
2222.00000 1435.00000
2365.00000 1356.00000
2365.00000 1356.00000
2365.00000 1356.00000
2222.00000 1436.00000
2222.00000 1436.00000
2222.00000 1436.00000
2363.00000 1355.00000
2363.00000 1355.00000
2363.00000 1355.00000
2219.00000 1436.00000
2219.00000 1436.00000
2219.00000 1436.00000
2365.00000 1354.00000
2365.00000 1354.00000
2365.00000 1354.00000
IMAGE=PP23.jpg
ID=18 
LM=50
2234.00000 2319.00000
2282.00000 2686.00000
2170.00000 3651.00000
2306.00000 3887.00000
2106.00000 5322.00000
2243.00000 5567.00000
2543.00000 5691.00000
2861.00000 5456.00000
2939.00000 5169.00000
3017.00000 4433.00000
2948.00000 3863.00000
2879.00000 3600.00000
2515.00000 2833.00000
2326.00000 2269.00000
2086.00000 4512.00000
2144.00000 4518.00000
2393.00000 4629.00000
2596.00000 4777.00000
2987.00000 4881.00000
2987.00000 4881.00000
2305.00000 3813.00000
2305.00000 3813.00000
2304.00000 3814.00000
2495.00000 3869.00000
2637.00000 3825.00000
2637.00000 3824.00000
2305.00000 3814.00000
2305.00000 3814.00000
2305.00000 3814.00000
2494.00000 3870.00000
2940.00000 3832.00000
2941.00000 3830.00000
2233.00000 2320.00000
2233.00000 2320.00000
2233.00000 2320.00000
2324.00000 2269.00000
2324.00000 2269.00000
2324.00000 2269.00000
2231.00000 2321.00000
2231.00000 2321.00000
2231.00000 2321.00000
2327.00000 2272.00000
2327.00000 2272.00000
2327.00000 2272.00000
2233.00000 2321.00000
2233.00000 2321.00000
2233.00000 2321.00000
2324.00000 2269.00000
2324.00000 2269.00000
2324.00000 2269.00000
IMAGE=PP24.jpg
ID=19 
LM=50
3051.00000 1608.00000
3092.00000 2033.00000
2925.00000 3045.00000
3067.00000 3324.00000
2766.00000 4925.00000
2935.00000 5254.00000
3238.00000 5405.00000
3634.00000 5186.00000
3731.00000 4893.00000
3858.00000 3960.00000
3775.00000 3218.00000
3712.00000 2987.00000
3347.00000 2222.00000
3160.00000 1556.00000
2788.00000 4044.00000
2843.00000 4072.00000
3127.00000 4212.00000
3380.00000 4409.00000
3812.00000 4509.00000
3812.00000 4509.00000
2788.00000 4045.00000
2840.00000 4071.00000
3127.00000 4212.00000
3380.00000 4406.00000
3811.00000 4509.00000
3811.00000 4509.00000
2786.00000 4047.00000
2840.00000 4070.00000
3126.00000 4209.00000
3378.00000 4407.00000
3814.00000 4508.00000
3814.00000 4508.00000
3049.00000 1607.00000
3049.00000 1607.00000
3049.00000 1607.00000
3160.00000 1553.00000
3160.00000 1553.00000
3160.00000 1553.00000
3050.00000 1605.00000
3050.00000 1605.00000
3050.00000 1605.00000
3160.00000 1551.00000
3160.00000 1551.00000
3160.00000 1551.00000
3048.00000 1604.00000
3048.00000 1604.00000
3048.00000 1604.00000
3159.00000 1552.00000
3159.00000 1552.00000
3158.00000 1553.00000
IMAGE=PP26.jpg
ID=20 
LM=50
1696.00000 2147.00000
1746.00000 2512.00000
1613.00000 3455.00000
1742.00000 3735.00000
1556.00000 5202.00000
1684.00000 5425.00000
1951.00000 5570.00000
2325.00000 5354.00000
2419.00000 5076.00000
2500.00000 4258.00000
2430.00000 3718.00000
2381.00000 3505.00000
1982.00000 2674.00000
1795.00000 2086.00000
1525.00000 4426.00000
1578.00000 4422.00000
1831.00000 4504.00000
2052.00000 4646.00000
2466.00000 4782.00000
2466.00000 4782.00000
1523.00000 4423.00000
1574.00000 4423.00000
1831.00000 4501.00000
2050.00000 4647.00000
2468.00000 4780.00000
2468.00000 4780.00000
1525.00000 4423.00000
1574.00000 4423.00000
1828.00000 4502.00000
2052.00000 4644.00000
2466.00000 4783.00000
2466.00000 4783.00000
1697.00000 2147.00000
1696.00000 2148.00000
1696.00000 2148.00000
1795.00000 2085.00000
1795.00000 2085.00000
1795.00000 2085.00000
1694.00000 2148.00000
1694.00000 2148.00000
1694.00000 2148.00000
1795.00000 2086.00000
1795.00000 2086.00000
1795.00000 2086.00000
1695.00000 2148.00000
1695.00000 2148.00000
1695.00000 2148.00000
1794.00000 2085.00000
1794.00000 2085.00000
1794.00000 2085.00000
IMAGE=PP28.jpg
ID=21 
LM=50
1851.00000 1692.00000
1928.00000 2068.00000
1876.00000 3047.00000
2038.00000 3283.00000
1990.00000 4737.00000
2167.00000 4949.00000
2428.00000 5045.00000
2748.00000 4759.00000
2793.00000 4425.00000
2766.00000 3659.00000
2663.00000 3196.00000
2585.00000 2955.00000
2176.00000 2183.00000
1941.00000 1628.00000
1869.00000 3870.00000
1916.00000 3878.00000
2192.00000 4019.00000
2426.00000 4138.00000
2798.00000 4198.00000
2798.00000 4198.00000
1867.00000 3869.00000
1915.00000 3878.00000
2192.00000 4020.00000
2426.00000 4138.00000
2798.00000 4199.00000
2798.00000 4199.00000
1866.00000 3869.00000
1915.00000 3879.00000
2190.00000 4021.00000
2425.00000 4139.00000
2798.00000 4200.00000
2798.00000 4200.00000
1852.00000 1692.00000
1852.00000 1692.00000
1852.00000 1692.00000
1942.00000 1626.00000
1942.00000 1626.00000
1942.00000 1626.00000
1852.00000 1692.00000
1852.00000 1692.00000
1852.00000 1692.00000
1943.00000 1627.00000
1943.00000 1627.00000
1943.00000 1627.00000
1852.00000 1692.00000
1852.00000 1692.00000
1852.00000 1692.00000
1943.00000 1626.00000
1943.00000 1626.00000
1944.00000 1628.00000
IMAGE=PP29.jpg
ID=22 
LM=50
1511.00000 2170.00000
1574.00000 2520.00000
1460.00000 3515.00000
1599.00000 3767.00000
1402.00000 5252.00000
1522.00000 5532.00000
1812.00000 5663.00000
2148.00000 5447.00000
2249.00000 5126.00000
2340.00000 4277.00000
2264.00000 3698.00000
2197.00000 3451.00000
1825.00000 2687.00000
1614.00000 2101.00000
1382.00000 4470.00000
1436.00000 4469.00000
1690.00000 4546.00000
1890.00000 4675.00000
2313.00000 4794.00000
2313.00000 4794.00000
1381.00000 4471.00000
1438.00000 4470.00000
1690.00000 4546.00000
1890.00000 4675.00000
2315.00000 4794.00000
2315.00000 4794.00000
1379.00000 4472.00000
1435.00000 4470.00000
1691.00000 4547.00000
1890.00000 4674.00000
2314.00000 4792.00000
2314.00000 4792.00000
1510.00000 2169.00000
1510.00000 2168.00000
1510.00000 2168.00000
1616.00000 2100.00000
1616.00000 2100.00000
1616.00000 2100.00000
1511.00000 2169.00000
1511.00000 2169.00000
1511.00000 2169.00000
1616.00000 2101.00000
1616.00000 2101.00000
1616.00000 2101.00000
1508.00000 2171.00000
1508.00000 2171.00000
1508.00000 2171.00000
1614.00000 2102.00000
1614.00000 2102.00000
1615.00000 2101.00000
IMAGE=PP30.jpg
ID=23 
LM=50
3509.00000 1924.00000
3566.00000 2346.00000
3427.00000 3400.00000
3580.00000 3674.00000
3380.00000 5437.00000
3551.00000 5745.00000
3923.00000 5884.00000
4313.00000 5558.00000
4379.00000 5268.00000
4446.00000 4360.00000
4353.00000 3703.00000
4272.00000 3404.00000
3846.00000 2520.00000
3645.00000 1925.00000
3320.00000 4558.00000
3383.00000 4563.00000
3683.00000 4677.00000
3955.00000 4865.00000
4424.00000 4938.00000
4424.00000 4938.00000
3320.00000 4557.00000
3384.00000 4565.00000
3684.00000 4675.00000
3954.00000 4867.00000
4426.00000 4936.00000
4426.00000 4936.00000
3318.00000 4555.00000
3383.00000 4565.00000
3681.00000 4677.00000
3955.00000 4866.00000
4426.00000 4934.00000
4426.00000 4934.00000
3507.00000 1926.00000
3506.00000 1928.00000
3506.00000 1928.00000
3645.00000 1925.00000
3645.00000 1925.00000
3645.00000 1925.00000
3507.00000 1924.00000
3507.00000 1924.00000
3507.00000 1924.00000
3646.00000 1925.00000
3646.00000 1925.00000
3646.00000 1925.00000
3506.00000 1925.00000
3506.00000 1925.00000
3506.00000 1925.00000
3645.00000 1923.00000
3645.00000 1923.00000
3648.00000 1926.00000
IMAGE=PP67.jpg
ID=24 
LM=50
2664.00000 2553.00000
2680.00000 2972.00000
2452.00000 4052.00000
2600.00000 4290.00000
2251.00000 6034.00000
2386.00000 6371.00000
2785.00000 6581.00000
3230.00000 6290.00000
3320.00000 5926.00000
3410.00000 5040.00000
3372.00000 4409.00000
3314.00000 4120.00000
2946.00000 3166.00000
2797.00000 2485.00000
2270.00000 5185.00000
2324.00000 5227.00000
2642.00000 5441.00000
2974.00000 5672.00000
3356.00000 5684.00000
3356.00000 5684.00000
2505.00000 3450.00000
2606.00000 3467.00000
2656.00000 3512.00000
2763.00000 3654.00000
2890.00000 3883.00000
3314.00000 4120.00000
2505.00000 3453.00000
2607.00000 3467.00000
2658.00000 3512.00000
2763.00000 3653.00000
2890.00000 3883.00000
3314.00000 4122.00000
2664.00000 2551.00000
2664.00000 2551.00000
2664.00000 2551.00000
2797.00000 2483.00000
2797.00000 2483.00000
2797.00000 2483.00000
2662.00000 2550.00000
2662.00000 2550.00000
2662.00000 2550.00000
2798.00000 2484.00000
2798.00000 2484.00000
2798.00000 2484.00000
2661.00000 2550.00000
2661.00000 2550.00000
2661.00000 2550.00000
2798.00000 2482.00000
2798.00000 2482.00000
2796.00000 2483.00000
IMAGE=PP68.jpg
ID=25 
LM=50
3289.00000 2353.00000
3248.00000 2796.00000
2872.00000 3868.00000
2973.00000 4176.00000
2395.00000 5834.00000
2535.00000 6202.00000
2880.00000 6425.00000
3305.00000 6198.00000
3460.00000 5854.00000
3713.00000 5011.00000
3767.00000 4318.00000
3756.00000 4114.00000
3495.00000 3035.00000
3435.00000 2314.00000
2527.00000 4967.00000
2589.00000 4986.00000
2866.00000 5277.00000
3159.00000 5519.00000
3574.00000 5550.00000
3574.00000 5550.00000
2983.00000 4197.00000
2983.00000 4197.00000
2983.00000 4197.00000
3210.00000 4063.00000
3391.00000 4244.00000
3703.00000 3645.00000
2988.00000 4195.00000
2988.00000 4195.00000
2988.00000 4195.00000
3210.00000 4063.00000
3396.00000 4242.00000
3707.00000 3641.00000
3289.00000 2354.00000
3289.00000 2354.00000
3289.00000 2354.00000
3435.00000 2313.00000
3435.00000 2313.00000
3435.00000 2313.00000
3288.00000 2355.00000
3288.00000 2355.00000
3288.00000 2355.00000
3436.00000 2313.00000
3436.00000 2313.00000
3436.00000 2313.00000
3288.00000 2353.00000
3288.00000 2353.00000
3288.00000 2353.00000
3435.00000 2312.00000
3435.00000 2312.00000
3434.00000 2315.00000
IMAGE=PP69.jpg
ID=26 
LM=50
3022.00000 3411.00000
3003.00000 3778.00000
2700.00000 4625.00000
2795.00000 4851.00000
2270.00000 6386.00000
2368.00000 6655.00000
2628.00000 6851.00000
3076.00000 6642.00000
3199.00000 6374.00000
3397.00000 5587.00000
3432.00000 4984.00000
3421.00000 4780.00000
3199.00000 3956.00000
3138.00000 3360.00000
2405.00000 5604.00000
2442.00000 5655.00000
2694.00000 5840.00000
2923.00000 5992.00000
3295.00000 6073.00000
3295.00000 6073.00000
2403.00000 5603.00000
2444.00000 5651.00000
2695.00000 5839.00000
2925.00000 5991.00000
3297.00000 6071.00000
3297.00000 6071.00000
2404.00000 5603.00000
2443.00000 5651.00000
2695.00000 5841.00000
2925.00000 5991.00000
3295.00000 6073.00000
3295.00000 6073.00000
3023.00000 3411.00000
3023.00000 3411.00000
3023.00000 3411.00000
3138.00000 3360.00000
3138.00000 3360.00000
3138.00000 3360.00000
3023.00000 3411.00000
3023.00000 3411.00000
3023.00000 3411.00000
3138.00000 3360.00000
3138.00000 3360.00000
3138.00000 3360.00000
3022.00000 3412.00000
3022.00000 3412.00000
3022.00000 3412.00000
3137.00000 3361.00000
3137.00000 3361.00000
3137.00000 3360.00000
IMAGE=PP77.jpg
ID=27 
LM=50
2601.00000 3439.00000
2604.00000 3758.00000
2400.00000 4559.00000
2478.00000 4837.00000
2163.00000 5991.00000
2268.00000 6228.00000
2485.00000 6351.00000
2812.00000 6207.00000
2904.00000 6024.00000
3053.00000 5320.00000
3046.00000 4808.00000
3008.00000 4571.00000
2791.00000 3942.00000
2683.00000 3404.00000
2243.00000 5260.00000
2279.00000 5262.00000
2485.00000 5357.00000
2628.00000 5487.00000
2997.00000 5695.00000
2997.00000 5695.00000
2241.00000 5262.00000
2277.00000 5264.00000
2485.00000 5358.00000
2627.00000 5487.00000
2995.00000 5697.00000
2995.00000 5697.00000
2240.00000 5262.00000
2275.00000 5265.00000
2485.00000 5359.00000
2625.00000 5487.00000
2993.00000 5699.00000
2993.00000 5699.00000
2598.00000 3438.00000
2597.00000 3438.00000
2597.00000 3438.00000
2683.00000 3404.00000
2683.00000 3404.00000
2683.00000 3404.00000
2597.00000 3438.00000
2597.00000 3438.00000
2597.00000 3438.00000
2683.00000 3404.00000
2683.00000 3404.00000
2683.00000 3404.00000
2598.00000 3439.00000
2598.00000 3439.00000
2598.00000 3439.00000
2682.00000 3404.00000
2682.00000 3404.00000
2682.00000 3404.00000
IMAGE=PP78.jpg
ID=28 
LM=50
3078.00000 3048.00000
3092.00000 3452.00000
2879.00000 4460.00000
2984.00000 4701.00000
2638.00000 6239.00000
2762.00000 6531.00000
3071.00000 6703.00000
3430.00000 6512.00000
3558.00000 6182.00000
3708.00000 5365.00000
3684.00000 4770.00000
3641.00000 4506.00000
3324.00000 3652.00000
3186.00000 3007.00000
2686.00000 5440.00000
2735.00000 5456.00000
2992.00000 5623.00000
3246.00000 5813.00000
3642.00000 5814.00000
3642.00000 5814.00000
2683.00000 5439.00000
2733.00000 5456.00000
2990.00000 5624.00000
3245.00000 5815.00000
3642.00000 5815.00000
3642.00000 5815.00000
2683.00000 5440.00000
2730.00000 5458.00000
2989.00000 5625.00000
3243.00000 5816.00000
3642.00000 5814.00000
3642.00000 5814.00000
3077.00000 3048.00000
3077.00000 3048.00000
3077.00000 3048.00000
3186.00000 3007.00000
3186.00000 3007.00000
3186.00000 3007.00000
3077.00000 3048.00000
3077.00000 3048.00000
3077.00000 3048.00000
3187.00000 3008.00000
3187.00000 3008.00000
3187.00000 3008.00000
3077.00000 3049.00000
3077.00000 3049.00000
3077.00000 3049.00000
3186.00000 3008.00000
3186.00000 3008.00000
3187.00000 3008.00000
IMAGE=PP9.jpg
ID=29 
LM=50
2202.00000 1958.00000
2258.00000 2458.00000
2068.00000 3491.00000
2238.00000 3745.00000
1861.00000 5521.00000
2019.00000 5938.00000
2542.00000 6168.00000
2963.00000 5766.00000
3041.00000 5415.00000
3108.00000 4423.00000
3010.00000 3756.00000
2961.00000 3563.00000
2560.00000 2641.00000
2339.00000 1901.00000
2542.00000 6167.00000
2542.00000 6167.00000
2542.00000 6167.00000
2542.00000 6167.00000
2542.00000 6167.00000
2542.00000 6167.00000
2542.00000 6167.00000
2542.00000 6167.00000
2542.00000 6167.00000
2542.00000 6167.00000
2542.00000 6167.00000
2542.00000 6167.00000
2542.00000 6167.00000
2542.00000 6167.00000
2542.00000 6167.00000
2542.00000 6167.00000
2542.00000 6167.00000
2542.00000 6167.00000
2201.00000 1958.00000
2201.00000 1958.00000
2201.00000 1958.00000
2339.00000 1902.00000
2339.00000 1902.00000
2339.00000 1902.00000
2200.00000 1958.00000
2200.00000 1958.00000
2200.00000 1958.00000
2339.00000 1902.00000
2339.00000 1902.00000
2339.00000 1902.00000
2200.00000 1959.00000
2200.00000 1959.00000
2200.00000 1959.00000
2339.00000 1902.00000
2339.00000 1902.00000
2340.00000 1902.00000
IMAGE=PS06.jpg
ID=30 
LM=50
2207.00000 2216.00000
2248.00000 2612.00000
2063.00000 3569.00000
2214.00000 3853.00000
1920.00000 5366.00000
2069.00000 5727.00000
2473.00000 5918.00000
2895.00000 5571.00000
2984.00000 5231.00000
3031.00000 4284.00000
2951.00000 3764.00000
2872.00000 3511.00000
2525.00000 2792.00000
2332.00000 2149.00000
2473.00000 5917.00000
2473.00000 5917.00000
2473.00000 5917.00000
2473.00000 5917.00000
2473.00000 5917.00000
2473.00000 5917.00000
2473.00000 5917.00000
2473.00000 5917.00000
2473.00000 5917.00000
2473.00000 5917.00000
2473.00000 5917.00000
2473.00000 5917.00000
2473.00000 5917.00000
2473.00000 5917.00000
2473.00000 5917.00000
2473.00000 5917.00000
2473.00000 5917.00000
2473.00000 5917.00000
2206.00000 2215.00000
2206.00000 2215.00000
2206.00000 2215.00000
2331.00000 2147.00000
2331.00000 2147.00000
2331.00000 2147.00000
2204.00000 2217.00000
2204.00000 2217.00000
2204.00000 2217.00000
2329.00000 2148.00000
2329.00000 2148.00000
2329.00000 2148.00000
2204.00000 2215.00000
2204.00000 2215.00000
2204.00000 2215.00000
2329.00000 2149.00000
2329.00000 2149.00000
2330.00000 2149.00000
IMAGE=PS07.jpg
ID=31 
LM=50
2224.00000 2038.00000
2247.00000 2499.00000
2045.00000 3405.00000
2178.00000 3671.00000
1832.00000 5089.00000
1941.00000 5435.00000
2403.00000 5754.00000
2807.00000 5454.00000
2965.00000 4752.00000
2984.00000 4213.00000
2929.00000 3745.00000
2898.00000 3618.00000
2504.00000 2669.00000
2349.00000 2013.00000
2404.00000 5753.00000
2404.00000 5753.00000
2404.00000 5753.00000
2404.00000 5753.00000
2404.00000 5753.00000
2404.00000 5753.00000
2404.00000 5753.00000
2404.00000 5753.00000
2404.00000 5753.00000
2404.00000 5753.00000
2404.00000 5753.00000
2404.00000 5753.00000
2404.00000 5753.00000
2404.00000 5753.00000
2404.00000 5753.00000
2404.00000 5753.00000
2404.00000 5753.00000
2404.00000 5753.00000
2224.00000 2038.00000
2224.00000 2038.00000
2224.00000 2038.00000
2349.00000 2013.00000
2349.00000 2013.00000
2349.00000 2013.00000
2224.00000 2038.00000
2224.00000 2038.00000
2224.00000 2038.00000
2348.00000 2012.00000
2348.00000 2012.00000
2348.00000 2012.00000
2224.00000 2039.00000
2224.00000 2039.00000
2224.00000 2039.00000
2348.00000 2012.00000
2348.00000 2012.00000
2347.00000 2012.00000
IMAGE=PS08.jpg
ID=32 
LM=50
2324.00000 1514.00000
2380.00000 1916.00000
2282.00000 2830.00000
2422.00000 3045.00000
2242.00000 4508.00000
2438.00000 4815.00000
2771.00000 4947.00000
3125.00000 4635.00000
3169.00000 4334.00000
3166.00000 3540.00000
3065.00000 3010.00000
3011.00000 2834.00000
2632.00000 2080.00000
2415.00000 1468.00000
2771.00000 4947.00000
2771.00000 4947.00000
2771.00000 4947.00000
2771.00000 4947.00000
2771.00000 4947.00000
2771.00000 4947.00000
2771.00000 4947.00000
2771.00000 4947.00000
2771.00000 4947.00000
2771.00000 4947.00000
2771.00000 4947.00000
2771.00000 4947.00000
2771.00000 4947.00000
2771.00000 4947.00000
2771.00000 4947.00000
2771.00000 4947.00000
2771.00000 4947.00000
2771.00000 4947.00000
2323.00000 1514.00000
2323.00000 1514.00000
2323.00000 1514.00000
2415.00000 1468.00000
2415.00000 1468.00000
2415.00000 1468.00000
2323.00000 1514.00000
2323.00000 1514.00000
2323.00000 1514.00000
2414.00000 1468.00000
2414.00000 1468.00000
2414.00000 1468.00000
2323.00000 1515.00000
2323.00000 1515.00000
2323.00000 1515.00000
2414.00000 1468.00000
2414.00000 1468.00000
2414.00000 1468.00000
IMAGE=PS09.jpg
ID=33 
LM=50
2314.00000 2603.00000
2346.00000 3035.00000
2103.00000 3940.00000
2249.00000 4194.00000
1834.00000 5746.00000
2004.00000 6171.00000
2406.00000 6387.00000
2846.00000 6047.00000
2931.00000 5696.00000
3010.00000 4798.00000
2973.00000 4318.00000
2917.00000 4017.00000
2605.00000 3244.00000
2445.00000 2554.00000
2406.00000 6387.00000
2406.00000 6387.00000
2406.00000 6387.00000
2406.00000 6387.00000
2406.00000 6387.00000
2406.00000 6387.00000
2406.00000 6387.00000
2406.00000 6387.00000
2406.00000 6387.00000
2406.00000 6387.00000
2406.00000 6387.00000
2406.00000 6387.00000
2406.00000 6387.00000
2406.00000 6387.00000
2406.00000 6387.00000
2406.00000 6387.00000
2406.00000 6387.00000
2406.00000 6387.00000
2314.00000 2603.00000
2314.00000 2603.00000
2314.00000 2603.00000
2446.00000 2555.00000
2446.00000 2555.00000
2446.00000 2555.00000
2313.00000 2603.00000
2313.00000 2603.00000
2313.00000 2603.00000
2444.00000 2555.00000
2444.00000 2555.00000
2444.00000 2555.00000
2312.00000 2604.00000
2312.00000 2604.00000
2312.00000 2604.00000
2444.00000 2555.00000
2444.00000 2555.00000
2447.00000 2555.00000
IMAGE=PS54.jpg
ID=34 
LM=50
2911.00000 2390.00000
2942.00000 2790.00000
2767.00000 3695.00000
2899.00000 3937.00000
2578.00000 5440.00000
2719.00000 5800.00000
3138.00000 6024.00000
3507.00000 5727.00000
3578.00000 5446.00000
3645.00000 4487.00000
3584.00000 3997.00000
3534.00000 3813.00000
3188.00000 2963.00000
3031.00000 2331.00000
2559.00000 5028.00000
2627.00000 5024.00000
2962.00000 5016.00000
3203.00000 5072.00000
3631.00000 5005.00000
3633.00000 5005.00000
2559.00000 5030.00000
2632.00000 5026.00000
2961.00000 5022.00000
3200.00000 5071.00000
3631.00000 5007.00000
3633.00000 5006.00000
2558.00000 5027.00000
2631.00000 5026.00000
2959.00000 5027.00000
3203.00000 5072.00000
3631.00000 5011.00000
3634.00000 5010.00000
2910.00000 2389.00000
2910.00000 2389.00000
2910.00000 2389.00000
3030.00000 2332.00000
3030.00000 2332.00000
3030.00000 2332.00000
2911.00000 2390.00000
2910.00000 2390.00000
2910.00000 2390.00000
3030.00000 2332.00000
3030.00000 2332.00000
3030.00000 2332.00000
2909.00000 2391.00000
2909.00000 2391.00000
2909.00000 2391.00000
3031.00000 2333.00000
3031.00000 2333.00000
3028.00000 2333.00000
IMAGE=PS57.jpg
ID=35 
LM=50
3605.00000 2042.00000
3597.00000 2499.00000
3320.00000 3441.00000
3455.00000 3696.00000
2927.00000 5227.00000
3034.00000 5636.00000
3467.00000 5925.00000
3947.00000 5653.00000
4063.00000 5390.00000
4238.00000 4358.00000
4221.00000 3835.00000
4157.00000 3519.00000
3859.00000 2713.00000
3756.00000 2019.00000
2963.00000 4867.00000
3028.00000 4871.00000
3381.00000 4848.00000
3666.00000 4927.00000
4158.00000 5033.00000
4158.00000 5035.00000
2966.00000 4867.00000
3025.00000 4868.00000
3384.00000 4849.00000
3667.00000 4929.00000
4163.00000 5033.00000
4161.00000 5036.00000
2964.00000 4866.00000
3024.00000 4868.00000
3381.00000 4847.00000
3666.00000 4930.00000
4160.00000 5035.00000
4158.00000 5036.00000
3604.00000 2041.00000
3604.00000 2041.00000
3604.00000 2041.00000
3757.00000 2019.00000
3757.00000 2019.00000
3757.00000 2019.00000
3603.00000 2042.00000
3603.00000 2042.00000
3603.00000 2042.00000
3757.00000 2018.00000
3757.00000 2018.00000
3757.00000 2018.00000
3602.00000 2042.00000
3602.00000 2042.00000
3602.00000 2042.00000
3757.00000 2019.00000
3758.00000 2018.00000
3756.00000 2018.00000
IMAGE=PS90.jpg
ID=36 
LM=50
1986.00000 1921.00000
2030.00000 2267.00000
1901.00000 3251.00000
2025.00000 3476.00000
1832.00000 4949.00000
1945.00000 5186.00000
2203.00000 5324.00000
2568.00000 5091.00000
2643.00000 4812.00000
2718.00000 4023.00000
2658.00000 3461.00000
2612.00000 3239.00000
2262.00000 2421.00000
2082.00000 1840.00000
1824.00000 3956.00000
1879.00000 3970.00000
2108.00000 4131.00000
2311.00000 4366.00000
2697.00000 4481.00000
2697.00000 4481.00000
1824.00000 3956.00000
1876.00000 3968.00000
2109.00000 4130.00000
2310.00000 4364.00000
2695.00000 4480.00000
2695.00000 4480.00000
1823.00000 3956.00000
1877.00000 3970.00000
2107.00000 4131.00000
2311.00000 4366.00000
2696.00000 4481.00000
2696.00000 4481.00000
1985.00000 1921.00000
1985.00000 1921.00000
1985.00000 1921.00000
2080.00000 1840.00000
2080.00000 1840.00000
2080.00000 1840.00000
1984.00000 1920.00000
1984.00000 1920.00000
1984.00000 1920.00000
2080.00000 1840.00000
2080.00000 1840.00000
2080.00000 1840.00000
1985.00000 1920.00000
1985.00000 1920.00000
1985.00000 1920.00000
2080.00000 1839.00000
2081.00000 1840.00000
2081.00000 1840.00000
IMAGE=PV12.jpg
ID=37 
LM=50
2083.00000 1726.00000
2117.00000 2180.00000
1877.00000 3312.00000
2025.00000 3589.00000
1651.00000 5491.00000
1817.00000 5850.00000
2172.00000 6035.00000
2600.00000 5736.00000
2684.00000 5438.00000
2869.00000 4462.00000
2836.00000 3674.00000
2814.00000 3468.00000
2383.00000 2333.00000
2217.00000 1665.00000
1684.00000 4411.00000
1748.00000 4443.00000
2037.00000 4706.00000
2326.00000 5010.00000
2763.00000 5109.00000
2763.00000 5109.00000
1932.00000 2560.00000
1990.00000 2560.00000
2059.00000 2578.00000
2199.00000 2697.00000
2304.00000 2777.00000
2703.00000 3009.00000
1933.00000 2558.00000
1990.00000 2558.00000
2059.00000 2578.00000
2199.00000 2694.00000
2307.00000 2776.00000
2706.00000 3009.00000
2082.00000 1726.00000
2082.00000 1726.00000
2082.00000 1726.00000
2217.00000 1666.00000
2217.00000 1666.00000
2217.00000 1666.00000
2082.00000 1726.00000
2082.00000 1726.00000
2082.00000 1726.00000
2217.00000 1665.00000
2217.00000 1665.00000
2217.00000 1665.00000
2083.00000 1725.00000
2083.00000 1725.00000
2083.00000 1725.00000
2217.00000 1666.00000
2216.00000 1666.00000
2216.00000 1666.00000
IMAGE=PV13.jpg
ID=38 
LM=50
2017.00000 2376.00000
2087.00000 2782.00000
1927.00000 3871.00000
2091.00000 4116.00000
1858.00000 5734.00000
2012.00000 6022.00000
2277.00000 6180.00000
2690.00000 5912.00000
2783.00000 5600.00000
2890.00000 4780.00000
2839.00000 4212.00000
2779.00000 3940.00000
2338.00000 2949.00000
2140.00000 2322.00000
1852.00000 4660.00000
1914.00000 4728.00000
2170.00000 4948.00000
2426.00000 5220.00000
2829.00000 5384.00000
2829.00000 5384.00000
1931.00000 2981.00000
2008.00000 2942.00000
2111.00000 3715.00000
2265.00000 3845.00000
2411.00000 3942.00000
2846.00000 4285.00000
1933.00000 2975.00000
2009.00000 2941.00000
2112.00000 3714.00000
2266.00000 3845.00000
2412.00000 3943.00000
2848.00000 4283.00000
2017.00000 2376.00000
2016.00000 2376.00000
2016.00000 2376.00000
2140.00000 2322.00000
2140.00000 2322.00000
2140.00000 2322.00000
2015.00000 2377.00000
2015.00000 2377.00000
2015.00000 2377.00000
2140.00000 2321.00000
2140.00000 2321.00000
2140.00000 2321.00000
2016.00000 2378.00000
2016.00000 2378.00000
2016.00000 2378.00000
2140.00000 2322.00000
2140.00000 2322.00000
2140.00000 2322.00000
IMAGE=PV15.jpg
ID=39 
LM=50
2281.00000 1722.00000
2375.00000 2095.00000
2331.00000 3097.00000
2496.00000 3378.00000
2443.00000 4882.00000
2615.00000 5113.00000
2895.00000 5227.00000
3212.00000 4947.00000
3271.00000 4565.00000
3270.00000 3892.00000
3172.00000 3364.00000
3098.00000 3111.00000
2636.00000 2252.00000
2380.00000 1641.00000
2338.00000 3957.00000
2392.00000 3953.00000
2654.00000 4074.00000
2942.00000 4344.00000
3281.00000 4470.00000
3281.00000 4470.00000
2271.00000 2427.00000
2326.00000 2426.00000
2462.00000 2888.00000
2671.00000 3227.00000
2727.00000 3051.00000
3109.00000 3137.00000
2268.00000 2421.00000
2326.00000 2421.00000
2463.00000 2888.00000
2674.00000 3225.00000
2730.00000 3052.00000
3109.00000 3137.00000
2281.00000 1722.00000
2280.00000 1723.00000
2280.00000 1723.00000
2379.00000 1641.00000
2379.00000 1641.00000
2379.00000 1641.00000
2279.00000 1723.00000
2279.00000 1723.00000
2279.00000 1723.00000
2379.00000 1641.00000
2379.00000 1641.00000
2379.00000 1641.00000
2279.00000 1723.00000
2279.00000 1723.00000
2279.00000 1723.00000
2379.00000 1640.00000
2379.00000 1642.00000
2379.00000 1640.00000
IMAGE=PV16.jpg
ID=40 
LM=50
1847.00000 1784.00000
1954.00000 2279.00000
1876.00000 3560.00000
2097.00000 3843.00000
2014.00000 5856.00000
2260.00000 6209.00000
2648.00000 6339.00000
3091.00000 5990.00000
3150.00000 5583.00000
3128.00000 4449.00000
2960.00000 3681.00000
2925.00000 3541.00000
2293.00000 2448.00000
1967.00000 1715.00000
1872.00000 4561.00000
1946.00000 4565.00000
2301.00000 4876.00000
2593.00000 5081.00000
3175.00000 5089.00000
3175.00000 5089.00000
1791.00000 2373.00000
1879.00000 2323.00000
2049.00000 2995.00000
2306.00000 3595.00000
2335.00000 3235.00000
2758.00000 3122.00000
1793.00000 2375.00000
1877.00000 2327.00000
2049.00000 2993.00000
2300.00000 3599.00000
2335.00000 3239.00000
2760.00000 3120.00000
1845.00000 1783.00000
1845.00000 1783.00000
1845.00000 1783.00000
1965.00000 1716.00000
1965.00000 1716.00000
1965.00000 1716.00000
1845.00000 1784.00000
1845.00000 1784.00000
1845.00000 1784.00000
1966.00000 1716.00000
1966.00000 1716.00000
1966.00000 1716.00000
1846.00000 1785.00000
1846.00000 1785.00000
1846.00000 1785.00000
1964.00000 1718.00000
1965.00000 1717.00000
1964.00000 1717.00000
IMAGE=PV18.jpg
ID=41 
LM=50
1725.00000 1767.00000
1815.00000 2184.00000
1702.00000 3203.00000
1881.00000 3482.00000
1725.00000 5167.00000
1912.00000 5454.00000
2273.00000 5586.00000
2649.00000 5259.00000
2711.00000 4988.00000
2760.00000 4119.00000
2649.00000 3487.00000
2571.00000 3230.00000
2089.00000 2334.00000
1871.00000 1721.00000
1646.00000 4295.00000
1713.00000 4320.00000
2014.00000 4485.00000
2286.00000 4599.00000
2762.00000 4541.00000
2762.00000 4541.00000
1891.00000 3495.00000
1891.00000 3495.00000
1891.00000 3495.00000
2107.00000 3516.00000
2277.00000 3455.00000
2624.00000 3381.00000
1892.00000 3495.00000
1892.00000 3495.00000
1892.00000 3495.00000
2107.00000 3515.00000
2275.00000 3455.00000
2623.00000 3381.00000
1722.00000 1767.00000
1721.00000 1768.00000
1721.00000 1768.00000
1871.00000 1722.00000
1871.00000 1722.00000
1871.00000 1722.00000
1722.00000 1768.00000
1722.00000 1768.00000
1722.00000 1768.00000
1871.00000 1722.00000
1871.00000 1722.00000
1871.00000 1722.00000
1723.00000 1768.00000
1723.00000 1768.00000
1723.00000 1768.00000
1871.00000 1721.00000
1871.00000 1721.00000
1871.00000 1722.00000
IMAGE=PV19.jpg
ID=42 
LM=50
2166.00000 1966.00000
2238.00000 2444.00000
2097.00000 3559.00000
2268.00000 3786.00000
2028.00000 5679.00000
2234.00000 6067.00000
2646.00000 6228.00000
3066.00000 5917.00000
3149.00000 5589.00000
3227.00000 4468.00000
3107.00000 3799.00000
3014.00000 3497.00000
2545.00000 2627.00000
2294.00000 1895.00000
1997.00000 4739.00000
2068.00000 4750.00000
2403.00000 4991.00000
2707.00000 5188.00000
3204.00000 5241.00000
3204.00000 5241.00000
2349.00000 4023.00000
2349.00000 4023.00000
2349.00000 4023.00000
2549.00000 4174.00000
3231.00000 4596.00000
3231.00000 4596.00000
2344.00000 4028.00000
2344.00000 4028.00000
2344.00000 4028.00000
2549.00000 4174.00000
3238.00000 4596.00000
3238.00000 4596.00000
2167.00000 1966.00000
2166.00000 1966.00000
2166.00000 1966.00000
2294.00000 1894.00000
2294.00000 1894.00000
2294.00000 1894.00000
2164.00000 1967.00000
2164.00000 1967.00000
2164.00000 1967.00000
2293.00000 1896.00000
2293.00000 1896.00000
2293.00000 1896.00000
2163.00000 1966.00000
2163.00000 1966.00000
2163.00000 1966.00000
2293.00000 1897.00000
2293.00000 1895.00000
2293.00000 1896.00000
IMAGE=PV20.jpg
ID=43 
LM=50
3639.00000 1861.00000
3637.00000 2329.00000
3384.00000 3498.00000
3510.00000 3806.00000
3066.00000 5700.00000
3195.00000 6073.00000
3569.00000 6283.00000
4023.00000 6016.00000
4159.00000 5615.00000
4344.00000 4584.00000
4325.00000 3847.00000
4296.00000 3621.00000
3925.00000 2542.00000
3770.00000 1815.00000
3150.00000 4717.00000
3205.00000 4744.00000
3503.00000 4960.00000
3791.00000 5271.00000
4202.00000 5414.00000
4203.00000 5413.00000
3467.00000 2788.00000
3521.00000 2796.00000
3611.00000 2867.00000
3729.00000 3078.00000
3830.00000 3212.00000
3829.00000 3214.00000
3458.00000 2788.00000
3513.00000 2799.00000
3611.00000 2867.00000
3727.00000 3078.00000
4266.00000 3436.00000
4266.00000 3436.00000
3638.00000 1861.00000
3638.00000 1861.00000
3638.00000 1861.00000
3770.00000 1816.00000
3770.00000 1816.00000
3770.00000 1816.00000
3638.00000 1862.00000
3638.00000 1862.00000
3638.00000 1862.00000
3767.00000 1815.00000
3769.00000 1816.00000
3769.00000 1816.00000
3638.00000 1864.00000
3638.00000 1864.00000
3638.00000 1864.00000
3770.00000 1816.00000
3770.00000 1814.00000
3768.00000 1816.00000
IMAGE=PV72.jpg
ID=44 
LM=50
2938.00000 2834.00000
2948.00000 3206.00000
2688.00000 4196.00000
2816.00000 4463.00000
2423.00000 6043.00000
2555.00000 6336.00000
2797.00000 6476.00000
3202.00000 6242.00000
3325.00000 5909.00000
3485.00000 5122.00000
3479.00000 4422.00000
3461.00000 4251.00000
3175.00000 3387.00000
3058.00000 2777.00000
2500.00000 5140.00000
2557.00000 5139.00000
2797.00000 5364.00000
3064.00000 5634.00000
3391.00000 5677.00000
3391.00000 5677.00000
2752.00000 3642.00000
2819.00000 3647.00000
2892.00000 3856.00000
3000.00000 3411.00000
3085.00000 3518.00000
3313.00000 3573.00000
2752.00000 3640.00000
2821.00000 3645.00000
2890.00000 3856.00000
3002.00000 3410.00000
3087.00000 3514.00000
3313.00000 3569.00000
2938.00000 2834.00000
2938.00000 2833.00000
2938.00000 2833.00000
3058.00000 2778.00000
3058.00000 2778.00000
3058.00000 2778.00000
2938.00000 2834.00000
2938.00000 2834.00000
2938.00000 2834.00000
3058.00000 2777.00000
3058.00000 2777.00000
3058.00000 2777.00000
2938.00000 2834.00000
2938.00000 2834.00000
2938.00000 2834.00000
3058.00000 2778.00000
3059.00000 2779.00000
3058.00000 2778.00000
IMAGE=PV83.jpg
ID=45 
LM=50
3760.00000 2265.00000
3781.00000 2777.00000
3524.00000 3969.00000
3675.00000 4242.00000
3290.00000 6094.00000
3448.00000 6446.00000
3755.00000 6634.00000
4249.00000 6354.00000
4393.00000 5979.00000
4575.00000 5086.00000
4566.00000 4342.00000
4516.00000 4007.00000
4082.00000 2988.00000
3871.00000 2233.00000
3350.00000 4896.00000
3413.00000 4953.00000
3700.00000 5234.00000
3981.00000 5529.00000
4498.00000 5580.00000
4495.00000 5581.00000
3607.00000 3081.00000
3670.00000 3093.00000
3767.00000 3161.00000
3869.00000 3201.00000
3975.00000 3284.00000
4372.00000 3772.00000
3607.00000 3081.00000
3675.00000 3090.00000
3775.00000 3158.00000
3872.00000 3198.00000
3981.00000 3284.00000
4377.00000 3769.00000
3759.00000 2266.00000
3759.00000 2267.00000
3759.00000 2267.00000
3872.00000 2234.00000
3872.00000 2234.00000
3872.00000 2234.00000
3759.00000 2269.00000
3759.00000 2269.00000
3759.00000 2269.00000
3870.00000 2234.00000
3870.00000 2234.00000
3870.00000 2234.00000
3759.00000 2269.00000
3759.00000 2269.00000
3759.00000 2269.00000
3869.00000 2235.00000
3871.00000 2235.00000
3870.00000 2235.00000
IMAGE=PV85.jpg
ID=46 
LM=50
1053.00000 1919.00000
1091.00000 2069.00000
997.00000 2643.00000
1082.00000 2822.00000
911.00000 3794.00000
1003.00000 3980.00000
1218.00000 4091.00000
1439.00000 3936.00000
1514.00000 3654.00000
1556.00000 3127.00000
1512.00000 2805.00000
1487.00000 2696.00000
1247.00000 2181.00000
1154.00000 1907.00000
987.00000 2779.00000
959.00000 3221.00000
1125.00000 3293.00000
1277.00000 3428.00000
1530.00000 3532.00000
1530.00000 3532.00000
923.00000 3216.00000
1031.00000 2783.00000
1101.00000 2847.00000
1220.00000 2972.00000
1566.00000 3253.00000
1564.00000 3256.00000
985.00000 2776.00000
1033.00000 2782.00000
1099.00000 2847.00000
1218.00000 2970.00000
1563.00000 3258.00000
1561.00000 3254.00000
1052.00000 1918.00000
1052.00000 1918.00000
1052.00000 1918.00000
1153.00000 1908.00000
1153.00000 1908.00000
1153.00000 1908.00000
1053.00000 1919.00000
1053.00000 1919.00000
1053.00000 1919.00000
1153.00000 1908.00000
1153.00000 1908.00000
1153.00000 1908.00000
1051.00000 1919.00000
1051.00000 1919.00000
1051.00000 1919.00000
1154.00000 1909.00000
1153.00000 1907.00000
1154.00000 1907.00000
IMAGE=scan0004.jpg
ID=47 
LM=50
880.00000 1919.00000
873.00000 2117.00000
728.00000 2600.00000
782.00000 2733.00000
560.00000 3518.00000
615.00000 3660.00000
760.00000 3759.00000
959.00000 3642.00000
1018.00000 3497.00000
1121.00000 3063.00000
1136.00000 2798.00000
1123.00000 2642.00000
985.00000 2238.00000
942.00000 1902.00000
609.00000 3076.00000
638.00000 3076.00000
766.00000 3149.00000
853.00000 3209.00000
1071.00000 3307.00000
1071.00000 3308.00000
609.00000 3077.00000
635.00000 3078.00000
766.00000 3150.00000
852.00000 3211.00000
1071.00000 3308.00000
1071.00000 3308.00000
610.00000 3077.00000
636.00000 3078.00000
766.00000 3152.00000
850.00000 3210.00000
1069.00000 3309.00000
1069.00000 3309.00000
880.00000 1921.00000
879.00000 1920.00000
879.00000 1920.00000
941.00000 1903.00000
941.00000 1903.00000
941.00000 1903.00000
878.00000 1921.00000
878.00000 1921.00000
878.00000 1921.00000
942.00000 1902.00000
942.00000 1902.00000
942.00000 1902.00000
880.00000 1920.00000
880.00000 1920.00000
880.00000 1920.00000
942.00000 1902.00000
941.00000 1902.00000
942.00000 1903.00000
IMAGE=scan0005.jpg
ID=48 
LM=50
821.00000 1953.00000
816.00000 2129.00000
684.00000 2562.00000
728.00000 2709.00000
506.00000 3429.00000
548.00000 3563.00000
670.00000 3663.00000
861.00000 3578.00000
934.00000 3424.00000
1031.00000 3021.00000
1037.00000 2746.00000
1025.00000 2614.00000
918.00000 2231.00000
884.00000 1965.00000
571.00000 3027.00000
597.00000 3031.00000
711.00000 3107.00000
791.00000 3196.00000
973.00000 3300.00000
973.00000 3300.00000
671.00000 2602.00000
707.00000 2631.00000
739.00000 2659.00000
827.00000 2700.00000
918.00000 2768.00000
1043.00000 2874.00000
672.00000 2602.00000
707.00000 2630.00000
740.00000 2659.00000
826.00000 2701.00000
918.00000 2770.00000
1045.00000 2876.00000
821.00000 1954.00000
821.00000 1954.00000
821.00000 1954.00000
884.00000 1966.00000
884.00000 1966.00000
884.00000 1966.00000
820.00000 1953.00000
820.00000 1953.00000
820.00000 1953.00000
885.00000 1966.00000
885.00000 1966.00000
885.00000 1966.00000
821.00000 1955.00000
821.00000 1955.00000
821.00000 1955.00000
884.00000 1966.00000
885.00000 1966.00000
885.00000 1965.00000
IMAGE=scan0006.jpg
ID=49 
LM=50
909.00000 2239.00000
885.00000 2403.00000
701.00000 2804.00000
705.00000 2960.00000
430.00000 3523.00000
462.00000 3667.00000
576.00000 3751.00000
724.00000 3697.00000
799.00000 3586.00000
938.00000 3261.00000
994.00000 3005.00000
1011.00000 2863.00000
966.00000 2506.00000
966.00000 2255.00000
575.00000 3752.00000
575.00000 3752.00000
575.00000 3752.00000
575.00000 3752.00000
575.00000 3752.00000
575.00000 3752.00000
575.00000 3752.00000
575.00000 3752.00000
575.00000 3752.00000
575.00000 3752.00000
575.00000 3752.00000
575.00000 3752.00000
468.00000 3352.00000
490.00000 3360.00000
602.00000 3406.00000
716.00000 3456.00000
810.00000 3566.00000
810.00000 3566.00000
580.00000 3072.00000
601.00000 3085.00000
666.00000 3175.00000
724.00000 3239.00000
934.00000 3286.00000
934.00000 3286.00000
730.00000 2903.00000
733.00000 2903.00000
910.00000 2241.00000
795.00000 2968.00000
878.00000 3043.00000
982.00000 3111.00000
731.00000 2903.00000
910.00000 2240.00000
910.00000 2240.00000
966.00000 2255.00000
966.00000 2254.00000
967.00000 2256.00000
IMAGE=scan0007.jpg
ID=50 
LM=50
443.00000 1723.00000
473.00000 1902.00000
421.00000 2365.00000
486.00000 2478.00000
422.00000 3169.00000
507.00000 3289.00000
614.00000 3333.00000
781.00000 3236.00000
830.00000 3069.00000
861.00000 2696.00000
827.00000 2471.00000
810.00000 2402.00000
601.00000 1986.00000
501.00000 1699.00000
614.00000 3333.00000
614.00000 3333.00000
614.00000 3333.00000
614.00000 3333.00000
614.00000 3333.00000
614.00000 3333.00000
614.00000 3333.00000
614.00000 3333.00000
614.00000 3333.00000
614.00000 3333.00000
614.00000 3333.00000
614.00000 3333.00000
386.00000 2925.00000
413.00000 2925.00000
538.00000 2921.00000
664.00000 2934.00000
846.00000 2991.00000
846.00000 2991.00000
400.00000 2611.00000
429.00000 2623.00000
522.00000 2700.00000
615.00000 2742.00000
861.00000 2704.00000
861.00000 2704.00000
492.00000 2413.00000
492.00000 2413.00000
492.00000 2411.00000
575.00000 2424.00000
661.00000 2443.00000
844.00000 2552.00000
442.00000 1722.00000
443.00000 1720.00000
444.00000 1722.00000
502.00000 1700.00000
501.00000 1698.00000
503.00000 1698.00000
IMAGE=scan0008.jpg
ID=51 
LM=50
570.00000 1967.00000
585.00000 2130.00000
493.00000 2549.00000
532.00000 2686.00000
390.00000 3316.00000
444.00000 3425.00000
535.00000 3477.00000
691.00000 3389.00000
735.00000 3279.00000
809.00000 2968.00000
813.00000 2697.00000
801.00000 2574.00000
668.00000 2202.00000
626.00000 1956.00000
535.00000 3474.00000
535.00000 3474.00000
535.00000 3474.00000
535.00000 3474.00000
535.00000 3474.00000
535.00000 3474.00000
535.00000 3474.00000
535.00000 3474.00000
535.00000 3474.00000
535.00000 3474.00000
535.00000 3474.00000
535.00000 3474.00000
386.00000 3112.00000
406.00000 3110.00000
525.00000 3123.00000
641.00000 3151.00000
752.00000 3222.00000
752.00000 3222.00000
436.00000 2824.00000
455.00000 2839.00000
542.00000 2908.00000
608.00000 2940.00000
810.00000 2967.00000
810.00000 2967.00000
538.00000 2620.00000
538.00000 2620.00000
538.00000 2620.00000
611.00000 2630.00000
701.00000 2749.00000
813.00000 2780.00000
569.00000 1966.00000
569.00000 1966.00000
569.00000 1966.00000
625.00000 1957.00000
625.00000 1957.00000
626.00000 1956.00000
IMAGE=scan0009.jpg
ID=52 
LM=50
930.00000 2034.00000
901.00000 2282.00000
642.00000 2915.00000
692.00000 3098.00000
322.00000 4006.00000
369.00000 4215.00000
513.00000 4338.00000
784.00000 4221.00000
883.00000 4057.00000
1068.00000 3603.00000
1137.00000 3203.00000
1144.00000 3061.00000
1024.00000 2430.00000
1008.00000 2024.00000
465.00000 3383.00000
497.00000 3420.00000
612.00000 3601.00000
710.00000 3791.00000
951.00000 3922.00000
951.00000 3922.00000
827.00000 2284.00000
862.00000 2300.00000
885.00000 2368.00000
914.00000 2418.00000
955.00000 2495.00000
1027.00000 2647.00000
828.00000 2283.00000
863.00000 2300.00000
884.00000 2367.00000
915.00000 2418.00000
956.00000 2495.00000
1028.00000 2648.00000
931.00000 2033.00000
931.00000 2033.00000
931.00000 2033.00000
1009.00000 2023.00000
1009.00000 2023.00000
1009.00000 2023.00000
930.00000 2033.00000
930.00000 2033.00000
930.00000 2033.00000
1009.00000 2024.00000
1009.00000 2024.00000
1009.00000 2024.00000
930.00000 2033.00000
930.00000 2033.00000
930.00000 2033.00000
1009.00000 2024.00000
1009.00000 2024.00000
1009.00000 2024.00000
IMAGE=scan0011.jpg
ID=54 
LM=50
882.00000 2203.00000
883.00000 2386.00000
730.00000 2894.00000
780.00000 3052.00000
574.00000 3836.00000
622.00000 3966.00000
738.00000 4058.00000
962.00000 3966.00000
1030.00000 3817.00000
1146.00000 3390.00000
1154.00000 3086.00000
1141.00000 2931.00000
996.00000 2477.00000
945.00000 2210.00000
645.00000 3242.00000
672.00000 3259.00000
782.00000 3378.00000
871.00000 3495.00000
1112.00000 3574.00000
1109.00000 3574.00000
766.00000 2639.00000
795.00000 2643.00000
845.00000 2660.00000
892.00000 2711.00000
941.00000 2753.00000
1054.00000 2826.00000
766.00000 2640.00000
796.00000 2643.00000
845.00000 2660.00000
892.00000 2711.00000
941.00000 2752.00000
1056.00000 2827.00000
883.00000 2202.00000
883.00000 2202.00000
883.00000 2202.00000
945.00000 2209.00000
945.00000 2209.00000
945.00000 2209.00000
882.00000 2202.00000
882.00000 2202.00000
882.00000 2202.00000
946.00000 2209.00000
946.00000 2209.00000
946.00000 2209.00000
882.00000 2202.00000
882.00000 2202.00000
882.00000 2202.00000
947.00000 2208.00000
947.00000 2208.00000
947.00000 2208.00000
IMAGE=scan0012.jpg
ID=55 
LM=50
747.00000 1805.00000
779.00000 2001.00000
702.00000 2559.00000
775.00000 2701.00000
639.00000 3551.00000
714.00000 3698.00000
854.00000 3786.00000
1075.00000 3664.00000
1138.00000 3475.00000
1216.00000 2998.00000
1175.00000 2680.00000
1148.00000 2572.00000
908.00000 2086.00000
820.00000 1793.00000
639.00000 3103.00000
665.00000 3102.00000
826.00000 3068.00000
924.00000 3086.00000
1214.00000 3089.00000
1214.00000 3089.00000
787.00000 2352.00000
788.00000 2352.00000
788.00000 2352.00000
845.00000 2357.00000
869.00000 2357.00000
1049.00000 2403.00000
788.00000 2352.00000
788.00000 2352.00000
788.00000 2352.00000
844.00000 2358.00000
866.00000 2358.00000
1050.00000 2401.00000
746.00000 1805.00000
746.00000 1805.00000
746.00000 1805.00000
820.00000 1793.00000
820.00000 1793.00000
820.00000 1793.00000
746.00000 1806.00000
746.00000 1806.00000
746.00000 1806.00000
820.00000 1793.00000
820.00000 1793.00000
820.00000 1793.00000
745.00000 1806.00000
745.00000 1806.00000
745.00000 1806.00000
820.00000 1792.00000
820.00000 1794.00000
820.00000 1794.00000
IMAGE=scan0013.jpg
ID=56 
LM=50
652.00000 1667.00000
688.00000 1848.00000
622.00000 2411.00000
699.00000 2529.00000
600.00000 3332.00000
663.00000 3444.00000
779.00000 3503.00000
953.00000 3394.00000
1008.00000 3256.00000
1094.00000 2860.00000
1070.00000 2501.00000
1045.00000 2381.00000
810.00000 1924.00000
707.00000 1633.00000
778.00000 3502.00000
778.00000 3502.00000
778.00000 3502.00000
778.00000 3502.00000
778.00000 3502.00000
778.00000 3502.00000
778.00000 3502.00000
778.00000 3502.00000
778.00000 3502.00000
778.00000 3502.00000
778.00000 3502.00000
778.00000 3502.00000
778.00000 3502.00000
778.00000 3502.00000
778.00000 3502.00000
778.00000 3502.00000
778.00000 3502.00000
778.00000 3502.00000
651.00000 1668.00000
651.00000 1668.00000
651.00000 1668.00000
708.00000 1635.00000
708.00000 1635.00000
708.00000 1635.00000
652.00000 1670.00000
652.00000 1670.00000
652.00000 1670.00000
706.00000 1635.00000
706.00000 1635.00000
706.00000 1635.00000
649.00000 1670.00000
649.00000 1670.00000
649.00000 1670.00000
706.00000 1635.00000
707.00000 1634.00000
707.00000 1634.00000
IMAGE=scan0014.jpg
ID=57 
LM=50
1066.00000 2290.00000
1086.00000 2452.00000
927.00000 2998.00000
1000.00000 3156.00000
743.00000 4074.00000
799.00000 4226.00000
978.00000 4344.00000
1195.00000 4206.00000
1272.00000 4022.00000
1395.00000 3534.00000
1386.00000 3168.00000
1374.00000 3071.00000
1209.00000 2545.00000
1170.00000 2302.00000
780.00000 3649.00000
815.00000 3662.00000
988.00000 3685.00000
1091.00000 3711.00000
1365.00000 3717.00000
1365.00000 3717.00000
1061.00000 2715.00000
1061.00000 2715.00000
1061.00000 2715.00000
1112.00000 2705.00000
1154.00000 2698.00000
1340.00000 2872.00000
1061.00000 2714.00000
1061.00000 2714.00000
1061.00000 2714.00000
1112.00000 2706.00000
1155.00000 2697.00000
1340.00000 2872.00000
1066.00000 2290.00000
1066.00000 2290.00000
1066.00000 2290.00000
1171.00000 2302.00000
1171.00000 2302.00000
1171.00000 2302.00000
1068.00000 2290.00000
1068.00000 2290.00000
1068.00000 2290.00000
1171.00000 2302.00000
1171.00000 2302.00000
1171.00000 2302.00000
1067.00000 2289.00000
1067.00000 2289.00000
1067.00000 2289.00000
1170.00000 2302.00000
1169.00000 2302.00000
1168.00000 2302.00000
IMAGE=scan0015.jpg
ID=58 
LM=50
766.00000 2404.00000
782.00000 2580.00000
686.00000 3064.00000
744.00000 3193.00000
583.00000 3877.00000
630.00000 3998.00000
752.00000 4088.00000
933.00000 3981.00000
984.00000 3858.00000
1082.00000 3455.00000
1068.00000 3151.00000
1058.00000 3079.00000
892.00000 2654.00000
823.00000 2379.00000
617.00000 3454.00000
648.00000 3454.00000
767.00000 3473.00000
850.00000 3517.00000
1078.00000 3513.00000
1078.00000 3513.00000
764.00000 2987.00000
764.00000 2987.00000
764.00000 2987.00000
828.00000 3014.00000
892.00000 3025.00000
1056.00000 3079.00000
760.00000 2985.00000
760.00000 2985.00000
760.00000 2985.00000
828.00000 3012.00000
892.00000 3025.00000
1054.00000 3076.00000
766.00000 2404.00000
766.00000 2404.00000
766.00000 2404.00000
822.00000 2380.00000
822.00000 2380.00000
822.00000 2380.00000
766.00000 2404.00000
766.00000 2404.00000
766.00000 2404.00000
823.00000 2380.00000
823.00000 2380.00000
823.00000 2380.00000
764.00000 2405.00000
764.00000 2405.00000
764.00000 2405.00000
824.00000 2379.00000
822.00000 2380.00000
822.00000 2380.00000
IMAGE=scan0016.jpg
ID=59 
LM=50
431.00000 2063.00000
474.00000 2236.00000
458.00000 2745.00000
533.00000 2852.00000
503.00000 3576.00000
578.00000 3682.00000
687.00000 3730.00000
862.00000 3599.00000
898.00000 3409.00000
914.00000 3049.00000
858.00000 2779.00000
821.00000 2676.00000
601.00000 2308.00000
489.00000 2029.00000
448.00000 3058.00000
480.00000 3059.00000
591.00000 3059.00000
671.00000 3072.00000
915.00000 3048.00000
915.00000 3048.00000
513.00000 2568.00000
513.00000 2568.00000
513.00000 2568.00000
565.00000 2569.00000
629.00000 2608.00000
822.00000 2678.00000
514.00000 2568.00000
514.00000 2568.00000
514.00000 2568.00000
568.00000 2565.00000
627.00000 2609.00000
823.00000 2677.00000
431.00000 2064.00000
431.00000 2064.00000
431.00000 2064.00000
488.00000 2030.00000
488.00000 2030.00000
488.00000 2030.00000
430.00000 2064.00000
430.00000 2064.00000
430.00000 2064.00000
486.00000 2031.00000
486.00000 2031.00000
486.00000 2031.00000
431.00000 2062.00000
431.00000 2062.00000
431.00000 2062.00000
484.00000 2031.00000
488.00000 2031.00000
486.00000 2029.00000
IMAGE=scan0017.jpg
ID=60 
LM=50
679.00000 1996.00000
715.00000 2234.00000
638.00000 2756.00000
719.00000 2904.00000
570.00000 3736.00000
657.00000 3945.00000
941.00000 4080.00000
1138.00000 3881.00000
1158.00000 3717.00000
1167.00000 3212.00000
1110.00000 2860.00000
1079.00000 2755.00000
864.00000 2331.00000
769.00000 2007.00000
940.00000 4080.00000
940.00000 4080.00000
940.00000 4080.00000
940.00000 4080.00000
940.00000 4080.00000
940.00000 4080.00000
940.00000 4080.00000
940.00000 4080.00000
940.00000 4080.00000
940.00000 4080.00000
940.00000 4080.00000
940.00000 4080.00000
940.00000 4080.00000
940.00000 4080.00000
940.00000 4080.00000
940.00000 4080.00000
940.00000 4080.00000
940.00000 4080.00000
679.00000 1997.00000
679.00000 1997.00000
679.00000 1997.00000
767.00000 2007.00000
767.00000 2007.00000
767.00000 2007.00000
679.00000 1997.00000
679.00000 1997.00000
679.00000 1997.00000
768.00000 2008.00000
768.00000 2008.00000
768.00000 2008.00000
680.00000 1997.00000
680.00000 1997.00000
680.00000 1997.00000
768.00000 2008.00000
768.00000 2008.00000
768.00000 2008.00000
IMAGE=scan0018.jpg
ID=61 
LM=50
327.00000 2200.00000
376.00000 2354.00000
359.00000 2888.00000
437.00000 3074.00000
434.00000 3810.00000
526.00000 3911.00000
626.00000 3939.00000
765.00000 3790.00000
786.00000 3642.00000
814.00000 3226.00000
771.00000 2952.00000
741.00000 2864.00000
498.00000 2417.00000
397.00000 2174.00000
626.00000 3940.00000
626.00000 3940.00000
626.00000 3940.00000
626.00000 3940.00000
626.00000 3940.00000
626.00000 3940.00000
626.00000 3940.00000
626.00000 3940.00000
626.00000 3940.00000
626.00000 3940.00000
626.00000 3940.00000
626.00000 3940.00000
626.00000 3940.00000
626.00000 3940.00000
626.00000 3940.00000
626.00000 3940.00000
626.00000 3940.00000
626.00000 3940.00000
327.00000 2200.00000
327.00000 2200.00000
327.00000 2200.00000
397.00000 2173.00000
397.00000 2173.00000
397.00000 2173.00000
327.00000 2200.00000
327.00000 2200.00000
327.00000 2200.00000
395.00000 2173.00000
395.00000 2173.00000
395.00000 2173.00000
325.00000 2201.00000
325.00000 2201.00000
325.00000 2201.00000
396.00000 2173.00000
396.00000 2173.00000
396.00000 2173.00000
IMAGE=scan0019.jpg
ID=62 
LM=50
815.00000 2367.00000
829.00000 2548.00000
715.00000 3087.00000
767.00000 3238.00000
601.00000 3946.00000
655.00000 4070.00000
744.00000 4134.00000
922.00000 4043.00000
983.00000 3904.00000
1099.00000 3528.00000
1116.00000 3233.00000
1095.00000 3118.00000
941.00000 2626.00000
880.00000 2358.00000
743.00000 4131.00000
744.00000 4134.00000
744.00000 4134.00000
744.00000 4134.00000
744.00000 4134.00000
744.00000 4134.00000
744.00000 4134.00000
744.00000 4134.00000
744.00000 4134.00000
744.00000 4134.00000
744.00000 4134.00000
744.00000 4134.00000
744.00000 4134.00000
744.00000 4134.00000
744.00000 4134.00000
744.00000 4134.00000
744.00000 4134.00000
744.00000 4134.00000
815.00000 2368.00000
815.00000 2368.00000
815.00000 2368.00000
880.00000 2358.00000
880.00000 2358.00000
880.00000 2358.00000
815.00000 2368.00000
815.00000 2368.00000
815.00000 2368.00000
879.00000 2359.00000
879.00000 2359.00000
879.00000 2359.00000
814.00000 2368.00000
814.00000 2368.00000
814.00000 2368.00000
880.00000 2359.00000
880.00000 2359.00000
880.00000 2359.00000
IMAGE=scan0020.jpg
ID=63 
LM=50
707.00000 2358.00000
731.00000 2545.00000
669.00000 3105.00000
735.00000 3241.00000
631.00000 3976.00000
684.00000 4103.00000
765.00000 4159.00000
971.00000 4042.00000
1024.00000 3891.00000
1116.00000 3491.00000
1096.00000 3193.00000
1081.00000 3115.00000
857.00000 2626.00000
757.00000 2332.00000
764.00000 4160.00000
764.00000 4160.00000
764.00000 4160.00000
764.00000 4160.00000
764.00000 4160.00000
764.00000 4160.00000
764.00000 4160.00000
764.00000 4160.00000
764.00000 4160.00000
764.00000 4160.00000
764.00000 4160.00000
764.00000 4160.00000
764.00000 4160.00000
764.00000 4160.00000
764.00000 4160.00000
764.00000 4160.00000
764.00000 4160.00000
764.00000 4160.00000
708.00000 2359.00000
708.00000 2359.00000
708.00000 2359.00000
757.00000 2333.00000
757.00000 2333.00000
757.00000 2333.00000
708.00000 2360.00000
708.00000 2360.00000
708.00000 2360.00000
755.00000 2334.00000
755.00000 2334.00000
755.00000 2334.00000
707.00000 2359.00000
707.00000 2359.00000
707.00000 2359.00000
756.00000 2335.00000
756.00000 2335.00000
756.00000 2335.00000
IMAGE=scan0021.jpg
ID=64 
LM=50
800.00000 1734.00000
844.00000 1959.00000
769.00000 2578.00000
866.00000 2752.00000
735.00000 3681.00000
817.00000 3846.00000
966.00000 3935.00000
1202.00000 3761.00000
1257.00000 3577.00000
1330.00000 3016.00000
1278.00000 2666.00000
1261.00000 2594.00000
990.00000 2035.00000
890.00000 1728.00000
717.00000 3185.00000
754.00000 3217.00000
930.00000 3206.00000
1036.00000 3238.00000
1325.00000 3201.00000
1325.00000 3201.00000
868.00000 2333.00000
868.00000 2333.00000
868.00000 2333.00000
930.00000 2331.00000
992.00000 2378.00000
1247.00000 2546.00000
868.00000 2334.00000
868.00000 2334.00000
868.00000 2334.00000
930.00000 2329.00000
991.00000 2381.00000
1247.00000 2545.00000
800.00000 1735.00000
800.00000 1735.00000
800.00000 1735.00000
889.00000 1728.00000
889.00000 1728.00000
889.00000 1728.00000
801.00000 1736.00000
801.00000 1736.00000
801.00000 1736.00000
889.00000 1726.00000
889.00000 1726.00000
889.00000 1726.00000
799.00000 1735.00000
799.00000 1735.00000
799.00000 1735.00000
889.00000 1727.00000
889.00000 1727.00000
889.00000 1727.00000
IMAGE=scan0022.jpg
ID=65 
LM=50
595.00000 1342.00000
635.00000 1561.00000
577.00000 2129.00000
666.00000 2257.00000
550.00000 3187.00000
654.00000 3355.00000
780.00000 3412.00000
1003.00000 3256.00000
1053.00000 3069.00000
1120.00000 2524.00000
1072.00000 2205.00000
1037.00000 2093.00000
776.00000 1624.00000
675.00000 1338.00000
530.00000 2689.00000
565.00000 2720.00000
724.00000 2698.00000
839.00000 2730.00000
1118.00000 2708.00000
1118.00000 2708.00000
670.00000 2017.00000
670.00000 2017.00000
670.00000 2017.00000
748.00000 2041.00000
815.00000 2048.00000
963.00000 2023.00000
668.00000 2016.00000
668.00000 2016.00000
668.00000 2016.00000
749.00000 2039.00000
815.00000 2046.00000
962.00000 2021.00000
594.00000 1342.00000
594.00000 1342.00000
594.00000 1342.00000
674.00000 1338.00000
674.00000 1338.00000
674.00000 1338.00000
594.00000 1343.00000
594.00000 1343.00000
594.00000 1343.00000
675.00000 1339.00000
675.00000 1339.00000
675.00000 1339.00000
594.00000 1342.00000
594.00000 1342.00000
594.00000 1342.00000
676.00000 1338.00000
676.00000 1338.00000
676.00000 1338.00000
IMAGE=scan0023.jpg
ID=66 
LM=50
800.00000 2046.00000
848.00000 2253.00000
824.00000 2757.00000
904.00000 2880.00000
879.00000 3785.00000
977.00000 3928.00000
1116.00000 3981.00000
1318.00000 3794.00000
1340.00000 3614.00000
1338.00000 3139.00000
1280.00000 2893.00000
1246.00000 2789.00000
989.00000 2330.00000
871.00000 2017.00000
1113.00000 3981.00000
1113.00000 3981.00000
1113.00000 3981.00000
1113.00000 3981.00000
1113.00000 3981.00000
1113.00000 3981.00000
1113.00000 3981.00000
1113.00000 3981.00000
1113.00000 3981.00000
1113.00000 3981.00000
1113.00000 3981.00000
1113.00000 3981.00000
824.00000 3536.00000
854.00000 3530.00000
1026.00000 3505.00000
1173.00000 3492.00000
1342.00000 3510.00000
1342.00000 3510.00000
811.00000 3212.00000
843.00000 3222.00000
984.00000 3273.00000
1103.00000 3319.00000
1351.00000 3287.00000
1351.00000 3287.00000
801.00000 2044.00000
801.00000 2044.00000
801.00000 2044.00000
871.00000 2018.00000
871.00000 2018.00000
871.00000 2018.00000
799.00000 2045.00000
799.00000 2045.00000
799.00000 2045.00000
870.00000 2019.00000
870.00000 2019.00000
870.00000 2019.00000
IMAGE=scan0024.jpg
ID=67 
LM=50
868.00000 1490.00000
886.00000 1728.00000
776.00000 2242.00000
858.00000 2352.00000
653.00000 3228.00000
727.00000 3432.00000
972.00000 3565.00000
1204.00000 3389.00000
1250.00000 3190.00000
1286.00000 2695.00000
1251.00000 2404.00000
1220.00000 2282.00000
1022.00000 1807.00000
959.00000 1510.00000
970.00000 3565.00000
970.00000 3565.00000
970.00000 3565.00000
970.00000 3565.00000
970.00000 3565.00000
970.00000 3565.00000
970.00000 3565.00000
970.00000 3565.00000
970.00000 3565.00000
970.00000 3565.00000
970.00000 3565.00000
970.00000 3565.00000
970.00000 3565.00000
970.00000 3565.00000
970.00000 3565.00000
970.00000 3565.00000
970.00000 3565.00000
970.00000 3565.00000
866.00000 1491.00000
866.00000 1491.00000
866.00000 1491.00000
960.00000 1510.00000
960.00000 1510.00000
960.00000 1510.00000
868.00000 1490.00000
868.00000 1490.00000
868.00000 1490.00000
960.00000 1510.00000
960.00000 1510.00000
960.00000 1510.00000
866.00000 1492.00000
866.00000 1492.00000
866.00000 1492.00000
958.00000 1510.00000
958.00000 1510.00000
958.00000 1510.00000
IMAGE=scan0025.jpg
ID=68 
LM=50
1383.00000 1452.00000
1331.00000 1643.00000
1046.00000 2040.00000
1039.00000 2202.00000
596.00000 2823.00000
605.00000 2981.00000
693.00000 3105.00000
926.00000 3069.00000
1020.00000 2962.00000
1263.00000 2562.00000
1343.00000 2346.00000
1371.00000 2214.00000
1396.00000 1763.00000
1456.00000 1458.00000
692.00000 3105.00000
692.00000 3105.00000
692.00000 3105.00000
692.00000 3105.00000
692.00000 3105.00000
692.00000 3105.00000
692.00000 3105.00000
692.00000 3105.00000
692.00000 3105.00000
692.00000 3105.00000
692.00000 3105.00000
692.00000 3105.00000
681.00000 2600.00000
709.00000 2614.00000
830.00000 2689.00000
940.00000 2751.00000
1099.00000 2851.00000
1099.00000 2851.00000
804.00000 2391.00000
837.00000 2407.00000
915.00000 2515.00000
978.00000 2597.00000
1211.00000 2672.00000
1211.00000 2672.00000
1383.00000 1453.00000
1383.00000 1453.00000
1383.00000 1453.00000
1456.00000 1458.00000
1456.00000 1458.00000
1456.00000 1458.00000
1383.00000 1453.00000
1383.00000 1453.00000
1383.00000 1453.00000
1455.00000 1458.00000
1455.00000 1458.00000
1455.00000 1458.00000
IMAGE=scan0026.jpg
ID=69 
LM=50
855.00000 1415.00000
851.00000 1619.00000
672.00000 2126.00000
724.00000 2293.00000
461.00000 3058.00000
515.00000 3209.00000
608.00000 3297.00000
835.00000 3234.00000
908.00000 3109.00000
1047.00000 2712.00000
1087.00000 2357.00000
1082.00000 2225.00000
960.00000 1709.00000
925.00000 1394.00000
583.00000 2460.00000
604.00000 2497.00000
700.00000 2633.00000
778.00000 2774.00000
999.00000 2893.00000
999.00000 2893.00000
739.00000 1804.00000
769.00000 1803.00000
810.00000 1849.00000
846.00000 1964.00000
895.00000 1996.00000
945.00000 2022.00000
739.00000 1804.00000
769.00000 1801.00000
810.00000 1848.00000
845.00000 1964.00000
894.00000 1995.00000
945.00000 2022.00000
855.00000 1414.00000
855.00000 1414.00000
855.00000 1414.00000
926.00000 1394.00000
926.00000 1394.00000
926.00000 1394.00000
856.00000 1413.00000
856.00000 1413.00000
856.00000 1413.00000
926.00000 1394.00000
926.00000 1394.00000
926.00000 1394.00000
856.00000 1414.00000
856.00000 1414.00000
856.00000 1414.00000
924.00000 1394.00000
924.00000 1394.00000
924.00000 1394.00000
IMAGE=scan0027.jpg
ID=70 
LM=50
422.00000 1922.00000
457.00000 2110.00000
403.00000 2625.00000
482.00000 2750.00000
405.00000 3554.00000
492.00000 3700.00000
651.00000 3772.00000
828.00000 3627.00000
858.00000 3450.00000
878.00000 3088.00000
842.00000 2780.00000
796.00000 2621.00000
596.00000 2218.00000
496.00000 1919.00000
382.00000 3026.00000
407.00000 3033.00000
538.00000 3149.00000
667.00000 3288.00000
872.00000 3354.00000
872.00000 3354.00000
392.00000 2265.00000
421.00000 2265.00000
472.00000 2360.00000
524.00000 2427.00000
580.00000 2497.00000
656.00000 2562.00000
391.00000 2265.00000
421.00000 2265.00000
472.00000 2358.00000
523.00000 2427.00000
580.00000 2496.00000
656.00000 2562.00000
422.00000 1922.00000
422.00000 1922.00000
422.00000 1922.00000
495.00000 1919.00000
495.00000 1919.00000
495.00000 1919.00000
422.00000 1922.00000
422.00000 1922.00000
422.00000 1922.00000
496.00000 1919.00000
496.00000 1919.00000
496.00000 1919.00000
422.00000 1921.00000
422.00000 1921.00000
422.00000 1921.00000
495.00000 1920.00000
495.00000 1920.00000
495.00000 1920.00000
IMAGE=scan0028.jpg
ID=71 
LM=50
683.00000 1816.00000
722.00000 1993.00000
671.00000 2500.00000
743.00000 2623.00000
672.00000 3389.00000
750.00000 3501.00000
864.00000 3548.00000
1033.00000 3434.00000
1069.00000 3293.00000
1122.00000 2902.00000
1097.00000 2652.00000
1053.00000 2477.00000
837.00000 2060.00000
754.00000 1813.00000
864.00000 3548.00000
864.00000 3548.00000
864.00000 3548.00000
864.00000 3548.00000
864.00000 3548.00000
864.00000 3548.00000
864.00000 3548.00000
864.00000 3548.00000
864.00000 3548.00000
864.00000 3548.00000
864.00000 3548.00000
864.00000 3548.00000
864.00000 3548.00000
864.00000 3548.00000
864.00000 3548.00000
864.00000 3548.00000
864.00000 3548.00000
864.00000 3548.00000
683.00000 1815.00000
683.00000 1815.00000
683.00000 1815.00000
754.00000 1812.00000
754.00000 1812.00000
754.00000 1812.00000
685.00000 1814.00000
685.00000 1814.00000
685.00000 1814.00000
756.00000 1810.00000
756.00000 1810.00000
756.00000 1810.00000
684.00000 1814.00000
684.00000 1814.00000
684.00000 1814.00000
757.00000 1811.00000
757.00000 1811.00000
757.00000 1811.00000
IMAGE=scan0030.jpg
ID=73 
LM=50
906.00000 1617.00000
917.00000 1813.00000
814.00000 2282.00000
862.00000 2429.00000
713.00000 3186.00000
770.00000 3310.00000
866.00000 3367.00000
1057.00000 3268.00000
1110.00000 3114.00000
1197.00000 2702.00000
1195.00000 2437.00000
1180.00000 2340.00000
1030.00000 1914.00000
968.00000 1604.00000
865.00000 3365.00000
865.00000 3365.00000
865.00000 3365.00000
865.00000 3365.00000
865.00000 3365.00000
865.00000 3365.00000
865.00000 3365.00000
865.00000 3365.00000
865.00000 3365.00000
865.00000 3365.00000
865.00000 3365.00000
865.00000 3365.00000
865.00000 3365.00000
865.00000 3365.00000
865.00000 3365.00000
865.00000 3365.00000
865.00000 3365.00000
865.00000 3365.00000
907.00000 1617.00000
907.00000 1617.00000
907.00000 1617.00000
969.00000 1604.00000
969.00000 1604.00000
969.00000 1604.00000
907.00000 1616.00000
907.00000 1616.00000
907.00000 1616.00000
970.00000 1604.00000
970.00000 1604.00000
970.00000 1604.00000
908.00000 1616.00000
908.00000 1616.00000
908.00000 1616.00000
969.00000 1606.00000
969.00000 1606.00000
969.00000 1606.00000
IMAGE=scan0031.jpg
ID=74 
LM=50
836.00000 1844.00000
856.00000 2057.00000
750.00000 2576.00000
817.00000 2698.00000
656.00000 3597.00000
733.00000 3728.00000
857.00000 3795.00000
1117.00000 3638.00000
1148.00000 3501.00000
1211.00000 3010.00000
1194.00000 2746.00000
1181.00000 2649.00000
988.00000 2157.00000
912.00000 1837.00000
658.00000 3140.00000
688.00000 3140.00000
832.00000 3190.00000
972.00000 3297.00000
1168.00000 3391.00000
1168.00000 3391.00000
660.00000 3141.00000
688.00000 3138.00000
833.00000 3191.00000
975.00000 3297.00000
1169.00000 3390.00000
1169.00000 3390.00000
659.00000 3138.00000
687.00000 3140.00000
832.00000 3190.00000
973.00000 3296.00000
1168.00000 3390.00000
1168.00000 3390.00000
836.00000 1845.00000
836.00000 1845.00000
836.00000 1845.00000
911.00000 1838.00000
911.00000 1838.00000
911.00000 1838.00000
835.00000 1846.00000
835.00000 1846.00000
835.00000 1846.00000
911.00000 1837.00000
911.00000 1837.00000
911.00000 1837.00000
835.00000 1845.00000
835.00000 1845.00000
835.00000 1845.00000
910.00000 1839.00000
910.00000 1839.00000
910.00000 1839.00000
IMAGE=scan0032.jpg
ID=75 
LM=50
665.00000 1876.00000
690.00000 2054.00000
635.00000 2490.00000
697.00000 2622.00000
602.00000 3330.00000
653.00000 3428.00000
805.00000 3512.00000
978.00000 3402.00000
1020.00000 3257.00000
1041.00000 2849.00000
1007.00000 2605.00000
982.00000 2494.00000
803.00000 2123.00000
733.00000 1897.00000
597.00000 2865.00000
620.00000 2871.00000
736.00000 2965.00000
845.00000 3044.00000
1041.00000 3074.00000
1041.00000 3074.00000
597.00000 2867.00000
619.00000 2871.00000
735.00000 2966.00000
845.00000 3046.00000
1040.00000 3075.00000
1040.00000 3075.00000
597.00000 2866.00000
620.00000 2870.00000
735.00000 2966.00000
845.00000 3045.00000
1040.00000 3075.00000
1040.00000 3075.00000
665.00000 1876.00000
665.00000 1876.00000
665.00000 1876.00000
732.00000 1897.00000
732.00000 1897.00000
732.00000 1897.00000
666.00000 1875.00000
666.00000 1875.00000
666.00000 1875.00000
733.00000 1897.00000
733.00000 1897.00000
733.00000 1897.00000
667.00000 1876.00000
667.00000 1876.00000
667.00000 1876.00000
733.00000 1897.00000
733.00000 1897.00000
733.00000 1897.00000
IMAGE=scan0033.jpg
ID=76 
LM=50
698.00000 1692.00000
701.00000 1862.00000
597.00000 2250.00000
631.00000 2383.00000
520.00000 2966.00000
567.00000 3035.00000
630.00000 3071.00000
812.00000 2935.00000
859.00000 2802.00000
908.00000 2508.00000
906.00000 2354.00000
898.00000 2279.00000
787.00000 1925.00000
747.00000 1679.00000
631.00000 3071.00000
631.00000 3071.00000
631.00000 3071.00000
631.00000 3071.00000
631.00000 3071.00000
631.00000 3071.00000
632.00000 3071.00000
632.00000 3071.00000
632.00000 3071.00000
632.00000 3071.00000
632.00000 3071.00000
632.00000 3071.00000
559.00000 2403.00000
590.00000 2404.00000
637.00000 2397.00000
717.00000 2426.00000
829.00000 2440.00000
911.00000 2473.00000
589.00000 2278.00000
623.00000 2297.00000
645.00000 2316.00000
711.00000 2332.00000
807.00000 2372.00000
907.00000 2372.00000
661.00000 2206.00000
661.00000 2206.00000
661.00000 2206.00000
712.00000 2215.00000
767.00000 2237.00000
817.00000 2254.00000
664.00000 2159.00000
664.00000 2159.00000
664.00000 2159.00000
711.00000 2160.00000
755.00000 2177.00000
893.00000 2256.00000
IMAGE=scan0034.jpg
ID=77 
LM=50
602.00000 1989.00000
622.00000 2173.00000
545.00000 2552.00000
589.00000 2667.00000
517.00000 3272.00000
573.00000 3340.00000
632.00000 3371.00000
808.00000 3246.00000
848.00000 3114.00000
898.00000 2802.00000
885.00000 2611.00000
865.00000 2502.00000
728.00000 2236.00000
659.00000 1987.00000
631.00000 3371.00000
631.00000 3371.00000
631.00000 3371.00000
631.00000 3371.00000
631.00000 3371.00000
631.00000 3371.00000
631.00000 3371.00000
631.00000 3371.00000
631.00000 3371.00000
631.00000 3371.00000
631.00000 3371.00000
631.00000 3371.00000
501.00000 2809.00000
525.00000 2811.00000
616.00000 2827.00000
693.00000 2845.00000
897.00000 2846.00000
897.00000 2846.00000
533.00000 2584.00000
564.00000 2623.00000
591.00000 2638.00000
675.00000 2657.00000
779.00000 2672.00000
887.00000 2639.00000
590.00000 2433.00000
590.00000 2433.00000
612.00000 2402.00000
650.00000 2359.00000
694.00000 2365.00000
843.00000 2432.00000
602.00000 1989.00000
602.00000 1989.00000
602.00000 1989.00000
661.00000 1987.00000
661.00000 1987.00000
661.00000 1987.00000
IMAGE=scan0035.jpg
ID=78 
LM=50
614.00000 2107.00000
665.00000 2337.00000
611.00000 2853.00000
708.00000 2996.00000
599.00000 3892.00000
697.00000 4102.00000
923.00000 4201.00000
1140.00000 3983.00000
1161.00000 3786.00000
1147.00000 3275.00000
1084.00000 2987.00000
1048.00000 2875.00000
819.00000 2433.00000
698.00000 2098.00000
924.00000 4201.00000
924.00000 4201.00000
924.00000 4201.00000
924.00000 4201.00000
924.00000 4201.00000
924.00000 4201.00000
924.00000 4201.00000
924.00000 4201.00000
924.00000 4201.00000
924.00000 4201.00000
924.00000 4201.00000
924.00000 4201.00000
924.00000 4201.00000
924.00000 4201.00000
924.00000 4201.00000
924.00000 4201.00000
924.00000 4201.00000
924.00000 4201.00000
614.00000 2107.00000
614.00000 2107.00000
614.00000 2107.00000
699.00000 2098.00000
699.00000 2098.00000
699.00000 2098.00000
613.00000 2107.00000
613.00000 2108.00000
613.00000 2108.00000
697.00000 2098.00000
697.00000 2098.00000
697.00000 2098.00000
613.00000 2108.00000
613.00000 2108.00000
613.00000 2108.00000
700.00000 2098.00000
700.00000 2098.00000
700.00000 2098.00000
IMAGE=scan0036.jpg
ID=79 
LM=50
942.00000 1867.00000
938.00000 2100.00000
775.00000 2624.00000
835.00000 2778.00000
563.00000 3603.00000
616.00000 3802.00000
834.00000 3960.00000
1078.00000 3802.00000
1128.00000 3644.00000
1218.00000 3147.00000
1212.00000 2808.00000
1199.00000 2688.00000
1062.00000 2204.00000
1027.00000 1871.00000
835.00000 3960.00000
835.00000 3960.00000
835.00000 3960.00000
835.00000 3960.00000
835.00000 3960.00000
835.00000 3960.00000
835.00000 3960.00000
835.00000 3960.00000
835.00000 3960.00000
835.00000 3960.00000
835.00000 3960.00000
835.00000 3960.00000
835.00000 3960.00000
835.00000 3960.00000
835.00000 3960.00000
835.00000 3960.00000
835.00000 3960.00000
835.00000 3960.00000
942.00000 1867.00000
942.00000 1867.00000
942.00000 1867.00000
1030.00000 1869.00000
1030.00000 1869.00000
1030.00000 1869.00000
942.00000 1867.00000
942.00000 1867.00000
942.00000 1867.00000
1030.00000 1870.00000
1030.00000 1870.00000
1030.00000 1870.00000
941.00000 1866.00000
941.00000 1866.00000
941.00000 1866.00000
1029.00000 1869.00000
1029.00000 1869.00000
1029.00000 1869.00000
IMAGE=scan0037.jpg
ID=80 
