# Supplementary material for: Mixed Signals? Morphological and Molecular Evidence Suggest a Color Polymorphism in Some Neotropical Polythore Damselflies
Source: PLoS One. 2015 Apr 29;10(4):e0125074. doi: 10.1371/journal.pone.0125074 (PMC4414280; doi:10.1371/journal.pone.0125074)
Supplement: S2 File — Compressed folder containing everything needed to run the analyses presented in this paper, including images, data, and a Mathematica notebook. (ZIP) [file pone.0125074.s002.zip › Supplementary file/Polythore_Hindwing.tps]

LM=50
3925.00000 3116.00000
3991.00000 3459.00000
3982.00000 4023.00000
4062.00000 4094.00000
4125.00000 5275.00000
4199.00000 5400.00000
4328.00000 5476.00000
4689.00000 5198.00000
4739.00000 4851.00000
4675.00000 4279.00000
4576.00000 4062.00000
4520.00000 3965.00000
4257.00000 3663.00000
3984.00000 3095.00000
4328.00000 5476.00000
4328.00000 5475.00000
4327.00000 5475.00000
4328.00000 5476.00000
4328.00000 5477.00000
4328.00000 5477.00000
4330.00000 5476.00000
4330.00000 5476.00000
4330.00000 5476.00000
4330.00000 5476.00000
4330.00000 5476.00000
4330.00000 5476.00000
4026.00000 4625.00000
4056.00000 4689.00000
4317.00000 4862.00000
4619.00000 4847.00000
4731.00000 4980.00000
4731.00000 4980.00000
4659.00000 4235.00000
4596.00000 4303.00000
4269.00000 4347.00000
4166.00000 4337.00000
4029.00000 4358.00000
4002.00000 4349.00000
3982.00000 4021.00000
4010.00000 3829.00000
4044.00000 3836.00000
4116.00000 3796.00000
4194.00000 3803.00000
4519.00000 3961.00000
3984.00000 3093.00000
3984.00000 3093.00000
3984.00000 3093.00000
3925.00000 3117.00000
3925.00000 3117.00000
3925.00000 3117.00000
IMAGE=PA05.jpg
ID=0 
LM=50
4583.00000 2098.00000
4492.00000 2453.00000
4215.00000 2995.00000
4253.00000 3090.00000
3711.00000 4272.00000
3730.00000 4438.00000
3814.00000 4583.00000
4296.00000 4492.00000
4534.00000 4173.00000
4764.00000 3570.00000
4776.00000 3329.00000
4772.00000 3218.00000
4667.00000 2764.00000
4659.00000 2095.00000
3816.00000 4581.00000
3816.00000 4581.00000
3816.00000 4581.00000
3816.00000 4581.00000
3816.00000 4581.00000
3816.00000 4581.00000
3814.00000 4583.00000
3814.00000 4583.00000
3814.00000 4583.00000
3814.00000 4583.00000
3814.00000 4583.00000
3814.00000 4583.00000
3903.00000 3687.00000
3913.00000 3729.00000
4120.00000 4039.00000
4461.00000 4283.00000
4461.00000 4283.00000
4461.00000 4283.00000
4763.00000 3568.00000
4763.00000 3568.00000
4355.00000 3487.00000
4232.00000 3410.00000
4090.00000 3338.00000
4072.00000 3311.00000
4216.00000 2996.00000
4296.00000 2861.00000
4368.00000 2825.00000
4447.00000 2840.00000
4534.00000 2876.00000
4774.00000 3209.00000
4658.00000 2095.00000
4658.00000 2095.00000
4658.00000 2095.00000
4584.00000 2098.00000
4584.00000 2098.00000
4584.00000 2098.00000
IMAGE=PA87.jpg
ID=1 
LM=50
5959.00000 2516.00000
6057.00000 2897.00000
6009.00000 3683.00000
6129.00000 3816.00000
6098.00000 5576.00000
6230.00000 5886.00000
6593.00000 6102.00000
6977.00000 5793.00000
7076.00000 5254.00000
7044.00000 4396.00000
6940.00000 4034.00000
6812.00000 3745.00000
6401.00000 3177.00000
6074.00000 2445.00000
6044.00000 5004.00000
6080.00000 4988.00000
6476.00000 5156.00000
6880.00000 5192.00000
7080.00000 5041.00000
7080.00000 5041.00000
7081.00000 5042.00000
7081.00000 5043.00000
6880.00000 5192.00000
6477.00000 5156.00000
6080.00000 4988.00000
6044.00000 5004.00000
6044.00000 5004.00000
6080.00000 4988.00000
6479.00000 5155.00000
6880.00000 5190.00000
7082.00000 5041.00000
7082.00000 5041.00000
6074.00000 2444.00000
6074.00000 2444.00000
6074.00000 2444.00000
5959.00000 2516.00000
5959.00000 2516.00000
5959.00000 2516.00000
5959.00000 2516.00000
5959.00000 2516.00000
5959.00000 2516.00000
6073.00000 2446.00000
6073.00000 2446.00000
6073.00000 2446.00000
6075.00000 2445.00000
6075.00000 2445.00000
6075.00000 2445.00000
5960.00000 2515.00000
5960.00000 2515.00000
5960.00000 2515.00000
IMAGE=PL10.jpg
ID=2 
LM=50
3463.00000 1850.00000
3533.00000 2273.00000
3461.00000 3094.00000
3568.00000 3190.00000
3479.00000 5073.00000
3631.00000 5377.00000
3966.00000 5543.00000
4376.00000 5244.00000
4482.00000 4821.00000
4463.00000 3863.00000
4357.00000 3468.00000
4297.00000 3302.00000
3891.00000 2633.00000
3570.00000 1785.00000
3431.00000 4287.00000
3473.00000 4292.00000
3802.00000 4408.00000
4076.00000 4498.00000
4507.00000 4553.00000
4507.00000 4553.00000
4507.00000 4553.00000
4507.00000 4553.00000
4079.00000 4495.00000
3803.00000 4407.00000
3474.00000 4292.00000
3434.00000 4287.00000
3434.00000 4287.00000
3474.00000 4291.00000
3806.00000 4406.00000
4080.00000 4493.00000
4510.00000 4551.00000
4510.00000 4551.00000
3570.00000 1785.00000
3570.00000 1785.00000
3570.00000 1785.00000
3463.00000 1849.00000
3463.00000 1849.00000
3463.00000 1849.00000
3463.00000 1849.00000
3463.00000 1849.00000
3463.00000 1849.00000
3571.00000 1784.00000
3571.00000 1784.00000
3571.00000 1784.00000
3571.00000 1784.00000
3571.00000 1784.00000
3571.00000 1784.00000
3464.00000 1848.00000
3464.00000 1848.00000
3464.00000 1848.00000
IMAGE=PL35.jpg
ID=3 
LM=50
4840.00000 2724.00000
4919.00000 3199.00000
4867.00000 4103.00000
4991.00000 4211.00000
4922.00000 6302.00000
5078.00000 6616.00000
5528.00000 6837.00000
5961.00000 6490.00000
6039.00000 5959.00000
5974.00000 4952.00000
5873.00000 4580.00000
5787.00000 4348.00000
5309.00000 3604.00000
4948.00000 2685.00000
4865.00000 5393.00000
4902.00000 5393.00000
5267.00000 5500.00000
5531.00000 5567.00000
6045.00000 5535.00000
6045.00000 5535.00000
6045.00000 5535.00000
6045.00000 5535.00000
5530.00000 5565.00000
5266.00000 5500.00000
4900.00000 5390.00000
4863.00000 5391.00000
4863.00000 5391.00000
4899.00000 5390.00000
5267.00000 5500.00000
5529.00000 5563.00000
6046.00000 5535.00000
6046.00000 5535.00000
4948.00000 2684.00000
4948.00000 2684.00000
4948.00000 2684.00000
4840.00000 2724.00000
4840.00000 2724.00000
4840.00000 2724.00000
4840.00000 2723.00000
4840.00000 2722.00000
4840.00000 2722.00000
4947.00000 2685.00000
4947.00000 2685.00000
4947.00000 2685.00000
4947.00000 2685.00000
4947.00000 2685.00000
4947.00000 2685.00000
4839.00000 2725.00000
4839.00000 2725.00000
4839.00000 2725.00000
IMAGE=PL37.jpg
ID=4 
LM=50
3930.00000 1697.00000
4077.00000 2146.00000
4144.00000 3035.00000
4284.00000 3168.00000
4441.00000 5124.00000
4623.00000 5442.00000
5150.00000 5635.00000
5508.00000 5223.00000
5543.00000 4638.00000
5378.00000 3647.00000
5223.00000 3282.00000
5110.00000 3075.00000
4511.00000 2415.00000
4037.00000 1633.00000
4311.00000 4464.00000
4357.00000 4455.00000
4795.00000 4524.00000
5236.00000 4562.00000
5531.00000 4399.00000
5531.00000 4399.00000
5531.00000 4399.00000
5531.00000 4399.00000
5237.00000 4561.00000
4797.00000 4522.00000
4356.00000 4454.00000
4312.00000 4462.00000
4312.00000 4462.00000
4354.00000 4452.00000
4795.00000 4522.00000
5236.00000 4560.00000
5531.00000 4399.00000
5531.00000 4399.00000
4037.00000 1633.00000
4037.00000 1633.00000
4037.00000 1633.00000
3930.00000 1697.00000
3930.00000 1697.00000
3930.00000 1697.00000
3930.00000 1697.00000
3930.00000 1697.00000
3930.00000 1697.00000
4036.00000 1632.00000
4036.00000 1632.00000
4036.00000 1632.00000
4036.00000 1632.00000
4036.00000 1632.00000
4036.00000 1632.00000
3930.00000 1696.00000
3930.00000 1696.00000
3930.00000 1696.00000
IMAGE=PL39.jpg
ID=5 
LM=50
5266.00000 2955.00000
5393.00000 3440.00000
5444.00000 4355.00000
5578.00000 4448.00000
5721.00000 6476.00000
5899.00000 6811.00000
6359.00000 7004.00000
6783.00000 6568.00000
6823.00000 6013.00000
6645.00000 4978.00000
6494.00000 4607.00000
6383.00000 4405.00000
5831.00000 3751.00000
5374.00000 2953.00000
5587.00000 5732.00000
5633.00000 5724.00000
6027.00000 5793.00000
6440.00000 5871.00000
6809.00000 5766.00000
6809.00000 5766.00000
6809.00000 5766.00000
6809.00000 5766.00000
6441.00000 5869.00000
6028.00000 5790.00000
5633.00000 5725.00000
5587.00000 5734.00000
5587.00000 5734.00000
5633.00000 5725.00000
6027.00000 5792.00000
6440.00000 5869.00000
6810.00000 5765.00000
6810.00000 5765.00000
5373.00000 2952.00000
5373.00000 2952.00000
5373.00000 2952.00000
5266.00000 2955.00000
5266.00000 2955.00000
5266.00000 2955.00000
5266.00000 2955.00000
5266.00000 2955.00000
5266.00000 2955.00000
5375.00000 2952.00000
5375.00000 2952.00000
5375.00000 2952.00000
5375.00000 2952.00000
5375.00000 2952.00000
5375.00000 2952.00000
5266.00000 2955.00000
5266.00000 2955.00000
5266.00000 2955.00000
IMAGE=PL39d.jpg
ID=6 
LM=50
3987.00000 1674.00000
4089.00000 2049.00000
4066.00000 2896.00000
4193.00000 3033.00000
4222.00000 4788.00000
4370.00000 5035.00000
4604.00000 5181.00000
5032.00000 4858.00000
5120.00000 4447.00000
5121.00000 3583.00000
4987.00000 3185.00000
4857.00000 2924.00000
4437.00000 2369.00000
4089.00000 1606.00000
4112.00000 3770.00000
4151.00000 3822.00000
4448.00000 3847.00000
4636.00000 3882.00000
5145.00000 3733.00000
5147.00000 3731.00000
5102.00000 3489.00000
5053.00000 3583.00000
4593.00000 3763.00000
4427.00000 3738.00000
4122.00000 3197.00000
4064.00000 2898.00000
4064.00000 2896.00000
4123.00000 3197.00000
4428.00000 3738.00000
4593.00000 3763.00000
5054.00000 3583.00000
5101.00000 3487.00000
4942.00000 3086.00000
4384.00000 2721.00000
4262.00000 2573.00000
4151.00000 2518.00000
4109.00000 2673.00000
4066.00000 2897.00000
3989.00000 1672.00000
3989.00000 1672.00000
3989.00000 1672.00000
4090.00000 1605.00000
4090.00000 1605.00000
4090.00000 1605.00000
4090.00000 1605.00000
4090.00000 1605.00000
4090.00000 1605.00000
3989.00000 1673.00000
3989.00000 1673.00000
3989.00000 1673.00000
IMAGE=PO20_A.jpg
ID=7 
LM=50
3968.00000 2420.00000
3993.00000 2784.00000
3862.00000 3575.00000
3941.00000 3685.00000
3743.00000 5344.00000
3833.00000 5578.00000
4100.00000 5758.00000
4453.00000 5500.00000
4592.00000 5134.00000
4708.00000 4312.00000
4650.00000 3971.00000
4565.00000 3714.00000
4272.00000 3138.00000
4071.00000 2390.00000
3773.00000 4428.00000
3805.00000 4459.00000
4062.00000 4492.00000
4220.00000 4548.00000
4715.00000 4452.00000
4715.00000 4452.00000
4708.00000 4311.00000
4708.00000 4311.00000
4186.00000 4329.00000
4054.00000 4247.00000
3880.00000 3776.00000
3882.00000 3772.00000
3881.00000 3775.00000
3881.00000 3775.00000
4054.00000 4245.00000
4186.00000 4329.00000
4710.00000 4313.00000
4710.00000 4313.00000
4642.00000 3939.00000
4175.00000 3552.00000
4084.00000 3316.00000
3977.00000 3322.00000
3919.00000 3547.00000
3919.00000 3547.00000
3968.00000 2418.00000
3968.00000 2418.00000
3968.00000 2418.00000
4071.00000 2390.00000
4071.00000 2390.00000
4071.00000 2390.00000
4071.00000 2390.00000
4071.00000 2390.00000
4071.00000 2390.00000
3968.00000 2418.00000
3968.00000 2418.00000
3968.00000 2418.00000
IMAGE=PO20_B.jpg
ID=8 
LM=50
3698.00000 2289.00000
3797.00000 2659.00000
3810.00000 3520.00000
3924.00000 3615.00000
4008.00000 5321.00000
4178.00000 5580.00000
4467.00000 5734.00000
4849.00000 5382.00000
4921.00000 4925.00000
4866.00000 4104.00000
4715.00000 3754.00000
4604.00000 3543.00000
4145.00000 2939.00000
3794.00000 2213.00000
3894.00000 4549.00000
3936.00000 4543.00000
4229.00000 4512.00000
4424.00000 4513.00000
4906.00000 4315.00000
4906.00000 4315.00000
4873.00000 4141.00000
4873.00000 4141.00000
4347.00000 4341.00000
4193.00000 4334.00000
3881.00000 3820.00000
3881.00000 3820.00000
3882.00000 3819.00000
3882.00000 3819.00000
4194.00000 4334.00000
4348.00000 4342.00000
4873.00000 4141.00000
4873.00000 4141.00000
4758.00000 3824.00000
4131.00000 3405.00000
4002.00000 3276.00000
3887.00000 3204.00000
3870.00000 3559.00000
3870.00000 3558.00000
3699.00000 2288.00000
3699.00000 2288.00000
3699.00000 2288.00000
3795.00000 2212.00000
3795.00000 2212.00000
3795.00000 2212.00000
3795.00000 2212.00000
3795.00000 2212.00000
3795.00000 2212.00000
3700.00000 2288.00000
3700.00000 2288.00000
3700.00000 2288.00000
IMAGE=PO20_C.jpg
ID=9 
LM=50
3694.00000 2463.00000
3795.00000 2837.00000
3796.00000 3682.00000
3913.00000 3805.00000
3957.00000 5541.00000
4110.00000 5780.00000
4385.00000 5968.00000
4834.00000 5600.00000
4908.00000 5091.00000
4841.00000 4261.00000
4713.00000 3930.00000
4600.00000 3720.00000
4141.00000 3119.00000
3793.00000 2398.00000
3866.00000 4765.00000
3913.00000 4798.00000
4215.00000 4723.00000
4427.00000 4715.00000
4899.00000 4569.00000
4899.00000 4569.00000
4824.00000 4189.00000
4805.00000 4258.00000
4232.00000 4220.00000
4097.00000 4223.00000
3856.00000 3740.00000
3856.00000 3740.00000
3856.00000 3741.00000
3856.00000 3741.00000
4097.00000 4223.00000
4231.00000 4219.00000
4804.00000 4257.00000
4824.00000 4188.00000
4587.00000 3687.00000
4144.00000 3648.00000
3967.00000 3340.00000
3871.00000 3371.00000
3829.00000 3407.00000
3829.00000 3407.00000
3694.00000 2462.00000
3694.00000 2462.00000
3694.00000 2462.00000
3794.00000 2395.00000
3794.00000 2395.00000
3794.00000 2395.00000
3794.00000 2395.00000
3794.00000 2395.00000
3794.00000 2395.00000
3695.00000 2463.00000
3695.00000 2463.00000
3695.00000 2463.00000
IMAGE=PO30_A.jpg
ID=10 
LM=50
4496.00000 1374.00000
4624.00000 1833.00000
4617.00000 2809.00000
4758.00000 2930.00000
4842.00000 5021.00000
5003.00000 5315.00000
5364.00000 5507.00000
5807.00000 5086.00000
5881.00000 4478.00000
5799.00000 3465.00000
5654.00000 3086.00000
5533.00000 2837.00000
5010.00000 2134.00000
4614.00000 1297.00000
4733.00000 4360.00000
4775.00000 4279.00000
5109.00000 4078.00000
5367.00000 4098.00000
5887.00000 3955.00000
5887.00000 3955.00000
5781.00000 3380.00000
5775.00000 3468.00000
5233.00000 3818.00000
5061.00000 3871.00000
4779.00000 3054.00000
4779.00000 3054.00000
4779.00000 3054.00000
4779.00000 3054.00000
5062.00000 3873.00000
5235.00000 3818.00000
5775.00000 3469.00000
5780.00000 3379.00000
5393.00000 2569.00000
4939.00000 2422.00000
4818.00000 2288.00000
4707.00000 2330.00000
4759.00000 2928.00000
4759.00000 2928.00000
4495.00000 1374.00000
4495.00000 1374.00000
4495.00000 1374.00000
4612.00000 1296.00000
4612.00000 1296.00000
4612.00000 1296.00000
4612.00000 1296.00000
4612.00000 1296.00000
4612.00000 1296.00000
4495.00000 1375.00000
4495.00000 1375.00000
4495.00000 1375.00000
IMAGE=PO30_B.jpg
ID=11 
LM=50
3392.00000 2303.00000
3507.00000 2661.00000
3533.00000 3535.00000
3669.00000 3664.00000
3763.00000 5478.00000
3915.00000 5752.00000
4237.00000 5913.00000
4615.00000 5558.00000
4710.00000 5091.00000
4686.00000 4151.00000
4524.00000 3768.00000
4400.00000 3522.00000
3902.00000 2967.00000
3495.00000 2216.00000
3648.00000 4643.00000
3695.00000 4699.00000
4004.00000 4604.00000
4183.00000 4555.00000
4732.00000 4444.00000
4732.00000 4444.00000
4637.00000 3996.00000
4645.00000 4152.00000
4154.00000 4475.00000
3981.00000 4508.00000
3611.00000 3862.00000
3611.00000 3862.00000
3611.00000 3862.00000
3611.00000 3862.00000
3981.00000 4507.00000
4155.00000 4472.00000
4645.00000 4153.00000
4637.00000 3997.00000
4351.00000 3442.00000
3865.00000 3371.00000
3715.00000 3160.00000
3597.00000 3106.00000
3567.00000 3507.00000
3532.00000 3533.00000
3390.00000 2301.00000
3390.00000 2301.00000
3390.00000 2301.00000
3494.00000 2215.00000
3494.00000 2215.00000
3494.00000 2215.00000
3494.00000 2215.00000
3494.00000 2215.00000
3494.00000 2215.00000
3389.00000 2302.00000
3389.00000 2302.00000
3389.00000 2302.00000
IMAGE=PO30_C.jpg
ID=12 
LM=50
5684.00000 2209.00000
5798.00000 2564.00000
5812.00000 3402.00000
5952.00000 3576.00000
6023.00000 5113.00000
6170.00000 5375.00000
6560.00000 5557.00000
6882.00000 5215.00000
6944.00000 4750.00000
6904.00000 3947.00000
6784.00000 3633.00000
6652.00000 3396.00000
6148.00000 2800.00000
5779.00000 2136.00000
5909.00000 4405.00000
5945.00000 4375.00000
6249.00000 4391.00000
6493.00000 4403.00000
6936.00000 4110.00000
6936.00000 4110.00000
6890.00000 3883.00000
6825.00000 3950.00000
6405.00000 4250.00000
6213.00000 4240.00000
5992.00000 4214.00000
5992.00000 4214.00000
5992.00000 4214.00000
5992.00000 4214.00000
6213.00000 4240.00000
6405.00000 4251.00000
6826.00000 3950.00000
6890.00000 3883.00000
6840.00000 3748.00000
6212.00000 3424.00000
6096.00000 3374.00000
5915.00000 3227.00000
5950.00000 3572.00000
5950.00000 3572.00000
5685.00000 2208.00000
5685.00000 2208.00000
5685.00000 2208.00000
5779.00000 2136.00000
5779.00000 2136.00000
5779.00000 2136.00000
5779.00000 2136.00000
5779.00000 2136.00000
5779.00000 2136.00000
5684.00000 2207.00000
5684.00000 2207.00000
5684.00000 2207.00000
IMAGE=PO42.jpg
ID=13 
LM=50
3744.00000 2290.00000
3804.00000 2703.00000
3724.00000 3525.00000
3829.00000 3616.00000
3762.00000 5227.00000
3871.00000 5454.00000
4084.00000 5612.00000
4497.00000 5349.00000
4614.00000 4950.00000
4658.00000 4182.00000
4547.00000 3782.00000
4434.00000 3524.00000
4077.00000 2977.00000
3841.00000 2301.00000
3709.00000 4500.00000
3753.00000 4525.00000
4032.00000 4512.00000
4218.00000 4536.00000
4682.00000 4350.00000
4682.00000 4350.00000
4651.00000 4096.00000
4621.00000 4180.00000
4139.00000 4293.00000
3995.00000 4248.00000
3774.00000 3658.00000
3773.00000 3657.00000
3775.00000 3656.00000
3775.00000 3656.00000
3993.00000 4248.00000
4139.00000 4293.00000
4620.00000 4179.00000
4652.00000 4096.00000
4507.00000 3679.00000
4022.00000 3430.00000
3902.00000 3087.00000
3826.00000 3128.00000
3781.00000 3562.00000
3781.00000 3562.00000
3744.00000 2289.00000
3744.00000 2289.00000
3744.00000 2289.00000
3839.00000 2302.00000
3839.00000 2302.00000
3839.00000 2302.00000
3839.00000 2302.00000
3839.00000 2302.00000
3839.00000 2302.00000
3744.00000 2289.00000
3744.00000 2289.00000
3744.00000 2289.00000
IMAGE=PO43.jpg
ID=14 
LM=50
3472.00000 1950.00000
3530.00000 2319.00000
3423.00000 3122.00000
3536.00000 3237.00000
3414.00000 4980.00000
3531.00000 5233.00000
3794.00000 5410.00000
4210.00000 5103.00000
4325.00000 4716.00000
4393.00000 3825.00000
4309.00000 3504.00000
4215.00000 3259.00000
3828.00000 2620.00000
3577.00000 1891.00000
3378.00000 4077.00000
3420.00000 4108.00000
3714.00000 4130.00000
3895.00000 4159.00000
4407.00000 3986.00000
4407.00000 3986.00000
4372.00000 3739.00000
4341.00000 3823.00000
3830.00000 3925.00000
3696.00000 3886.00000
3468.00000 3341.00000
3468.00000 3341.00000
3468.00000 3341.00000
3468.00000 3341.00000
3697.00000 3887.00000
3830.00000 3925.00000
4341.00000 3825.00000
4374.00000 3740.00000
4265.00000 3381.00000
3787.00000 3192.00000
3669.00000 3012.00000
3547.00000 2887.00000
3482.00000 3169.00000
3482.00000 3169.00000
3472.00000 1951.00000
3472.00000 1951.00000
3472.00000 1951.00000
3577.00000 1890.00000
3577.00000 1890.00000
3577.00000 1890.00000
3577.00000 1890.00000
3577.00000 1890.00000
3577.00000 1890.00000
3472.00000 1951.00000
3472.00000 1951.00000
3472.00000 1951.00000
IMAGE=PO45.jpg
ID=15 
LM=50
3405.00000 1842.00000
3468.00000 2296.00000
3356.00000 3190.00000
3482.00000 3337.00000
3358.00000 5197.00000
3476.00000 5459.00000
3785.00000 5675.00000
4258.00000 5281.00000
4375.00000 4808.00000
4397.00000 3839.00000
4299.00000 3479.00000
4221.00000 3292.00000
3826.00000 2638.00000
3517.00000 1780.00000
3314.00000 4459.00000
3364.00000 4540.00000
3706.00000 4378.00000
3917.00000 4390.00000
4431.00000 4254.00000
4431.00000 4254.00000
4427.00000 4072.00000
4427.00000 4072.00000
3857.00000 4212.00000
3686.00000 4239.00000
3405.00000 3420.00000
3405.00000 3420.00000
3405.00000 3420.00000
3405.00000 3420.00000
3686.00000 4238.00000
3857.00000 4212.00000
4426.00000 4073.00000
4426.00000 4073.00000
4154.00000 3127.00000
3720.00000 2961.00000
3613.00000 2817.00000
3496.00000 2907.00000
3422.00000 3259.00000
3422.00000 3259.00000
3403.00000 1842.00000
3403.00000 1842.00000
3403.00000 1842.00000
3515.00000 1780.00000
3515.00000 1780.00000
3515.00000 1780.00000
3515.00000 1780.00000
3515.00000 1780.00000
3515.00000 1780.00000
3402.00000 1841.00000
3402.00000 1841.00000
3402.00000 1841.00000
IMAGE=PO47.jpg
ID=16 
LM=50
3755.00000 2104.00000
3809.00000 2494.00000
3719.00000 3307.00000
3829.00000 3429.00000
3702.00000 5069.00000
3794.00000 5302.00000
4034.00000 5504.00000
4427.00000 5210.00000
4549.00000 4800.00000
4612.00000 3914.00000
4517.00000 3559.00000
4433.00000 3350.00000
4109.00000 2815.00000
3846.00000 2076.00000
3684.00000 4238.00000
3721.00000 4245.00000
4002.00000 4266.00000
4180.00000 4300.00000
4634.00000 4198.00000
4634.00000 4198.00000
4628.00000 4036.00000
4628.00000 4036.00000
4129.00000 4121.00000
3987.00000 4097.00000
3755.00000 3491.00000
3755.00000 3491.00000
3755.00000 3491.00000
3755.00000 3491.00000
3987.00000 4097.00000
4130.00000 4119.00000
4627.00000 4035.00000
4627.00000 4035.00000
4465.00000 3420.00000
4035.00000 3223.00000
3926.00000 2963.00000
3832.00000 2982.00000
3768.00000 3349.00000
3768.00000 3349.00000
3756.00000 2105.00000
3756.00000 2105.00000
3756.00000 2105.00000
3847.00000 2077.00000
3847.00000 2077.00000
3847.00000 2077.00000
3847.00000 2077.00000
3847.00000 2077.00000
3847.00000 2077.00000
3756.00000 2105.00000
3756.00000 2105.00000
3756.00000 2105.00000
IMAGE=PO47b.jpg
ID=17 
LM=50
3638.00000 1537.00000
3712.00000 1982.00000
3627.00000 2931.00000
3763.00000 3040.00000
3690.00000 4921.00000
3849.00000 5216.00000
4201.00000 5413.00000
4666.00000 5093.00000
4759.00000 4615.00000
4749.00000 3732.00000
4649.00000 3349.00000
4556.00000 3101.00000
4089.00000 2341.00000
3757.00000 1465.00000
3623.00000 4042.00000
3671.00000 4070.00000
4020.00000 4170.00000
4346.00000 4322.00000
4779.00000 4371.00000
4779.00000 4371.00000
4779.00000 4371.00000
4779.00000 4371.00000
4344.00000 4323.00000
4020.00000 4170.00000
3669.00000 4067.00000
3621.00000 4041.00000
3621.00000 4041.00000
3668.00000 4070.00000
4020.00000 4168.00000
4345.00000 4322.00000
4780.00000 4368.00000
4780.00000 4369.00000
3759.00000 1466.00000
3759.00000 1466.00000
3759.00000 1466.00000
3636.00000 1540.00000
3636.00000 1539.00000
3636.00000 1539.00000
3636.00000 1537.00000
3636.00000 1537.00000
3636.00000 1537.00000
3758.00000 1466.00000
3758.00000 1466.00000
3758.00000 1466.00000
3758.00000 1466.00000
3758.00000 1466.00000
3758.00000 1466.00000
3635.00000 1540.00000
3635.00000 1540.00000
3635.00000 1540.00000
IMAGE=PP23.jpg
ID=18 
LM=50
3555.00000 2352.00000
3624.00000 2712.00000
3573.00000 3449.00000
3674.00000 3542.00000
3635.00000 5101.00000
3744.00000 5352.00000
4004.00000 5507.00000
4378.00000 5230.00000
4453.00000 4854.00000
4442.00000 4108.00000
4343.00000 3750.00000
4263.00000 3549.00000
3922.00000 3019.00000
3645.00000 2302.00000
3587.00000 4448.00000
3623.00000 4429.00000
3902.00000 4558.00000
4217.00000 4720.00000
4461.00000 4744.00000
4461.00000 4744.00000
4461.00000 4744.00000
4461.00000 4744.00000
4216.00000 4720.00000
3904.00000 4560.00000
3622.00000 4430.00000
3587.00000 4448.00000
3587.00000 4448.00000
3622.00000 4429.00000
3904.00000 4557.00000
4217.00000 4720.00000
4461.00000 4745.00000
4461.00000 4745.00000
3645.00000 2301.00000
3645.00000 2301.00000
3645.00000 2301.00000
3554.00000 2352.00000
3554.00000 2352.00000
3554.00000 2352.00000
3554.00000 2352.00000
3554.00000 2352.00000
3554.00000 2352.00000
3646.00000 2303.00000
3646.00000 2303.00000
3646.00000 2303.00000
3646.00000 2303.00000
3646.00000 2303.00000
3646.00000 2303.00000
3555.00000 2352.00000
3555.00000 2352.00000
3555.00000 2352.00000
IMAGE=PP24.jpg
ID=19 
LM=50
4918.00000 1637.00000
4980.00000 2054.00000
4904.00000 2829.00000
5011.00000 2963.00000
4933.00000 4663.00000
5066.00000 4997.00000
5422.00000 5180.00000
5801.00000 4863.00000
5893.00000 4464.00000
5891.00000 3622.00000
5777.00000 3183.00000
5678.00000 2946.00000
5295.00000 2383.00000
5023.00000 1575.00000
4881.00000 3957.00000
4920.00000 3956.00000
5262.00000 4150.00000
5628.00000 4295.00000
5913.00000 4252.00000
5913.00000 4252.00000
5913.00000 4252.00000
5913.00000 4252.00000
5629.00000 4294.00000
5262.00000 4148.00000
4920.00000 3955.00000
4881.00000 3956.00000
4881.00000 3956.00000
4920.00000 3955.00000
5261.00000 4149.00000
5627.00000 4294.00000
5912.00000 4252.00000
5912.00000 4252.00000
5021.00000 1575.00000
5021.00000 1575.00000
5021.00000 1575.00000
4916.00000 1640.00000
4916.00000 1640.00000
4916.00000 1640.00000
4916.00000 1640.00000
4916.00000 1639.00000
4916.00000 1639.00000
5021.00000 1575.00000
5021.00000 1575.00000
5021.00000 1575.00000
5020.00000 1575.00000
5020.00000 1575.00000
5020.00000 1575.00000
4915.00000 1640.00000
4915.00000 1640.00000
4915.00000 1640.00000
IMAGE=PP26.jpg
ID=20 
LM=50
3656.00000 2376.00000
3738.00000 2748.00000
3708.00000 3444.00000
3806.00000 3536.00000
3844.00000 5180.00000
3945.00000 5403.00000
4231.00000 5592.00000
4587.00000 5304.00000
4661.00000 4784.00000
4620.00000 4047.00000
4524.00000 3744.00000
4475.00000 3634.00000
4046.00000 3011.00000
3744.00000 2316.00000
3773.00000 4621.00000
3806.00000 4598.00000
4138.00000 4711.00000
4662.00000 4853.00000
4662.00000 4853.00000
4662.00000 4853.00000
4660.00000 4852.00000
4660.00000 4852.00000
4660.00000 4852.00000
4138.00000 4708.00000
3804.00000 4596.00000
3772.00000 4621.00000
3772.00000 4621.00000
3806.00000 4596.00000
4137.00000 4708.00000
4662.00000 4852.00000
4662.00000 4852.00000
4662.00000 4852.00000
3744.00000 2315.00000
3744.00000 2315.00000
3744.00000 2315.00000
3657.00000 2374.00000
3657.00000 2374.00000
3657.00000 2374.00000
3657.00000 2374.00000
3657.00000 2374.00000
3657.00000 2374.00000
3744.00000 2315.00000
3744.00000 2315.00000
3744.00000 2315.00000
3744.00000 2315.00000
3744.00000 2315.00000
3744.00000 2315.00000
3656.00000 2375.00000
3656.00000 2375.00000
3656.00000 2375.00000
IMAGE=PP28.jpg
ID=21 
LM=50
3866.00000 1829.00000
3922.00000 2204.00000
3853.00000 2937.00000
3955.00000 3036.00000
3924.00000 4559.00000
4031.00000 4795.00000
4278.00000 4960.00000
4635.00000 4717.00000
4741.00000 4316.00000
4684.00000 3538.00000
4592.00000 3204.00000
4524.00000 3023.00000
4208.00000 2510.00000
3959.00000 1774.00000
3845.00000 3787.00000
3882.00000 3814.00000
4187.00000 4059.00000
4561.00000 4222.00000
4757.00000 4193.00000
4757.00000 4193.00000
4757.00000 4193.00000
4757.00000 4193.00000
4561.00000 4223.00000
4186.00000 4059.00000
3881.00000 3814.00000
3845.00000 3787.00000
3845.00000 3787.00000
3882.00000 3813.00000
4186.00000 4059.00000
4561.00000 4224.00000
4757.00000 4193.00000
4757.00000 4193.00000
3959.00000 1774.00000
3959.00000 1774.00000
3959.00000 1774.00000
3866.00000 1829.00000
3866.00000 1829.00000
3866.00000 1829.00000
3866.00000 1829.00000
3866.00000 1829.00000
3866.00000 1829.00000
3960.00000 1773.00000
3960.00000 1773.00000
3960.00000 1773.00000
3960.00000 1773.00000
3960.00000 1773.00000
3960.00000 1773.00000
3866.00000 1828.00000
3866.00000 1828.00000
3866.00000 1828.00000
IMAGE=PP29.jpg
ID=22 
LM=50
3610.00000 2277.00000
3666.00000 2628.00000
3574.00000 3370.00000
3675.00000 3476.00000
3524.00000 5109.00000
3617.00000 5361.00000
3846.00000 5542.00000
4230.00000 5353.00000
4394.00000 4890.00000
4423.00000 4136.00000
4361.00000 3811.00000
4302.00000 3599.00000
3945.00000 2954.00000
3706.00000 2225.00000
3524.00000 4423.00000
3561.00000 4424.00000
3843.00000 4539.00000
4137.00000 4705.00000
4413.00000 4768.00000
4413.00000 4768.00000
4413.00000 4768.00000
4413.00000 4768.00000
4137.00000 4705.00000
3843.00000 4539.00000
3561.00000 4424.00000
3524.00000 4424.00000
3524.00000 4424.00000
3561.00000 4425.00000
3843.00000 4539.00000
4136.00000 4705.00000
4412.00000 4767.00000
4412.00000 4767.00000
3706.00000 2225.00000
3706.00000 2225.00000
3706.00000 2225.00000
3610.00000 2277.00000
3610.00000 2277.00000
3610.00000 2277.00000
3610.00000 2277.00000
3610.00000 2277.00000
3610.00000 2277.00000
3705.00000 2225.00000
3705.00000 2225.00000
3705.00000 2225.00000
3705.00000 2225.00000
3705.00000 2225.00000
3705.00000 2225.00000
3610.00000 2276.00000
3610.00000 2276.00000
3610.00000 2276.00000
IMAGE=PP30.jpg
ID=23 
LM=50
5174.00000 2029.00000
5242.00000 2446.00000
5157.00000 3252.00000
5273.00000 3403.00000
5198.00000 5229.00000
5328.00000 5515.00000
5712.00000 5722.00000
6101.00000 5351.00000
6187.00000 4893.00000
6158.00000 3988.00000
6047.00000 3611.00000
5977.00000 3426.00000
5583.00000 2782.00000
5287.00000 1984.00000
5147.00000 4460.00000
5182.00000 4482.00000
5547.00000 4656.00000
5928.00000 4795.00000
6206.00000 4760.00000
6206.00000 4760.00000
6206.00000 4760.00000
6206.00000 4760.00000
5929.00000 4795.00000
5548.00000 4656.00000
5181.00000 4482.00000
5146.00000 4459.00000
5146.00000 4459.00000
5181.00000 4482.00000
5546.00000 4657.00000
5927.00000 4795.00000
6206.00000 4761.00000
6206.00000 4761.00000
5287.00000 1983.00000
5287.00000 1983.00000
5287.00000 1983.00000
5174.00000 2031.00000
5174.00000 2031.00000
5174.00000 2031.00000
5174.00000 2031.00000
5174.00000 2031.00000
5174.00000 2031.00000
5286.00000 1984.00000
5286.00000 1984.00000
5286.00000 1984.00000
5286.00000 1984.00000
5286.00000 1984.00000
5286.00000 1984.00000
5173.00000 2032.00000
5173.00000 2032.00000
5173.00000 2032.00000
IMAGE=PP67.jpg
ID=24 
LM=50
4782.00000 2977.00000
4803.00000 3414.00000
4639.00000 4255.00000
4751.00000 4360.00000
4550.00000 6194.00000
4672.00000 6510.00000
5045.00000 6741.00000
5486.00000 6405.00000
5591.00000 5910.00000
5608.00000 5062.00000
5546.00000 4738.00000
5455.00000 4409.00000
5113.00000 3762.00000
4903.00000 2932.00000
4542.00000 5376.00000
4582.00000 5404.00000
4966.00000 5773.00000
5481.00000 5892.00000
5605.00000 5757.00000
5605.00000 5757.00000
5569.00000 4831.00000
5393.00000 5017.00000
5000.00000 4829.00000
4844.00000 4758.00000
4751.00000 4408.00000
4751.00000 4408.00000
4751.00000 4408.00000
4751.00000 4408.00000
4844.00000 4758.00000
5000.00000 4829.00000
5394.00000 5017.00000
5568.00000 4831.00000
5562.00000 4798.00000
5283.00000 4921.00000
4966.00000 4562.00000
4778.00000 4151.00000
4751.00000 4360.00000
4751.00000 4360.00000
4781.00000 2977.00000
4781.00000 2977.00000
4781.00000 2977.00000
4902.00000 2931.00000
4902.00000 2931.00000
4902.00000 2931.00000
4902.00000 2931.00000
4902.00000 2931.00000
4902.00000 2931.00000
4782.00000 2977.00000
4782.00000 2977.00000
4782.00000 2977.00000
IMAGE=PP68.jpg
ID=25 
LM=50
4274.00000 2485.00000
4409.00000 2913.00000
4468.00000 3806.00000
4606.00000 3915.00000
4807.00000 5750.00000
4996.00000 6039.00000
5370.00000 6192.00000
5753.00000 5800.00000
5791.00000 5304.00000
5665.00000 4432.00000
5473.00000 3999.00000
5376.00000 3834.00000
4814.00000 3188.00000
4390.00000 2416.00000
4633.00000 4930.00000
4681.00000 4976.00000
5131.00000 5237.00000
5611.00000 5293.00000
5783.00000 5099.00000
5783.00000 5099.00000
5784.00000 5100.00000
5784.00000 5100.00000
5612.00000 5292.00000
5133.00000 5237.00000
4681.00000 4975.00000
4630.00000 4929.00000
4630.00000 4929.00000
4681.00000 4975.00000
5132.00000 5235.00000
5610.00000 5293.00000
5783.00000 5100.00000
5783.00000 5100.00000
4391.00000 2416.00000
4391.00000 2416.00000
4391.00000 2416.00000
4274.00000 2485.00000
4274.00000 2485.00000
4274.00000 2485.00000
4274.00000 2485.00000
4274.00000 2485.00000
4274.00000 2485.00000
4391.00000 2416.00000
4391.00000 2416.00000
4391.00000 2416.00000
4391.00000 2416.00000
4391.00000 2416.00000
4391.00000 2416.00000
4275.00000 2485.00000
4275.00000 2485.00000
4275.00000 2485.00000
IMAGE=PP69.jpg
ID=26 
LM=50
4219.00000 3492.00000
4297.00000 3863.00000
4277.00000 4568.00000
4378.00000 4645.00000
4388.00000 6333.00000
4511.00000 6567.00000
4833.00000 6735.00000
5212.00000 6429.00000
5283.00000 5977.00000
5212.00000 5218.00000
5095.00000 4867.00000
4993.00000 4650.00000
4607.00000 4134.00000
4309.00000 3430.00000
4319.00000 5689.00000
4356.00000 5706.00000
4713.00000 5836.00000
5048.00000 5902.00000
5280.00000 5827.00000
5280.00000 5827.00000
5280.00000 5827.00000
5280.00000 5827.00000
5050.00000 5904.00000
4712.00000 5836.00000
4356.00000 5706.00000
4318.00000 5689.00000
4318.00000 5689.00000
4355.00000 5706.00000
4713.00000 5836.00000
5050.00000 5903.00000
5281.00000 5826.00000
5281.00000 5826.00000
4308.00000 3430.00000
4308.00000 3430.00000
4308.00000 3430.00000
4217.00000 3491.00000
4217.00000 3491.00000
4217.00000 3491.00000
4217.00000 3491.00000
4217.00000 3491.00000
4217.00000 3491.00000
4308.00000 3429.00000
4308.00000 3429.00000
4308.00000 3429.00000
4308.00000 3429.00000
4308.00000 3429.00000
4308.00000 3429.00000
4217.00000 3493.00000
4217.00000 3493.00000
4217.00000 3493.00000
IMAGE=PP77.jpg
ID=27 
LM=50
4251.00000 3702.00000
4278.00000 4004.00000
4203.00000 4616.00000
4272.00000 4722.00000
4143.00000 6066.00000
4227.00000 6273.00000
4436.00000 6416.00000
4792.00000 6214.00000
4879.00000 5964.00000
4927.00000 5276.00000
4861.00000 4938.00000
4807.00000 4771.00000
4521.00000 4283.00000
4320.00000 3648.00000
4146.00000 5460.00000
4172.00000 5464.00000
4404.00000 5559.00000
4589.00000 5650.00000
4913.00000 5772.00000
4913.00000 5772.00000
4913.00000 5772.00000
4913.00000 5772.00000
4588.00000 5650.00000
4404.00000 5560.00000
4172.00000 5465.00000
4146.00000 5461.00000
4146.00000 5461.00000
4173.00000 5466.00000
4404.00000 5560.00000
4589.00000 5651.00000
4913.00000 5772.00000
4913.00000 5772.00000
4320.00000 3647.00000
4320.00000 3647.00000
4320.00000 3647.00000
4250.00000 3701.00000
4250.00000 3701.00000
4250.00000 3701.00000
4250.00000 3701.00000
4250.00000 3701.00000
4250.00000 3701.00000
4321.00000 3646.00000
4321.00000 3646.00000
4321.00000 3646.00000
4321.00000 3646.00000
4321.00000 3646.00000
4321.00000 3646.00000
4251.00000 3701.00000
4251.00000 3701.00000
4251.00000 3701.00000
IMAGE=PP78.jpg
ID=28 
LM=50
4436.00000 3001.00000
4536.00000 3432.00000
4552.00000 4205.00000
4662.00000 4309.00000
4729.00000 5982.00000
4865.00000 6222.00000
5144.00000 6386.00000
5534.00000 6081.00000
5594.00000 5655.00000
5549.00000 4953.00000
5394.00000 4490.00000
5289.00000 4272.00000
4884.00000 3722.00000
4533.00000 2978.00000
4619.00000 5233.00000
4656.00000 5224.00000
4989.00000 5451.00000
5385.00000 5573.00000
5598.00000 5452.00000
5598.00000 5452.00000
5598.00000 5452.00000
5598.00000 5452.00000
5386.00000 5573.00000
4989.00000 5451.00000
4657.00000 5224.00000
4618.00000 5232.00000
4618.00000 5232.00000
4655.00000 5222.00000
4988.00000 5452.00000
5386.00000 5572.00000
5598.00000 5451.00000
5598.00000 5451.00000
4532.00000 2978.00000
4532.00000 2978.00000
4532.00000 2978.00000
4436.00000 3001.00000
4436.00000 3001.00000
4436.00000 3001.00000
4436.00000 3001.00000
4436.00000 3001.00000
4436.00000 3001.00000
4532.00000 2977.00000
4532.00000 2977.00000
4532.00000 2977.00000
4532.00000 2977.00000
4532.00000 2977.00000
4532.00000 2977.00000
4437.00000 3000.00000
4437.00000 3000.00000
4437.00000 3000.00000
IMAGE=PP9.jpg
ID=29 
LM=50
4063.00000 2171.00000
4164.00000 2673.00000
4131.00000 3489.00000
4285.00000 3630.00000
4234.00000 5395.00000
4396.00000 5751.00000
4861.00000 5970.00000
5300.00000 5553.00000
5360.00000 5053.00000
5289.00000 4188.00000
5138.00000 3805.00000
5073.00000 3662.00000
4572.00000 2998.00000
4176.00000 2116.00000
4861.00000 5970.00000
4861.00000 5970.00000
4861.00000 5970.00000
4861.00000 5970.00000
4861.00000 5970.00000
4861.00000 5970.00000
4861.00000 5970.00000
4861.00000 5970.00000
4861.00000 5970.00000
4861.00000 5970.00000
4861.00000 5970.00000
4861.00000 5970.00000
4861.00000 5970.00000
4861.00000 5970.00000
4861.00000 5970.00000
4861.00000 5970.00000
4861.00000 5970.00000
4861.00000 5970.00000
4176.00000 2116.00000
4176.00000 2116.00000
4176.00000 2116.00000
4063.00000 2171.00000
4063.00000 2171.00000
4063.00000 2171.00000
4063.00000 2171.00000
4063.00000 2171.00000
4063.00000 2171.00000
4176.00000 2116.00000
4176.00000 2116.00000
4176.00000 2116.00000
4176.00000 2116.00000
4176.00000 2116.00000
4176.00000 2116.00000
4063.00000 2171.00000
4063.00000 2171.00000
4063.00000 2171.00000
IMAGE=PS06.jpg
ID=30 
LM=50
4284.00000 2246.00000
4336.00000 2673.00000
4234.00000 3412.00000
4364.00000 3520.00000
4215.00000 5101.00000
4335.00000 5432.00000
4727.00000 5651.00000
5157.00000 5310.00000
5248.00000 4928.00000
5234.00000 4056.00000
5113.00000 3683.00000
5037.00000 3511.00000
4692.00000 2983.00000
4382.00000 2201.00000
4727.00000 5651.00000
4727.00000 5651.00000
4727.00000 5651.00000
4727.00000 5651.00000
4727.00000 5651.00000
4727.00000 5651.00000
4727.00000 5651.00000
4727.00000 5651.00000
4727.00000 5651.00000
4727.00000 5651.00000
4727.00000 5651.00000
4727.00000 5651.00000
4727.00000 5651.00000
4727.00000 5651.00000
4727.00000 5651.00000
4727.00000 5651.00000
4727.00000 5651.00000
4727.00000 5651.00000
4382.00000 2201.00000
4382.00000 2201.00000
4382.00000 2201.00000
4284.00000 2245.00000
4284.00000 2245.00000
4284.00000 2245.00000
4284.00000 2245.00000
4284.00000 2245.00000
4284.00000 2245.00000
4383.00000 2201.00000
4383.00000 2201.00000
4383.00000 2201.00000
4383.00000 2201.00000
4383.00000 2201.00000
4383.00000 2201.00000
4284.00000 2245.00000
4284.00000 2245.00000
4284.00000 2245.00000
IMAGE=PS07.jpg
ID=31 
LM=50
4202.00000 2267.00000
4217.00000 2697.00000
4059.00000 3393.00000
4162.00000 3523.00000
3879.00000 4980.00000
3951.00000 5278.00000
4308.00000 5627.00000
4750.00000 5391.00000
4908.00000 4965.00000
4973.00000 4147.00000
4911.00000 3796.00000
4847.00000 3609.00000
4514.00000 3011.00000
4302.00000 2200.00000
4308.00000 5626.00000
4308.00000 5626.00000
4308.00000 5626.00000
4308.00000 5626.00000
4308.00000 5626.00000
4308.00000 5626.00000
4308.00000 5626.00000
4308.00000 5626.00000
4308.00000 5626.00000
4308.00000 5626.00000
4308.00000 5626.00000
4308.00000 5626.00000
4308.00000 5626.00000
4308.00000 5626.00000
4308.00000 5626.00000
4308.00000 5626.00000
4308.00000 5626.00000
4308.00000 5626.00000
4302.00000 2200.00000
4302.00000 2200.00000
4302.00000 2200.00000
4202.00000 2266.00000
4202.00000 2266.00000
4202.00000 2266.00000
4202.00000 2266.00000
4202.00000 2266.00000
4202.00000 2266.00000
4302.00000 2200.00000
4302.00000 2200.00000
4302.00000 2200.00000
4302.00000 2200.00000
4302.00000 2200.00000
4302.00000 2200.00000
4202.00000 2266.00000
4202.00000 2266.00000
4202.00000 2266.00000
IMAGE=PS08.jpg
ID=32 
LM=50
4230.00000 1558.00000
4285.00000 1967.00000
4200.00000 2667.00000
4296.00000 2762.00000
4191.00000 4244.00000
4300.00000 4544.00000
4608.00000 4718.00000
4985.00000 4401.00000
5059.00000 4044.00000
5057.00000 3312.00000
4963.00000 2973.00000
4904.00000 2832.00000
4580.00000 2280.00000
4325.00000 1510.00000
4608.00000 4718.00000
4608.00000 4718.00000
4608.00000 4718.00000
4608.00000 4718.00000
4608.00000 4718.00000
4608.00000 4718.00000
4608.00000 4718.00000
4608.00000 4718.00000
4608.00000 4718.00000
4608.00000 4718.00000
4608.00000 4718.00000
4608.00000 4718.00000
4608.00000 4718.00000
4608.00000 4718.00000
4608.00000 4718.00000
4608.00000 4718.00000
4608.00000 4718.00000
4608.00000 4718.00000
4325.00000 1509.00000
4325.00000 1509.00000
4325.00000 1509.00000
4230.00000 1558.00000
4230.00000 1558.00000
4230.00000 1558.00000
4230.00000 1558.00000
4230.00000 1558.00000
4230.00000 1558.00000
4325.00000 1509.00000
4325.00000 1509.00000
4325.00000 1509.00000
4325.00000 1509.00000
4325.00000 1509.00000
4325.00000 1509.00000
4230.00000 1558.00000
4230.00000 1558.00000
4230.00000 1558.00000
IMAGE=PS09.jpg
ID=33 
LM=50
3949.00000 2838.00000
4008.00000 3250.00000
3923.00000 3961.00000
4040.00000 4072.00000
3899.00000 5717.00000
4045.00000 6088.00000
4444.00000 6304.00000
4838.00000 5964.00000
4922.00000 5510.00000
4894.00000 4709.00000
4777.00000 4341.00000
4696.00000 4168.00000
4320.00000 3572.00000
4061.00000 2773.00000
4444.00000 6304.00000
4444.00000 6304.00000
4444.00000 6304.00000
4444.00000 6304.00000
4444.00000 6304.00000
4444.00000 6304.00000
4444.00000 6304.00000
4444.00000 6304.00000
4444.00000 6304.00000
4444.00000 6304.00000
4444.00000 6304.00000
4444.00000 6304.00000
4444.00000 6304.00000
4444.00000 6304.00000
4444.00000 6304.00000
4444.00000 6304.00000
4444.00000 6304.00000
4444.00000 6304.00000
4061.00000 2773.00000
4061.00000 2773.00000
4061.00000 2773.00000
3949.00000 2838.00000
3949.00000 2838.00000
3949.00000 2838.00000
3949.00000 2838.00000
3949.00000 2838.00000
3949.00000 2838.00000
4061.00000 2773.00000
4061.00000 2773.00000
4061.00000 2773.00000
4061.00000 2773.00000
4061.00000 2773.00000
4061.00000 2773.00000
3949.00000 2839.00000
3949.00000 2839.00000
3949.00000 2839.00000
IMAGE=PS54.jpg
ID=34 
LM=50
4654.00000 2706.00000
4726.00000 3123.00000
4639.00000 3857.00000
4749.00000 3968.00000
4588.00000 5487.00000
4697.00000 5796.00000
5121.00000 6031.00000
5456.00000 5755.00000
5563.00000 5369.00000
5575.00000 4558.00000
5474.00000 4214.00000
5406.00000 4053.00000
5028.00000 3425.00000
4778.00000 2649.00000
5121.00000 6031.00000
5121.00000 6031.00000
5121.00000 6031.00000
5121.00000 6031.00000
5121.00000 6031.00000
5121.00000 6031.00000
5121.00000 6031.00000
5121.00000 6031.00000
5121.00000 6031.00000
5121.00000 6031.00000
5121.00000 6031.00000
5121.00000 6031.00000
5121.00000 6031.00000
5121.00000 6031.00000
5121.00000 6031.00000
5121.00000 6031.00000
5121.00000 6031.00000
5121.00000 6031.00000
4778.00000 2649.00000
4778.00000 2649.00000
4778.00000 2649.00000
4654.00000 2706.00000
4654.00000 2706.00000
4654.00000 2706.00000
4654.00000 2706.00000
4654.00000 2706.00000
4654.00000 2706.00000
4778.00000 2649.00000
4778.00000 2649.00000
4778.00000 2649.00000
4778.00000 2649.00000
4778.00000 2649.00000
4778.00000 2649.00000
4653.00000 2706.00000
4653.00000 2706.00000
4653.00000 2706.00000
IMAGE=PS57.jpg
ID=35 
LM=50
5409.00000 2329.00000
5495.00000 2803.00000
5434.00000 3566.00000
5572.00000 3665.00000
5481.00000 5260.00000
5621.00000 5623.00000
6034.00000 5849.00000
6460.00000 5526.00000
6551.00000 5048.00000
6484.00000 4156.00000
6375.00000 3855.00000
6284.00000 3668.00000
5865.00000 3116.00000
5519.00000 2275.00000
6033.00000 5849.00000
6033.00000 5849.00000
6033.00000 5849.00000
6033.00000 5849.00000
6033.00000 5849.00000
6033.00000 5849.00000
6033.00000 5849.00000
6033.00000 5849.00000
6033.00000 5849.00000
6033.00000 5849.00000
6033.00000 5849.00000
6033.00000 5849.00000
6033.00000 5849.00000
6033.00000 5849.00000
6033.00000 5849.00000
6033.00000 5849.00000
6033.00000 5849.00000
6033.00000 5849.00000
5518.00000 2274.00000
5518.00000 2274.00000
5518.00000 2274.00000
5409.00000 2328.00000
5409.00000 2328.00000
5409.00000 2328.00000
5409.00000 2328.00000
5409.00000 2328.00000
5409.00000 2328.00000
5518.00000 2274.00000
5518.00000 2274.00000
5518.00000 2274.00000
5518.00000 2274.00000
5518.00000 2274.00000
5518.00000 2274.00000
5409.00000 2328.00000
5409.00000 2328.00000
5409.00000 2328.00000
IMAGE=PS90.jpg
ID=36 
LM=50
3978.00000 2013.00000
4031.00000 2381.00000
3939.00000 3151.00000
4033.00000 3257.00000
3925.00000 4834.00000
3999.00000 5049.00000
4239.00000 5236.00000
4630.00000 4979.00000
4740.00000 4550.00000
4768.00000 3847.00000
4693.00000 3489.00000
4619.00000 3265.00000
4301.00000 2703.00000
4066.00000 1965.00000
3905.00000 3867.00000
3943.00000 3931.00000
4208.00000 4263.00000
4570.00000 4482.00000
4754.00000 4462.00000
4754.00000 4462.00000
4708.00000 3842.00000
4708.00000 3842.00000
4247.00000 3602.00000
4111.00000 3517.00000
3977.00000 3295.00000
3977.00000 3295.00000
3977.00000 3294.00000
3977.00000 3294.00000
4110.00000 3516.00000
4245.00000 3603.00000
4707.00000 3843.00000
4707.00000 3843.00000
4719.00000 3696.00000
4428.00000 3592.00000
4135.00000 2859.00000
4045.00000 3004.00000
3985.00000 3207.00000
3985.00000 3207.00000
3977.00000 2014.00000
3977.00000 2014.00000
3977.00000 2014.00000
4066.00000 1964.00000
4066.00000 1964.00000
4066.00000 1964.00000
4066.00000 1964.00000
4066.00000 1964.00000
4066.00000 1964.00000
3976.00000 2012.00000
3976.00000 2012.00000
3976.00000 2012.00000
IMAGE=PV12.jpg
ID=37 
LM=50
4140.00000 1879.00000
4200.00000 2326.00000
4071.00000 3207.00000
4192.00000 3349.00000
4031.00000 5268.00000
4157.00000 5642.00000
4490.00000 5861.00000
4948.00000 5539.00000
5059.00000 5086.00000
5134.00000 4162.00000
5044.00000 3653.00000
4967.00000 3396.00000
4540.00000 2648.00000
4259.00000 1814.00000
4016.00000 4297.00000
4054.00000 4294.00000
4414.00000 4760.00000
4896.00000 5023.00000
5100.00000 4884.00000
5100.00000 4884.00000
5130.00000 4126.00000
5102.00000 4163.00000
4469.00000 3906.00000
4310.00000 3785.00000
4153.00000 3717.00000
4153.00000 3717.00000
4153.00000 3717.00000
4153.00000 3717.00000
4310.00000 3783.00000
4470.00000 3904.00000
5104.00000 4161.00000
5133.00000 4125.00000
5117.00000 3989.00000
4722.00000 3853.00000
4325.00000 2949.00000
4192.00000 3351.00000
4192.00000 3351.00000
4192.00000 3351.00000
4140.00000 1879.00000
4140.00000 1879.00000
4140.00000 1879.00000
4260.00000 1812.00000
4260.00000 1812.00000
4260.00000 1812.00000
4260.00000 1812.00000
4260.00000 1812.00000
4260.00000 1812.00000
4139.00000 1878.00000
4139.00000 1878.00000
4139.00000 1878.00000
IMAGE=PV13.jpg
ID=38 
LM=50
3864.00000 2550.00000
3931.00000 2954.00000
3842.00000 3804.00000
3959.00000 3896.00000
3863.00000 5624.00000
3970.00000 5900.00000
4242.00000 6099.00000
4656.00000 5825.00000
4795.00000 5366.00000
4820.00000 4524.00000
4753.00000 4240.00000
4663.00000 3972.00000
4240.00000 3294.00000
3969.00000 2510.00000
3828.00000 4675.00000
3870.00000 4728.00000
4181.00000 5041.00000
4619.00000 5311.00000
4822.00000 5218.00000
4822.00000 5218.00000
4791.00000 4642.00000
4791.00000 4642.00000
4231.00000 4357.00000
4059.00000 4192.00000
3938.00000 4188.00000
3938.00000 4188.00000
3936.00000 4186.00000
3936.00000 4186.00000
4059.00000 4192.00000
4231.00000 4356.00000
4792.00000 4639.00000
4792.00000 4639.00000
4794.00000 4403.00000
4422.00000 4314.00000
4101.00000 3702.00000
3988.00000 3960.00000
3951.00000 3993.00000
3951.00000 3993.00000
3864.00000 2550.00000
3864.00000 2550.00000
3864.00000 2550.00000
3969.00000 2509.00000
3969.00000 2509.00000
3969.00000 2509.00000
3969.00000 2509.00000
3969.00000 2509.00000
3969.00000 2509.00000
3864.00000 2549.00000
3864.00000 2549.00000
3864.00000 2549.00000
IMAGE=PV15.jpg
ID=39 
LM=50
4174.00000 1683.00000
4258.00000 2060.00000
4235.00000 2823.00000
4345.00000 2909.00000
4401.00000 4564.00000
4530.00000 4815.00000
4781.00000 4964.00000
5132.00000 4701.00000
5211.00000 4262.00000
5180.00000 3552.00000
5081.00000 3195.00000
4957.00000 2908.00000
4569.00000 2330.00000
4266.00000 1621.00000
4285.00000 3688.00000
4328.00000 3741.00000
4642.00000 3987.00000
5085.00000 4233.00000
5216.00000 4223.00000
5216.00000 4223.00000
5179.00000 3553.00000
5179.00000 3553.00000
4610.00000 3289.00000
4437.00000 3164.00000
4352.00000 3122.00000
4352.00000 3122.00000
4352.00000 3122.00000
4352.00000 3122.00000
4438.00000 3164.00000
4611.00000 3290.00000
5179.00000 3552.00000
5179.00000 3552.00000
5101.00000 3357.00000
4702.00000 3182.00000
4443.00000 2656.00000
4346.00000 2909.00000
4346.00000 2909.00000
4346.00000 2909.00000
4173.00000 1682.00000
4173.00000 1682.00000
4173.00000 1682.00000
4266.00000 1621.00000
4266.00000 1621.00000
4266.00000 1621.00000
4266.00000 1621.00000
4266.00000 1621.00000
4266.00000 1621.00000
4173.00000 1681.00000
4173.00000 1681.00000
4173.00000 1681.00000
IMAGE=PV16.jpg
ID=40 
LM=50
3791.00000 1995.00000
3881.00000 2441.00000
3791.00000 3418.00000
3933.00000 3554.00000
3880.00000 5645.00000
4045.00000 6001.00000
4400.00000 6224.00000
4916.00000 5845.00000
5023.00000 5331.00000
4981.00000 4262.00000
4823.00000 3724.00000
4750.00000 3536.00000
4275.00000 2810.00000
3909.00000 1915.00000
3799.00000 4549.00000
3848.00000 4615.00000
4252.00000 4956.00000
4713.00000 5217.00000
5044.00000 5079.00000
5044.00000 5079.00000
5008.00000 4418.00000
5008.00000 4418.00000
4273.00000 4161.00000
4080.00000 3980.00000
3918.00000 3884.00000
3918.00000 3884.00000
3918.00000 3884.00000
3918.00000 3884.00000
4081.00000 3980.00000
4273.00000 4161.00000
5008.00000 4419.00000
5008.00000 4419.00000
4945.00000 4123.00000
4397.00000 3872.00000
4102.00000 3324.00000
3932.00000 3555.00000
3932.00000 3555.00000
3932.00000 3555.00000
3790.00000 1995.00000
3790.00000 1995.00000
3790.00000 1995.00000
3908.00000 1915.00000
3908.00000 1915.00000
3908.00000 1915.00000
3908.00000 1915.00000
3908.00000 1915.00000
3908.00000 1915.00000
3790.00000 1995.00000
3790.00000 1995.00000
3790.00000 1995.00000
IMAGE=PV18.jpg
ID=41 
LM=50
3926.00000 1825.00000
3951.00000 2245.00000
3782.00000 3027.00000
3888.00000 3146.00000
3602.00000 4878.00000
3693.00000 5207.00000
4003.00000 5450.00000
4456.00000 5208.00000
4612.00000 4761.00000
4690.00000 3895.00000
4639.00000 3505.00000
4590.00000 3308.00000
4244.00000 2600.00000
4036.00000 1776.00000
3641.00000 4134.00000
3685.00000 4143.00000
4000.00000 4467.00000
4396.00000 4630.00000
4650.00000 4558.00000
4650.00000 4558.00000
4608.00000 3821.00000
4533.00000 3865.00000
4123.00000 3635.00000
3968.00000 3474.00000
3845.00000 3392.00000
3845.00000 3392.00000
3844.00000 3392.00000
3844.00000 3392.00000
3968.00000 3475.00000
4123.00000 3636.00000
4532.00000 3865.00000
4607.00000 3821.00000
4594.00000 3690.00000
4331.00000 3615.00000
4055.00000 3061.00000
3888.00000 3145.00000
3888.00000 3145.00000
3888.00000 3145.00000
3926.00000 1825.00000
3926.00000 1825.00000
3926.00000 1825.00000
4037.00000 1776.00000
4037.00000 1776.00000
4037.00000 1776.00000
4037.00000 1776.00000
4037.00000 1776.00000
4037.00000 1776.00000
3927.00000 1824.00000
3927.00000 1824.00000
3927.00000 1824.00000
IMAGE=PV19.jpg
ID=42 
LM=50
4739.00000 2101.00000
4796.00000 2538.00000
4688.00000 3399.00000
4800.00000 3511.00000
4669.00000 5506.00000
4806.00000 5842.00000
5153.00000 6066.00000
5645.00000 5710.00000
5757.00000 5185.00000
5770.00000 4215.00000
5673.00000 3821.00000
5594.00000 3592.00000
5154.00000 2891.00000
4852.00000 2027.00000
4644.00000 4521.00000
4685.00000 4581.00000
5094.00000 5009.00000
5663.00000 5178.00000
5767.00000 5110.00000
5767.00000 5110.00000
5798.00000 4520.00000
5798.00000 4520.00000
5149.00000 4295.00000
4970.00000 4149.00000
4708.00000 3814.00000
4708.00000 3814.00000
4708.00000 3814.00000
4708.00000 3814.00000
4970.00000 4150.00000
5149.00000 4295.00000
5798.00000 4519.00000
5798.00000 4519.00000
5739.00000 4051.00000
5290.00000 3946.00000
4952.00000 3204.00000
4804.00000 3452.00000
4735.00000 3516.00000
4735.00000 3516.00000
4738.00000 2101.00000
4738.00000 2101.00000
4738.00000 2101.00000
4851.00000 2027.00000
4851.00000 2027.00000
4851.00000 2027.00000
4851.00000 2027.00000
4851.00000 2027.00000
4851.00000 2027.00000
4738.00000 2101.00000
4738.00000 2101.00000
4738.00000 2101.00000
IMAGE=PV20.jpg
ID=43 
LM=50
4921.00000 2611.00000
5033.00000 3046.00000
5043.00000 3959.00000
5173.00000 4090.00000
5274.00000 6119.00000
5441.00000 6411.00000
5872.00000 6577.00000
6224.00000 6189.00000
6280.00000 5661.00000
6185.00000 4651.00000
6027.00000 4230.00000
5891.00000 3938.00000
5431.00000 3367.00000
5030.00000 2515.00000
5131.00000 5131.00000
5173.00000 5148.00000
5573.00000 5432.00000
6080.00000 5629.00000
6282.00000 5545.00000
6282.00000 5545.00000
6154.00000 4751.00000
6154.00000 4751.00000
5517.00000 4573.00000
5325.00000 4418.00000
5178.00000 4143.00000
5178.00000 4143.00000
5178.00000 4143.00000
5178.00000 4143.00000
5324.00000 4418.00000
5517.00000 4573.00000
6154.00000 4751.00000
6154.00000 4751.00000
6112.00000 4557.00000
5689.00000 4444.00000
5361.00000 4058.00000
5173.00000 4090.00000
5173.00000 4090.00000
5173.00000 4090.00000
4920.00000 2610.00000
4920.00000 2610.00000
4920.00000 2610.00000
5029.00000 2515.00000
5029.00000 2515.00000
5029.00000 2515.00000
5029.00000 2515.00000
5029.00000 2515.00000
5029.00000 2515.00000
4920.00000 2611.00000
4920.00000 2611.00000
4920.00000 2611.00000
IMAGE=PV72.jpg
ID=44 
LM=50
4113.00000 2850.00000
4224.00000 3210.00000
4248.00000 3975.00000
4378.00000 4075.00000
4564.00000 5769.00000
4714.00000 6003.00000
5036.00000 6125.00000
5348.00000 5750.00000
5377.00000 5353.00000
5253.00000 4532.00000
5102.00000 4178.00000
4986.00000 3972.00000
4566.00000 3485.00000
4193.00000 2777.00000
4411.00000 5120.00000
4445.00000 5084.00000
4802.00000 5239.00000
5261.00000 5339.00000
5376.00000 5299.00000
5376.00000 5299.00000
5226.00000 4670.00000
5226.00000 4670.00000
4699.00000 4484.00000
4482.00000 4285.00000
4387.00000 4132.00000
4387.00000 4132.00000
4387.00000 4132.00000
4387.00000 4132.00000
4482.00000 4284.00000
4699.00000 4484.00000
5226.00000 4671.00000
5226.00000 4671.00000
5193.00000 4376.00000
4854.00000 4395.00000
4443.00000 3780.00000
4377.00000 4077.00000
4377.00000 4077.00000
4377.00000 4077.00000
4113.00000 2850.00000
4113.00000 2850.00000
4113.00000 2850.00000
4193.00000 2777.00000
4193.00000 2777.00000
4193.00000 2777.00000
4193.00000 2777.00000
4193.00000 2777.00000
4193.00000 2777.00000
4113.00000 2850.00000
4113.00000 2850.00000
4113.00000 2850.00000
IMAGE=PV83.jpg
ID=45 
LM=50
5995.00000 2496.00000
6066.00000 2949.00000
5918.00000 3903.00000
6040.00000 4051.00000
5859.00000 5931.00000
5995.00000 6274.00000
6337.00000 6509.00000
6798.00000 6189.00000
6943.00000 5729.00000
7034.00000 4844.00000
6957.00000 4377.00000
6885.00000 4121.00000
6404.00000 3290.00000
6122.00000 2418.00000
5851.00000 4917.00000
5894.00000 4912.00000
6237.00000 5270.00000
6635.00000 5547.00000
6991.00000 5472.00000
6991.00000 5472.00000
7034.00000 4842.00000
7034.00000 4842.00000
6327.00000 4509.00000
6127.00000 4354.00000
6010.00000 4318.00000
6010.00000 4318.00000
6010.00000 4318.00000
6010.00000 4318.00000
6127.00000 4354.00000
6326.00000 4509.00000
7032.00000 4842.00000
7032.00000 4842.00000
7009.00000 4616.00000
6518.00000 4428.00000
6207.00000 3644.00000
6041.00000 4051.00000
6041.00000 4051.00000
6041.00000 4051.00000
5995.00000 2496.00000
5995.00000 2496.00000
5995.00000 2496.00000
6121.00000 2420.00000
6121.00000 2420.00000
6121.00000 2420.00000
6121.00000 2420.00000
6121.00000 2420.00000
6121.00000 2420.00000
5995.00000 2496.00000
5995.00000 2496.00000
5995.00000 2496.00000
IMAGE=PV85.jpg
ID=46 
LM=50
2052.00000 1954.00000
2079.00000 2190.00000
2008.00000 2651.00000
2063.00000 2724.00000
1937.00000 3761.00000
1988.00000 3939.00000
2228.00000 4080.00000
2440.00000 3903.00000
2527.00000 3598.00000
2549.00000 3135.00000
2501.00000 2903.00000
2449.00000 2724.00000
2249.00000 2377.00000
2124.00000 1933.00000
1949.00000 3301.00000
1973.00000 3279.00000
2148.00000 3386.00000
2525.00000 3598.00000
2526.00000 3598.00000
2526.00000 3598.00000
2527.00000 3598.00000
2527.00000 3598.00000
2527.00000 3598.00000
2150.00000 3386.00000
1976.00000 3277.00000
1950.00000 3299.00000
1950.00000 3299.00000
1974.00000 3279.00000
2150.00000 3386.00000
2527.00000 3598.00000
2527.00000 3598.00000
2527.00000 3598.00000
2123.00000 1933.00000
2123.00000 1933.00000
2123.00000 1933.00000
2050.00000 1955.00000
2050.00000 1955.00000
2050.00000 1955.00000
2050.00000 1955.00000
2050.00000 1955.00000
2050.00000 1955.00000
2123.00000 1932.00000
2123.00000 1932.00000
2123.00000 1932.00000
2123.00000 1932.00000
2123.00000 1932.00000
2123.00000 1932.00000
2051.00000 1954.00000
2051.00000 1954.00000
2051.00000 1954.00000
IMAGE=scan0004.jpg
ID=47 
LM=50
1434.00000 2015.00000
1428.00000 2247.00000
1328.00000 2620.00000
1366.00000 2690.00000
1202.00000 3543.00000
1237.00000 3674.00000
1370.00000 3791.00000
1582.00000 3682.00000
1672.00000 3450.00000
1726.00000 3050.00000
1710.00000 2875.00000
1681.00000 2727.00000
1555.00000 2447.00000
1491.00000 2024.00000
1234.00000 3158.00000
1252.00000 3161.00000
1397.00000 3247.00000
1529.00000 3333.00000
1688.00000 3371.00000
1688.00000 3371.00000
1688.00000 3371.00000
1688.00000 3371.00000
1529.00000 3334.00000
1397.00000 3247.00000
1251.00000 3160.00000
1232.00000 3158.00000
1232.00000 3158.00000
1250.00000 3160.00000
1396.00000 3248.00000
1528.00000 3333.00000
1688.00000 3371.00000
1688.00000 3371.00000
1491.00000 2024.00000
1491.00000 2024.00000
1491.00000 2024.00000
1434.00000 2015.00000
1434.00000 2015.00000
1434.00000 2015.00000
1434.00000 2015.00000
1434.00000 2015.00000
1434.00000 2015.00000
1491.00000 2025.00000
1491.00000 2025.00000
1491.00000 2025.00000
1491.00000 2025.00000
1491.00000 2025.00000
1491.00000 2025.00000
1434.00000 2015.00000
1434.00000 2015.00000
1434.00000 2015.00000
IMAGE=scan0005.jpg
ID=48 
LM=50
1632.00000 2003.00000
1627.00000 2186.00000
1531.00000 2517.00000
1569.00000 2574.00000
1387.00000 3380.00000
1422.00000 3503.00000
1530.00000 3607.00000
1735.00000 3513.00000
1820.00000 3308.00000
1878.00000 2934.00000
1866.00000 2752.00000
1845.00000 2621.00000
1739.00000 2350.00000
1686.00000 1986.00000
1435.00000 3036.00000
1449.00000 3036.00000
1580.00000 3129.00000
1735.00000 3252.00000
1835.00000 3257.00000
1835.00000 3257.00000
1835.00000 3257.00000
1835.00000 3257.00000
1735.00000 3252.00000
1579.00000 3129.00000
1449.00000 3036.00000
1435.00000 3035.00000
1435.00000 3035.00000
1449.00000 3036.00000
1579.00000 3129.00000
1735.00000 3252.00000
1835.00000 3257.00000
1835.00000 3257.00000
1686.00000 1986.00000
1686.00000 1986.00000
1686.00000 1986.00000
1632.00000 2003.00000
1632.00000 2003.00000
1632.00000 2003.00000
1632.00000 2003.00000
1632.00000 2003.00000
1632.00000 2003.00000
1686.00000 1986.00000
1686.00000 1986.00000
1686.00000 1986.00000
1686.00000 1986.00000
1686.00000 1986.00000
1686.00000 1986.00000
1632.00000 2003.00000
1632.00000 2003.00000
1632.00000 2003.00000
IMAGE=scan0006.jpg
ID=49 
LM=50
1540.00000 2316.00000
1546.00000 2475.00000
1468.00000 2809.00000
1504.00000 2862.00000
1370.00000 3565.00000
1409.00000 3688.00000
1503.00000 3762.00000
1676.00000 3668.00000
1743.00000 3503.00000
1800.00000 3190.00000
1791.00000 3004.00000
1773.00000 2913.00000
1659.00000 2636.00000
1584.00000 2299.00000
1369.00000 3454.00000
1385.00000 3458.00000
1546.00000 3477.00000
1726.00000 3545.00000
1726.00000 3545.00000
1726.00000 3545.00000
1796.00000 3266.00000
1796.00000 3266.00000
1600.00000 3272.00000
1521.00000 3222.00000
1428.00000 3144.00000
1412.00000 3155.00000
1412.00000 3155.00000
1430.00000 3144.00000
1521.00000 3222.00000
1600.00000 3273.00000
1797.00000 3265.00000
1797.00000 3265.00000
1584.00000 2299.00000
1584.00000 2299.00000
1584.00000 2299.00000
1540.00000 2316.00000
1540.00000 2316.00000
1540.00000 2316.00000
1540.00000 2316.00000
1540.00000 2316.00000
1540.00000 2316.00000
1583.00000 2300.00000
1583.00000 2300.00000
1583.00000 2300.00000
1583.00000 2300.00000
1583.00000 2300.00000
1583.00000 2300.00000
1539.00000 2317.00000
1539.00000 2317.00000
1539.00000 2317.00000
IMAGE=scan0007.jpg
ID=50 
LM=50
1095.00000 1815.00000
1120.00000 1992.00000
1085.00000 2374.00000
1130.00000 2424.00000
1089.00000 3177.00000
1147.00000 3295.00000
1256.00000 3357.00000
1430.00000 3246.00000
1491.00000 3057.00000
1518.00000 2700.00000
1481.00000 2529.00000
1442.00000 2418.00000
1274.00000 2156.00000
1159.00000 1793.00000
1071.00000 3011.00000
1089.00000 3009.00000
1239.00000 2994.00000
1384.00000 3001.00000
1491.00000 3056.00000
1491.00000 3056.00000
1522.00000 2747.00000
1522.00000 2747.00000
1286.00000 2807.00000
1197.00000 2767.00000
1087.00000 2712.00000
1071.00000 2717.00000
1071.00000 2717.00000
1087.00000 2711.00000
1198.00000 2766.00000
1285.00000 2807.00000
1521.00000 2747.00000
1521.00000 2747.00000
1159.00000 1793.00000
1159.00000 1793.00000
1159.00000 1793.00000
1095.00000 1815.00000
1095.00000 1815.00000
1095.00000 1815.00000
1095.00000 1815.00000
1095.00000 1815.00000
1095.00000 1815.00000
1158.00000 1793.00000
1158.00000 1793.00000
1158.00000 1793.00000
1158.00000 1793.00000
1158.00000 1793.00000
1158.00000 1793.00000
1095.00000 1816.00000
1095.00000 1816.00000
1095.00000 1816.00000
IMAGE=scan0008.jpg
ID=51 
LM=50
1425.00000 2129.00000
1428.00000 2287.00000
1346.00000 2609.00000
1378.00000 2655.00000
1224.00000 3368.00000
1256.00000 3474.00000
1333.00000 3553.00000
1510.00000 3476.00000
1583.00000 3317.00000
1658.00000 3001.00000
1657.00000 2838.00000
1641.00000 2740.00000
1524.00000 2440.00000
1470.00000 2119.00000
1232.00000 3222.00000
1245.00000 3227.00000
1395.00000 3258.00000
1571.00000 3351.00000
1571.00000 3351.00000
1571.00000 3351.00000
1646.00000 3097.00000
1646.00000 3097.00000
1459.00000 3069.00000
1384.00000 3032.00000
1287.00000 2967.00000
1275.00000 2968.00000
1276.00000 2968.00000
1286.00000 2967.00000
1383.00000 3032.00000
1458.00000 3069.00000
1646.00000 3097.00000
1646.00000 3097.00000
1470.00000 2119.00000
1470.00000 2119.00000
1470.00000 2119.00000
1424.00000 2129.00000
1424.00000 2129.00000
1424.00000 2129.00000
1424.00000 2129.00000
1424.00000 2129.00000
1424.00000 2129.00000
1470.00000 2119.00000
1470.00000 2119.00000
1470.00000 2119.00000
1470.00000 2119.00000
1470.00000 2119.00000
1470.00000 2119.00000
1424.00000 2128.00000
1424.00000 2128.00000
1424.00000 2128.00000
IMAGE=scan0009.jpg
ID=52 
LM=50
2448.00000 2306.00000
2389.00000 2545.00000
2125.00000 3007.00000
2157.00000 3097.00000
1697.00000 3992.00000
1684.00000 4186.00000
1814.00000 4385.00000
2084.00000 4312.00000
2264.00000 4088.00000
2467.00000 3696.00000
2529.00000 3384.00000
2540.00000 3273.00000
2483.00000 2780.00000
2526.00000 2305.00000
1892.00000 3490.00000
1904.00000 3521.00000
2001.00000 3777.00000
2195.00000 4044.00000
2300.00000 4033.00000
2300.00000 4032.00000
2444.00000 3758.00000
2444.00000 3758.00000
2159.00000 3530.00000
2110.00000 3382.00000
2077.00000 3240.00000
2077.00000 3240.00000
2077.00000 3240.00000
2077.00000 3240.00000
2110.00000 3382.00000
2159.00000 3529.00000
2443.00000 3757.00000
2443.00000 3757.00000
2502.00000 3561.00000
2315.00000 3354.00000
2342.00000 2830.00000
2217.00000 2977.00000
2217.00000 2977.00000
2217.00000 2977.00000
2447.00000 2306.00000
2447.00000 2306.00000
2447.00000 2306.00000
2526.00000 2305.00000
2526.00000 2305.00000
2526.00000 2305.00000
2526.00000 2305.00000
2526.00000 2305.00000
2526.00000 2305.00000
2447.00000 2306.00000
2447.00000 2306.00000
2447.00000 2306.00000
IMAGE=scan0011.jpg
ID=54 
LM=50
2094.00000 2217.00000
2070.00000 2416.00000
1899.00000 2795.00000
1935.00000 2865.00000
1638.00000 3666.00000
1651.00000 3790.00000
1733.00000 3912.00000
1983.00000 3862.00000
2112.00000 3686.00000
2252.00000 3302.00000
2263.00000 3082.00000
2256.00000 2960.00000
2169.00000 2608.00000
2158.00000 2219.00000
1775.00000 3152.00000
1790.00000 3175.00000
1888.00000 3347.00000
2001.00000 3511.00000
2175.00000 3541.00000
2175.00000 3541.00000
2248.00000 3329.00000
2248.00000 3329.00000
1993.00000 3160.00000
1933.00000 3076.00000
1858.00000 2976.00000
1858.00000 2976.00000
1858.00000 2975.00000
1858.00000 2975.00000
1933.00000 3076.00000
1992.00000 3159.00000
2249.00000 3329.00000
2249.00000 3329.00000
2259.00000 3227.00000
2121.00000 3175.00000
2026.00000 2819.00000
1935.00000 2864.00000
1907.00000 2861.00000
1907.00000 2861.00000
2093.00000 2217.00000
2093.00000 2217.00000
2093.00000 2217.00000
2158.00000 2219.00000
2158.00000 2219.00000
2158.00000 2219.00000
2158.00000 2219.00000
2158.00000 2219.00000
2158.00000 2219.00000
2093.00000 2217.00000
2093.00000 2217.00000
2093.00000 2217.00000
IMAGE=scan0012.jpg
ID=55 
LM=50
2131.00000 2006.00000
2133.00000 2213.00000
2019.00000 2628.00000
2058.00000 2714.00000
1865.00000 3584.00000
1902.00000 3729.00000
2028.00000 3852.00000
2270.00000 3746.00000
2377.00000 3519.00000
2462.00000 3080.00000
2443.00000 2880.00000
2408.00000 2735.00000
2261.00000 2398.00000
2190.00000 2000.00000
1909.00000 3215.00000
1929.00000 3213.00000
2089.00000 3201.00000
2187.00000 3230.00000
2450.00000 3214.00000
2450.00000 3214.00000
2461.00000 3080.00000
2461.00000 3080.00000
2169.00000 3102.00000
2093.00000 3096.00000
2029.00000 2828.00000
2029.00000 2828.00000
2029.00000 2828.00000
2029.00000 2828.00000
2093.00000 3096.00000
2169.00000 3102.00000
2462.00000 3079.00000
2462.00000 3079.00000
2404.00000 2709.00000
2196.00000 2640.00000
2151.00000 2485.00000
2096.00000 2497.00000
2038.00000 2667.00000
2038.00000 2667.00000
2131.00000 2007.00000
2131.00000 2007.00000
2131.00000 2007.00000
2190.00000 2001.00000
2190.00000 2001.00000
2190.00000 2001.00000
2190.00000 2001.00000
2190.00000 2001.00000
2190.00000 2001.00000
2131.00000 2006.00000
2131.00000 2006.00000
2131.00000 2006.00000
IMAGE=scan0013.jpg
ID=56 
LM=50
1989.00000 1928.00000
2022.00000 2105.00000
1981.00000 2558.00000
2031.00000 2627.00000
1978.00000 3441.00000
2027.00000 3563.00000
2143.00000 3653.00000
2329.00000 3532.00000
2408.00000 3335.00000
2459.00000 2935.00000
2422.00000 2730.00000
2388.00000 2630.00000
2172.00000 2273.00000
2035.00000 1901.00000
2143.00000 3653.00000
2143.00000 3653.00000
2143.00000 3653.00000
2143.00000 3653.00000
2143.00000 3653.00000
2143.00000 3653.00000
2143.00000 3653.00000
2143.00000 3653.00000
2143.00000 3653.00000
2143.00000 3653.00000
2143.00000 3653.00000
2143.00000 3653.00000
2143.00000 3653.00000
2143.00000 3653.00000
2143.00000 3653.00000
2143.00000 3653.00000
2143.00000 3653.00000
2143.00000 3653.00000
2035.00000 1901.00000
2035.00000 1901.00000
2035.00000 1901.00000
1988.00000 1928.00000
1988.00000 1928.00000
1988.00000 1928.00000
1988.00000 1928.00000
1988.00000 1928.00000
1988.00000 1928.00000
2035.00000 1901.00000
2035.00000 1901.00000
2035.00000 1901.00000
2035.00000 1901.00000
2035.00000 1901.00000
2035.00000 1901.00000
1988.00000 1928.00000
1988.00000 1928.00000
1988.00000 1928.00000
IMAGE=scan0014.jpg
ID=57 
LM=50
2054.00000 2169.00000
2064.00000 2379.00000
1963.00000 2800.00000
2021.00000 2876.00000
1864.00000 3849.00000
1912.00000 3996.00000
2058.00000 4125.00000
2317.00000 3950.00000
2402.00000 3689.00000
2449.00000 3259.00000
2430.00000 3102.00000
2389.00000 2956.00000
2213.00000 2564.00000
2129.00000 2162.00000
1874.00000 3498.00000
1900.00000 3509.00000
2088.00000 3454.00000
2201.00000 3478.00000
2441.00000 3468.00000
2441.00000 3468.00000
2450.00000 3364.00000
2450.00000 3364.00000
2171.00000 3395.00000
2085.00000 3404.00000
1993.00000 2837.00000
1962.00000 2801.00000
1962.00000 2801.00000
1992.00000 2836.00000
2085.00000 3404.00000
2171.00000 3395.00000
2449.00000 3364.00000
2449.00000 3364.00000
2357.00000 2840.00000
2146.00000 2667.00000
2102.00000 2566.00000
2049.00000 2603.00000
1993.00000 2838.00000
1993.00000 2838.00000
2053.00000 2168.00000
2053.00000 2168.00000
2053.00000 2168.00000
2129.00000 2162.00000
2129.00000 2162.00000
2129.00000 2162.00000
2129.00000 2162.00000
2129.00000 2162.00000
2129.00000 2162.00000
2053.00000 2168.00000
2053.00000 2168.00000
2053.00000 2168.00000
IMAGE=scan0015.jpg
ID=58 
LM=50
1765.00000 2324.00000
1807.00000 2507.00000
1756.00000 2881.00000
1800.00000 2949.00000
1723.00000 3694.00000
1762.00000 3807.00000
1888.00000 3905.00000
2066.00000 3777.00000
2133.00000 3585.00000
2174.00000 3231.00000
2135.00000 3054.00000
2106.00000 2967.00000
1946.00000 2663.00000
1837.00000 2317.00000
1727.00000 3305.00000
1743.00000 3308.00000
1874.00000 3328.00000
1963.00000 3348.00000
2177.00000 3329.00000
2177.00000 3329.00000
2173.00000 3212.00000
2155.00000 3227.00000
1934.00000 3223.00000
1862.00000 3195.00000
1779.00000 2911.00000
1779.00000 2911.00000
1779.00000 2911.00000
1779.00000 2911.00000
1862.00000 3194.00000
1934.00000 3222.00000
2155.00000 3227.00000
2172.00000 3213.00000
2128.00000 3029.00000
1948.00000 2984.00000
1862.00000 2799.00000
1809.00000 2808.00000
1778.00000 2911.00000
1778.00000 2911.00000
1764.00000 2325.00000
1764.00000 2325.00000
1764.00000 2325.00000
1837.00000 2317.00000
1837.00000 2317.00000
1837.00000 2317.00000
1837.00000 2317.00000
1837.00000 2317.00000
1837.00000 2317.00000
1764.00000 2325.00000
1764.00000 2325.00000
1764.00000 2325.00000
IMAGE=scan0016.jpg
ID=59 
LM=50
1560.00000 2107.00000
1545.00000 2286.00000
1423.00000 2665.00000
1460.00000 2733.00000
1259.00000 3461.00000
1285.00000 3582.00000
1364.00000 3676.00000
1589.00000 3588.00000
1682.00000 3404.00000
1790.00000 3031.00000
1779.00000 2873.00000
1759.00000 2779.00000
1651.00000 2476.00000
1609.00000 2106.00000
1337.00000 3026.00000
1352.00000 3029.00000
1472.00000 3084.00000
1550.00000 3119.00000
1783.00000 3097.00000
1783.00000 3097.00000
1790.00000 3031.00000
1790.00000 3031.00000
1543.00000 3029.00000
1479.00000 3022.00000
1442.00000 2695.00000
1442.00000 2695.00000
1442.00000 2695.00000
1442.00000 2695.00000
1479.00000 3022.00000
1543.00000 3028.00000
1791.00000 3030.00000
1791.00000 3030.00000
1750.00000 2736.00000
1576.00000 2642.00000
1549.00000 2505.00000
1507.00000 2504.00000
1441.00000 2696.00000
1441.00000 2696.00000
1561.00000 2107.00000
1561.00000 2107.00000
1561.00000 2107.00000
1610.00000 2106.00000
1610.00000 2106.00000
1610.00000 2106.00000
1610.00000 2106.00000
1610.00000 2106.00000
1610.00000 2106.00000
1560.00000 2107.00000
1560.00000 2107.00000
1560.00000 2107.00000
IMAGE=scan0017.jpg
ID=60 
LM=50
1637.00000 2128.00000
1663.00000 2384.00000
1594.00000 2748.00000
1670.00000 2835.00000
1553.00000 3693.00000
1609.00000 3872.00000
1841.00000 4026.00000
2054.00000 3864.00000
2108.00000 3667.00000
2107.00000 3174.00000
2063.00000 2974.00000
2033.00000 2887.00000
1835.00000 2556.00000
1705.00000 2112.00000
1840.00000 4026.00000
1840.00000 4026.00000
1840.00000 4026.00000
1840.00000 4026.00000
1840.00000 4026.00000
1840.00000 4026.00000
1840.00000 4026.00000
1840.00000 4026.00000
1840.00000 4026.00000
1840.00000 4026.00000
1840.00000 4026.00000
1840.00000 4026.00000
1840.00000 4026.00000
1840.00000 4026.00000
1840.00000 4026.00000
1840.00000 4026.00000
1840.00000 4026.00000
1840.00000 4026.00000
1705.00000 2111.00000
1705.00000 2111.00000
1705.00000 2111.00000
1637.00000 2129.00000
1637.00000 2129.00000
1637.00000 2129.00000
1637.00000 2129.00000
1637.00000 2129.00000
1637.00000 2129.00000
1704.00000 2113.00000
1704.00000 2113.00000
1704.00000 2113.00000
1704.00000 2113.00000
1704.00000 2113.00000
1704.00000 2113.00000
1638.00000 2128.00000
1638.00000 2128.00000
1638.00000 2128.00000
IMAGE=scan0018.jpg
ID=61 
LM=50
1617.00000 2310.00000
1636.00000 2502.00000
1560.00000 2911.00000
1601.00000 2989.00000
1496.00000 3814.00000
1541.00000 3932.00000
1640.00000 4010.00000
1828.00000 3887.00000
1890.00000 3694.00000
1961.00000 3292.00000
1942.00000 3112.00000
1906.00000 2981.00000
1761.00000 2673.00000
1672.00000 2305.00000
1640.00000 4010.00000
1640.00000 4010.00000
1640.00000 4010.00000
1640.00000 4010.00000
1640.00000 4010.00000
1640.00000 4010.00000
1640.00000 4010.00000
1640.00000 4010.00000
1640.00000 4010.00000
1640.00000 4010.00000
1640.00000 4010.00000
1640.00000 4010.00000
1640.00000 4010.00000
1640.00000 4010.00000
1640.00000 4010.00000
1640.00000 4010.00000
1640.00000 4010.00000
1640.00000 4010.00000
1672.00000 2305.00000
1672.00000 2305.00000
1672.00000 2305.00000
1617.00000 2310.00000
1617.00000 2310.00000
1617.00000 2310.00000
1617.00000 2310.00000
1617.00000 2310.00000
1617.00000 2310.00000
1672.00000 2305.00000
1672.00000 2305.00000
1672.00000 2305.00000
1672.00000 2305.00000
1672.00000 2305.00000
1672.00000 2305.00000
1617.00000 2310.00000
1617.00000 2310.00000
1617.00000 2310.00000
IMAGE=scan0019.jpg
ID=62 
LM=50
1686.00000 2378.00000
1720.00000 2558.00000
1685.00000 2989.00000
1727.00000 3052.00000
1696.00000 3846.00000
1749.00000 3965.00000
1841.00000 4037.00000
2018.00000 3925.00000
2075.00000 3706.00000
2122.00000 3358.00000
2095.00000 3167.00000
2059.00000 3055.00000
1864.00000 2712.00000
1738.00000 2350.00000
1840.00000 4037.00000
1840.00000 4037.00000
1840.00000 4037.00000
1840.00000 4037.00000
1840.00000 4037.00000
1840.00000 4037.00000
1840.00000 4037.00000
1840.00000 4037.00000
1840.00000 4037.00000
1840.00000 4037.00000
1840.00000 4037.00000
1840.00000 4037.00000
1840.00000 4037.00000
1840.00000 4037.00000
1840.00000 4037.00000
1840.00000 4037.00000
1840.00000 4037.00000
1840.00000 4037.00000
1738.00000 2349.00000
1738.00000 2349.00000
1738.00000 2349.00000
1686.00000 2379.00000
1686.00000 2379.00000
1686.00000 2379.00000
1686.00000 2379.00000
1686.00000 2379.00000
1686.00000 2379.00000
1738.00000 2350.00000
1738.00000 2350.00000
1738.00000 2350.00000
1738.00000 2350.00000
1738.00000 2350.00000
1738.00000 2350.00000
1686.00000 2378.00000
1686.00000 2378.00000
1686.00000 2378.00000
IMAGE=scan0020.jpg
ID=63 
LM=50
1773.00000 2166.00000
1790.00000 2366.00000
1725.00000 2803.00000
1771.00000 2869.00000
1658.00000 3664.00000
1690.00000 3784.00000
1776.00000 3876.00000
1990.00000 3757.00000
2072.00000 3561.00000
2150.00000 3156.00000
2132.00000 2993.00000
2089.00000 2835.00000
1932.00000 2536.00000
1827.00000 2145.00000
1776.00000 3875.00000
1776.00000 3875.00000
1776.00000 3875.00000
1776.00000 3875.00000
1776.00000 3875.00000
1776.00000 3875.00000
1776.00000 3875.00000
1776.00000 3875.00000
1776.00000 3875.00000
1776.00000 3875.00000
1776.00000 3875.00000
1776.00000 3875.00000
1776.00000 3875.00000
1776.00000 3875.00000
1776.00000 3875.00000
1776.00000 3875.00000
1776.00000 3875.00000
1776.00000 3875.00000
1827.00000 2145.00000
1827.00000 2145.00000
1827.00000 2145.00000
1773.00000 2166.00000
1773.00000 2166.00000
1773.00000 2166.00000
1773.00000 2166.00000
1773.00000 2166.00000
1773.00000 2166.00000
1827.00000 2144.00000
1827.00000 2144.00000
1827.00000 2144.00000
1827.00000 2144.00000
1827.00000 2144.00000
1827.00000 2144.00000
1773.00000 2165.00000
1773.00000 2165.00000
1773.00000 2165.00000
IMAGE=scan0021.jpg
ID=64 
LM=50
2116.00000 1927.00000
2113.00000 2157.00000
1967.00000 2608.00000
2016.00000 2691.00000
1739.00000 3654.00000
1765.00000 3820.00000
1911.00000 3969.00000
2175.00000 3818.00000
2290.00000 3587.00000
2422.00000 3114.00000
2421.00000 2896.00000
2401.00000 2784.00000
2255.00000 2369.00000
2189.00000 1915.00000
1801.00000 3276.00000
1821.00000 3291.00000
2011.00000 3311.00000
2136.00000 3354.00000
2370.00000 3361.00000
2370.00000 3361.00000
2409.00000 3208.00000
2409.00000 3208.00000
2106.00000 3153.00000
2026.00000 3130.00000
1994.00000 2644.00000
1994.00000 2644.00000
1994.00000 2644.00000
1994.00000 2644.00000
2026.00000 3129.00000
2105.00000 3153.00000
2408.00000 3208.00000
2408.00000 3208.00000
2391.00000 2732.00000
2168.00000 2613.00000
2130.00000 2442.00000
2062.00000 2484.00000
2014.00000 2562.00000
2014.00000 2562.00000
2116.00000 1926.00000
2116.00000 1926.00000
2116.00000 1926.00000
2188.00000 1914.00000
2188.00000 1914.00000
2188.00000 1914.00000
2188.00000 1914.00000
2188.00000 1914.00000
2188.00000 1914.00000
2117.00000 1926.00000
2117.00000 1926.00000
2117.00000 1926.00000
IMAGE=scan0022.jpg
ID=65 
LM=50
1531.00000 1475.00000
1571.00000 1696.00000
1522.00000 2123.00000
1583.00000 2178.00000
1498.00000 3149.00000
1564.00000 3309.00000
1696.00000 3399.00000
1933.00000 3243.00000
2010.00000 2973.00000
2044.00000 2517.00000
1996.00000 2321.00000
1954.00000 2210.00000
1741.00000 1857.00000
1593.00000 1441.00000
1491.00000 2780.00000
1513.00000 2793.00000
1682.00000 2755.00000
1802.00000 2765.00000
2047.00000 2742.00000
2047.00000 2742.00000
2052.00000 2619.00000
2052.00000 2619.00000
1774.00000 2691.00000
1674.00000 2679.00000
1537.00000 2320.00000
1537.00000 2320.00000
1537.00000 2320.00000
1537.00000 2320.00000
1673.00000 2680.00000
1773.00000 2691.00000
2051.00000 2619.00000
2051.00000 2619.00000
1951.00000 2192.00000
1717.00000 2128.00000
1646.00000 1972.00000
1586.00000 1995.00000
1555.00000 2145.00000
1555.00000 2145.00000
1530.00000 1476.00000
1530.00000 1476.00000
1530.00000 1476.00000
1593.00000 1440.00000
1593.00000 1440.00000
1593.00000 1440.00000
1593.00000 1440.00000
1593.00000 1440.00000
1593.00000 1440.00000
1530.00000 1475.00000
1530.00000 1475.00000
1530.00000 1475.00000
IMAGE=scan0023.jpg
ID=66 
LM=50
2085.00000 2045.00000
2117.00000 2283.00000
2067.00000 2681.00000
2117.00000 2730.00000
2052.00000 3655.00000
2106.00000 3800.00000
2224.00000 3888.00000
2459.00000 3735.00000
2526.00000 3494.00000
2548.00000 3097.00000
2496.00000 2883.00000
2463.00000 2785.00000
2279.00000 2466.00000
2149.00000 2028.00000
2034.00000 3486.00000
2053.00000 3484.00000
2271.00000 3511.00000
2513.00000 3557.00000
2513.00000 3557.00000
2513.00000 3557.00000
2549.00000 3314.00000
2549.00000 3314.00000
2356.00000 3342.00000
2215.00000 3297.00000
2057.00000 3170.00000
2040.00000 3192.00000
2040.00000 3153.00000
2055.00000 3151.00000
2198.00000 3181.00000
2307.00000 3223.00000
2555.00000 3216.00000
2555.00000 3216.00000
2149.00000 2028.00000
2149.00000 2028.00000
2149.00000 2028.00000
2084.00000 2045.00000
2084.00000 2045.00000
2084.00000 2045.00000
2084.00000 2045.00000
2084.00000 2045.00000
2084.00000 2045.00000
2148.00000 2027.00000
2148.00000 2027.00000
2148.00000 2027.00000
2148.00000 2027.00000
2148.00000 2027.00000
2148.00000 2027.00000
2084.00000 2045.00000
2084.00000 2045.00000
2084.00000 2045.00000
IMAGE=scan0024.jpg
ID=67 
LM=50
1838.00000 1636.00000
1830.00000 1874.00000
1713.00000 2252.00000
1764.00000 2312.00000
1513.00000 3185.00000
1543.00000 3366.00000
1714.00000 3533.00000
1987.00000 3404.00000
2087.00000 3167.00000
2162.00000 2762.00000
2141.00000 2525.00000
2122.00000 2445.00000
1968.00000 2046.00000
1910.00000 1626.00000
1713.00000 3533.00000
1713.00000 3533.00000
1713.00000 3533.00000
1713.00000 3533.00000
1713.00000 3533.00000
1713.00000 3533.00000
1713.00000 3533.00000
1713.00000 3533.00000
1713.00000 3533.00000
1713.00000 3533.00000
1713.00000 3533.00000
1713.00000 3533.00000
1713.00000 3533.00000
1713.00000 3533.00000
1713.00000 3533.00000
1713.00000 3533.00000
1713.00000 3533.00000
1713.00000 3533.00000
1910.00000 1625.00000
1910.00000 1625.00000
1910.00000 1625.00000
1837.00000 1635.00000
1837.00000 1635.00000
1837.00000 1635.00000
1837.00000 1635.00000
1837.00000 1635.00000
1837.00000 1635.00000
1910.00000 1625.00000
1910.00000 1625.00000
1910.00000 1625.00000
1910.00000 1625.00000
1910.00000 1625.00000
1910.00000 1625.00000
1837.00000 1635.00000
1837.00000 1635.00000
1837.00000 1635.00000
IMAGE=scan0025.jpg
ID=68 
LM=50
2033.00000 1546.00000
2034.00000 1751.00000
1934.00000 2121.00000
1971.00000 2174.00000
1775.00000 2988.00000
1813.00000 3122.00000
1923.00000 3223.00000
2132.00000 3134.00000
2217.00000 2963.00000
2311.00000 2579.00000
2306.00000 2389.00000
2286.00000 2276.00000
2157.00000 1928.00000
2097.00000 1559.00000
1792.00000 2794.00000
1811.00000 2799.00000
1976.00000 2857.00000
2117.00000 2875.00000
2235.00000 2918.00000
2235.00000 2918.00000
2293.00000 2698.00000
2293.00000 2698.00000
2067.00000 2706.00000
1970.00000 2652.00000
1851.00000 2573.00000
1830.00000 2584.00000
1842.00000 2541.00000
1854.00000 2542.00000
1978.00000 2578.00000
2055.00000 2609.00000
2302.00000 2650.00000
2302.00000 2650.00000
2098.00000 1559.00000
2098.00000 1559.00000
2098.00000 1559.00000
2032.00000 1546.00000
2032.00000 1546.00000
2032.00000 1546.00000
2032.00000 1546.00000
2032.00000 1546.00000
2032.00000 1546.00000
2097.00000 1558.00000
2097.00000 1558.00000
2097.00000 1558.00000
2097.00000 1558.00000
2097.00000 1558.00000
2097.00000 1558.00000
2032.00000 1546.00000
2032.00000 1546.00000
2032.00000 1546.00000
IMAGE=scan0026.jpg
ID=69 
LM=50
1887.00000 1814.00000
1887.00000 2026.00000
1778.00000 2426.00000
1831.00000 2502.00000
1661.00000 3345.00000
1700.00000 3481.00000
1838.00000 3592.00000
2026.00000 3506.00000
2119.00000 3324.00000
2201.00000 2931.00000
2185.00000 2672.00000
2163.00000 2544.00000
2022.00000 2203.00000
1949.00000 1804.00000
1714.00000 2821.00000
1731.00000 2837.00000
1854.00000 3012.00000
1991.00000 3176.00000
2160.00000 3193.00000
2160.00000 3193.00000
2204.00000 2891.00000
2113.00000 2884.00000
1922.00000 2692.00000
1845.00000 2606.00000
1806.00000 2466.00000
1806.00000 2466.00000
1806.00000 2466.00000
1806.00000 2466.00000
1844.00000 2607.00000
1921.00000 2693.00000
2113.00000 2884.00000
2204.00000 2891.00000
2200.00000 2812.00000
2001.00000 2672.00000
1913.00000 2288.00000
1861.00000 2317.00000
1805.00000 2466.00000
1805.00000 2466.00000
1887.00000 1815.00000
1887.00000 1815.00000
1887.00000 1815.00000
1947.00000 1805.00000
1947.00000 1805.00000
1947.00000 1805.00000
1947.00000 1805.00000
1947.00000 1805.00000
1947.00000 1805.00000
1887.00000 1814.00000
1887.00000 1814.00000
1887.00000 1814.00000
IMAGE=scan0027.jpg
ID=70 
LM=50
1691.00000 1874.00000
1682.00000 2058.00000
1550.00000 2438.00000
1590.00000 2501.00000
1346.00000 3333.00000
1374.00000 3472.00000
1502.00000 3606.00000
1711.00000 3526.00000
1824.00000 3305.00000
1922.00000 2925.00000
1918.00000 2718.00000
1902.00000 2563.00000
1797.00000 2270.00000
1753.00000 1861.00000
1446.00000 2836.00000
1457.00000 2858.00000
1563.00000 3056.00000
1759.00000 3274.00000
1842.00000 3257.00000
1842.00000 3257.00000
1919.00000 2941.00000
1919.00000 2941.00000
1664.00000 2731.00000
1607.00000 2651.00000
1554.00000 2615.00000
1554.00000 2615.00000
1554.00000 2615.00000
1554.00000 2615.00000
1606.00000 2652.00000
1663.00000 2732.00000
1918.00000 2941.00000
1918.00000 2941.00000
1925.00000 2876.00000
1763.00000 2769.00000
1675.00000 2418.00000
1615.00000 2409.00000
1591.00000 2500.00000
1591.00000 2500.00000
1690.00000 1874.00000
1690.00000 1874.00000
1690.00000 1874.00000
1752.00000 1862.00000
1752.00000 1862.00000
1752.00000 1862.00000
1752.00000 1862.00000
1752.00000 1862.00000
1752.00000 1862.00000
1690.00000 1874.00000
1690.00000 1874.00000
1690.00000 1874.00000
IMAGE=scan0028.jpg
ID=71 
LM=50
1891.00000 1738.00000
1932.00000 1888.00000
1910.00000 2282.00000
1961.00000 2328.00000
1964.00000 3141.00000
2021.00000 3250.00000
2134.00000 3329.00000
2321.00000 3190.00000
2372.00000 2971.00000
2374.00000 2618.00000
2320.00000 2415.00000
2268.00000 2286.00000
2086.00000 2027.00000
1957.00000 1731.00000
2132.00000 3330.00000
2132.00000 3330.00000
2132.00000 3330.00000
2132.00000 3330.00000
2132.00000 3330.00000
2132.00000 3330.00000
2132.00000 3330.00000
2132.00000 3330.00000
2132.00000 3330.00000
2132.00000 3330.00000
2132.00000 3330.00000
2132.00000 3330.00000
1915.00000 2568.00000
1929.00000 2569.00000
2039.00000 2595.00000
2116.00000 2638.00000
2386.00000 2708.00000
2386.00000 2708.00000
2372.00000 2618.00000
2372.00000 2618.00000
2108.00000 2604.00000
2035.00000 2564.00000
1928.00000 2518.00000
1912.00000 2507.00000
1891.00000 1740.00000
1891.00000 1740.00000
1891.00000 1740.00000
1956.00000 1731.00000
1956.00000 1731.00000
1956.00000 1731.00000
1956.00000 1731.00000
1956.00000 1731.00000
1956.00000 1731.00000
1891.00000 1740.00000
1891.00000 1740.00000
1891.00000 1740.00000
IMAGE=scan0030.jpg
ID=73 
LM=50
2082.00000 1854.00000
2112.00000 2049.00000
2072.00000 2434.00000
2114.00000 2492.00000
2080.00000 3313.00000
2130.00000 3426.00000
2229.00000 3502.00000
2420.00000 3374.00000
2476.00000 3172.00000
2503.00000 2794.00000
2462.00000 2608.00000
2417.00000 2479.00000
2262.00000 2226.00000
2133.00000 1826.00000
2228.00000 3503.00000
2228.00000 3503.00000
2228.00000 3503.00000
2228.00000 3503.00000
2228.00000 3503.00000
2228.00000 3503.00000
2228.00000 3502.00000
2228.00000 3502.00000
2228.00000 3502.00000
2228.00000 3502.00000
2228.00000 3502.00000
2228.00000 3502.00000
2052.00000 2756.00000
2070.00000 2752.00000
2178.00000 2766.00000
2255.00000 2788.00000
2511.00000 2889.00000
2511.00000 2889.00000
2503.00000 2794.00000
2503.00000 2794.00000
2251.00000 2763.00000
2175.00000 2742.00000
2070.00000 2711.00000
2054.00000 2713.00000
2081.00000 1854.00000
2081.00000 1854.00000
2081.00000 1854.00000
2133.00000 1826.00000
2133.00000 1826.00000
2133.00000 1826.00000
2133.00000 1826.00000
2133.00000 1826.00000
2133.00000 1826.00000
2082.00000 1854.00000
2082.00000 1854.00000
2082.00000 1854.00000
IMAGE=scan0031.jpg
ID=74 
LM=50
1977.00000 2006.00000
1980.00000 2191.00000
1876.00000 2591.00000
1924.00000 2664.00000
1733.00000 3568.00000
1781.00000 3717.00000
1925.00000 3827.00000
2159.00000 3696.00000
2239.00000 3486.00000
2309.00000 3040.00000
2287.00000 2821.00000
2268.00000 2703.00000
2118.00000 2378.00000
2044.00000 2008.00000
1764.00000 3223.00000
1782.00000 3225.00000
1949.00000 3299.00000
2150.00000 3435.00000
2241.00000 3472.00000
2241.00000 3472.00000
2241.00000 3473.00000
2241.00000 3473.00000
2151.00000 3435.00000
1948.00000 3297.00000
1781.00000 3226.00000
1762.00000 3224.00000
1762.00000 3224.00000
1781.00000 3225.00000
1947.00000 3299.00000
2150.00000 3435.00000
2241.00000 3472.00000
2241.00000 3472.00000
2043.00000 2008.00000
2043.00000 2008.00000
2043.00000 2008.00000
1977.00000 2006.00000
1977.00000 2006.00000
1977.00000 2006.00000
1977.00000 2006.00000
1977.00000 2006.00000
1977.00000 2006.00000
2044.00000 2008.00000
2044.00000 2008.00000
2044.00000 2008.00000
2044.00000 2008.00000
2044.00000 2008.00000
2044.00000 2008.00000
1977.00000 2005.00000
1977.00000 2005.00000
1977.00000 2005.00000
IMAGE=scan0032.jpg
ID=75 
LM=50
1727.00000 1838.00000
1741.00000 2023.00000
1669.00000 2363.00000
1713.00000 2407.00000
1601.00000 3188.00000
1648.00000 3308.00000
1772.00000 3399.00000
1966.00000 3284.00000
2028.00000 3077.00000
2050.00000 2716.00000
2027.00000 2544.00000
1999.00000 2432.00000
1868.00000 2174.00000
1783.00000 1837.00000
1617.00000 2808.00000
1635.00000 2815.00000
1770.00000 2934.00000
1927.00000 3014.00000
2038.00000 3014.00000
2038.00000 3014.00000
2037.00000 3014.00000
2037.00000 3014.00000
1927.00000 3015.00000
1770.00000 2933.00000
1635.00000 2814.00000
1616.00000 2808.00000
1616.00000 2808.00000
1634.00000 2815.00000
1770.00000 2934.00000
1927.00000 3015.00000
2037.00000 3016.00000
2037.00000 3016.00000
1784.00000 1838.00000
1784.00000 1838.00000
1784.00000 1838.00000
1727.00000 1838.00000
1727.00000 1838.00000
1727.00000 1838.00000
1727.00000 1838.00000
1727.00000 1838.00000
1727.00000 1838.00000
1782.00000 1838.00000
1782.00000 1838.00000
1782.00000 1838.00000
1782.00000 1838.00000
1782.00000 1838.00000
1782.00000 1838.00000
1727.00000 1838.00000
1727.00000 1838.00000
1727.00000 1838.00000
IMAGE=scan0033.jpg
ID=76 
LM=50
1659.00000 1797.00000
1665.00000 1975.00000
1589.00000 2275.00000
1619.00000 2317.00000
1497.00000 2965.00000
1526.00000 3039.00000
1585.00000 3100.00000
1794.00000 2980.00000
1865.00000 2788.00000
1893.00000 2500.00000
1883.00000 2404.00000
1873.00000 2361.00000
1774.00000 2122.00000
1703.00000 1779.00000
1527.00000 2605.00000
1538.00000 2605.00000
1639.00000 2631.00000
1746.00000 2661.00000
1883.00000 2720.00000
1883.00000 2720.00000
1893.00000 2501.00000
1893.00000 2501.00000
1700.00000 2472.00000
1636.00000 2447.00000
1571.00000 2426.00000
1560.00000 2425.00000
1560.00000 2425.00000
1571.00000 2426.00000
1636.00000 2446.00000
1701.00000 2471.00000
1893.00000 2499.00000
1893.00000 2499.00000
1890.00000 2445.00000
1738.00000 2338.00000
1684.00000 2294.00000
1627.00000 2266.00000
1605.00000 2299.00000
1605.00000 2299.00000
1621.00000 2211.00000
1621.00000 2211.00000
1637.00000 2215.00000
1679.00000 2221.00000
1721.00000 2251.00000
1864.00000 2316.00000
1703.00000 1779.00000
1703.00000 1779.00000
1703.00000 1779.00000
1659.00000 1797.00000
1659.00000 1797.00000
1659.00000 1797.00000
IMAGE=scan0034.jpg
ID=77 
LM=50
1738.00000 2198.00000
1821.00000 2354.00000
1879.00000 2648.00000
1927.00000 2686.00000
2103.00000 3313.00000
2157.00000 3361.00000
2228.00000 3392.00000
2379.00000 3215.00000
2367.00000 3008.00000
2280.00000 2716.00000
2212.00000 2610.00000
2176.00000 2564.00000
1994.00000 2428.00000
1775.00000 2168.00000
1988.00000 3031.00000
1999.00000 3026.00000
2127.00000 3025.00000
2217.00000 2967.00000
2359.00000 2961.00000
2359.00000 2961.00000
2260.00000 2678.00000
2214.00000 2734.00000
2080.00000 2791.00000
2014.00000 2800.00000
1934.00000 2811.00000
1923.00000 2810.00000
1923.00000 2810.00000
1934.00000 2811.00000
2013.00000 2799.00000
2080.00000 2791.00000
2213.00000 2734.00000
2261.00000 2678.00000
2151.00000 2532.00000
1972.00000 2514.00000
1919.00000 2504.00000
1877.00000 2514.00000
1903.00000 2661.00000
1903.00000 2661.00000
1738.00000 2198.00000
1738.00000 2198.00000
1738.00000 2198.00000
1775.00000 2168.00000
1775.00000 2168.00000
1775.00000 2168.00000
1775.00000 2168.00000
1775.00000 2168.00000
1775.00000 2168.00000
1737.00000 2198.00000
1737.00000 2198.00000
1737.00000 2198.00000
IMAGE=scan0035.jpg
ID=78 
LM=50
2033.00000 2280.00000
2032.00000 2523.00000
1931.00000 2879.00000
1984.00000 2943.00000
1763.00000 3844.00000
1799.00000 4035.00000
1980.00000 4188.00000
2238.00000 4012.00000
2320.00000 3758.00000
2374.00000 3338.00000
2344.00000 3134.00000
2318.00000 3025.00000
2179.00000 2719.00000
2106.00000 2266.00000
1980.00000 4188.00000
1980.00000 4188.00000
1980.00000 4188.00000
1980.00000 4188.00000
1980.00000 4188.00000
1980.00000 4188.00000
1980.00000 4188.00000
1980.00000 4188.00000
1980.00000 4188.00000
1980.00000 4188.00000
1980.00000 4188.00000
1980.00000 4188.00000
1980.00000 4188.00000
1980.00000 4188.00000
1980.00000 4188.00000
1980.00000 4188.00000
1980.00000 4188.00000
1980.00000 4188.00000
2106.00000 2266.00000
2106.00000 2266.00000
2106.00000 2266.00000
2033.00000 2280.00000
2033.00000 2280.00000
2033.00000 2280.00000
2033.00000 2280.00000
2033.00000 2280.00000
2033.00000 2280.00000
2106.00000 2266.00000
2106.00000 2266.00000
2106.00000 2266.00000
2106.00000 2266.00000
2106.00000 2266.00000
2106.00000 2266.00000
2033.00000 2280.00000
2033.00000 2280.00000
2033.00000 2280.00000
IMAGE=scan0036.jpg
ID=79 
LM=50
2052.00000 2176.00000
2075.00000 2404.00000
2016.00000 2819.00000
2075.00000 2877.00000
1970.00000 3751.00000
2023.00000 3918.00000
2239.00000 4058.00000
2458.00000 3850.00000
2505.00000 3613.00000
2504.00000 3206.00000
2455.00000 3006.00000
2423.00000 2925.00000
2240.00000 2593.00000
2128.00000 2177.00000
2238.00000 4057.00000
2238.00000 4057.00000
2238.00000 4057.00000
2238.00000 4057.00000
2238.00000 4057.00000
2238.00000 4057.00000
2238.00000 4057.00000
2238.00000 4057.00000
2238.00000 4057.00000
2238.00000 4057.00000
2238.00000 4057.00000
2238.00000 4057.00000
2238.00000 4057.00000
2238.00000 4057.00000
2238.00000 4057.00000
2238.00000 4057.00000
2238.00000 4057.00000
2238.00000 4057.00000
2127.00000 2175.00000
2127.00000 2175.00000
2127.00000 2175.00000
2051.00000 2177.00000
2051.00000 2177.00000
2051.00000 2177.00000
2051.00000 2177.00000
2051.00000 2177.00000
2051.00000 2177.00000
2127.00000 2176.00000
2127.00000 2176.00000
2127.00000 2176.00000
2127.00000 2176.00000
2127.00000 2176.00000
2127.00000 2176.00000
2050.00000 2177.00000
2050.00000 2177.00000
2050.00000 2177.00000
IMAGE=scan0037.jpg
ID=80
