# Supplementary material for: Mixed Signals? Morphological and Molecular Evidence Suggest a Color Polymorphism in Some Neotropical Polythore Damselflies
Source: PLoS One. 2015 Apr 29;10(4):e0125074. doi: 10.1371/journal.pone.0125074 (PMC4414280; doi:10.1371/journal.pone.0125074)
Supplement: S2 File — Compressed folder containing everything needed to run the analyses presented in this paper, including images, data, and a Mathematica notebook. (ZIP) [file pone.0125074.s002.zip › Supplementary file/readme.txt]

This document contains the scripts used to extract, analyze and visualize morphological data from the wings of Polythore damselflies, along with explanations of the methods. The demonstration folder that contains this notebook also contains specimen images (scans) used in the PLOSOne manuscript, landmark data taken from scanned specimens, and data output from Past--items required for the analyses to run. In addition to Mathematica, the Polly Morphometrics package is required for analysis of landmark data, Past is required for discriminant analysis, and TNT is required for tree searching.  Also, tpsDig2 was used to take landmarks from our specimen images.  These items can be found at the following links:

Polly Morphometrics package: http://mypage.iu.edu/~pdpolly/Software.html

Past: http://folk.uio.no/ohammer/past/

TNT: http://www.zmuc.dk/public/phylogeny/tnt/

tpsDig2: http://life.bio.sunysb.edu/morph/soft-dataacq.html

Visit Getting Started (http://reference.wolfram.com/language/tutorial/GettingStartedOverview.html) for a helpful tutorial if you are new to Mathematica. Other notes: (1) This document was written in Mathematica 10 and may not run correctly in previous versions; (2) while running the analyses below, temporary items will be added to the folder, increasing its size to ~165 MB; (3) although efforts were made to make the scripts contained here as general as possible, they were custom-built for the set of data contained used in the PLOSOne manuscript, and therefore may not work perfectly (or at all) with some outside data. Use at your own risk.

Will Kuhn
will.kuhn@rutgers.edu
Department of Biological Sciences, Rutgers University, Newark, NJ
3 January 2015
